# Supplementary material for: Neuronal tuning and population representations of shape and category in human visual cortex
Source: Nat Commun. 2024 May 30;15:4608. doi: 10.1038/s41467-024-49078-3 (PMC11139926; doi:10.1038/s41467-024-49078-3)
Supplement: Supplementary file 3 — Source Data [file 41467_2024_49078_MOESM3_ESM.zip]

Archive with 38 entries (37 files):
- Source data/
- Source data/Figure_1A_Classic.txt
- Source data/Figure_1A_Color.txt
- Source data/Figure_2A_Barplots.txt
- Source data/Figure_2A_Lineplots_LFP.txt
- Source data/Figure_2A_Lineplots_MUA.txt
- Source data/Figure_3A_4A-MUA.txt
- Source data/Figure_3B_4A-LFP.txt
- Source data/Figure_5A_S9_S13.txt
- Source data/Figure_5B_S9_S10.txt
- Source data/Figure_6.txt
- Source data/Figure_7A.txt
- Source data/Figure_7C.txt
- Source data/Figure_8A-C.txt
- Source data/Figure_8D.txt
- Source data/Figure_S11A_S14A.txt
- Source data/Figure_S12A.txt
- Source data/Figure_S12B.txt
- Source data/Figure_S14A.txt
- Source data/Figure_S14B.txt
- Source data/Figure_S15A.txt
- Source data/Figure_S15C.txt
- Source data/Figure_S16A.txt
- Source data/Figure_S16C.txt
- Source data/Figure_S17A.txt
- Source data/Figure_S17B.txt
- Source data/Figure_S2_category.txt
- Source data/Figure_S2_shape.txt
- Source data/Figure_S3A.txt
- Source data/Figure_S3B.txt
- Source data/Figure_S4A.txt
- Source data/Figure_S4B.txt
- Source data/Figure_S5A.txt
- Source data/Figure_S5B.txt
- Source data/Figure_S6A.txt
- Source data/Figure_S6B.txt
- Source data/Figure_S7A.txt
- Source data/Figure_S8.txt
