# Supplementary material for: Neuronal tuning and population representations of shape and category in human visual cortex
Source: Nat Commun. 2024 May 30;15:4608. doi: 10.1038/s41467-024-49078-3 (PMC11139926; doi:10.1038/s41467-024-49078-3)
Supplement: Supplementary file 3 — Source Data [file 41467_2024_49078_MOESM3_ESM.zip › Source data/Figure_1A_Classic.txt]

----------------------------------------------------------------------------------------------------------------ARRAY 1----------------------------------------------------------------------------------------------------------------------------------------------------------------------------------------------------------------------------------------------------------------------------------------…
DIMENSIONS: CHANNELS X TIME BINS
TIME BINS: -275	-225	-175	-125	-75	-25	25	75	125	175	225	275	325	375	425	475	525	575	625	675	725	775	825
SCRAMBLED
0.0250569476082006	-0.166287015945331	-0.0159453302961276	0.0113895216400911	0.353075170842825	-0.207289293849659	-0.302961275626424	0.0387243735763097	0.448747152619591	0.421412300683372	0.435079726651481	0.202733485193622	0.0250569476082005	-0.152619589977221	-0.398633257403189	0.120728929384966	0.0523917995444192	-0.193621867881549	0.0660592255125284	0.189066059225513	-0.330296127562643	0.0523917995444192	-4.67653758542142
0.0747091243110839	0.184935701163503	-0.0575627679118188	0.00489895897121862	-0.145744029393754	-0.0612369871402328	0.0306184935701164	0.111451316595224	0.691977954684630	0.603796693202695	0.229026331904470	0.111451316595224	0.0453153704837722	0.181261481935089	0.111451316595224	0.221677893447642	0.170238824249847	0.258420085731782	0.155541947336191	0.184935701163503	0.188609920391917	0.0269442743417024	-1.13043478260870
0.0663716814159291	0.0752212389380530	0.278761061946903	-0.154867256637168	-0.163716814159292	-0.101769911504425	-0.128318584070797	-0.278761061946903	-0.0132743362831859	1.15486725663717	1.06637168141593	0.951327433628320	-0.0752212389380531	0.703539823008850	0.579646017699115	0.207964601769912	0.526548672566372	0.827433628318585	0.765486725663718	0.738938053097345	0.933628318584071	1.07522123893805	-3.01327433628319
0.245594713656388	0.172907488986784	-0.150881057268722	0.0275330396475771	-0.0649779735682820	-0.230176211453744	0.0737885462555066	0.179515418502203	0.390969162995595	0.463656387665198	0.153083700440529	0.0539647577092511	-0.117841409691630	-0.0253303964757709	0.0803964757709251	0.100220264317181	0.212555066079295	0.0473568281938326	-0.0253303964757709	-0.0715859030837005	0.285242290748899	0.153083700440529	-2.97246696035242
0.513432835820896	-0.632835820895522	0.119402985074627	-0.113432835820896	0.119402985074627	-0.00597014925373148	-0.113432835820896	0.0835820895522388	0.513432835820896	0.208955223880597	0.620895522388060	0.620895522388060	0.388059701492537	0.119402985074627	0.101492537313433	0.459701492537314	0.567164179104478	0.137313432835821	0.531343283582090	0.423880597014926	-0.0597014925373133	0.567164179104477	-5.52238805970149
2.45283018867925	1.32075471698113	0.188679245283017	-0.603773584905661	-1.84905660377359	-1.50943396226415	-0.830188679245284	-1.84905660377359	-3.09433962264151	-3.77358490566038	-5.13207547169812	-4.11320754716982	-4.90566037735850	-0.943396226415096	-2.98113207547170	-4.33962264150944	-5.24528301886793	-4.22641509433963	-3.43396226415095	-5.24528301886793	-2.64150943396227	-2.75471698113208	-6.60377358490567
0.0286677908937605	0.109612141652614	-0.173693086003373	-0.102866779089376	0.241146711635750	-0.102866779089376	-0.0725126475548061	0.635750421585160	1.19224283305228	0.655986509274873	0.0994940978077571	0.231028667790894	0.190556492411467	0.322091062394604	0.0590219224283304	0.514333895446880	0.200674536256324	0.514333895446880	0.311973018549747	0.180438448566610	0.139966273187184	0.200674536256324	-3.93760539629005
-0.183189655172414	-0.131465517241379	-0.0926724137931036	0.0754310344827586	0.346982758620690	-0.0150862068965517	-0.299568965517241	0.0883620689655172	0.747844827586207	-0.0409482758620689	0.0624999999999999	0.204741379310345	-0.428879310344828	-0.157327586206897	-0.403017241379310	0.553879310344827	-0.170258620689655	-0.183189655172414	0.0495689655172414	0.372844827586207	0.385775862068965	0.282327586206896	-5.04525862068965
0.0187705302674800	-0.00656968559361802	-0.00656968559361803	0.0215861098076021	-0.000938526513374016	-0.0262787423744721	0.00750821210699202	0.961989676208353	1.30830595964336	0.767714687939934	0.815579540122008	0.418582824964805	0.472078836227124	0.497419052088222	0.463632097606757	0.432660722665415	0.429845143125293	0.432660722665415	0.370717972782731	0.246832473017363	0.241201313937119	0.258094791177851	-0.274049741905209
0.00875273522975935	0.0218818380743983	0.547045951859956	-0.201312910284464	0.00875273522975936	-0.385120350109409	0.363238512035011	0.520787746170678	0.835886214442014	0.665207877461707	0.231947483588622	0.205689277899344	0.0875273522975933	0.218818380743983	0.0612691466083153	0.389496717724289	0.245076586433261	0.468271334792123	0.691466083150985	-0.0175054704595186	0.599562363238512	0.363238512035011	-2.95842450765865
-0.0134615384615385	-0.140384615384615	0.0903846153846154	0.0903846153846154	-0.232692307692308	0.205769230769231	-0.0134615384615385	0.378846153846154	0.875000000000001	0.517307692307692	0.355769230769231	0.275000000000000	-0.151923076923077	-0.117307692307692	0.101923076923077	-0.0711538461538462	0.321153846153846	-0.0711538461538462	0.0442307692307693	-0.00192307692307692	0.286538461538462	0.113461538461539	-1.77884615384616
-0.0393794749403341	-0.103818615751790	0.0465393794749402	0.0107398568019093	0.161097852028639	-0.0751789976133651	0.0751789976133651	0.433174224343675	0.791169451073986	0.468973747016707	0.347255369928401	-0.0250596658711218	0.0966587112171837	0.347255369928401	0.0250596658711217	0.153937947494033	0.211217183770883	0.153937947494033	0.297136038186158	0.268496420047732	0.168257756563246	0.368735083532219	-2.28758949880668
0.109929078014184	0.0780141843971631	-0.113475177304965	-0.102836879432624	0.109929078014184	-0.0815602836879432	-0.00709219858156024	0.195035460992908	0.631205673758865	0.269503546099291	0.0141843971631205	0.00354609929078013	-0.0921985815602836	0.141843971631206	0.301418439716312	0.269503546099291	0.0567375886524822	0.301418439716312	0.184397163120567	0.343971631205674	0.226950354609929	0.258865248226950	-2.30496453900709
0.114130434782609	0.0163043478260869	-0.0395962732919254	-0.0768633540372671	-0.0349378881987577	0.0209627329192546	-0.179347826086957	0.575310559006211	1.62344720496894	1.11102484472050	0.519409937888199	0.188664596273292	0.137422360248447	0.337732919254659	0.510093167701863	0.351708074534162	0.365683229813665	0.365683229813665	0.137422360248447	0.225931677018633	0.281832298136646	0.323757763975155	-1.76785714285714
0.0542253521126760	0.0499999999999999	0.0330985915492958	-0.110563380281690	-0.0471830985915493	0.0204225352112676	-0.0218309859154930	0.155633802816901	0.747183098591549	0.780985915492958	0.464084507042253	0.210563380281690	0.155633802816901	0.290845070422535	0.269718309859155	0.151408450704225	0.341549295774648	0.155633802816901	0.223239436619718	0.117605633802817	0.219014084507042	0.214788732394366	-1.04436619718310
-0.682926829268293	-0.731707317073171	1.02439024390244	-0.439024390243902	1.11022302462516e-16	0.829268292682927	-5.55111512312578e-17	-0.0975609756097563	0.146341463414634	-1.12195121951219	-2.24390243902439	-3.21951219512195	-0.975609756097562	-2.04878048780488	-2.58536585365854	-1.95121951219512	-1.21951219512195	-1.31707317073171	-0.634146341463415	-0.0487804878048783	-0.634146341463415	-1.51219512195122	-12.1951219512195
0.364963503649635	-0.0642335766423357	0.0321167883211679	-0.169343065693431	-0.125547445255475	-0.0379562043795620	0.216058394160584	0.557664233576642	0.785401459854014	0.837956204379561	0.654014598540146	0.627737226277372	0.706569343065693	0.575182481751825	0.329927007299270	0.618978102189781	0.680291970802920	0.566423357664233	0.864233576642336	0.505109489051095	0.452554744525548	0.610218978102190	-2.30656934306569
0.0193236714975846	-0.212560386473430	-0.0241545893719806	0.0772946859903382	0.0483091787439613	0.0917874396135265	-0.574879227053141	0.570048309178744	0.135265700483092	0.280193236714976	-0.545893719806763	-0.285024154589372	0.106280193236715	-0.256038647342995	0.367149758454106	-0.0386473429951691	0.309178743961353	0.0628019323671498	-0.0531400966183575	0.222222222222222	0.164251207729469	0.541062801932367	-5.11111111111111
-0.0287141073657927	0.210986267166042	-0.0886392009987516	-0.0811485642946317	0.0761548064918851	-0.0886392009987516	-0.0661672908863920	1.13233458177278	0.570536828963795	0.375780274656679	0.218476903870162	-0.0511860174781523	0.0686641697877653	0.315855181023720	-0.141073657927591	0.181023720349563	-0.103620474406991	-0.0362047440699125	0.0836454431960050	0.0162297128589263	0.113607990012484	0.0312109862671660	-2.26092384519351
0.136994568497284	-0.0875075437537720	-0.0947495473747737	0.0464695232347616	0.0356065178032589	-0.0368135184067592	0.115268557634279	0.386843693421847	0.919130959565481	0.506336753168377	0.278213639106820	0.0609535304767652	0.191309595654798	0.169583584791792	0.202172601086301	0.169583584791793	0.111647555823778	0.234761617380809	0.151478575739288	0.0863005431502716	0.136994568497284	0.0392275196137598	-0.920337960168981
-0.00344827586206904	-0.00344827586206901	-0.0241379310344828	-0.0241379310344829	0.100000000000000	-0.0448275862068966	0.00689655172413783	0.244827586206897	1.07241379310345	0.813793103448276	0.296551724137931	0.265517241379310	0.162068965517241	0.162068965517241	-0.00344827586206921	0.172413793103448	-0.0137931034482759	0.0999999999999999	0.327586206896552	0.0689655172413793	-0.0965517241379311	-0.189655172413793	-1.94827586206896
-0.640625000000000	0.171875000000000	0.109375000000000	0.359375000000000	0.0468750000000000	-0.0468750000000000	0.265624999999999	-0.390625000000000	-0.421875000000000	-0.984375000000000	-1.04687500000000	-2.07812500000000	-1.10937500000000	-0.484375000000000	-1.14062500000000	-1.04687500000000	-1.51562500000000	-1.17187500000000	-0.953125000000000	-1.17187500000000	-0.578125000000000	-0.0468749999999999	-7.01562500000000
0.200607902735562	-0.227963525835866	0.282674772036474	-0.0547112462006080	-0.118541033434650	-0.0820668693009119	-0.0638297872340426	1.04863221884499	0.620060790273557	0.674772036474164	0.556231003039514	0.191489361702128	0.100303951367781	0.382978723404256	0.583586626139818	-0.0638297872340425	0.282674772036474	0.291793313069909	0.173252279635259	0.0547112462006080	-0.0455927051671733	0.382978723404255	-2.80851063829788
0.157243816254417	-0.0971731448763252	0.0406360424028269	0.0936395759717314	-0.128975265017668	-0.0653710247349824	0.146643109540636	0.909893992932863	0.782685512367492	0.379858657243816	0.422261484098940	0.231448763250883	0.189045936395760	0.496466431095407	0.443462897526502	0.411660777385159	0.803886925795053	0.538869257950530	0.432862190812721	0.496466431095407	0.284452296819788	0.454063604240283	-1.82508833922262
0.312925170068027	0.122448979591837	0.0136054421768708	-0.598639455782313	-0.108843537414966	0.258503401360544	-0.163265306122449	1.15646258503401	1.33333333333333	0.639455782312925	0.462585034013605	-0.0680272108843538	-0.244897959183673	0.136054421768707	0.312925170068027	0.448979591836735	0.952380952380952	0.897959183673470	0.408163265306123	0.517006802721088	0.462585034013606	0.503401360544218	-4.62585034013606
0.0409711684370258	0.0955993930197269	0.150227617602428	-0.159332321699545	-0.0955993930197269	-0.0318664643399090	0.0773899848254931	0.505311077389985	0.541729893778452	0.286798179059181	0.477996965098635	0.0318664643399089	0.0864946889226101	0.195751138088012	0.314112291350532	0.295902883156297	-0.00455235204855843	0.0955993930197268	0.396054628224583	-0.204855842185129	-0.0864946889226099	-0.104704097116844	-2.22610015174507
0.227272727272727	-0.0454545454545456	0.0272727272727271	0.00909090909090893	-0.190909090909091	-0.0272727272727273	0.281818181818182	0.590909090909091	0.900000000000000	0.754545454545455	0.409090909090909	0.154545454545455	0.0818181818181818	0.772727272727273	-0.0454545454545456	0.172727272727273	0.390909090909091	-0.0272727272727274	0.518181818181818	-0.00909090909090918	0.0272727272727273	0.227272727272727	-3.39090909090910
0.100263852242744	-0.216358839050132	-0.0580474934036940	-0.153034300791557	0.100263852242744	0.226912928759894	-0.0738786279683378	0.0527704485488126	0.765171503957784	0.654353562005277	0.353562005277045	0.116094986807388	0.258575197889182	0.274406332453826	0.559366754617414	0.511873350923483	0.527704485488127	0.242744063324538	0.353562005277045	0.385224274406333	0.575197889182059	0.496042216358839	-2.24274406332454
0.302483069977427	0.112866817155756	-0.117381489841986	-0.171557562076750	-0.130925507900677	0.00451467268623032	-0.00902934537246065	0.979683972911965	1.25056433408578	1.02031602708804	0.437923250564334	0.492099322799097	0.261851015801354	0.478555304740406	0.424379232505644	0.139954853273138	0.424379232505643	0.302483069977427	0.0993227990970654	0.343115124153499	0.0993227990970655	0.424379232505644	-3.86907449209932
-0.239010989010989	0.0741758241758242	0.107142857142857	0.123626373626374	0.0741758241758242	-0.140109890109890	0.370879120879121	0.750000000000000	1.21153846153846	0.535714285714286	0.00824175824175824	0.173076923076923	0.140109890109890	0.0741758241758243	0.337912087912088	-0.239010989010989	-0.0741758241758243	0.0741758241758242	0.370879120879120	0.453296703296704	0.189560439560439	0.239010989010989	-5.10164835164835
0.0186457311089304	0.0245338567222767	0.0951913640824337	-0.0578999018645731	-0.110893032384691	0.0304219823356231	0.000981354268891048	0.283611383709519	0.271835132482826	0.165848871442591	0.148184494602551	0.389597644749754	0.242394504416094	0.0951913640824337	-0.0107948969578018	-0.134445534838077	0.101079489695780	0.201177625122669	0.336604514229637	0.0363101079489696	0.118743866535819	0.0716388616290480	-1.93621197252208
0.0134357005758158	0.531669865642994	0.0710172744721689	-0.170825335892514	-0.666026871401152	0.220729366602687	0.266794625719770	0.439539347408830	0.554702495201536	1.09596928982725	0.589251439539348	-0.700575815738964	-0.723608445297505	-0.642994241842610	-0.573896353166986	-0.493282149712092	0.105566218809981	-0.527831094049904	0.151631477927063	-0.297504798464492	0.151631477927063	-0.205374280230326	-3.45297504798465
INTACT
-0.0113895216400910	-0.134396355353075	-0.0250569476082005	-0.0387243735763098	0.357630979498861	-0.148063781321185	0.234624145785877	1.00000000000000	0.507972665148064	0.658314350797267	0.466970387243736	0.480637813211846	0.480637813211845	-0.0933940774487473	0.562642369020502	0.494305239179955	0.207289293849658	0.111617312072893	0.0842824601366743	0.0706150341685649	0.0432801822323463	-0.134396355353075	-4.58997722095673
0.0630740967544397	-0.0104102878138396	-0.0398040416411513	-0.0434782608695652	0.0153092467850582	0.0153092467850582	-0.142682180036742	0.162278015921617	0.500306184935701	1.00000000000000	0.698714023270055	0.298224127372933	0.162278015921617	0.213717085119412	0.301898346601348	0.305572565829761	0.298224127372933	0.357011635027557	0.107164727495407	0.110838946723821	0.162278015921617	0.121861604409063	-1.15676668707900
0.247787610619469	0.176991150442478	-0.00884955752212392	-0.415929203539823	0.0707964601769912	-0.0707964601769912	0.185840707964602	-0.0973451327433628	0.159292035398230	1.00000000000000	0.725663716814160	0.690265486725664	0.433628318584071	0.761061946902656	0.265486725663717	0.584070796460178	0.796460176991151	0.902654867256638	0.592920353982301	0.442477876106195	0.840707964601770	0.858407079646019	-3.03539823008850
0.0814977973568282	0.00881057268722465	0.0418502202643171	0.0947136563876652	-0.209251101321586	-0.0176211453744493	-0.103524229074890	-0.0837004405286344	0.240088105726872	0.999999999999999	0.676211453744493	0.735682819383260	0.0947136563876652	0.312775330396476	0.292951541850220	0.378854625550661	0.140969162995595	0.207048458149780	0.200440528634361	0.0748898678414097	0.200440528634361	-0.0770925110132159	-3.10352422907489
0.229850746268657	0.0328358208955223	0.0507462686567163	-0.00298507462686554	-0.110447761194030	-0.200000000000000	-0.611940298507463	1	0.659701492537314	0.194029850746269	0.802985074626865	0.462686567164179	0.373134328358208	0.426865671641791	0.319402985074627	0.319402985074627	0.373134328358209	0.820895522388060	0.677611940298508	0.229850746268657	-0.253731343283582	-0.200000000000000	-5.64477611940298
0.433962264150943	0.773584905660376	0.999999999999999	-0.471698113207548	0.0943396226415089	-1.83018867924528	0.433962264150943	-1.37735849056604	-2.73584905660378	-4.66037735849057	-2.84905660377359	-4.88679245283020	-3.64150943396227	-2.62264150943397	-2.50943396226415	-2.73584905660378	-3.41509433962265	-3.86792452830189	-3.64150943396227	-4.32075471698114	-3.64150943396227	-3.86792452830189	-6.58490566037737
0.180438448566610	-0.355817875210793	0.129848229342327	-0.264755480607083	0.00843170320404721	0.301854974704890	-0.112984822934233	0.210792580101180	1	0.261382799325464	0.210792580101180	-0.0826306913996628	0.271500843170320	0.352445193929174	0.261382799325464	0.423271500843170	-0.123102866779089	0.00843170320404709	0.0489038785834739	0.352445193929174	-0.335581787521079	0.281618887015177	-3.92748735244519
0.327586206896552	0.0689655172413793	0.133620689655172	-0.293103448275862	-0.0344827586206897	-0.202586206896552	0.00431034482758616	0.676724137931035	0.625000000000000	0.637931034482759	0.999999999999999	0.0948275862068965	0.418103448275862	0.353448275862069	0.237068965517241	-0.0732758620689655	-0.176724137931034	0.0560344827586207	0.237068965517241	0.754310344827586	0.237068965517241	0.237068965517241	-4.90948275862069
0.0539652745190051	-0.0276865321445331	-0.0136086344439231	-0.0220553730642891	0.0286250586579071	-0.0192397935241671	0.0117315814171750	0.859221022993899	1.00000000000000	0.411543876114500	0.312998592210230	0.419990614734866	0.448146410136086	0.386203660253402	0.372125762552792	0.436884091975598	0.335523228531206	0.293289535429376	0.332707648991084	0.265133740028156	0.211637728765837	0.200375410605350	-0.295166588456124
0.133479212253829	-0.168490153172867	-0.0240700218818381	0.107221006564551	-0.0897155361050328	0.0415754923413566	-0.339168490153173	0.435448577680525	0.881838074398250	1	0.671772428884026	0.671772428884027	0.829321663019694	0.396061269146609	0.356673960612691	0.592997811816193	0.461706783369803	0.422319474835886	0.146608315098468	0.0809628008752735	0.120350109409190	0.172866520787746	-3.07002188183808
0.0884615384615385	-0.00384615384615388	-0.153846153846154	-0.0730769230769231	0.226923076923077	-0.0846153846153848	-0.188461538461539	0.0423076923076922	0.192307692307692	0.942307692307693	1.00000000000000	0.550000000000000	0.307692307692308	0.446153846153846	0.411538461538462	0.746153846153847	0.526923076923077	0.250000000000000	-0.130769230769231	0.0884615384615385	0.0884615384615384	0.157692307692308	-1.79230769230769
0.0548926014319809	-0.0954653937947494	-0.138424821002387	0.0477326968973747	0.0119331742243437	0.119331742243437	-0.0883054892601432	0.505966587112172	0.885441527446301	0.212410501193317	0.999999999999999	0.362768496420048	0.262529832935561	0.162291169451074	0.348448687350835	0.319809069212410	0.291169451073985	0.319809069212411	-0.138424821002387	0.105011933174224	0.140811455847255	0.226730310262530	-2.36515513126491
0.340425531914894	0.0425531914893617	-0.0106382978723405	-0.223404255319149	-0.0319148936170213	-0.117021276595745	-0.223404255319149	0.148936170212766	0.776595744680851	1.00000000000000	0.744680851063830	0.446808510638298	0.574468085106383	0.414893617021277	0.712765957446808	0.680851063829787	0.627659574468085	0.489361702127659	0.542553191489362	0.457446808510638	0.595744680851064	0.468085106382979	-2.25531914893617
0.100931677018634	0.00310559006211178	-0.0481366459627329	-0.104037267080745	0.0310559006211180	0.0170807453416148	-0.0993788819875777	0.590062111801242	1.00000000000000	0.948757763975155	0.520186335403727	0.641304347826087	0.324534161490683	0.552795031055901	0.543478260869565	0.454968944099379	0.524844720496894	0.399068322981366	0.329192546583851	0.287267080745341	0.445652173913044	0.250000000000000	-1.73913043478261
0.0535211267605633	0.00281690140845068	-0.00563380281690142	-0.0309859154929578	-0.0478873239436620	0.0281690140845070	-0.0183098591549296	0.345070422535211	0.885915492957746	0.999999999999999	0.590140845070422	0.471830985915493	0.336619718309859	0.501408450704225	0.619718309859155	0.530985915492957	0.480281690140845	0.425352112676056	0.421126760563380	0.349295774647887	0.285915492957746	0.184507042253521	-0.985915492957747
-0.0731707317073169	0.121951219512195	-0.658536585365853	0.219512195121951	1	-0.609756097560976	-0.512195121951219	0.121951219512195	-0.902439024390244	0.707317073170731	-2.56097560975610	-2.80487804878049	-3.58536585365854	-2.60975609756098	-2.31707317073171	-1.29268292682927	-1.73170731707317	-1.92682926829268	-2.60975609756098	-3.48780487804878	-3.09756097560976	-3.24390243902439	-13.0487804878049
0.299270072992701	0.0627737226277374	-0.0248175182481752	0.0277372262773723	-0.287591240875912	-0.0773722627737226	-0.182481751824818	0.483211678832117	0.754744525547445	0.999999999999999	0.859854014598541	0.886131386861314	0.807299270072993	0.728467153284671	0.991240875912409	0.745985401459854	0.754744525547445	0.588321167883212	0.632116788321168	0.413138686131387	0.579562043795620	0.614598540145985	-2.36350364963504
0.144927536231884	-0.130434782608696	0.521739130434783	-0.217391304347826	0.101449275362319	-0.420289855072464	-0.115942028985507	0.971014492753623	0.695652173913044	0.652173913043478	1.00000000000000	0.637681159420290	0.637681159420290	0.637681159420290	0.521739130434782	0.826086956521739	0.231884057971015	0.188405797101449	-0.101449275362319	0.695652173913044	0.0144927536231885	0.362318840579710	-4.84057971014493
-0.243445692883895	0.168539325842697	0.0711610486891385	0.0861423220973783	0.205992509363296	-0.288389513108614	0.0561797752808989	1.00000000000000	0.610486891385768	0.415730337078652	0.340823970037453	0.138576779026217	0.138576779026217	0.265917602996255	0.0936329588014980	0.265917602996255	0.0636704119850187	0.318352059925094	0.146067415730337	-0.265917602996255	0.235955056179775	0.0112359550561797	-2.28838951310861
0.0150875075437538	0.156306578153289	-0.0500905250452626	-0.0283645141822571	-0.122510561255281	0.0295715147857574	-0.00663850331925167	0.297525648762825	1.00000000000000	0.511164755582378	0.373566686783343	0.413397706698854	0.264936632468316	0.207000603500302	0.333735666867834	0.384429692214846	0.369945684972842	0.431502715751358	0.228726614363307	0.120096560048280	0.0694025347012674	0.225105612552806	-0.955340977670490
-0.127586206896552	0.0172413793103448	-0.0758620689655173	0.141379310344828	-0.0137931034482759	0.0586206896551724	0.0689655172413792	0.368965517241379	0.979310344827586	1.00000000000000	0.658620689655173	0.337931034482759	0.337931034482758	0.348275862068966	0.286206896551724	0.286206896551724	0.224137931034483	0.565517241379310	0.0379310344827585	-0.00344827586206898	0.513793103448276	0.234482758620690	-1.93793103448276
0.250000000000000	0.0312499999999999	-0.125000000000000	-0.531250000000000	1.00000000000000	-0.625000000000000	0.468750000000000	0.125000000000000	-0.625000000000000	-0.468750000000000	-1.75000000000000	-0.781250000000000	-0.437500000000000	-1	-1.12500000000000	-0.593750000000000	-1.12500000000000	-0.593750000000000	0.562500000000000	-1.18750000000000	-0.531250000000000	-1.21875000000000	-6.87500000000000
0.361702127659575	0.0425531914893617	0.188449848024316	-0.431610942249240	-0.139817629179332	-0.0212765957446809	0.0607902735562310	1.00000000000000	0.753799392097265	0.334346504559271	0.689969604863222	0.808510638297873	0.826747720364742	0.899696048632220	0.844984802431611	0.772036474164134	0.589665653495441	0.270516717325228	0.443768996960487	0.534954407294833	0.571428571428572	0.352583586626140	-2.76595744680851
0.0671378091872791	-0.0812720848056537	0.226148409893993	-0.166077738515901	-0.102473498233216	0.0565371024734982	-0.0494699646643109	0.618374558303887	0.777385159010601	0.501766784452297	0.522968197879859	0.936395759717314	1.00000000000000	0.862190812720848	0.968197879858658	0.787985865724382	0.416961130742050	0.660777385159010	0.363957597173145	0.660777385159011	0.618374558303888	0.438162544169612	-1.84098939929329
0.183673469387755	0.197278911564626	0.156462585034013	-0.00680272108843542	0.0612244897959183	-0.591836734693878	-0.401360544217687	0.578231292517007	0.659863945578231	0.496598639455782	1.00000000000000	0.904761904761905	0.292517006802721	-0.170068027210884	-0.183673469387755	0.442176870748299	0.00680272108843554	0.333333333333333	0.0476190476190476	-0.00680272108843542	-0.129251700680272	-0.210884353741497	-5.00000000000000
-0.165402124430956	0.308042488619120	-0.0288315629742034	-0.0652503793626707	0.0986342943854325	-0.147192716236722	-0.147192716236722	1	0.790591805766312	-0.00151745068285289	0.435508345978756	0.298937784522003	0.808801213960546	0.972685887708649	0.745068285280729	0.644916540212443	0.544764795144158	0.781487101669196	0.535660091047041	0.116843702579666	-0.0197268588770865	0.125948406676783	-2.22306525037936
0.490909090909091	0.0181818181818182	-0.200000000000000	-0.163636363636364	0.127272727272727	-0.272727272727273	-0.0727272727272728	0.290909090909091	0.327272727272727	0.600000000000000	0.363636363636364	0.218181818181818	0.363636363636364	0.454545454545455	1.00000000000000	0.400000000000000	0.836363636363637	0.763636363636363	0.581818181818182	0.800000000000000	0.0727272727272727	0.200000000000000	-3.32727272727273
0.160949868073879	0.176781002638522	0.00263852242744052	0.113456464379947	-0.282321899736148	-0.171503957783641	0.129287598944591	0.0184696569920844	0.414248021108179	0.572559366754618	0.667546174142481	0.604221635883906	0.651715039577837	0.651715039577837	0.873350923482850	0.794195250659631	1.00000000000000	0.841688654353563	0.730870712401056	0.620052770448549	0.746701846965699	0.699208443271768	-2.10290237467019
0.0925507900677200	0.0925507900677201	-0.137697516930023	-0.0835214446952596	-0.110609480812641	0.146726862302483	0.0383747178329571	0.214446952595937	0.972911963882619	0.837471783295711	0.525959367945824	0.349887133182844	1.00000000000000	0.593679458239278	0.390519187358916	0.553047404063206	0.525959367945824	0.539503386004515	0.390519187358917	0.268623024830700	0.431151241534989	0.512415349887134	-3.80812641083521
0.258241758241758	0.0109890109890109	-0.104395604395604	0.175824175824176	-0.450549450549451	0.109890109890110	-0.120879120879121	0.868131868131869	1.00000000000000	0.967032967032967	0.159340659340659	0.0274725274725276	0.109890109890110	0.0604395604395605	0.225274725274725	0.390109890109890	0.258241758241758	-0.0879120879120879	0.126373626373626	0.521978021978022	0.208791208791209	-0.318681318681319	-5.19780219780220
-0.000981354268891101	0.0166830225711482	-0.0245338567222767	-0.0186457311089304	0.0578999018645731	-0.0304219823356232	0.0461236506378803	0.246319921491658	0.517173699705594	0.452404317958783	1	0.664376840039254	0.511285574092247	0.246319921491658	0.187438665358194	0.0814524043179588	0.163886162904809	0.0520117762512266	0.110893032384691	0.199214916584887	0.00490677134445532	0.175662414131501	-1.86162904808636
0.0441458733205374	0.309021113243762	-0.209213051823417	-0.232245681381958	0.00959692898272554	0.0786948176583494	-0.324376199616123	0.251439539347409	0.792706333973129	1.00000000000000	0.550863723608446	-0.0940499040307102	-0.140115163147793	-0.612284069097889	-0.00191938579654520	-0.0710172744721689	-0.381957773512476	-0.358925143953935	-0.358925143953935	-0.508637236084453	-0.117082533589252	-0.508637236084453	-3.46833013435701
----------------------------------------------------------------------------------------------------------------ARRAY 2----------------------------------------------------------------------------------------------------------------------------------------------------------------------------------------------------------------------------------------------------------------------------------------…
DIMENSIONS: CHANNELS X TIME BINS
TIME BINS: -275	-225	-175	-125	-75	-25	25	75	125	175	225	275	325	375	425
SCRAMBLED
-0.110132158590308	-0.466960352422907	0.431718061674009	-0.295154185022026	0.299559471365639	0.140969162995595	0.0352422907488987	-0.0308370044052865	-0.281938325991189	-1.07488986784141	-0.704845814977974	-0.519823788546256	-0.361233480176211	-0.757709251101322	-0.0969162995594715
-0.0232024477307496	0.151198368179500	0.149668536460989	-0.0767465578786334	-0.0430902600713921	-0.157827638959714	-0.199133095359511	-0.182304946455890	-0.0492095869454363	0.0517593064762877	0.154258031616522	0.478582355940847	0.652983171851096	0.522947475777664	0.504589495155533
-0.265536723163842	-1.41807909604520	1.93785310734463	-0.0282485875706214	0.0395480225988700	-0.265536723163842	0.988700564971751	0.615819209039548	0.141242937853107	0.276836158192090	1.49717514124294	1.80225988700565	0.683615819209039	-0.299435028248587	-0.197740112994350
-0.0117019445878506	-0.0137669936327654	0.0698674926862846	-0.00240922388573396	-0.00860437102047839	-0.0333849595594562	-0.0643606952331784	-0.00137669936327650	0.0326966098778180	0.0605747719841680	0.244364136981587	0.437446222681122	0.473584580967131	0.358974358974359	0.322836000688350
0.272727272727273	-0.0481283422459893	-0.0545454545454547	0.0352941176470588	-0.0994652406417112	-0.105882352941177	-0.0417112299465242	0.137967914438503	-0.0481283422459892	0.0288770053475937	0.0417112299465240	0.298395721925134	0.247058823529412	0.420320855614973	0.291978609625669
-0.166360294117647	0.583639705882353	-0.138786764705882	-0.100183823529412	-0.0670955882352942	-0.111213235294118	-0.0560661764705883	-0.138786764705882	0.340992647058823	0.352022058823529	0.578125000000000	1.12408088235294	1.06341911764706	0.489889705882353	0.567095588235295
-0.0191972076788831	-0.0872600349040140	0.305410122164049	-0.0977312390924956	-0.270506108202443	0.169284467713787	0.190226876090750	-0.00872600349040135	-0.207678883071553	0.200698080279232	0.0436300174520070	0.00698080279232120	-0.155322862129145	-0.113438045375218	0.0383944153577660
-0.163293789253315	0.238660153524075	0.129797627355199	-0.163293789253315	0.0523377529658061	-0.0942079553384508	-0.115143056524773	-0.0669923237962316	0.454291695743196	-0.157013258897418	-0.393579902302862	0.253314724354501	0.730635031402652	0.634333565945569	0.803907885554780
-0.130599369085174	0.00378548895899053	0.102208201892744	0.0321766561514196	0.0246056782334386	-0.0321766561514196	0.100315457413249	-0.0681388012618296	-0.113564668769716	-0.0946372239747637	0.0378548895899053	0.227129337539432	0.469400630914827	0.649211356466877	0.664353312302839
0.104166666666667	0.0989583333333333	0.127604166666667	-0.242187500000000	-0.00520833333333332	-0.0833333333333334	-0.0390625000000000	0.0390625000000000	0.367187500000000	0.255208333333334	0.156250000000000	0.817708333333333	1.22135416666667	1.32552083333333	1.29427083333333
-0.180232558139535	0.0191029900332225	0.113787375415282	-0.0855481727574752	-0.0506644518272426	0.183554817275747	0.0340531561461793	-0.259966777408638	0.243355481727575	0.417774086378738	0.128737541528239	0.507475083056479	0.293189368770764	0.193521594684385	0.632059800664452
0.0951557093425606	0.0640138408304497	-0.0882352941176470	0.0397923875432525	-0.0778546712802768	-0.0328719723183391	0.0536332179930795	0.205882352941176	0.219723183391003	0.167820069204152	0.344290657439447	0.721453287197231	0.884083044982698	1.02249134948097	0.994809688581315
0.345036319612591	-0.410411622276029	0.345036319612591	-0.410411622276029	0.0690072639225181	0.0617433414043584	0.156174334140436	0.0108958837772397	0.0544794188861988	-0.0907990314769977	0.243341404358354	0.570217917675545	0.868038740920097	0.693704600484262	0.984261501210654
-0.176678445229682	0.586572438162544	-0.367491166077739	0.0989399293286218	-0.176678445229682	0.0353356890459362	-0.643109540636043	0.183745583038869	-0.982332155477033	-0.706713780918729	-0.367491166077739	-0.452296819787987	-0.409893992932863	0.332155477031802	-0.346289752650177
-0.00640204865556977	-0.129321382842510	-0.0371318822023048	0.0473751600512164	-0.0179257362355954	0.143405889884763	0.0742637644046095	0.0665813060179257	0.0627400768245838	0.120358514724712	0.473751600512164	1.06914212548015	0.796414852752882	0.953905249679899	0.938540332906530
-0.0596330275229356	0.600917431192661	-0.0733944954128442	-0.128440366972477	-0.266055045871560	-0.0733944954128442	0.105504587155963	-0.527522935779816	-0.582568807339449	-1.13302752293578	-0.995412844036698	-0.307339449541285	-0.513761467889908	-0.169724770642202	-0.940366972477064
0.110007358351729	-0.0864606328182487	-0.0489330389992642	-0.0621780721118470	0.0702722590139808	0.0172921265636497	-0.0511405445180279	0.0393671817512878	0.149742457689477	0.169610007358352	0.582413539367182	1.23583517292127	1.14532744665195	0.889256806475349	0.856144223693892
0.576086956521740	0.419565217391305	-0.454347826086957	-0.154347826086956	-0.441304347826087	0.0543478260869568	0.941304347826088	-0.923913043478260	-1.52391304347826	-1.95434782608696	-1.64130434782609	-1.44565217391305	-1.55000000000000	-0.571739130434783	0.0673913043478261
0.247896803140774	0.0931015143017386	0.0493550196298373	-0.246775098149187	-0.0886146943353898	-0.0549635445877734	0.0123387549074591	-0.0684240044868200	0.480089736399327	0.244531688166012	0.547392035894560	0.823331463825014	0.893998878295008	0.749298934380259	0.877173303421200
-0.158555729984302	0.406593406593407	0.425431711145997	0.255886970172684	-0.233908948194662	-0.695447409733124	-0.620094191522763	-0.535321821036107	-0.394034536891680	-1.28885400313972	-1.29827315541601	-0.912087912087911	-0.996860282574569	-1.48665620094192	-0.949764521193092
-0.363336992316136	-0.145993413830955	0.262349066959385	0.0647639956092204	0.150384193194292	0.0318331503841932	0.183315038419320	-0.336992316136114	0.282107574094402	0.268935236004390	-0.290889132821076	0.400658616904501	-0.0208562019758506	-0.00109769484083430	0.216245883644347
-0.104790419161677	0.0598802395209581	0.181636726546906	-0.00299401197604792	-0.106786427145709	-0.0269461077844311	-0.0429141716566867	-0.0798403193612776	-0.131736526946108	-0.232534930139721	-0.143712574850299	0.0768463073852295	0.167664670658683	-0.0369261477045907	0.000998003992016042
0.00240038406144979	0.0369659145463274	0.0600096015362459	-0.112818050888142	-0.0206433029284685	0.0340854536725877	-0.0580892942870860	0.163706192990879	0.365338454152665	0.198271723475756	0.310609697551609	0.503600576092175	0.417186749879981	0.440230436869899	0.523763802208354
-0.183681726230614	-0.0210384356035064	0.168307484828051	0.0841537424140257	-0.00809170600134863	-0.0396493594066082	0.0218476062036413	-0.0720161834120027	-0.0687795010114633	0.00242751180040458	0.129467296021578	0.485502360080917	0.595549561699259	0.457181389076197	0.342279163857047
-0.155769230769231	0.00961538461538457	0.0903846153846153	0.140384615384615	-0.136538461538461	0.0519230769230769	-0.228846153846154	-0.225000000000000	0.148076923076923	0.336538461538462	0.248076923076923	0.00576923076923073	-0.0865384615384615	0.117307692307692	0.00961538461538463
-0.129927007299270	0.110948905109489	-0.0773722627737226	-0.0905109489051094	0.0846715328467152	0.102189781021898	-0.0729927007299270	-0.129927007299270	0.316788321167883	0.286131386861314	0.478832116788321	0.636496350364963	0.741605839416057	0.715328467153285	0.899270072992700
-0.295536791314837	-0.158021712907117	0.377563329312425	-0.0530759951749096	0.142340168878167	-0.0132689987937274	-0.230398069963812	-0.150784077201448	0.149577804583836	0.638118214716526	0.388419782870929	0.308805790108565	-0.0386007237635706	0.0627261761158020	-0.0603136308805791
0.140816909454441	0.0122822050842617	0.0722650671236789	-0.179662953441874	-0.0442730648386175	-0.00142816338189089	0.0157097972007998	-0.00828334761496716	0.281348186232505	0.00542702085118535	0.317337903456155	0.944587260782633	1.09368751785204	1.00971151099686	1.11082547843473
-0.198943196829590	-0.0166446499339498	0.208454425363276	0.141875825627477	-0.0388375165125495	-0.0959048877146631	-0.0483487450462351	-0.0499339498018494	0.157727873183619	0.221136063408190	0.195772787318362	0.324174372523118	0.447820343461030	0.636459709379128	0.574636723910171
0.131772268135904	0.244719926538108	-0.0583103764921947	-0.140955004591368	-0.182277318640955	0.00505050505050499	-0.162993572084481	0.129017447199265	0.522956841138659	0.0794306703397613	0.101469237832874	0.569788797061524	0.911386593204775	1.02708907254362	1.03259871441690
0.101141924959217	-0.119086460032627	-0.00652528548123984	0.0473083197389885	0.140293637846656	-0.163132137030995	-0.0652528548123981	-0.0212071778140293	0.0766721044045677	0.399673735725938	0.203915171288744	0.575856443719413	0.575856443719413	0.649265905383361	0.561174551386623
0.0856209150326799	0.0503267973856209	-0.130065359477124	0.0111111111111111	-0.00849673202614382	-0.00849673202614391	-0.0359477124183006	0.0816993464052288	0.469934640522876	0.309150326797386	0.316993464052287	0.791503267973857	1.01895424836601	0.979738562091504	1.09346405228758
0.0986159169550173	0.0934256055363323	-0.0519031141868513	-0.0363321799307959	-0.197231833910035	0.0934256055363321	-0.166089965397924	-0.0570934256055364	0.223183391003460	0.238754325259516	0.160899653979239	0.212802768166090	0.378892733564014	0.493079584775087	0.321799307958478
-0.261405672009865	0.145499383477189	0.212083847102343	-0.172626387176326	-0.150431565967941	0.226880394574599	0.241676942046856	0.123304562268804	0.0271270036991368	-0.431565967940814	-0.0764488286066586	-0.0394574599260173	0.189889025893958	0.404438964241677	0.441430332922319
-0.0899328859060403	0.361073825503356	0.264429530201342	-0.00939597315436253	-0.339597315436242	-0.186577181208054	-0.307382550335570	0.232214765100671	0.0228187919463087	-0.242953020134228	0.0389261744966442	0.0469798657718120	0.0308724832214764	0.433557046979866	0.465771812080537
-0.131510416666667	-0.139322916666667	-0.194010416666667	0.384114583333333	0.00130208333333329	0.0794270833333332	-0.498697916666666	0.173177083333333	0.399739583333333	0.430989583333333	-0.537760416666667	0.212239583333333	0.423177083333333	0.243489583333333	0.446614583333333
0.262172284644195	-0.119850187265918	-0.164794007490637	0.981273408239702	-0.704119850187265	-0.254681647940075	0.0374531835205992	-0.142322097378277	0.801498127340825	0.329588014981273	0.464419475655431	0.127340823970037	0.239700374531835	0.531835205992509	0.689138576779026
-0.403565640194490	-0.0534846029173423	0.121555915721232	0.491085899513776	-0.170178282009724	0.0145867098865476	0.0923824959481360	0.0145867098865477	0.987034035656401	0.491085899513776	-0.150729335494328	0.0340356564019450	0.345218800648298	0.500810372771474	0.773095623987034
0.329317269076306	0.497991967871487	-0.405622489959840	0.220883534136546	-0.357429718875503	-0.285140562248997	-0.224899598393574	0.160642570281125	1.12449799196787	-0.622489959839359	-0.417670682730924	0.305220883534137	0.196787148594378	0.546184738955823	0.714859437751005
-0.209803921568627	-0.0549019607843137	0.164705882352941	0.0196078431372549	0.0313725490196079	0.0490196078431372	-0.00196078431372546	-0.0137254901960784	0.445098039215686	0.554901960784313	0.437254901960784	0.670588235294117	0.884313725490196	0.915686274509803	0.954901960784312
0.00663349917081226	-0.461028192371476	0.116086235489220	0.344941956882255	0.155887230514096	-0.162520729684909	-0.411276948590382	-0.252072968490879	0.205638474295191	0.454394693200663	0.225538971807628	0.494195688225538	0.185737976782753	0.285240464344942	0.175787728026534
-0.106056377337427	-0.0692157409991627	0.0563773374267373	0.0747976555958693	0.0212112754674853	0.0228858498464973	0.111638291934133	0.0680993580798213	0.547027630477253	0.282444878593357	0.205414457158805	0.560424225509349	0.525258163550097	0.593915713089590	0.543678481719229
0.0985915492957746	-0.185110663983903	0.0261569416498993	0.128772635814889	-0.209255533199195	0.140845070422535	0.243460764587525	0.279678068410463	0.327967806841046	0.00804828973843055	0.201207243460765	0.412474849094568	0.442655935613682	0.557344064386318	0.279678068410463
0.0316281628162816	0.0794829482948293	0.0118261826182618	0.0316281628162816	-0.133388338833883	-0.0211771177117712	-0.0459295929592960	-0.0558305830583059	0.318756875687569	0.206545654565457	0.209845984598460	0.331958195819582	0.513476347634764	0.538228822882288	0.539878987898790
-0.0222968435191404	0.00671591672263263	0.0220282068502351	0.00510409670920080	-0.0150436534586971	0.00349227669576897	0.0204163868368032	0.0179986568166555	0.150973807924782	0.233176628609805	0.445130960376091	0.759435862995299	0.699798522498321	0.613566151779717	0.560376091336467
-0.164499717354438	0.137365743357829	0.137365743357829	0.0288298473713962	-0.0966647823629170	-0.0423968343697004	0.310344827586207	0.300169587337479	0.534200113058225	0.476540418315432	0.195025438100622	0.388355002826456	0.422272470322216	0.517241379310345	0.456189937817976
-0.00899427636958300	0.0139002452984464	-0.00735895339329516	-0.000817661488143900	0.0106295993458708	-0.00735895339329520	-0.0286181520850368	0.00735895339329513	0.226492232215863	0.242845461978741	0.692559280457890	0.931316434995912	1.03924775143091	1.04905968928863	0.860997547015535
0.0443196004993758	-0.0193508114856429	-0.124219725343321	-0.0230961298377030	0.0780274656679152	0.0443196004993758	0.0330836454431961	-0.109238451935081	0.493757802746567	0.328963795255931	0.212858926342073	1.04057428214732	1.02184769038702	1.03308364544320	1.61360799001249
0.0569205569205569	0.162571662571663	0.0372645372645373	-0.0241605241605242	-0.107698607698608	-0.124897624897625	0.152743652743653	0.0102375102375103	0.725225225225226	0.560606060606061	0.572891072891073	0.607289107289107	0.472153972153972	0.703112203112203	0.732596232596233
0.428571428571429	0.196125907990315	-0.297820823244552	-0.138014527845037	-0.167070217917676	-0.0217917675544795	0.428571428571430	1.03874092009685	0.530266343825667	0.472154963680388	0.719128329297821	0.980629539951574	1.18401937046005	0.370460048426151	0.690072639225183
-0.0340488527017024	0.130273871206514	0.174685418208734	-0.242783123612139	-0.0562546262028127	0.0281273131014064	0.0370096225018504	-0.0473723168023686	0.716506291635824	0.441154700222057	0.454478164322723	0.645447816432272	0.516654330125832	0.592153960029607	0.547742413027386
0.667655786350149	-0.0801186943620178	-0.347181008902077	-0.418397626112760	0.596439169139467	-0.418397626112760	0.863501483679526	-0.169139465875371	-1.09495548961424	0.774480712166173	-0.347181008902077	-0.275964391691395	-0.382789317507418	-0.0623145400593474	0.471810089020772
0.308278867102396	0.203703703703703	0.360566448801743	-0.0969498910675382	-0.495642701525054	-0.279956427015250	0.373638344226579	0.484749455337690	1.17755991285403	0.275599128540304	0.105664488017429	0.144880174291939	0.438997821350762	0.733115468409585	0.582788671023964
0.0523731587561375	0.121112929623568	-0.153846153846154	0.513911620294599	-0.0556464811783961	-0.477905073649755	0.150572831423895	-0.261865793780688	0.0818330605564646	0.101472995090016	-0.163666121112929	0.887070376432080	0.700490998363339	0.729950900163667	0.386252045826514
0.0740213523131672	-0.0711743772241993	0.0227758007117438	-0.101067615658363	0.00569395017793591	0.0697508896797153	0.0740213523131671	-0.00284697508896800	0.257651245551602	0.390035587188613	-0.0156583629893239	0.155160142348754	0.624911032028469	0.488256227758007	0.629181494661921
0.0409292035398230	-0.217920353982301	-0.0586283185840708	-0.131637168141593	0.127212389380531	0.240044247787610	-0.0188053097345133	0.0542035398230089	0.233407079646018	0.173672566371681	0.140486725663717	0.120575221238938	0.266592920353982	0.392699115044247	0.751106194690265
-0.0963855421686748	0.172117039586919	-0.0550774526678143	-0.0447504302925991	0.182444061962134	-0.158347676419966	-0.0344234079173839	0.0895008605851979	-0.0860585197934596	-0.168674698795181	0.399311531841652	0.254733218588640	-0.313253012048193	0.492254733218588	0.141135972461274
0.0628571428571428	-0.0314285714285715	0.00285714285714284	-0.0700000000000001	-0.0164285714285714	0.0521428571428571	-0.00142857142857148	0.0585714285714285	0.0778571428571428	-0.0485714285714286	0.165714285714286	0.517142857142857	0.791428571428571	0.583571428571429	0.521428571428571
-0.479262672811059	-0.0368663594470049	0.0460829493087555	-0.133640552995392	-0.479262672811060	1.08294930875576	0.142857142857143	-1.04608294930875	-0.479262672811060	-1.19815668202765	-0.658986175115207	-0.645161290322580	-0.852534562211981	-1.00460829493088	0.0460829493087560
0.196106094808126	0.0708239277652371	-0.105248306997743	-0.137415349887133	-0.00197516930022579	-0.0222911963882619	0.0318848758465011	0.0335778781038375	0.375564334085779	0.0674379232505643	0.0826749435665914	0.241817155756207	0.438205417607223	0.273984198645598	0.483916478555305
-0.168831168831169	-0.0413223140495868	0.114521841794569	0.0932703659976387	-0.0129870129870130	0.0153482880755607	0.0153482880755608	0.206611570247934	-0.0625737898465172	0.0295159386068478	-0.133412042502952	0.0507674144037781	0.114521841794569	0.305785123966942	0.376623376623376
0.134178552562071	-0.0116217643951400	-0.103539355520338	0.181722134178553	-0.116217643951400	-0.0845219228737455	0.0802958267300583	0.143687268885367	0.438457474907555	0.248283148441628	0.254622292657158	0.568409931325939	0.704701531959853	0.641310089804544	0.457474907554148
-0.479028697571745	0.176600441501104	0.573951434878587	-0.00220750551876379	-0.227373068432671	-0.0419426048565121	-0.300220750551876	-0.671081677704195	-0.326710816777042	-0.710816777041943	-1.04856512141280	-0.657836644591612	-0.214128035320088	-0.479028697571745	-0.611479028697572
0.0970059880239520	0.104191616766467	-0.0431137724550899	0.100598802395210	-0.140119760479042	-0.118562874251497	-0.204790419161677	0.247904191616766	0.344910179640719	0.276646706586827	0.140119760479042	0.668263473053892	0.905389221556887	0.794011976047904	0.700598802395210
0.0538783093358105	-0.0408732001857872	0.0204366000928936	0.0733859730608453	-0.0687412912215513	-0.0380863910822109	0.0538783093358105	-0.0464468183929401	0.499767765908035	0.563864375290293	0.544356711565257	0.753367394333487	0.614026939154667	0.469112865768695	0.616813748258244
0.0138888888888888	0.138888888888889	0.255555555555556	0.0722222222222224	-0.444444444444445	-0.0361111111111113	0.00555555555555547	-0.186111111111111	0.280555555555556	-0.0527777777777780	-0.219444444444445	-0.0861111111111111	0.472222222222222	0.513888888888889	0.0222222222222223
0.0357507660878447	-0.105209397344229	0.0602655771195097	-0.0776302349336057	0.0633299284984678	0.0234933605720123	0.152196118488253	0.0265577119509703	0.437180796731358	0.826353421859040	0.982635342185903	0.945863125638407	0.621041879468846	0.562819203268641	0.801838610827375
1.46055979643766	-0.386768447837150	-0.157760814249364	-0.661577608142495	0.193384223918575	-0.447837150127226	-0.188295165394402	0.605597964376590	0.178117048346056	-0.0356234096692114	0.239185750636132	-0.0356234096692114	1.30788804071247	0.926208651399491	0.819338422391858
-0.138632162661738	-0.210720887245841	0.349353049907579	5.44009282066327e-17	-0.0998151571164511	0.0998151571164510	-0.0720887245841036	0.133086876155268	0.0332717190388170	0.249537892791128	0.643253234750463	0.693160813308688	0.804066543438078	0.565619223659889	0.726432532347505
-0.148080438756856	0.0712979890310787	0.191956124314443	-0.191956124314443	0.180987202925046	-0.104204753199269	-0.224862888482633	-0.235831809872030	0.521023765996344	0.0712979890310790	0.148080438756856	0.115173674588665	0.257769652650823	0.521023765996344	0.784277879341864
-0.0321011673151751	-0.0379377431906615	0.0904669260700388	-0.00291828793774320	-0.0671206225680933	0.0496108949416343	-0.0875486381322956	0.163424124513619	0.306420233463035	0.738326848249027	0.895914396887159	0.965953307392997	0.919260700389105	0.814202334630351	0.820038910505837
0.0645994832041343	-0.129198966408269	0.134366925064599	-0.268733850129199	0.0103359173126615	0.188630490956072	0.467700258397932	0.219638242894057	0.677002583979328	0.475452196382428	0.428940568475452	0.304909560723514	0.583979328165374	0.638242894056847	0.568475452196382
0.106382978723404	0.0808510638297872	0.0348936170212766	-0.215319148936170	0.142127659574468	-0.148936170212766	0.392340425531915	0.601702127659575	0.790638297872340	0.576170212765957	0.683404255319149	0.571063829787234	0.576170212765958	0.458723404255319	0.693617021276596
0.110294117647059	0.0882352941176469	0.0588235294117646	-0.132352941176471	-0.117647058823529	-0.00735294117647055	-0.0220588235294119	-0.0514705882352941	0.257352941176470	-0.102941176470588	0.205882352941176	0.492647058823529	0.125000000000000	0.352941176470588	0.448529411764706
0.0876288659793815	-0.0322164948453609	0.0335051546391753	-0.0206185567010310	-0.0322164948453608	-0.0360824742268042	0.0528350515463918	0.346649484536083	0.230670103092784	0.462628865979382	0.474226804123712	0.547680412371135	0.474226804123712	0.567010309278351	0.617268041237114
0.0585215605749487	-0.113963039014374	0.360369609856263	0.132443531827516	-0.434291581108830	-0.00308008213552366	-0.120123203285421	0.317248459958933	0.0277207392197125	0.163244353182752	0.409650924024641	0.397330595482547	0.415811088295688	0.779260780287475	0.341889117043122
0.0969230769230769	0.484615384615384	-0.263076923076923	-0.0692307692307693	-0.272307692307692	0.0230769230769229	0.00461538461538462	-0.540000000000000	0.715384615384615	0.115384615384615	0.0507692307692309	0.198461538461539	-0.207692307692308	0.0784615384615383	0.595384615384615
-0.105213270142180	-0.275829383886256	0.275829383886256	0.127962085308057	-0.00284360189573468	-0.0199052132701423	-0.190521327014218	-0.116587677725118	-0.179146919431280	-0.133649289099526	-0.0540284360189574	0.389573459715640	0.0483412322274881	0.309952606635071	0.395260663507109
0.0108327691266078	-0.0582261340555181	-0.131347325660122	-0.216655382532160	0.0961408259986458	0.299255247122545	0.291130670277590	0.339878131347326	0.949221394719025	0.0473933649289099	0.0433310765064318	0.441435341909275	0.274881516587677	0.486120514556533	0.693297224102911
-0.211111111111111	0.0972222222222222	0.163888888888889	-0.0777777777777778	0.0138888888888889	0.0138888888888889	-0.236111111111111	-0.536111111111111	0.463888888888889	0.380555555555556	0.213888888888889	0.355555555555555	0.363888888888889	0.105555555555556	0.0805555555555552
0.204176334106728	0.273781902552204	-0.401392111368910	0.0928074245939672	-0.116009280742460	-0.0533642691415314	0.106728538283062	0.183294663573085	0.419953596287703	0.371229698375870	0.684454756380510	0.294663573085847	0.225058004640371	0.754060324825985	0.406032482598607
0.154929577464789	-0.0985915492957747	-0.119718309859155	-0.235915492957747	-0.161971830985916	0.461267605633803	-0.352112676056339	-0.257042253521127	0.176056338028169	0.503521126760563	-0.161971830985915	0.345070422535211	0.651408450704225	0.693661971830986	0.00704225352112674
0.213892709766163	-0.161623108665750	0.0818431911966988	0.0653370013755158	-0.0749656121045392	-0.124484181568088	-0.120357634112792	-0.0832187070151308	0.552269601100413	0.271664374140303	0.440852819807428	0.506877579092160	0.465612104539203	0.556396148555709	0.399587345254471
0.0456140350877192	-0.00701754385964911	0.266666666666666	-0.0385964912280702	0.150877192982456	-0.417543859649123	-0.196491228070175	0.256140350877193	0.129824561403509	0.0245614035087715	-0.343859649122807	0.371929824561403	0.592982456140350	0.403508771929824	0.803508771929824
-0.0848511772545536	0.147045757441137	0.0111061750333185	0.0510884051532652	-0.0768547312305642	-0.0475344291426034	0.0137716570413150	0.365615282096846	0.629498000888494	1.25855175477566	1.00799644602399	0.744113727232342	0.472234562416704	0.640159928920481	0.685473123056420
0.0154798761609907	0.00619195046439629	0.00619195046439629	-0.0866873065015480	-0.0309597523219814	0.0897832817337461	0.433436532507741	-0.0402476780185759	0.470588235294119	0.702786377708978	0.479876160990712	0.600619195046439	0.684210526315790	0.517027863777090	0.674922600619195
-0.00960908495304655	-0.0148504040183446	0.121423891679406	0.0205284996724176	-0.0371260100458615	-0.0803668923345708	-0.100021838829439	0.162044114435466	0.485695566717624	0.671762393535707	0.789692072504913	0.800174710635510	0.721554924656040	0.704520637693820	0.825070976195676
-0.226569608735214	-0.150136487716106	-0.0737033666969973	0.122838944494995	0.00272975432211100	0.324840764331210	-0.0245677888989992	0.253867151956324	0.226569608735213	0.106460418562329	0.215650591446769	0.0955414012738853	0.221110100090992	0.335759781619654	0.171974522292993
-0.297430830039525	-0.161067193675889	0.271739130434782	0.550395256916996	-0.125494071146245	-0.238142292490118	-0.392292490118577	0.520750988142292	0.532608695652173	0.443675889328063	0.479249011857707	1.04249011857707	0.414031620553359	1.04841897233202	1.12549407114624
0.235143769968051	0.0664536741214058	-0.0562300319488817	-0.0945686900958466	-0.109904153354633	-0.0408945686900959	-0.228753993610224	0.120127795527157	0.181469648562300	0.104792332268371	0.434504792332268	1.08242811501597	1.04025559105431	0.833226837060703	0.890734824281150
0.137454545454545	0.0894545454545455	-0.0850909090909091	-0.0196363636363636	0.0109090909090910	-0.133090909090909	-0.0763636363636367	-0.168000000000000	0.360000000000000	0.573818181818182	0.643636363636364	0.726545454545455	0.774545454545454	0.704727272727273	0.744000000000000
-0.181086519114688	0.0362173038229377	0.579476861167002	-0.205231388329980	0.265593561368209	-0.494969818913481	0.217303822937626	0.0845070422535212	0.229376257545272	0.555331991951711	0.350100603621731	0.470824949698189	0.736418511066398	0.712273641851107	0.917505030181087
0.239372138652714	0.0431654676258992	-0.0117724002616089	2.06779038336435e-17	-0.0941792020928711	-0.176586003924133	0.0824068018312622	0.0117724002616089	0.270765206017004	0.0784826684107259	0.317854807063440	0.388489208633093	0.690647482014388	0.451275343361674	0.604316546762589
-0.0997314921365554	0.0935941695435368	0.00613732259301877	0.0406597621787495	0.00843881856540089	-0.0490985807441503	-0.0145761411584197	-0.0398925968546222	0.489451476793249	0.158036056770234	0.367472190257001	0.420406597621788	0.473341004986575	0.579209819716149	0.595320291522823
-0.0533398580866162	0.0141913383900171	0.0112551994127722	0.0376804502079765	0.0171274773672620	-0.0269146072914118	-0.0107658429165647	0.928798629801811	0.466356740885736	0.707120137019820	0.617567898213849	0.482505505260583	0.338634695375581	0.542696354294104	0.417910447761195
0.193684210526316	0.313684210526316	-0.0147368421052633	-0.242105263157895	-0.134736842105263	-0.115789473684211	0.143157894736842	0.0673684210526316	0.427368421052632	0.149473684210526	0.484210526315790	0.433684210526316	0.237894736842105	0.610526315789475	0.477894736842106
INTACT:
-0.162995594713656	1.00000000000000	-0.176211453744493	-0.0440528634361233	-0.0704845814977974	-0.546255506607930	-1.10132158590308	-0.361233480176212	-0.546255506607930	0.524229074889868	-0.625550660792952	0.154185022026432	0.748898678414096	0.140969162995595	0.220264317180617
-0.109127995920449	0.172361040285569	0.161652218255992	-0.0938296787353392	-0.0632330443651199	-0.0678225395206528	-0.0770015298317185	-0.144314125446201	0.0851606323304437	0.310045894951556	0.614482406935237	1.00000000000000	0.776644569097400	0.380418154003060	0.571647118816930
0.0847457627118644	0.491525423728813	-0.118644067796610	-0.593220338983051	0.627118644067796	-0.491525423728813	-0.389830508474576	-0.186440677966102	-0.322033898305085	-0.423728813559322	-0.254237288135593	-0.661016949152542	0.423728813559322	0.999999999999999	-0.762711864406779
-0.0841507485802787	-0.0376871450696954	0.0645327826535880	0.0118740320082602	0.00154878678368611	0.0438822922044399	0.0366546205472380	0.0221992772328343	0.162622612287042	0.348477026329375	0.860609189468250	1.00000000000000	0.786267423851317	0.576664945792462	0.577697470314920
0.0117647058823529	0.127272727272727	-0.0973262032085562	-0.0780748663101606	0.0245989304812833	0.0117647058823529	0.294117647058823	-0.0716577540106952	-0.379679144385027	0.120855614973262	0.589304812834225	0.884491978609626	1.00000000000000	0.653475935828877	0.351871657754011
0.0238970588235292	0.00735294117647058	0.0128676470588235	-0.229779411764706	0.172794117647059	0.0128676470588236	-0.113970588235294	0.360294117647059	0.487132352941177	0.139705882352941	0.431985294117647	0.757352941176470	0.602941176470588	1.00000000000000	0.658088235294118
-0.0785340314136126	0.130890052356021	0.115183246073298	0.125654450261780	-0.376963350785340	0.0837696335078534	0.0785340314136125	-0.0523560209424085	-0.246073298429319	-0.0261780104712042	0.335078534031413	0.931937172774868	0.999999999999999	0.581151832460733	0.408376963350785
-0.113747383112352	0.210746685275645	0.219120725750174	-0.226796929518493	-0.113747383112352	0.0244242847173762	0.160502442428472	0.438939288206559	1.00000000000000	0.403349616189811	0.0600139567341241	0.325889741800419	0.581297976273552	0.658757850662945	0.447313328681089
-0.120504731861199	0.0782334384858045	-0.0769716088328076	-0.0201892744479495	0.0271293375394322	0.112302839116719	0.280757097791798	0.254258675078864	0.0365930599369085	0.116088328075710	0.398107255520505	0.759621451104101	1.00000000000000	0.814511041009463	0.721766561514195
0.286458333333333	0.0807291666666668	-0.0156250000000000	-0.0364583333333334	-0.213541666666667	-0.101562500000000	-0.0286458333333334	0.0312500000000001	0.395833333333333	0.322916666666667	0.294270833333334	0.786458333333333	1.00000000000000	0.872395833333334	0.820312500000000
0.137873754152824	0.102990033222591	0.102990033222591	-0.126245847176080	-0.186046511627907	-0.0315614617940201	0.0980066445182724	0.0282392026578073	0.397009966777409	-0.0564784053156147	0.362126245847176	0.765780730897011	0.362126245847176	1.00000000000000	0.815614617940201
0.290657439446367	0.128027681660900	-0.235294117647059	-0.0103806228373702	-0.00692041522491354	-0.166089965397924	-0.0519031141868513	0.0449826989619377	0.141868512110727	0.387543252595156	0.314878892733564	0.636678200692041	0.854671280276816	0.916955017301038	1.00000000000000
0.556900726392252	-0.278450363196126	-0.0605326876513318	-0.263922518159806	-0.0242130750605327	0.0702179176755448	0.0992736077481841	0.963680387409201	0.767554479418886	0.0121065375302663	0.121065375302664	0.622276029055690	0.760290556900727	0.629539951573850	1.00000000000000
0.257950530035335	-0.0600706713780919	-0.293286219081273	-0.293286219081272	-0.0600706713780919	0.448763250883393	-0.908127208480565	0.109540636042403	0.0883392226148411	-0.102473498233216	0.0459363957597171	-0.0388692579505302	0.321554770318020	1.00000000000000	0.0883392226148409
-0.0102432778489118	0.0781049935979514	-0.0947503201024329	0.0588988476312420	0.0281690140845070	-0.0601792573623560	0.154929577464789	0.216389244558259	0.147247119078105	0.308578745198464	0.519846350832266	0.942381562099871	1.00000000000000	0.946222791293214	0.903969270166454
-0.0596330275229359	1.00000000000000	-0.348623853211009	0.243119266055046	-0.513761467889908	-0.321100917431193	0.408256880733946	-0.0733944954128437	-0.155963302752293	-1.11926605504587	-0.0596330275229357	-0.293577981651376	0.188073394495413	0.573394495412844	-0.348623853211009
0.132450331125828	-0.0375275938189846	-0.0419426048565121	-0.0419426048565122	-0.0485651214128035	0.0375275938189845	-0.00220750551876383	0.172185430463576	0.282560706401766	0.322295805739514	0.598233995584989	1.00000000000000	0.975717439293598	0.869757174392936	0.887417218543045
1.00000000000000	-0.578260869565217	-0.773913043478262	0.256521739130435	0.334782608695652	-0.239130434782609	0.295652173913044	-0.630434782608696	-1.30869565217391	-0.930434782608696	-0.00434782608695624	-0.0304347826086960	0.165217391304348	-0.434782608695653	-0.434782608695652
0.0207515423443635	0.0745933819405496	-0.0734716769489623	-0.0734716769489624	0.101514301738643	-0.0499158721256309	0.0745933819405496	0.189007291082445	0.333707234997196	0.431295569265283	0.525518788558609	0.989904655075716	0.892316320807628	0.710600112170499	1
-0.0737833594976452	0.481946624803767	0.331240188383045	-0.281004709576138	-0.516483516483517	0.0580847723704867	0.199372056514914	-0.384615384615385	-0.262166405023547	0.0580847723704867	-0.337519623233909	0.293563579277865	0.745682888540031	1.00000000000000	0.274725274725275
-0.0472008781558726	0.117453347969265	-0.205268935236004	0.209659714599341	-0.119648737650933	0.0450054884742042	0.189901207464325	0.0911086717892424	-0.468715697036224	-0.139407244785949	0.473106476399560	0.354555433589462	0.644346871569703	0.999999999999999	0.479692645444566
-0.111776447105788	0.174650698602794	0.0868263473053892	-0.0269461077844311	-0.0888223552894210	-0.0339321357285429	0.0449101796407184	-0.0618762475049900	-0.0149700598802396	0.178642714570858	0.430139720558882	1.00000000000000	0.944111776447106	0.745508982035928	0.573852295409182
-0.134901584253481	0.0926548247719636	0.0580892942870860	0.124339894383101	-0.0312049927988479	-0.108977436389823	-0.0859337493999040	-0.00816130580892948	0.0292846855496880	0.397983677388383	0.400864138262122	0.588094095055210	0.740758521363419	0.752280364858378	1.00000000000000
-0.0972353337828726	0.0298044504383007	0.105057316250843	0.0152393796358732	-0.0349291975724882	-0.0179366149696561	0.0783546864463925	-0.0397842211732974	0.0451786918408631	0.143897505057316	0.485367498314228	0.854349291975725	1.00000000000000	0.947403910991235	0.779905596763318
-0.153846153846154	-0.0538461538461539	0.250000000000000	0.180769230769231	-0.134615384615385	-0.0884615384615386	-0.0692307692307692	-0.134615384615385	0.169230769230769	0.453846153846154	0.626923076923076	0.869230769230770	0.999999999999999	0.761538461538462	0.569230769230769
0.0321167883211679	-0.0335766423357664	0.0890510948905108	-0.0598540145985402	-0.0423357664233576	0.0145985401459853	0.202919708029197	-0.0423357664233578	0.382481751824817	0.448175182481752	0.299270072992700	0.991240875912407	0.999999999999998	0.872992700729925	0.934306569343064
-0.0132689987937274	-0.165259348612786	0.392038600723764	0.167671893848009	-0.118214716525935	-0.262967430639325	-0.226779252110977	-0.302774427020507	0.0952955367913147	0.547647768395657	0.587454764776840	0.999999999999999	0.753920386007237	0.388419782870929	0.174909529553679
0.213367609254499	0.0899742930591258	-0.00599828620394172	-0.107112253641817	-0.149957155098543	-0.0402742073693230	-0.132819194515853	0.0454155955441302	0.165381319622965	0.0385604113110539	0.251071122536418	0.729220222793487	0.940017137960583	0.952013710368466	1.00000000000000
-0.155614266842800	0.0155878467635403	0.132892998678996	0.121796565389696	-0.0684280052840158	-0.0462351387054161	-0.0287978863936592	0.107529722589168	0.109114927344782	0.424570673712021	0.411889035667107	0.530779392338177	0.999999999999999	0.966710700132099	0.827212681638044
0.278236914600551	0.148760330578512	0.0688705234159780	-0.176308539944903	-0.355371900826446	0.0358126721763086	-0.0743801652892562	0.129476584022039	0.506887052341598	0.446280991735537	0.184573002754821	0.895316804407713	0.892561983471075	0.958677685950414	1.00000000000000
0.114192495921696	-0.0424143556280587	0.172920065252855	-0.179445350734095	-0.0375203915171289	-0.0277324632952692	0.261011419249592	0.383360522022838	0.539967373572594	0.378466557911908	0.598694942903752	1	0.902120717781402	0.672104404567700	0.897226753670473
0.294117647058824	0.160784313725490	0.0156862745098039	-0.247058823529412	-0.278431372549020	0.0549019607843137	-0.223529411764706	-0.0156862745098040	0.576470588235295	0.203921568627451	0.372549019607843	0.615686274509804	0.866666666666667	0.921568627450981	1.00000000000000
0.159169550173010	-0.00173010380622840	-0.0380622837370242	0.0553633217993080	-0.219723183391003	0.0449826989619377	-0.224913494809689	-0.0224913494809689	0.200692041522491	0.288927335640138	0.351211072664360	0.626297577854672	1.00000000000000	0.512110726643599	0.901384083044983
-0.509247842170161	0.200986436498150	0.0234278668310730	0.156596794081381	0.0530209617755858	0.0752157829839705	-0.176325524044390	-0.0209617755856966	-0.509247842170161	0.482120838471024	0.252774352651048	0.800246609124538	0.770653514180026	0.903822441430333	0.541307028360050
0.0174496644295301	0.00939597315436236	-0.0953020134228188	0.226845637583893	0.291275167785235	-0.449664429530201	-0.0550335570469799	0.146308724832215	0.0577181208053690	0.492617449664430	0.0416107382550335	1.00000000000000	0.734228187919463	0.484563758389262	0.846979865771812
-0.109375000000000	0.585937500000000	-0.0312499999999999	-0.468750000000000	0.140625000000000	-0.117187500000000	0.148437500000000	-0.218750000000000	0.257812499999999	0.234375000000000	0.578125000000000	0.789062499999999	1.00000000000000	0.820312500000000	0.429687500000000
-0.0786516853932586	0.191011235955056	0.258426966292135	-0.573033707865169	0.0786516853932584	0.123595505617977	-0.483146067415730	1.00000000000000	-0.0337078651685393	0.370786516853933	-0.303370786516854	0.303370786516854	1.00000000000000	0.460674157303371	0.662921348314608
-0.332252836304700	0.854132901134522	-0.312803889789303	0.153970826580227	0.0858995137763371	-0.448946515397082	-0.721231766612641	-0.799027552674230	0.824959481361426	0.183144246353322	0.260940032414910	0.659643435980551	1.00000000000000	0.319286871961102	0.397082658022690
-0.385542168674700	0.530120481927711	0.0240963855421684	-0.445783132530121	0.650602409638555	-0.373493975903615	-0.180722891566265	0.168674698795181	0.313253012048193	0.397590361445783	1.00000000000000	0.457831325301205	0.349397590361446	0.771084337349399	0.650602409638555
-0.121568627450980	0.0784313725490196	0.198039215686274	0.0431372549019608	-0.188235294117647	-0.00980392156862734	0.0823529411764706	-0.109803921568627	0.372549019607843	0.645098039215686	0.754901960784314	0.878431372549019	1.00000000000000	0.862745098039215	0.823529411764705
0.243781094527363	0.00497512437810947	0.333333333333333	-0.104477611940299	-0.412935323383085	-0.0646766169154229	-0.592039800995025	-0.164179104477612	0.0646766169154227	0.721393034825870	0.412935323383084	0.890547263681592	0.999999999999999	0.890547263681591	0.820895522388060
-0.157130895897293	0.0103265420039073	0.104102707228579	-0.0265140943343567	0.0304214345520514	0.0387943064471113	0.0371197320680994	0.0304214345520514	0.353614289701368	0.447390454926040	0.775607033212392	0.809098520792631	0.999999999999999	0.948088194250628	0.676807144850684
-0.140845070422535	0.100603621730382	-0.164989939637827	-0.0985915492957747	-0.0804828973843059	0.384305835010060	-0.171026156941650	0.0523138832997987	0.136820925553320	0.245472837022133	0.945674044265594	0.999999999999999	0.770623742454728	0.613682092555332	0.505030181086519
0.0478547854785479	0.0775577557755776	-0.0594059405940594	0.0132013201320132	-0.0429042904290429	-0.0363036303630363	-0.0297029702970298	0.0940594059405941	0.321782178217822	0.389438943894390	0.536303630363037	0.683168316831683	0.973597359735974	1.00000000000000	0.782178217821783
-0.000940228341168605	0.00147750167897913	0.0272666218938885	0.0111484217595701	-0.0275352585627939	-0.0114170584284755	-0.00658159838818002	0.0111484217595702	0.132034922766958	0.348824714573539	0.890396239086635	1	0.823505708529214	0.696977837474815	0.705842847548690
0.0435274166195591	0.0977953646127756	0.0842283776144713	-0.0276992651215376	-0.146410401356699	-0.0514414923685699	0.00621820237422274	-0.0276992651215377	0.365743357829282	0.508196721311475	0.562464669304692	0.677784058790277	1.00000000000000	0.745618993781798	0.932165065008479
0.0122649223221586	0.0286181520850368	0.0417007358953392	0.0237121831561733	-0.0400654129190515	-0.0662305805396566	0.0449713818479149	-0.0433360588716272	0.0907604251839738	0.373671300081766	0.609157808667211	1.00000000000000	0.952575633687653	0.694194603434179	0.532297628781684
0.0262172284644195	0.0449438202247192	-0.202247191011236	0.0674157303370788	0.0224719101123596	0.0411985018726591	-0.0299625468164795	-0.0224719101123596	0.367041198501873	0.543071161048690	0.561797752808989	0.483146067415732	1.00000000000000	0.902621722846443	0.962546816479402
0.00491400491400482	0.0589680589680589	0.108108108108108	0.0343980343980343	-0.140049140049140	-0.0663390663390664	0.0393120393120393	0.0909090909090907	0.592137592137592	0.651105651105651	0.862407862407862	1.00000000000000	0.990171990171991	0.842751842751843	0.837837837837838
0.869249394673124	-0.438256658595642	-0.162227602905569	-0.191283292978208	-0.133171912832930	0.0556900726392250	0.0847457627118644	-0.322033898305085	-0.234866828087168	1.00000000000000	0.215496368038741	0.723970944309928	-0.205811138014528	-0.263922518159806	0.171912832929782
0.227239082161362	0.227239082161362	-0.0925240562546260	-0.0658771280532939	-0.0925240562546261	-0.203552923760177	-0.0259067357512954	-0.123612139156180	0.520355292376018	0.782383419689118	0.742413027387120	0.813471502590673	0.999999999999999	0.999999999999999	0.893412287194669
-0.0504451038575668	0.198813056379822	0.732937685459941	-0.727002967359051	-0.246290801186944	0.0919881305637985	1.00000000000000	-0.317507418397626	0.572700296735906	0.0741839762611277	0.501483679525223	0.626112759643918	-0.317507418397627	0.928783382789318	0.715133531157270
0.490196078431373	0.0915032679738561	0.137254901960784	-0.143790849673202	-0.0718954248366014	-0.503267973856209	0.0784313725490195	-0.163398692810458	0.692810457516340	0.575163398692810	0.457516339869280	0.849673202614378	0.568627450980391	0.418300653594771	0.999999999999999
-0.0801963993453356	0.145662847790507	0.234042553191489	-0.178396072013093	-0.217675941080197	0.0965630114566284	0.656301145662847	-0.188216039279869	-0.463175122749591	-0.00163666121112935	0.459901800327332	1	0.469721767594108	0.774140752864157	0.793780687397709
0.171530249110320	-0.00355871886120992	-0.114590747330961	0.000711743772241990	-0.0932384341637012	0.0391459074733096	-0.0932384341637010	0.0989323843416370	0.444839857651245	0.329537366548043	0.743772241992882	0.696797153024911	0.739501779359431	0.713879003558720	0.841992882562278
0.137168141592920	0.0907079646017698	0.0973451327433628	0.00442477876106195	-0.0818584070796459	-0.247787610619469	-0.0353982300884956	0.263274336283186	0.349557522123893	0.409292035398230	0.502212389380530	0.999999999999999	0.900442477876105	0.707964601769911	0.356194690265487
0.524956970740103	-0.197934595524957	-0.208261617900172	0.225473321858864	-0.569707401032701	0.225473321858864	-0.00172117039586931	-0.0636833046471601	0.153184165232358	-0.425129087779690	0.0395869191049911	0.122203098106712	-0.125645438898451	-0.259896729776248	0.287435456110155
-0.0564285714285714	0.0250000000000000	0.112857142857143	-0.0264285714285714	-0.0607142857142857	0.00571428571428567	0.0892857142857142	-0.0435714285714286	0.102142857142857	0.153571428571428	0.449285714285714	1.00000000000000	0.914285714285714	0.700000000000001	0.505000000000000
0.198156682027650	-0.354838709677420	-0.589861751152074	-0.175115207373272	-0.0783410138248850	1	-1.54377880184332	-0.603686635944701	-0.728110599078341	0.294930875576037	0.460829493087558	-0.741935483870968	-0.0783410138248850	0.00460829493087544	-0.410138248847926
0.109480812641083	0.111173814898420	0.0519187358916478	-0.136004514672686	-0.0733634311512415	-0.0632054176072234	-0.0479683972911964	-0.0716704288939052	0.448081264108352	0.483634311512415	0.690180586907448	0.986455981941308	1.00000000000000	0.796839729119639	0.724040632054176
-0.0625737898465172	0.0791027154663519	-0.0838252656434475	0.114521841794569	-0.0554899645808737	0.00826446280991723	-0.00590318772136957	0.312868949232586	0.0224321133412042	0.319952774498229	0.787485242030697	1.00000000000000	0.497048406139315	0.688311688311688	0.766233766233766
0.00475435816164818	0.0776545166402538	-0.0174326465927100	0.0237717908082409	-0.115689381933439	0.0269413629160063	-0.0935023771790809	-0.0776545166402537	0.296354992076070	0.318541996830428	0.705229793977814	1.00000000000000	0.958795562599050	0.800316957210778	0.784469096671950
0.119205298013245	0.344370860927152	0.0331125827814569	0.0331125827814568	-0.198675496688742	-0.331125827814570	-0.569536423841059	-0.741721854304636	-0.245033112582781	0.158940397350993	0.0596026490066225	1	0.768211920529801	-0.0331125827814568	0.0993377483443708
-0.0131736526946108	0.177245508982036	0.130538922155689	-0.131736526946108	-0.182035928143713	0.0191616766467065	-0.189221556886228	-0.171257485029941	0.252694610778443	0.471856287425150	0.611976047904192	0.967664670658682	1	0.708982035928143	0.935329341317365
0.0301904319554110	0.0942870413376683	0.0636321411983278	0.0162563864375290	-0.187180678123548	-0.0171853228053879	0.0998606595448212	0.141662796098467	0.487227124941941	0.498374361356247	0.657222480260101	0.869019972131908	0.849512308406873	0.810496980956803	0.999999999999998
-0.233333333333333	-0.0666666666666668	-0.358333333333334	0.175000000000000	0.466666666666667	0.0166666666666666	0.216666666666667	0.533333333333334	0.666666666666667	-0.00833333333333349	0.133333333333333	0.558333333333334	0.491666666666667	0.708333333333333	0.816666666666667
-0.0755873340143003	0.0224719101123596	0.105209397344229	-0.0449438202247191	-0.0541368743615934	0.0469867211440244	0.0439223697650663	0.123595505617977	0.295199182839632	0.800817160367722	0.730337078651685	0.742594484167517	0.711950970377936	0.613891726251277	1.00000000000000
0.0229007633587786	0.00763358778625936	-0.0534351145038171	-0.0687022900763362	0.236641221374046	-0.145038167938931	0.0381679389312976	-0.374045801526718	-0.175572519083970	0.206106870229007	0.969465648854962	0.618320610687024	0.923664122137405	0.251908396946565	0.465648854961832
0.212569316081331	0.0683918669131239	-0.00924214417744924	0.0905730129390018	-0.0813308687615528	-0.280961182994455	-0.391866913123845	0.0905730129390018	0.401109057301294	0.184842883548983	0.744916820702403	0.462107208872458	0.595194085027727	0.706099815157117	1.00000000000000
0.473491773308958	-0.294332723948812	0.0347349177330894	-0.217550274223035	0.100548446069470	-0.0968921389396709	-0.206581352833638	0.155393053016453	0.243144424131627	0.0676416819012797	-0.0201096892138942	0.429616087751371	0.484460694698355	1.00000000000000	0.692870201096891
0.130350194552529	-0.00972762645914403	0.0749027237354085	-0.0272373540856033	-0.108949416342412	-0.0593385214007782	0.0544747081712061	-0.0272373540856032	0.279182879377432	0.518482490272373	0.772373540856031	0.999999999999999	0.892023346303502	0.786964980544748	0.994163424124514
0.116279069767442	0.0155038759689921	-0.0155038759689923	-0.186046511627907	0.00775193798449617	0.0620155038759689	-0.170542635658915	0.519379844961240	0.751937984496123	0.310077519379845	0.511627906976744	0.999999999999998	0.542635658914729	0.705426356589147	0.604651162790697
0.0348936170212766	0.0655319148936170	-0.327659574468085	0.111489361702128	-0.0825531914893617	0.198297872340425	-0.210212765957447	0.428085106382979	0.749787234042553	0.724255319148936	0.693617021276596	0.729361702127659	0.724255319148936	0.872340425531915	0.959148936170213
-0.139705882352941	-0.125000000000000	0.0808823529411764	0.102941176470588	-0.264705882352941	0.345588235294117	-0.0735294117647057	0.397058823529412	0.205882352941176	0.169117647058823	0.897058823529411	0.735294117647058	1.00000000000000	0.691176470588235	0.727941176470588
0.153350515463918	0.0489690721649485	-0.00515463917525778	-0.0940721649484538	0.0567010309278350	-0.159793814432990	0.00257731958762884	0.292525773195877	0.307989690721650	0.725515463917527	0.686855670103094	0.934278350515464	0.655927835051547	0.907216494845364	1.00000000000000
0.445585215605750	-0.102669404517454	0.00821355236139612	-0.145790554414785	0.0698151950718685	-0.275154004106776	-0.0287474332648871	0.0390143737166324	0.217659137577002	0.383983572895277	0.562628336755648	1.00000000000000	0.685831622176592	0.926078028747434	0.593429158110884
0.160000000000000	0.141538461538461	-0.320000000000000	0.353846153846154	-0.246153846153846	-0.0892307692307692	0.0307692307692306	0.233846153846154	0.0861538461538460	0.196923076923077	0.999999999999999	0.640000000000000	0.556923076923077	0.879999999999999	0.713846153846154
-0.239810426540285	0.294786729857820	-0.120379146919431	0.0274881516587677	-0.0976303317535546	0.135545023696682	0.129857819905213	-0.182938388625592	0.152606635071090	0.0900473933649289	0.402843601895735	0.567772511848341	1.00000000000000	0.709952606635071	0.806635071090048
0.175355450236967	0.0169262017603249	-0.0399458361543670	-0.104942450914015	0.00880162491536883	-0.0561949898442789	0.207853757616791	0.163168584969533	0.650643195666892	0.142857142857143	0.459715639810426	0.679079214624237	0.524712254570074	0.740013540961408	0.999999999999999
-0.216666666666667	-0.116666666666667	0.283333333333333	0.233333333333333	-0.166666666666667	-0.0166666666666668	-0.108333333333334	-0.375000000000000	0.308333333333333	0.466666666666667	0.333333333333333	0.758333333333333	0.999999999999999	0.700000000000000	0.725000000000000
0.296983758700696	-0.287703016241299	-0.162412993039443	0.150812064965197	0.0185614849187934	-0.0162412993039444	-0.218097447795824	0.150812064965197	0.707656612529002	0.248259860788863	0.721577726218098	0.791183294663572	0.999999999999999	0.672853828306264	0.665893271461716
0.693661971830986	0.260563380281690	0.102112676056338	-0.373239436619719	-0.0140845070422538	-0.669014084507043	-0.373239436619719	-0.257042253521127	-0.0774647887323944	0.366197183098591	0.461267605633803	0.873239436619718	0.651408450704225	0.989436619718309	0.440140845070423
0.244841815680880	0.141678129298487	0.108665749656121	-0.0316368638239340	-0.0811554332874829	-0.382393397524072	0.154057771664374	0.133425034387896	0.525447042640991	0.508940852819808	0.909215955983495	0.624484181568089	0.698762035763411	0.744154057771665	1.00000000000000
0.336842105263158	-0.0947368421052631	0.200000000000000	0.0842105263157894	-1.93178806284777e-16	-0.526315789473684	0.231578947368421	-0.136842105263158	0.178947368421052	0.642105263157894	0.610526315789473	0.242105263157894	0.599999999999999	0.589473684210526	0.694736842105262
0.0297645490892936	-0.0182141270546424	0.0244335850733008	0.0537538871612617	-0.0901821412705466	0.000444247001332705	-0.100844069302532	-0.0128831630386495	0.520213238560640	1.00000000000000	0.920035539760107	0.717458907152378	0.730786317192359	0.554864504664594	0.688138605064416
0.0897832817337461	-0.0402476780185759	-0.253869969040248	0.154798761609907	-0.160990712074303	0.210526315789474	0.0340557275541796	0.0433436532507740	0.0897832817337461	0.572755417956657	0.656346749226006	0.544891640866874	0.582043343653252	0.999999999999999	0.386996904024768
0.0722865254422363	0.0591832277789910	0.0159423454902817	0.0146320157239572	-0.0718497488534615	-0.0901943655820049	-0.121642279973793	0.177112906748198	0.430006551648832	0.698624153745360	0.998689670233675	1.00000000000000	0.933173181917450	0.913518235422581	0.965931426075563
0.104640582347589	-0.0482256596906279	-0.102820746132848	0.0227479526842585	0.0445859872611464	-0.0209281164695177	0.0555050045495904	0.530482256596906	0.694267515923566	0.525022747952685	0.546860782529573	0.885350318471338	0.716105550500455	0.923566878980892	1.00000000000000
-0.0197628458498023	0.211462450592885	0.264822134387351	0.211462450592885	-0.185770750988142	-0.482213438735178	-0.221343873517786	0.513833992094861	0.822134387351779	0.335968379446640	0.750988142292490	0.869565217391304	0.697628458498024	0.999999999999999	0.875494071146245
0.260063897763578	0.0453674121405751	-0.0926517571884983	-0.391693290734824	-0.0198083067092651	0.198722044728434	-0.0466453674121406	0.0837060702875400	-0.0121405750798723	0.428753993610223	0.390415335463258	0.942492012779553	0.796805111821085	0.999999999999999	0.923322683706071
0.00945454545454532	0.0661818181818182	-0.143272727272728	-0.165090909090910	0.188363636363636	0.0443636363636364	-0.0690909090909091	0.341090909090909	0.541818181818183	0.712000000000001	0.777454545454545	0.816727272727273	0.847272727272727	0.908363636363636	0.904000000000000
-0.158953722334004	0.299798792756539	-0.653923541247485	0.480885311871227	0.191146881287727	-0.158953722334004	-0.171026156941650	0.649899396378269	0.420523138832998	0.951710261569417	0.505030181086519	0.939637826961771	0.758551307847083	1.00000000000000	0.975855130784709
0.148463047743623	0.0268149117069980	0.0699803793328973	-0.0869849574885545	-0.0830608240680182	-0.0752125572269456	0.0464355788096795	0.160235448005232	0.297580117724002	0.262262916939176	0.454545454545454	0.717462393721386	0.482014388489208	0.682145192936559	0.999999999999999
0.107019562715765	-0.0402761795166858	-0.0287686996547757	-0.0724971231300346	0.0563866513233602	-0.0218642117376295	-0.0149597238204833	0.100115074798619	0.390103567318757	0.307249712313004	0.698504027617951	0.636363636363636	0.818181818181818	0.834292289988494	1.00000000000000
-0.0467335453878151	0.0428186934181551	0.0266699290433081	0.00464888671397109	0.00758502569121603	-0.0349889894788354	-0.0393931979447028	0.897235135796428	0.632982627844385	1.00000000000000	0.884022510398826	0.746023978468314	0.525813555174946	0.769513090286274	0.773917298752141
0.0463157894736842	-0.282105263157895	-0.0484210526315790	0.0210526315789474	0.298947368421053	-0.0357894736842106	0.0336842105263158	0.103157894736842	0.355789473684211	0.210526315789474	0.703157894736843	0.892631578947370	0.924210526315791	0.810526315789476	1.00000000000000
----------------------------------------------------------------------------------------------------------------ARRAY 3----------------------------------------------------------------------------------------------------------------------------------------------------------------------------------------------------------------------------------------------------------------------------------------…
DIMENSIONS: CHANNELS X TIME BINS
TIME BINS: -275 -225 -175 -125 -75 -25 25 75 125 175 225 275 325 375
SCRAMBLED
-0.339479075212175	0.292654375182909	-0.152180275095113	-0.409716125256073	0.503365525314604	0.105355575065847	0.479953175299971	0.573602575358502	0.948200175592626	0.597014925373135	-0.152180275095113	1.15891132572432	0.503365525314603	1.34621012584138
-0.132820062583012	0.00225118750140711	0.204858062628036	0.0157583125098490	-0.470498187794061	0.380450687737782	0.245379437653362	0.677607437923505	0.677607437923505	0.272393687670246	0.177843812611152	-0.200355687625222	-0.362441187726526	-0.173341437608338
0.0138662764983349	-0.115233539175817	-0.00908480184373665	0.0913261659028261	-0.00334703225821883	0.0224729308766116	0.0253418156693706	0.0712439723535136	0.154441631343523	-0.0205603410147724	-0.00908480184373666	-0.138184617517889	-0.189824543787550	-0.0119536866364956
-0.288302079346856	0.538333971169792	0.385253221074117	-0.104605179232045	-0.0280648041842071	-0.502615129480802	-0.272994004337288	-0.242377854318153	0.400561296083684	0.385253221074117	0.676106646255900	0.0637836458731983	0.415869371093252	0.262788620997576
INTACT
-0.200000000000000	-1.00000000000000	0.999999999999999	0.552941176470588	-0.0588235294117649	-0.294117647058824	0.294117647058824	-0.835294117647059	0.105882352941176	0.764705882352942	0.905882352941177	0.482352941176471	-0.435294117647059	-0.670588235294118
0.0361990950226245	-0.0723981900452489	0.226244343891403	0.171945701357466	-0.330316742081448	-0.0316742081447964	-0.0995475113122171	0.294117647058824	1.00000000000000	0.239819004524887	0.538461538461538	0.755656108597285	0.796380090497738	0.00904977375565604
-0.00913022585295530	-0.0379625180201827	-0.00624699663623260	-0.0379625180201826	0.0168188370975493	0.0744834214320039	0.0197020663142720	0.0370014416146084	0.163863527150409	0.0571840461316675	0.0860163382988948	0.504084574723691	1.00000000000000	0.305141758769822
0.476923076923077	-0.538461538461539	0.230769230769231	-0.107692307692308	-0.0615384615384616	3.55271367880050e-17	0.107692307692308	1.00000000000000	0.0461538461538459	0.0769230769230769	0.184615384615385	0.969230769230769	0.400000000000000	0.692307692307692
----------------------------------------------------------------------------------------------------------------ARRAY 4----------------------------------------------------------------------------------------------------------------------------------------------------------------------------------------------------------------------------------------------------------------------------------------…
DIMENSIONS: CHANNELS X TIME BINS
TIME BINS: -275 -225 -175 -125 -75 -25 25 75 125 175 225 275 325 375
SCRAMBLED
0.205467759243001	-0.0323139205931129	-0.00670666276460836	-0.123768412837772	-0.0359721002828993	-0.00670666276460834	-0.123768412837772	0.205467759243001	0.0664569310311189	0.333504048385524	0.633474782948005	0.838332845576042	0.878572822163692	0.929787337820701
0.0281137199973894	-0.0110446757132601	-0.128519862845209	-0.0652639928510826	0.139564538558469	0.0371502728536932	0.175710749983684	0.100406142847819	0.257039725690418	0.0612477471371698	-0.0622518085656481	0.0612477471371699	0.0461868257099969	0.341380885682586
-0.0149147197630690	-0.0660509018078771	0.0106533712593350	-0.00213067425186701	0.0809656215709461	-0.00852269700746799	-0.0596588790522761	0.0873576443265471	0.151277871882557	0.189630008416163	-0.136363152119488	0.0553975305485421	0.164061917393759	0.176845962904961
0.0445377116523753	0.0162431654261604	-0.00576370386089564	0.0288185193044781	-0.00576370386089564	-0.0780719886612226	-0.0529212809045871	-0.0120513808000545	0.0288185193044781	0.0351061962436370	-0.0277705731479517	0.129421350331020	0.186010442783450	0.239455696766300
INTACT
0.0294117647058824	0.136029411764706	-0.0661764705882353	-0.0698529411764706	-0.0441176470588235	0.0147058823529412	-0.0992647058823530	0.0110294117647059	0.0294117647058823	0.999999999999999	0.897058823529413	0.485294117647059	0.514705882352941	0.371323529411765
0.0403632694248234	-0.0141271442986882	-0.0746720484359233	0.0373360242179617	-0.0383451059535823	0.0494450050454087	-0.0322906155398587	0.0433905146316852	0.176589303733602	0.509586276488396	0.782038345105954	0.999999999999999	0.600403632694248	0.446014127144299
-0.00856531049250535	0.203426124197002	-0.169164882226981	-0.0278372591006424	-0.0214132762312634	0.0235546038543897	0.107066381156317	0.229122055674518	-0.0278372591006424	0.312633832976445	0.999999999999999	0.595289079229122	0.531049250535332	0.286937901498929
0.00473933649289098	-0.0268562401263823	0.0268562401263823	-0.00473933649289101	-0.00473933649289102	0.00473933649289098	-0.0173775671406003	0.0552922590837282	0.0647709320695102	0.216429699842022	0.902053712480252	0.999999999999999	0.450236966824644	0.428120063191153
