# Supplementary material for: Neuronal tuning and population representations of shape and category in human visual cortex
Source: Nat Commun. 2024 May 30;15:4608. doi: 10.1038/s41467-024-49078-3 (PMC11139926; doi:10.1038/s41467-024-49078-3)
Supplement: Supplementary file 3 — Source Data [file 41467_2024_49078_MOESM3_ESM.zip › Source data/Figure_1A_Color.txt]

----------------------------------------------------------------------------------------------------------------ARRAY 1----------------------------------------------------------------------------------------------------------------------------------------------------------------------------------------------------------------------------------------------------------------------------------------…
DIMENSIONS: CHANNELS X TIME BINS
TIME BINS: -275	-225	-175	-125	-75	-25	25	75	125	175	225	275	325	375	425	475
SCRAMBLED
0.0196114062063181	-0.0179060665362035	0.0213167458764328	-0.0127900475258597	-0.0230220855465474	0.0127900475258597	0.128753145093654	0.676167179200448	0.839879787531451	0.633533687447582	0.319751188146492	0.609658932065978	0.449357003075203	0.416955549343025	0.418660889013140	0.427187587363713
0.501369863013698	-0.0785278098696157	0.561775870605711	-0.308070638719260	-0.972536722231392	0.295989437200858	0.0906090113880179	0.706750288826539	1.04502393134181	0.477207459976894	0.380557847829675	-0.0422842053144082	0.525532266050503	0.175177422016834	0.0664466083512130	0.525532266050503
0.0161108567806458	0.0895763637003909	0.0509103074268409	-0.0264218051202593	-0.123086945804134	-0.00708877698348429	0.0122442511532908	0.364105363242596	0.723699686586611	0.650234179666867	0.441437475789696	0.333172518223756	0.0779765468183259	0.228774166285171	0.163041870620136	-0.00322217135612922
0.172002799720028	0.0402559744025598	-0.0622137786221379	-0.0109789021097891	-0.186641335866414	0.0475752424757524	0.157364263573643	0.596520347965204	1.13082691730827	1.29917008299170	1.00639936006399	0.925887411258875	0.457454254574544	0.245195480451955	-0.0109789021097891	0.128087191280872
0.0830999772950881	0.0631559827442669	0.136283962763945	-0.176171951865587	-0.129635964580337	0.0232679936426248	-0.142931960947552	0.435443881026261	0.708011806554151	0.834323772042685	0.515219859229546	0.761195792023007	0.375611897373798	0.109691970029516	-0.0299159918262318	0.0897479754786952
0.0640206616724509	0.00730437079484339	-0.0191202647276783	0.0105268873219802	-0.0423223837230631	-0.0204092713385330	-0.0300768209199434	0.605403438231431	0.966969792576180	0.183898276481939	-0.0706805291618669	-0.138353376231739	-0.110639734098363	-0.0629464894967386	-0.0378108605850717	-0.0449003969447726
0.121459597862003	-0.0691063229214844	0.0732945849167258	-0.0293178339666904	-0.0481650129452770	-0.0481650129452770	-0.0649180609262429	0.282707684678799	0.726663456174397	0.529815142398047	0.500497308431357	0.381131841566974	0.397884889547940	0.299460732659766	0.402073151543181	0.362284662588388
-0.0627923601145877	0.162795007704487	-0.130236006163589	0.00697692890162084	-0.0139538578032417	0.0372102874753112	0.158143721770073	-0.251169440458351	-0.313961800572938	0.944211044686022	0.920954615013953	0.404661876294009	0.944211044686023	0.962816188423678	1.03491112040709	1.14654198283303
0.239460233081169	-0.0866467948648969	0.0551388694594799	-0.0110277738918960	-0.242611025621711	0.0456864918378547	0.116579324000043	0.461591107189359	0.697900547729987	0.565567261027236	0.858590967297613	0.513579184108298	0.419055407892046	0.352888764540670	0.385972086216358	0.390698275027171
0.307154015983887	-0.0727718745561824	0.0576504460769757	0.210754909428944	-0.259899551986365	-0.242887944947258	-0.174841516790828	-0.0444191961576698	0.216425445108646	0.919571869391761	0.868537048274438	1.02164151162641	0.380870979820020	0.511293300453178	0.409223658218532	0.324165623022995
0.0521363916107127	-0.111865461611335	0.137174389577700	-0.157421531950793	-0.00556796415260041	0.0855441765263150	0.0217656780510742	0.449992739241977	0.647402377379627	0.805330087889747	0.495548809581434	0.392288383478664	0.279916743308001	0.0764329624584235	0.313324528223603	0.121989032797881
0.0533840578620513	-0.0291686089349353	0.0434777378464129	-0.0687938889974889	-0.0555854623099710	0.0566861645339308	-0.00935596890365851	0.419917898440672	0.660971685487873	0.707201178894185	0.621346405425319	0.575116912019006	0.0996135512683638	-0.0621896756537300	-0.0423770356224532	0.0963114445964843
0.331247625645266	-0.0858790140561803	-0.223285436546068	-0.0171758028112361	0.0318979195065812	-0.0368052917383629	-0.0515274084337082	0.419580325817337	1.26364834968379	0.223285436546068	0.00245368611589087	-0.301803392254576	0.282173903327449	0.439209814744464	0.409765581353774	0.252729669936759
0.0279834342147180	-0.0223867473717745	-0.0223867473717745	-0.0167900605288309	0.0447734947435488	-0.0111933736858874	-0.274237655304237	0.447734947435489	0.705182542210894	0.861889773813317	0.666005734310290	0.621232239566741	0.369381331634278	0.123127110544759	0.251850907932462	0.173497292131252
0.0130636575376567	-0.00540852063660948	-0.0138957376355967	-0.000416040048969943	-0.0109002492830130	0.0175568900665323	0.000582456068557941	0.974116170658264	0.385003461316801	-0.0273754352222233	-0.120235574152319	-0.0448491172789617	0.00257944830361375	0.0774666571182065	0.0250456109479916	0.0260441070655195
0.0706960097147362	-0.0758942457231726	0.0176740024286840	-0.160105669059844	0.0145550608236222	0.133074841815974	-0.00727753041181110	0.822360936534653	0.906572359871323	0.691365389122052	0.613391848995505	0.560369841709453	0.607153965785381	0.588440316155010	0.348281812565245	0.544775133684143
0.0254558650095255	0.191472375941214	-0.147201306359430	0.0387371858840604	-0.0807947019867553	-0.0276694184886148	-0.133919985484895	0.410614170371042	0.975070307538782	0.782491154858025	-0.0143880976140797	-0.133919985484895	-0.0675133811122200	0.204753696815749	0.218035017690284	0.191472375941214
-0.00779331393285545	-0.0109106395059976	-0.0327319185179928	0.00155866278657108	0.0701398253956988	-0.0202626162254241	0.0826091276882674	0.755951451486976	0.762186102633260	0.291469941088792	0.0732571509688408	-0.0264972673717085	0.204184825040812	0.201067499467670	0.219771452906523	0.303939243381361
-0.0217414910904987	-0.00595467590376717	-0.0358665362575743	-0.000138480834971338	0.0289424945090079	0.0347586895778037	0.0206336444107281	0.965349900585138	0.773415463314875	0.628841471604807	0.670385722096206	0.439399689364028	0.338031718165015	0.333046408106048	0.343017028223983	0.297318352683444
0.0679725075001190	-0.189974444038794	-0.0540294290385562	-0.127230590961761	0.155116747884887	0.148145208654106	0.0679725075001190	0.848784901347640	1.05095953904030	0.691925268655058	0.538551405577866	0.430492547500754	0.447921395577708	0.500207939808569	0.228317909808092	0.322433689423642
0.114167354348902	-0.0851724707047367	0.114167354348902	-0.190278923914837	-0.00543654068328110	0.0525532266050502	-0.0199339825053639	0.451232876712328	0.835415084997525	0.900653573196896	1.03113054959564	0.675943224954613	0.212025086647962	0.132289156626506	0.447608516256808	0.436735434890246
0.0380145641712155	-0.0633576069520259	-0.0405488684492966	0.0152058256684862	0.124180909625971	-0.0734948240643501	0.0304116513369724	0.808443064707850	1.02385892834474	0.925021061499578	0.998515885563928	0.740016849199663	0.448571857220343	0.504326551338126	0.600630113905206	0.549944028343585
0.00531675358445068	-0.0329638722235942	-0.0789006231932480	0.0333892125103502	0.0244570664884731	0.0487014628335682	-0.0163756010401081	0.708404247592208	1.19074013277357	0.665019538343091	0.611426662211828	0.416195470590799	0.377914844782754	0.477444471883670	0.464684263280989	0.488928659626084
0.0838288578634142	-0.0645894478619748	-0.0673379350050377	0.0233621407160334	0.0590924735758493	-0.0343560892882845	0.0508470121466611	0.485107980750577	0.644520235048217	0.751711233627665	0.704986952195598	0.410898827887883	0.215756240730426	0.262480522162493	0.377916982171129	0.333941187882125
-0.0733386767706208	-0.209348586417954	0.00666715243369270	-0.0493369280093267	0.310689303410085	0.0146677353541240	-0.0573375109297582	0.366693383853104	0.790724278635965	0.542706208102594	0.358692800932672	0.0226683182745554	0.246684640046634	0.382694549693967	0.262685805887496	0.206681725444477
0.110173198073176	-0.0239981223525730	-0.0878113113355512	-0.0714489551860696	-0.0321793004273138	0.105264491228332	0.0414513022453533	1.03628255613383	0.702490490684410	0.329428770476229	0.0169077680211309	-0.0747214264159659	-0.0599953058814325	0.0250889460958717	0.0954470775386426	0.280341702027785
0.410685501096460	-0.364822145644063	0.0854726169794661	0.385669125395152	-0.427363084897331	-0.0896420129296841	-0.00208469797510900	1.16117677213567	1.38632415344744	0.898504827271950	0.373160937544499	0.135505368382081	0.748406573064107	0.723390197362800	0.348144561843192	0.285603622589924
0.0922165162035584	0.00765917908667425	-0.0530015192797861	-0.0640307371645971	0.0113355850482780	0.00582097610587247	0.0554524565875218	0.926760669487587	0.711690920733774	0.252140175533318	0.0278794118754944	-0.0382958954333715	-0.00888464774054215	0.0113355850482780	0.0352322237987017	0.178612056301244
0.0121066098718061	-0.0333517575178142	-0.0113255382671734	0.0139811817229244	0.0153871106112632	0.00320239357899388	-0.000546750123242851	0.437634420075674	0.742720988845187	0.457786067475196	0.391238766760495	0.282982242358409	0.210811226090352	0.172382503142426	0.151762212780124	0.157854571296259
0.0845943777465349	-0.0657357585036768	-0.0722015708155139	0.0134704423163272	0.0441830507975532	-0.00431054154122474	0.0118539892383679	0.466077304144922	0.718243984306567	0.357774947921651	0.477392475690636	0.317363620972669	0.280185200179606	0.142786688553068	0.116923439305720	0.147636047786946
0.0568764568764568	0.108299006929144	-0.125439856946706	-0.176862406999393	0.0662260114314908	0.0709007887090078	-0.0506434205064342	0.262566657087205	0.898336366829517	0.557077625570775	0.351387425360028	0.0241530159338377	0.281265766197273	0.103624229651627	0.197119775201967	0.332688316249960
0.114132976946208	-0.114132976946208	-0.0285332442365519	-0.179351820915469	0.0692950217173405	0.138590043434681	0.0978282659538925	0.835616438356164	1.30437687938523	1.05165385900434	1.25138656866021	1.16578683595055	0.876378215836953	0.697026394921483	0.562512529234881	0.595121951219512
0.143650915807296	-0.0929505925811914	0.185901185162383	0.00845005387101747	0.0676004309681391	-0.312651993227643	-0.312651993227643	0.295751885485609	0.853455440972756	0.532353393874096	0.397152531937817	0.126750808065261	0.414052639679852	0.126750808065261	-0.287301831614591	0.422502693550869
0.108838297664895	0.0874274850095061	0.365768049529566	-0.447842831375225	0.430000487495735	-0.544191488324477	-0.105269828888997	1.00809242919124	1.23290596207283	0.130249110320285	0.430000487495734	0.248008579924926	0.579876176083459	0.847511334275825	0.397884268512651	0.772573489981963
0.219561520145954	-0.432332477813167	-0.717536101920282	-0.378007977983241	0.178818145273509	1.12949689229723	-0.608887102260428	0.138074770401064	-1.07064535081481	-1.69537709885896	-1.66821484894400	-2.03490522279601	-0.799022851665173	-0.799022851665173	-1.24719997526207	-0.731117226877764
0.144929064109075	0.0150575651022415	-0.0216452498344722	-0.00188219563778017	-0.131753694644613	-0.00470548909445046	0.0150575651022415	0.972154046913469	1.25166009912383	0.551483321869596	0.495017452736190	0.390555594839390	0.161868824849097	0.528896974216234	0.384909007926050	0.280447150029249
0.00162782423056391	0.148132004981320	-0.0130225938445117	-0.0960416296032735	-0.0618573207614304	0.0211617149973312	-0.105808574986657	1.72061021170610	1.22249599715353	0.455790784557907	0.568110656466821	0.509508984166518	0.485091620708059	0.441140366482832	0.533926347624977	0.494858566091442
-0.0248130645450739	-0.0569240892504635	0.0510857211222110	0.0656816414428426	-0.0452473529939583	0.0102171442244421	-0.0510857211222108	1.12242627265658	0.777962553089670	0.477286594484656	0.345923311598971	0.188287372136149	0.0831967458276006	0.0715200095710952	0.246671053418675	0.290458814380571
0.0143865096991018	-0.00863190581946108	-0.00863190581946112	0.0115092077592814	0.0345276232778444	-0.0431595290973055	-0.0661779446158684	0.454613706491618	1.15379807786797	0.679043257797606	0.368294648297007	0.281975590102396	0.0748098504353296	0.316503213380240	0.483386725889821	0.178392720268863
0.145821859216987	-0.199003949049064	-0.0137244102792457	-0.162977372066044	0.300221474858502	-0.0703376026811347	-0.209297256758499	0.655340590833987	0.603874052286816	0.372274628824542	0.269341551730199	-0.147537410501892	-0.229883872177367	-0.178417333630196	-0.0651909488264176	-0.116657487373589
-0.190698673079401	-0.0398162064671275	-0.127830978657620	0.343676729505733	-0.0272426675827717	0.0419117962811869	-0.385588525786920	0.205367801777816	0.821471207111263	0.129926568471679	-0.247279598059003	-0.347867909133852	-0.152978056426333	-0.0712500536780180	-0.178125134195044	-0.461029759093056
-0.290513378568685	-1.86490846242478	-0.402970170272693	1.17142491358341	1.11519651773140	0.271770579951351	-0.0655997951606709	0.834054538471386	-0.740340545384714	-2.53964921264883	-3.72044552554090	-2.14605044168480	-1.35885289975675	-0.459198566124696	-1.41508129560876	0.834054538471385
0.0235686687741482	0.229258868984896	-0.0921320688443976	-0.0664207938180542	-0.0407095187917104	-0.0535651563048825	-0.452089919213207	1.63052335792062	0.537794169301019	-0.310677906568318	0.794906919564454	0.319248331577099	0.319248331577099	0.512082894274675	-0.207832806462944	0.203547593958553
0.0698699555720104	-0.0317590707145502	0.0927364864864865	-0.00635181414291004	-0.0800328582006663	-0.0444626990003702	-0.0292183450573862	0.448438078489448	0.738080803406146	0.712673546834506	0.346809052202888	0.196906238430211	0.151173176601259	0.262965105516475	0.123225194372455	0.186743335801555
0.0658316280645960	-0.197494884193788	0.00286224469846059	-0.0543826492707535	0.105903053843046	0.0772806068584388	0.134525500827653	0.311984672132216	0.890158101221277	0.689800972329029	0.231841820575317	0.500892822230622	0.466545885849094	0.489443843436779	0.249015288766081	0.346331608513745
0.352237184213590	-0.0568124490667082	-0.0908999185067330	-0.355077806666926	0.122146765493422	0.0284062245333539	0.0369280918933603	0.505630796693702	0.582327602933758	0.522674531413715	0.556762000853740	0.829461756373938	0.488587061973689	0.445977725173658	0.258496643253522	0.514152664053708
-0.0208904109589041	0.0877397260273973	0.0292465753424657	-0.112808219178082	0.0125342465753425	0.00417808219178085	-0.00835616438356163	0.977671232876712	1.08630136986301	0.434520547945205	0.580753424657533	0.396917808219178	0.171301369863013	0.371849315068493	0.384383561643836	0.451232876712329
-0.122099205604554	0.00305248014011381	0.0732595233627322	-0.128204165884781	0.0824169637830738	0.0915744042034151	-0.00305248014011385	0.451767060736849	0.705122912366297	0.204516169387627	0.332720335272409	0.222831050228310	0.0335772815412522	0.140414086445237	0.338825295552637	0.326615374992181
0.120181979972177	-0.144034892027723	-0.171557482861046	0.175227161638822	-0.0559626013610899	0.0761458346388600	0.0981639073055183	0.593570542305331	0.516507287972026	0.153209088972164	0.120181979972177	0.0376142074722079	-0.166052964694382	0.120181979972177	0.329353670305431	0.103668425472183
0.182475820659404	-0.259677129399921	0.119311113508072	0.0772013087405170	-0.0596555567540360	-0.0596555567540359	0.0982562111242944	0.466717002840398	1.04572681839428	0.419343472476899	0.519354258799842	0.535145435587675	0.424607198072844	0.0719375831445726	0.298277783770179	0.287750332578290
-0.119730116540585	-0.169617665099162	0.309302801063178	0.299325291351462	-0.419055407892047	0.0997750971171540	-0.129707626252300	0.638560621549786	1.01770599059497	0.598650582702924	-0.189572684522593	0.119730116540585	0.219505213657739	-0.0199550194234308	0.0199550194234307	0.0997750971171541
-0.0439923961824134	0.125282693476003	-0.127195406353499	0.0162580594587179	-0.0784212279773453	0.108068277578537	0.0879847923648263	0.394975209202971	0.825335606639622	0.113806416211025	0.142497109373469	-0.224743763105807	-0.138671683618477	0.156842455954691	0.0736394457836048	-0.0325161189174359
INTACT
-0.0561224489795919	-0.0578231292517008	0.0578231292517007	0.0170068027210884	-0.0136054421768708	0.0527210884353742	-0.0748299319727892	0.653061224489796	1.00000000000000	0.709183673469388	0.620748299319728	0.784013605442177	0.729591836734694	0.644557823129252	0.559523809523810	0.338435374149660
0.265060240963856	0.265060240963856	0.216867469879518	-0.421686746987952	1.43176302629255e-16	-0.325301204819277	0.168674698795181	0.734939759036145	0.457831325301205	0.180722891566265	0.855421686746988	0.626506024096385	0.999999999999999	0.674698795180722	0.313253012048193	0.807228915662650
0.240359897172236	-0.102827763496144	-0.00642673521850903	-0.106683804627249	0.0244215938303342	-0.0488431876606685	0.136246786632391	0.494858611825193	0.999999999999999	0.452442159383034	0.544987146529562	0.726221079691516	0.259640102827764	0.359897172236504	0.259640102827764	0.178663239074550
0.0218978102189782	0.109489051094890	-0.0729927007299270	0.0437956204379563	-0.0802919708029199	-0.0218978102189782	-0.160583941605840	0.525547445255475	1.00000000000000	0.839416058394162	0.759124087591241	0.839416058394162	0.576642335766424	0.0948905109489052	0.270072992700730	0.0729927007299271
0.191160220994475	-0.146961325966851	0.104972375690608	-0.0541436464088398	-0.0408839779005525	-0.0541436464088397	0.124861878453039	0.323756906077348	0.999999999999999	0.529281767955801	0.668508287292817	0.443093922651934	0.535911602209944	0.462983425414364	0.118232044198895	0.0320441988950277
0.0615961435457954	-0.0206748794858061	0.0140332083556508	-0.0226031065881093	0.00246384574183182	-0.0348152115693626	-0.0740224959828602	0.705623995715051	1.00000000000000	0.152222817354044	-0.0688805570433852	-0.00589180503481522	-0.0733797536154259	-0.0148901981788966	-0.0103910016068559	-0.0193893947509373
0.0915419422206752	-0.0483814827706231	-0.0755308040375913	-0.0107901148625131	0.0685694396101635	-0.0254089801601114	-0.0170553428471981	0.296206056387052	1	0.473720849286460	0.392272885485555	0.479986077271145	0.446571528019492	0.477897667942917	0.434041072050121	0.331709014966933
0.0908388094317741	-0.0552763819095477	-0.0274449168921530	-0.0993428681870893	-0.0575956706609973	0.148821028218013	0.218399690761500	-0.0459992269037496	-0.196752995747971	0.805179744878238	0.510630073444144	0.443370699652107	0.742558948589099	0.937379203710862	1.00000000000000	0.846926942404329
0.184603299293009	0.0290652003142184	0.0384917517674784	-0.173605655930872	-0.0840534171249019	0.00549882168106830	-0.0652003142183818	0.434406912804398	1.00000000000000	0.571091908876669	0.604084838963079	0.538098978790259	0.679497250589159	0.486252945797328	0.467399842890809	0.330714846818539
0.00471253534401513	-0.114043355325165	0.0103675777568332	-0.232799245994345	0.0160226201696513	0.315739868049010	-0.136663524976437	0.213949104618285	-0.108388312912347	0.547596606974552	0.315739868049011	1.00000000000000	0.711592836946278	0.751178133836004	0.615457115928370	0.474081055607917
0.142857142857143	-0.196365471983846	0.0792529025744573	-0.0752145381120647	0.0762241292276627	-0.0267541645633519	0.0580514891468954	0.403331650681474	1.00000000000000	0.491166077738516	0.506309944472489	0.418475517415447	0.363957597173145	0.267036850075720	0.139828369510348	0.173144876325088
0.193194291986828	-0.172338090010977	0.0252469813391877	-0.0208562019758508	-0.0241492864983535	-0.00109769484083427	-0.0175631174533479	0.420417124039517	1.00000000000000	0.809001097694841	0.542261251372118	0.667398463227222	0.413830954994512	0.367727771679473	0.367727771679473	0.0186608122941822
-0.0228384991843394	0.300163132137032	0.295269168026101	-0.247960848287113	-0.174551386623165	-0.150081566068516	-0.115823817292007	0.295269168026101	0.897226753670474	-0.0277324632952692	-0.179445350734095	0.368678629690049	1.00000000000000	0.652528548123982	0.500815660685156	0.593800978792823
0.0344186046511627	-0.0939534883720931	0.201860465116279	-0.216744186046512	-0.0493023255813954	0.123720930232558	-0.0548837209302326	0.335813953488372	1.00000000000000	0.637209302325581	0.665116279069767	0.626046511627908	0.296744186046512	0.196279069767442	0.162790697674418	0.00651162790697670
-0.00323624595469256	0.0102066218571073	-0.00921085387104804	-0.0216579536967886	0.00174259397560368	0.0221558376898183	-0.0186706497386109	1.00000000000000	0.370176748817526	-0.0789146128951954	-0.123724172267862	0.0271346776201145	0.0764251929300473	0.0943490166791136	0.0385860094597958	0.00522778192681104
-0.0419906687402800	-0.0451010886469674	0.0699844479004666	0.00466562986003108	0.0544323483670296	-0.0419906687402800	-0.138413685847590	0.539657853810265	1.00000000000000	0.807153965785381	0.810264385692069	0.707620528771384	0.720062208398134	0.548989113530327	0.580093312597201	0.601866251944012
-0.0132450331125828	0.0331125827814569	0.0529801324503310	-0.0993377483443711	-0.0132450331125828	0.0397350993377484	-0.185430463576159	0.768211920529802	1.00000000000000	0.291390728476821	0.112582781456953	0.00662251655629127	0.0662251655629138	0.231788079470199	0.503311258278146	0.178807947019868
-0.100518134715026	0.00829015544041447	0.126424870466321	-0.0569948186528497	-0.0694300518134715	0.0922279792746114	-0.103626943005181	0.701554404145078	1.00000000000000	0.362694300518135	0.412435233160622	0.455958549222798	0.536787564766839	0.375129533678756	0.393782383419689	0.294300518134715
0.0214058831653086	-0.0216820881093772	0.0139483496754592	-0.0150531694517332	-0.0150531694517332	0.0164341941720757	0.0147769645076647	0.860792708189476	0.999999999999999	0.796989366109653	0.754730009667173	0.651153155641486	0.547576301615799	0.529346775307278	0.480458500207153	0.420798232288358
0.0162224797219003	-0.00463499420625728	0.0231749710312862	-0.0672074159907301	0.0683661645422942	-0.0359212050984937	0.106604866743917	0.947856315179606	1.00000000000000	0.652375434530707	0.725376593279259	0.544611819235226	0.687137891077637	0.527230590961762	0.541135573580533	0.315179606025492
0.215662650602410	0.0710843373493974	-0.156626506024096	-0.0373493975903614	-0.236144578313253	0.143373493975904	0.161445783132530	0.544578313253012	0.999999999999998	0.703614457831324	0.699999999999999	0.689156626506023	0.468674698795180	0.522891566265060	0.645783132530120	0.378313253012048
0.0244313395113732	-0.0640269587194609	0.0421229991575400	-0.0185341196293176	0.00168491996630160	0.0143218197135636	-0.175231676495366	0.737152485256950	0.901432181971356	0.641112047177759	0.866048862679022	0.999999999999999	0.876158382476832	0.620893007582140	0.699241786015163	0.499578770008424
-0.0269353128313892	0.0481442205726405	0.0214209968186638	-0.0511134676564157	0.00742311770943798	0.00106044538706256	-0.0269353128313892	0.735312831389183	1.00000000000000	0.552067868504772	0.616967126193001	0.485896076352068	0.390455991516437	0.415906680805938	0.406998939554613	0.359915164369035
0.0214709913202375	-0.0306075833714025	0.103700319780722	-0.0278666057560530	-0.0306075833714025	-0.0360895386021014	0.0433988122430332	0.662859753312014	0.980813156692553	0.999999999999999	0.923252626770215	0.794426678848790	0.813613522156236	0.693010507080859	0.731384193695751	0.572407492005482
0.202127659574468	-0.292553191489361	0.146276595744681	-0.140957446808511	-0.204787234042553	0.289893617021277	0.194148936170213	0.912234042553190	0.999999999999999	0.816489361702127	0.704787234042552	0.393617021276596	0.601063829787234	0.720744680851063	0.601063829787233	0.337765957446809
0.175958661952679	0.0127821593690508	-0.000271960837639384	-0.0769649170519444	-0.0345390263802012	-0.0769649170519445	-0.0149578460701659	0.999999999999999	0.592058743540930	0.319553984226271	0.190644547185205	0.215121022572750	0.257546913244492	0.283655153657873	0.353821049768833	0.262442208322001
0.264033264033264	0.0270270270270271	0.176715176715177	-0.0478170478170479	-0.122661122661123	-0.297297297297297	0.176715176715177	0.276507276507277	0.999999999999999	0.713097713097713	0.201663201663202	0.426195426195426	0.176715176715177	0.0769230769230769	-0.422037422037422	0.151767151767152
0.0394133822181486	0.0119156736938589	0.0174152153987168	-0.0302474793767186	-0.0467461044912924	0.00824931255728687	0.0100824931255729	0.999999999999999	0.670027497708524	0.378551787351054	0.233730522456462	0.340054995417049	0.369385884509624	0.281393217231898	0.301558203483043	0.219065077910174
-0.00669886275120735	0.00311575011684062	-0.0127745754790466	-0.00903567533883783	-0.00109051254089422	0.0264838759931453	-0.00903567533883782	0.506932544009970	1.00000000000000	0.723321389624552	0.503661006387287	0.405047515189282	0.352235550708833	0.282598535597445	0.304564573921171	0.270914472659293
0.0505104782375068	-0.0397635679742075	-0.0139709833422891	-0.0639441160666309	0.0666308436324557	0.000537345513164950	-0.0510478237506718	0.532509403546480	1.00000000000000	0.759806555615261	0.782375067168189	0.682428801719506	0.488984416980118	0.390650188070930	0.466415905427190	0.334228909188608
0.0396270396270395	-0.0722610722610722	-0.0582750582750583	-0.0769230769230769	0.109557109557110	0.0582750582750583	0.0489510489510489	0.314685314685314	0.999999999999999	0.459207459207459	0.379953379953380	0.347319347319347	0.449883449883450	0.324009324009324	0.296037296037296	0.333333333333333
-0.00813008130081301	0.0731707317073171	0.0691056910569106	0.0284552845528455	-0.0447154471544716	-0.117886178861789	0.0528455284552847	0.426829268292683	0.987804878048780	0.955284552845528	1.00000000000000	0.857723577235773	0.756097560975610	0.695121951219512	0.463414634146341	0.369918699186992
0.174157303370787	-0.196629213483146	-0.0365168539325841	0.0140449438202248	-0.0112359550561798	0.0561797752808990	-0.0533707865168539	0.182584269662921	0.999999999999999	0.595505617977528	0.342696629213483	0.325842696629213	0.587078651685393	0.528089887640449	0.140449438202247	0.519662921348315
0.145907473309608	-0.195729537366548	0.263345195729538	0.0498220640569394	-0.387900355871886	0.124555160142349	-0.217081850533808	0.402135231316726	0.733096085409252	0.0818505338078292	0.327402135231317	0.0284697508896796	1	0.316725978647687	0.498220640569395	0.679715302491103
1.00000000000000	0.255079006772009	-0.300225733634312	-0.869074492099323	-0.327313769751693	0.241534988713318	-0.0699774266365688	-0.706546275395035	-0.855530474040633	-3.45598194130926	-2.18284424379233	-1.62753950338601	-2.16930022573364	-1.23476297968397	-1.09932279909707	-0.151241534988713
0.0286250586579071	-0.0642890661661192	0.0483341154387612	0.000469263256686976	-0.0473955889253873	0.0342562177381511	-0.100891600187705	0.628343500703895	0.999999999999999	0.679023932426092	0.893007977475363	0.836696386672924	0.546691694040357	0.566400750821211	0.512904739558893	0.405912717034257
0.0551948051948051	-0.149350649350649	0.0795454545454544	0.133116883116883	-0.0422077922077923	-0.0762987012987013	0.0892857142857142	1.00000000000000	0.883116883116882	0.556818181818182	0.805194805194804	0.907467532467532	0.683441558441558	0.892857142857142	0.698051948051948	0.639610389610389
0.00145560407569138	-0.0538573508005822	0.0189228529839883	0.0334788937409025	0.100436681222708	-0.100436681222707	-0.0305676855895196	1.00000000000000	0.816593886462882	0.671033478893741	0.633187772925764	0.435225618631732	0.324599708879184	0.216885007278020	0.312954876273653	0.330422125181950
-0.00717360114777619	-0.107604017216643	0.119081779053085	-0.0416068866571019	0.0129124820659971	0.0243902439024390	-0.0272596843615495	0.506456241032998	1.00000000000000	0.575322812051650	0.486370157819225	0.342898134863702	0.472022955523672	0.523672883787661	0.340028694404591	0.641319942611191
0.358426005132592	-0.170230966638152	0.101796407185629	-0.195893926432849	0.117194183062446	-0.211291702309666	0.00940975192472191	0.620188195038494	1	0.676646706586826	0.625320786997433	0.589392643284859	0.681779298545766	0.507271171941830	0.579127459366980	0.399486740804106
-0.191222570532916	0.0532915360501566	0.448275862068966	-0.197492163009405	0.0470219435736677	-0.159874608150471	0.0595611285266457	0.661442006269593	1.00000000000000	0.260188087774295	0.191222570532915	0.304075235109718	0.235109717868338	-0.0407523510971788	0.147335423197492	0.153605015673981
0.943925233644859	0.607476635514019	-0.850467289719625	0.214953271028037	0.102803738317756	-1.01869158878505	-1.63551401869159	-3.54205607476636	-0.626168224299066	-3.20560747663551	-5.89719626168225	-4.21495327102804	1.00000000000000	-1.74766355140187	-4.94392523364486	-4.04672897196262
-0.0897435897435900	0.0897435897435895	-0.0256410256410256	0.0384615384615385	-0.192307692307692	0.179487179487179	-0.435897435897436	0.999999999999999	0.743589743589743	0.525641025641026	0.589743589743590	0.0641025641025640	0.230769230769231	0.461538461538461	-0.384615384615385	-0.230769230769231
0.0726351351351351	0.0143581081081081	0.113175675675676	-0.0768581081081081	-0.0261824324324325	-0.0971283783783783	0.0118243243243243	0.470439189189189	0.891047297297297	1.00000000000000	0.825168918918919	0.485641891891892	0.604729729729730	0.521114864864865	0.536317567567567	0.493243243243243
0.0466222645099905	-0.0675547098001904	0.115128449096099	-0.124643196955281	0.0980019029495717	-0.0675547098001904	0.120837297811608	0.235014272121789	0.920076117982875	1.00000000000000	0.634633682207422	0.497621313035205	0.657469077069458	0.326355851569934	0.235014272121789	0.314938154138916
-0.0538243626062324	0.0821529745042494	0.141643059490085	-0.0708215297450426	0.0906515580736543	-0.189801699716714	-0.155807365439094	1.00000000000000	0.456090651558074	0.549575070821530	0.490084985835694	0.592067988668556	0.473087818696884	0.702549575070822	0.430594900849858	0.269121813031162
0.0875000000000000	0.166666666666667	0.0375000000000001	-0.195833333333333	-0.0875000000000001	-0.00833333333333334	-0.150000000000000	0.879166666666666	1.00000000000000	0.487500000000000	0.520833333333334	0.350000000000000	0.379166666666666	0.445833333333333	0.445833333333334	0.316666666666666
0.101978691019787	0.0197869101978691	0.00761035007610349	-0.0228310502283105	-0.0471841704718417	-0.0593607305936073	-0.108066971080670	0.375951293759513	1.00000000000000	0.0654490106544900	0.388127853881279	0.287671232876712	0.153729071537291	0.260273972602740	0.202435312024353	0.205479452054794
-0.0649588289112534	-0.0594693504117110	-0.0375114364135408	0.187557182067703	-0.114364135407136	0.0887465690759379	-0.180237877401647	1.00000000000000	0.736505032021958	0.451052150045746	0.681610247026532	0.456541628545288	0.363220494053065	0.275388838060384	0.483989021043001	0.741994510521501
0.0498687664041994	-0.175853018372704	-0.00787401574803151	-0.00262467191601049	0.233595800524934	-0.0971128608923886	-0.301837270341207	0.322834645669291	1.00000000000000	0.00262467191601052	0.412073490813648	0.427821522309711	0.144356955380577	0.259842519685039	0.0551181102362204	-0.0288713910761156
-0.223880597014926	0.0945273631840796	0.104477611940299	0.0547263681592041	-0.213930348258707	0.184079601990050	-0.114427860696517	0.890547263681592	0.582089552238806	0.253731343283583	0.253731343283582	0.492537313432836	0.164179104477612	0.0945273631840797	1.00000000000000	0.621890547263682
0.0414878397711016	-0.0929899856938484	-0.0128755364806867	-0.0500715307582261	0.184549356223176	-0.0701001430615164	-0.0357653791130185	0.207439198855508	1.00000000000000	0.227467811158798	0.0701001430615165	0.0987124463519313	-0.150214592274678	-0.0386266094420600	-0.0758226037195996	-0.130185979971388
----------------------------------------------------------------------------------------------------------------ARRAY 2----------------------------------------------------------------------------------------------------------------------------------------------------------------------------------------------------------------------------------------------------------------------------------------…
DIMENSIONS: CHANNELS X TIME BINS
TIME BINS: -275	-225	-175	-125	-75	-25	25	75	125	175	225	275	325	375	425	475
SCRAMBLED
0.0120046987364984	0.0480187949459930	-0.192075179783972	-0.240093974729966	0.0240093974729964	0.348136263358451	-0.0600234936824915	0.504197346932928	0.576225539351918	-0.0600234936824915	0.600234936824914	0.312122167148955	0.180070481047474	0.408159757040942	0.0120046987364983	0.312122167148955
-0.0617058810627212	-0.116847306693238	-0.128663326471206	0.0564543167169577	0.135227781903410	0.115534415606797	0.123411762125442	0.143105128422055	1.59253688785278	0.655132652133997	0.312468078572928	0.194307880793249	0.233694613386476	0.588175206725512	0.505463068279737	0.367609504203445
-0.0120177828768106	-0.0284056686179159	-0.0234893028955843	-0.0169341485991422	0.0928646858662633	-0.0120177828768105	0.00600889143840527	0.114168937329700	0.709049189731823	0.579584892377091	0.469786057911685	0.397679360650822	0.356709646298059	0.368181166316832	0.289519314759527	0.397679360650822
-0.0734836493146743	-0.0268497949419002	0.0105986032665395	-0.000706573551102628	0.0402746924128503	0.0501667221282873	0.0939742822966507	0.0748967964168796	0.397800909270785	0.377310276288808	0.356113069755729	0.499547500629565	0.364591952368961	0.317958097996187	0.279096552685542	0.286868861747671
-0.112068709322714	-0.0160098156175306	-0.240147234262958	0.170771366586993	-0.0266830260292176	0.224137418645428	0.0106732104116871	0.330869522762298	0.293513286321394	0.368225759203203	-0.256157049880489	0.234810629057115	0.0960588937051834	-0.0640392624701223	-0.101395498911027	-0.176107971792836
-0.106536739495494	0.0156253884593391	0.0213073478990989	-0.112218698935254	0.177561232492490	0.00426146957981976	0.0213073478990989	0.0923318408960951	0.325292177926243	0.416203528962398	0.336656096805763	0.438931366721437	0.294041401007565	0.365065894004561	0.262790624088886	0.117900658375014
-0.0215627696830705	-0.0912271025052982	-0.0281974680470922	-0.0845924041412764	0.144304689417472	0.0812750549592657	-0.00497602377301630	0.0348321664111138	0.316806846882035	-0.137669991053450	-0.280316005879916	0.263729259969862	0.336710941974100	0.144304689417472	0.180795530419591	0.0680056582312222
0.0951928656673928	0.0424353738517293	-0.00344070598797807	-0.0401415698597440	-0.00802831397194885	-0.0860176496994514	0.108955689619305	0.0928990616754074	0.237408713170486	-0.143362749499085	-0.0286725498998172	0.193826437322764	0.154831769459013	0.251171537122398	0.209883065266661	0.191532633330779
-0.000920470472449523	0.0653534035439211	0.0322164665357358	-0.0340574074806350	0.120581631890897	-0.183173624017469	-0.0837628129929130	-0.0340574074806349	0.424336887799263	0.247606557088941	0.474042293311541	0.286266316931823	0.512702053154423	0.324926076774706	0.396722773625775	0.324926076774707
0.0667008964004969	0.0723375918709614	-0.0798531858315808	-0.0798531858315808	0.0159706371663161	0.00469724622538714	-0.0629430994201871	-0.282774222768304	1.04184921279086	0.421812711039762	0.878385044147388	0.827654784913207	0.675464007210665	0.748741048326704	0.726194266444846	0.720557570974381
-0.143331867272638	-0.0483977733647869	-0.0819039241557932	0.0297832451475612	0.0856268297992386	0.158223489846419	-0.00372290564344502	-0.109825716481632	0.197313999102593	0.135886055985748	-0.00930726410861289	0.253157583754270	-0.0595664902951224	0.454194488500308	0.214067074498096	0.258741942219438
-0.215225394047200	0.101634213855622	-0.119569663359556	0.0119569663359554	0.203268427711244	0.0179354495039334	-0.275010225726978	0.0896772475196667	-0.0896772475196665	-0.292945675230911	-0.191311461375289	-0.0657633148477557	-0.358708990078666	-0.125548146527533	0.0418493821758441	-0.310881124734844
-0.0952115612485189	0.0122549534280272	-0.00659882107663003	-0.000942688725232866	0.0575040122392044	0.0329941053831500	0.00471344362616427	0.00282806617569855	0.0914408063475873	0.266780909240899	0.364820536665117	0.444006389584676	0.470401673891197	0.328998365106268	0.151772884762490	0.187595056321339
-0.106974677080772	0.297151880779923	-0.618075912022240	0.142632902774363	0.154518978005560	0.130746827543166	-0.689392363409423	0.225835429392741	0.0713164513871815	0.380354407398302	0.439784783554286	0.629961987253438	0.225835429392741	0.701278438640619	0.677506288178225	0.356582256935908
-1.82716779988248	-0.487127507764626	0.0404474103920091	0.916221774532023	1.04283975488962	0.314786367833459	0.409749853101653	-2.70294216402250	-4.71827835138085	-7.72545538487367	-8.10530932594644	-5.86839167296231	-3.82140099051456	-4.20125493158734	-4.31732141358180	-4.31732141358180
0.0340949777040003	0.310264297106402	-0.119332421964001	0.00340949777039991	-0.313673794876802	0.0852374442600006	0.156836897438401	0.269350323861602	1.11831526869121	0.913745402467208	0.913745402467207	0.473920190085604	0.811460469355207	0.443234710152003	0.238664843928002	0.443234710152004
-0.172167622730208	-0.0795424883130444	0.0758793474038912	0.0272119038965678	0.00680297597414193	0.141815883768652	0.0790191824688796	-0.0528538902606414	-0.0136059519482839	-0.170597705197713	-0.305610612992223	-0.112510756495425	-0.0245953746757440	-0.0355847974032041	-0.0512839727281471	-0.112510756495425
-0.0843071706961564	-0.195831616971387	0.0949285465318926	0.00730219588706875	0.102894578408695	0.0750134668398872	-0.152018441648975	0.0391663233942774	0.783990303875282	0.258232200006337	0.0710304509014861	0.258232200006337	0.118826642162299	0.118826642162299	0.186537913115118	0.170605849361513
-0.0546914834167493	0.181165538817982	0.00683643542709360	0.0119637619974138	0.0581097011302961	-0.203383953956037	-0.0239275239948280	0.186292865388302	1.26815877172588	0.565715031592000	0.319603356216629	0.401640581341753	0.575969684732641	0.396513254771433	0.488805133037197	0.432404540763674
-0.103811984568011	-0.0593211340388632	0.0862852858747100	0.00134820759179232	0.0660621719978248	0.00943745314254640	-0.107856607343388	-0.241329158930830	0.826451253768707	1.63133118606874	1.29967211848782	1.27944900461093	0.806228139891822	0.515015300064677	0.547372282267694	0.490747563412414
-0.120878614987524	-0.105447302435925	-0.0861581617464269	-0.0398642240916303	0.160742839079154	0.191605464182352	0.0874441044590601	0.114448901424358	0.832004935073703	0.801142309970505	0.781853169281007	0.561956965420724	0.766421856729408	0.789568825556807	0.693123122109314	0.527236512179627
-0.273049860356363	0.124278507869839	0.211364177618048	-0.0934356665006823	0.189592760180995	-0.158749918811839	-0.0553356859858410	0.00997856632531546	0.244021303773626	0.0861785273549979	0.113392799151313	0.467178332503410	0.195035614540258	0.173264197103206	-0.0444499772673148	0.249464158132889
-0.102647728641345	-0.181783966364841	-0.00286725498998173	-0.0131893729539159	0.0797096887214917	0.220778634228592	-0.00630796097795978	0.141642396505097	0.502916525242793	0.578612056978310	0.619900528834047	0.926123361764094	0.805698652184862	0.733443826437323	0.461628053387057	0.716240296497433
0.0973196450968547	0.102627989374865	-0.178714257359679	-0.0460056504094223	0.0654695794287934	-0.0406973061314121	0.224719907769101	0.251261629159153	0.888262942520385	1.02097154947064	1.40317233748738	1.42440571459942	0.893571286798396	0.723704269902067	0.569762285839770	0.792712745516201
-0.101113922359445	-0.0339378908957306	-0.0528311497449001	0.0479328974506710	0.110910426947903	0.0290396386015014	0.0248411366350192	0.0227418856517782	0.388011556735723	0.222170729059679	0.415301819517857	0.621028415875481	0.629425419808446	0.509768113763706	0.570646392277697	0.650417929640857
-0.812807167534112	-0.297470664406814	0.0199012064215826	0.0230435021723588	0.368696034757740	0.698637088589242	0.632648877822941	0.356126851754636	-1.10189837660552	-0.988775729577578	-1.12389444686095	-0.555138915970462	-0.171778834375766	-0.665119267247629	-0.749961252518587	-0.523715958462700
0.0394271465129456	-0.0814256286680399	0.129423893988148	-0.0942823068787832	0.0368558108707970	-0.0299989158250674	-0.00171422376143242	0.0137137900914594	-0.0737116217415941	-0.127709670226715	0.237419990958390	0.270847354306323	0.142280572198891	0.0831398524294723	0.126852558345999	0.239991326600539
-0.198808477686951	-0.0946328353789888	0.0159046782149561	0.0795233910747804	0.100994706664971	0.0970185371112322	0.105766110129458	-0.117694618790675	0.0890661980037542	0.317298330388374	0.223460728920133	0.448511925661762	0.333203008603330	0.230617834116863	0.309345991280896	0.264812892279019
-0.167750285470097	-0.0567973407497180	0.0444692357807869	0.0198130258429249	0.0664837089395923	0.0937816556565111	0.0347828675909126	-0.0312605518855037	0.289270177306703	0.484758698956896	0.324493334360792	0.508534329968406	0.441610331565637	0.239957757430979	0.201212284671482	0.230271389241105
0.00324398816989502	-0.240055124572243	0.178419349344234	-0.483354237314379	0.197883278363605	0.343862746008888	-0.103807621436646	0.431450426596057	0.149223455815178	0.0810997042473792	0.450914355615429	0.353594710518574	0.217347207382976	0.840192936002850	0.334130781499203	0.324398816989517
-0.0609580002583708	-0.0275702158844914	0.0399641661444920	0.0247879005200014	0.0209938341138787	0.00278231536448995	-0.0101175104163271	0.0270643403636750	0.376877263008184	0.414817927069411	0.383706582539205	0.554439570814726	0.483111122379619	0.414817927069411	0.394329968476349	0.376118449726960
-0.121864146768481	0.0645163129950784	0.229391335093612	0.0430108753300521	-0.0931902298817800	-0.121864146768482	0.107527188325131	-0.0860217506601045	0.179211980541885	-0.422940274078847	0.0430108753300522	0.265233731201989	0.114695667546806	0.365592440305444	0.0215054376650261	0.107527188325131
-0.0843184100585196	0.0611510513842937	0.00942857620462675	0.0676163607817521	0.0320571590957310	-0.0859347374078841	0.00942857620462677	-0.0713877912636028	0.177526620538544	0.0191265403008143	-0.121493939093905	0.0918612710222209	0.0385224684931894	0.0223591949995435	0.0385224684931894	-0.0261306254813943
-0.0548415325747259	0.0140568549198755	-0.0132649194314319	-0.0584052422727227	0.106713307067788	0.00574153229121680	0.0591971777611662	0.0342512098751898	0.793321375548472	0.801636698177132	0.799260891711800	0.907360085884364	0.755308472103174	0.592565729227995	0.521291535268063	0.698289116935228
-0.0144436937247494	-0.0231099099595990	0.0103169240891067	0.000412676963564255	-0.00949157016197818	0.0363155727936556	0.00907889319841392	0.0623142214982045	0.692471944860842	0.208401866599955	-0.00453944659920695	0.139072136721158	0.173737001660557	0.146500322065315	0.130405920486309	0.197259588583720
-0.144736842105263	-0.0254186602870813	0.0373803827751196	0.00956937799043063	0.101076555023923	0.0221291866028708	0.115430622009569	0.0642942583732058	-0.0343899521531101	0.174641148325359	0.275119617224880	0.519138755980861	0.432117224880383	0.342404306220096	0.300239234449761	0.482356459330144
-0.0538681758538881	-0.0905207491152965	0.136058794682501	-0.00721944624845923	-0.0105514983631326	0.0261010748982757	0.169379315829236	-0.0405399673951941	0.315989608874869	0.122730586223807	0.0161049185542552	0.0994062214210922	0.199367784861297	-0.0372079152805206	0.152719055255868	0.0860780129623985
-0.0798223595658358	-0.0437217949380709	-0.118329628502119	0.0236659257004237	0.0477329687856004	0.170474888520001	0.110307280807060	0.187321818679625	0.269149765169226	0.146407845434825	0.0669866032537418	0.00200558692376474	0.110307280807060	0.199355340222213	0.228235791924425	0.228235791924425
-0.134854503913640	0.0885962729200075	0.0180328697093821	0.0368497772322155	-0.0172488318959307	0.00862441594796532	0.0838920460392992	0.142694882048154	0.422596381450301	0.126230087965674	0.135638541727091	0.427300608331009	0.490807671220573	0.335568184157197	0.361441432001093	0.566075301311906
-0.0355260664137443	-0.0179720100681295	0.0455569557540956	-0.0196438249581880	0.0296747142985393	-0.00208976861257321	-0.00961293561783668	0.0188079175131587	0.221933426655273	0.0547519376494176	0.0463928631991249	0.294657374372820	0.288806022257616	0.197692110749424	0.173450794843575	0.114937273691526
-0.799387594261819	-0.512474213928570	-0.00360897333752522	0.202102506901408	0.424054367159204	0.689313907467302	0.424054367159204	-0.577435734004022	-0.945551014431587	-2.17981989586519	-2.21771411590920	-0.956377934444162	-0.588262654016598	-1.06464713456992	-1.04840675455105	-1.28118553482143
0.0486906524254382	0.309079793657129	-0.237102307463003	-0.103732259515064	-0.00211698488806244	-0.0148188942164377	0.0359887430970630	0.0359887430970631	0.0867963804105639	0.213815473694316	0.328132657649692	0.404344113619942	0.474204614926007	-0.0338717582090004	0.258272156343629	0.645680390859071
-0.100448502162600	-0.0319608870517362	0.0136975230221727	0.0753363766219497	0.0216877447851068	0.0216877447851067	0.00342438075554315	-0.0536486318368430	0.283082142458235	0.386955025376377	0.581003268190490	0.797880716041557	0.624378757760703	0.555891142649840	0.498818130057454	0.507949812072235
-0.211573158941580	-0.0877254561465089	0.368962947910316	0.00516032094979461	0.268336689389321	-0.343161343161343	-0.157389788968737	0.237374763690553	0.399924873609084	0.252855726539937	0.0283817652238704	0.245115245115245	0.121267542320174	0.554734502102923	0.129008023744866	0.214153319416477
-0.0831061240857134	-0.0433597169142852	0.0210776401666664	0.0277020413619045	0.0439619352047614	0.0337242242666663	0.0505863363999995	0.0198732035857141	0.0548018644333327	0.0313153511047616	0.0897305252809515	0.301711363528568	0.201743127309522	0.149952354328570	0.102377109380951	0.155372318942855
-0.0261359967123609	-0.0307482314263070	-0.0860950479936596	-0.0538094049960373	0.0661086975665600	0.130679983561805	-0.224462089412041	0.227536912554672	0.624189097954032	0.107618809992074	0.0522719934247219	0.513495464819327	0.347455015117269	0.573454516100625	0.448924178824082	0.398189596970676
-0.0201880754379041	-0.00640699400125099	0.00664876735978875	-0.00278039362318441	0.0240564491745084	-0.00132975347195775	0.00229684690610885	0.00519812720856210	0.354077083578569	0.277193155563557	0.251081632841478	0.475205536205993	0.371484765393288	0.234399271102371	0.156790023011746	0.193781346868025
-0.0469272130667347	0.0248172761410616	0.0315856241795330	-0.0212074905205436	-0.00496345522821233	0.0166952584948960	0.0126342496718132	0.0573053467257241	1.01976443779635	0.153415888872017	-0.0306831777744035	0.0803177300565266	0.0464759898641699	0.0654273643718897	0.0600126859411126	0.0938544261334694
-0.0994436849700007	0.00444571768101178	0.0311200237670826	0.0114652719141883	0.00584962852764710	0.0465630430800709	0.0999116552522126	0.0269082912271767	0.101315566098848	-0.0404794294113179	0.00865745022091770	0.254341848382096	0.272592689388355	0.126585961338283	0.0985077444055772	0.182742395203696
-0.0123534267807803	-0.0811796617022711	0.00882387627198603	-0.0202949154255677	0.0882387627198599	0.0167653649167734	0.0538256452591145	0.130593368825393	1.21857731316127	0.464135891906463	0.511784823775187	0.540903615472741	0.601788361749444	0.554139429880720	0.609729850394232	0.649437293618168
0.177477398105100	-0.00993873429388576	0.0241369261422937	-0.0269765645119752	-0.0354954796210202	-0.129203545820513	-0.0780900551662443	0.160439567887010	0.484158342030714	0.756763625520148	0.586385323339252	0.807877116174417	0.398969190940266	0.509715087357849	0.722687965083969	0.560828578012117
-0.00225764041553519	-0.0338646062330273	-0.0135458424932109	-0.0135458424932109	0.0948208974524764	-0.0316069658174921	-0.0225764041553515	0.115139661192293	0.889510323720850	0.0564410103883788	-0.295750894435105	-0.264143928617613	-0.0158034829087461	-0.0270916849864219	0.0225764041553516	-0.0203187637398164
-0.0851614665938080	0.0153569857792113	-0.0349022404072984	-0.0600318535005532	0.0907458250589756	0.0739927496634725	-0.00139608961629196	0.103310631605603	0.249900041316256	0.141005051245485	0.362983300235902	0.170322933187616	0.362983300235903	0.174511202036492	0.312724074049393	0.371359837933654
-0.0408203147518303	0.0142508791145443	-0.00169078226782731	-0.0234294114256068	-0.0292263792010146	0.0809160085317347	0.0272940566092120	0.0968576699141063	1.18378912780308	1.14465959531908	0.951910416786764	0.985242981495360	1.02292327203551	0.960605868449876	0.827275609615496	0.891042255144982
-0.157917718057260	-0.0163695195547160	0.0934025527533793	0.0269615616195322	0.00385165165993317	0.0500714715791312	-0.100142943158263	-0.117475375627962	0.512269670771112	0.0934025527533794	0.107846246478129	0.362055256033718	0.0558489490690310	-0.103031681903213	0.119401201457928	0.364943994778668
0.151877627954183	0.223819662248270	0.0175858306052212	-0.207832543516250	-0.0927252886457118	-0.0927252886457118	-0.135890509222164	-0.0711426783574857	1.00079363262441	0.710627427638256	0.590724037148111	0.784967529742145	0.631491189914761	0.638685393344169	0.533170409712842	0.310150103401174
0.00523442477544439	-0.0165085704456324	0.0161059223859828	0.00765031313334184	-0.0394595098456580	0.0269774199965213	0.0112741456701880	0.0765031313334185	0.889449563765902	0.777110755123673	0.766239257513133	0.751743927365749	0.694970550955160	0.614038290965596	0.572968188881340	0.636989230365621
-0.0423435618796903	-0.0219559209746543	0.0517532422973992	0.0470484020885448	-0.0203876409050361	-0.0141145206265635	-0.00940968041770899	-0.0423435618796903	0.766888954043280	0.153691446822580	-0.0925285241074714	-0.0956650842467078	-0.0862554038289988	-0.246219970930052	-0.172510807657998	-0.127030685639071
-0.0352079955711970	-0.00414211712602318	0.0144974099410811	-0.0227816441931275	0.0124263513780695	0.0352079955711970	0.0331369370081854	0.171897860729962	0.969255407489423	0.617175451777453	0.192608446360078	0.202963739175136	0.136689865158765	0.269237613191506	0.236100676183321	0.109766103839614
0.00801628852006264	0.0411502810696548	-0.00801628852006262	-0.0251177040295295	0.0176358347441378	-0.0336684117842629	-0.00374093464269589	0.224990497796424	1.29703548254613	0.778648824915415	0.506095015233286	0.362870660341501	0.215370951572349	0.201476051470907	0.294464998303633	0.406693037584510
-0.0386324471105831	0.0311110857262218	-0.0160683629574992	0.00854700157313787	-0.0468375686207954	0.0618802913895181	0.0393162072364342	0.197264796308022	1.30495620018669	0.859828358257668	0.705982329941187	0.677264404655443	0.638290077481935	0.605469591441086	0.560341423134918	0.625982395216617
0.102858012057356	0.0347066911849974	-0.0485893676589963	-0.0466962754125419	-0.0126206149763627	-0.0296584451944523	0.0517445214030871	0.303525790181523	0.778691944041579	0.591275811642592	0.309205066920886	0.284594867716979	0.201298808872985	0.199405716626531	0.242946838294982	0.356532373082246
-0.0206678833917033	0.0356990713129420	0.0187889849015484	0.0112733909409291	-0.00939449245077422	-0.0356990713129420	-0.0169100864113936	0.221710021838272	1.39977937516536	0.958238229978971	0.843625422079526	0.862414406981073	0.706465832298221	0.620036501751098	0.539243866674440	0.732770411160389
-0.0344588440643098	0.0155321953842113	-0.0486538305743836	-0.0122406043094115	0.0334302218534348	0.0463908617104588	0.0482423816900337	0.264870219300292	0.871551599274319	0.279682379136890	0.191426593443822	0.329056245258886	0.274127819198166	0.290174325687815	0.297580405606114	0.290174325687814
0.0114723015107022	0.0143403768883777	-0.0315488291544311	-0.00286807537767555	-0.0229446030214045	0.0315488291544312	-0.0717018844418890	0.0458892060428089	1.35659965364054	0.576483150912787	0.0975145628409689	-0.0114723015107023	0.0946464874632935	0.217973728703343	0.269599085501502	0.266731010123827
-0.395607091016612	-0.142193296059352	-0.00703927208214612	0.406869926348046	0.0520906134078813	0.0858791194021826	0.145009004892210	0.499788317832375	0.702519353798183	1.04885154023977	0.550471076823827	0.854567630772540	0.482894064835224	1.02351016074405	0.288610155367991	0.592706709316704
0.0698441117456398	0.0737243401759530	0.0388022843031332	0.0465627411637598	-0.131927766630653	-0.0970057107578330	-0.182370736224726	0.0271615990121931	0.923494366414569	1.07870350362710	1.02050007717240	0.818728198796110	0.737243401759530	0.729482944898903	0.647998147862325	0.690680660595771
-0.0914636664523094	-0.0642717656151363	-0.0234839143593768	0.0407878512557596	0.0803397070189203	0.0580917881521424	0.0679797520929327	0.126071540245075	1.08767603348692	0.530242066324875	0.416530481005788	0.417766476498386	0.394282562139010	0.378214620735225	0.310234868642292	0.290458940760712
-0.169328427915134	-0.0591052059703769	0.00319487599839874	-0.0255590079871900	0.137379667931146	0.113418097943156	0.166133551916735	-0.0399359499799844	0.702872719647725	0.942488419527631	1.17731180540994	0.875396023561258	1.08146552545798	0.731626603633314	0.961657675518023	1.09105015345317
-0.00386071727847585	-0.0186601335126333	0.00643452879745976	0.0115821518354276	-0.0257381151898391	0.0302422853480609	0.0521196832594241	0.156359049778272	1.25087239822618	0.623505840473851	0.336525856107145	0.394436615284283	0.468433696455071	0.526344455632209	0.488380735727196	0.450417015822183
-0.0245307147645768	0.0216447483216854	0.00432894966433705	-0.00144298322144571	0.00432894966433710	-0.00432894966433713	-0.137083406037341	-0.0101008825501199	0.229434332209865	0.434337949655154	0.388162486568891	0.595952070457071	0.682531063743813	0.740250392601640	0.385276520126000	0.347758956368412
-0.0452917133160811	0.00443280598412708	0.0553137094541075	-0.0279459507694968	0.0229349527004836	-0.00944380405314033	0.0900052345472761	0.462360937213951	2.08129877489515	1.32039799118498	0.941103983499675	0.927227373462408	0.896005000878556	0.936478446820586	0.843967713238804	0.819683645673586
-0.197159935334486	0.318188806529913	0.124933028330763	-0.390415713533636	0.160070442548790	-0.0156166285413454	-0.314284649394576	-0.407984420642649	0.968230969563415	0.669562948710184	0.0429457284886999	-0.396271949236640	0.318188806529913	-0.0858914569773998	-0.203016171037490	-0.156166285413454
-0.0561091868657658	-0.0148018100320732	0.0388977798517272	-0.0333901296072349	0.142166221935959	-0.0767628752826121	0.0657475747936275	0.171081385719543	1.89772973736789	1.28431519138756	0.966248389768127	1.04679777459383	0.937333225984541	0.997228922393396	1.09636662679426	1.17071990509491
-0.0649997179443787	-0.0327684528479926	-0.0649997179443787	0.0961566075375517	-0.0327684528479926	0.0993797340471904	0.157396011220685	0.0961566075375518	0.895491981927926	0.318552336702616	0.0929334810279132	0.0897103545182745	0.121941619614661	0.360452981327917	0.263759186038759	0.260536059529121
0.0433985957579423	-0.00499275880401109	-0.0672102146693799	0.0894856001026600	-0.0994711177106820	0.0387898953234706	0.0111376927166400	0.110224752057783	1.24396505893784	0.893703825917981	0.912138627655868	0.925964728959284	0.840703770921556	0.690921006801224	0.773877614621715	0.875269024180095
0.0391510959103219	0.0111860274029491	-0.0727091781191693	-0.0130503653034406	-0.0316937443083558	0.0671161644176947	0.0111860274029491	0.206941506954559	0.941490639748218	0.846409406823150	0.615231507162202	0.570487397550405	0.471677488824355	0.598452466057778	0.507099908933694	0.542522329043033
-0.0385065351849691	-0.00183364453261763	-0.0641775586416151	0.108185027424437	0.0458411133154394	-0.0495084023806746	-0.0201700898587933	0.152192496207259	0.672947543470650	0.559261582448360	0.485915801143657	0.474913933947952	0.526255980861244	0.471246644882717	0.518921402730774	0.427239176099895
-0.132557442865102	-0.104403649690213	0.145461264736926	0.0574806610653981	-0.00938459772496299	0.0434037644779537	0.0926729025340093	0.194730402792982	1.38070894028518	1.13084402585804	0.462191437954426	0.490345231129315	0.437556868926398	0.434037644779537	0.592402731388287	0.363653161842315
-0.0319370508508815	0.0327207821601057	0.00920884288338303	-0.0284102599593732	0.0174380216302359	0.000979664136530084	0.0691642880390258	0.194953163169492	1.08017767693810	0.639328815499549	0.251381817433626	0.185548387458803	0.205533535844017	0.154982866399063	0.190250775314147	0.183197193531131
-0.0155261279754563	0.0304141958971266	-0.0142500078678845	-0.00786940733002579	-0.0410485301268912	0.0482798774031312	0.0482798774031312	0.105705282243860	0.896899748938344	0.714414573555583	0.503854755806245	0.503854755806245	0.497474155268386	0.433668149889799	0.487265194407813	0.562556280754546
INTACT
-0.0179640718562875	0.113772455089820	0.0538922155688622	-0.389221556886227	0.0898203592814371	0.149700598802395	0.281437125748503	-0.0898203592814370	0.389221556886227	0.592814371257485	0.832335329341316	0.952095808383233	0.964071856287425	0.508982035928143	0.796407185628742	0.999999999999999
-0.0137524557956778	-0.115913555992142	-0.0491159135559922	0.0648330058939096	-0.00982318271119847	0.123772102161100	-0.119842829076621	0.123772102161100	0.878192534381140	1.00000000000000	0.874263261296661	0.693516699410610	0.524557956777997	0.732809430255403	0.552062868369352	0.532416502946955
-0.0643051771117166	-0.0479564032697547	-0.0316076294277930	0.135149863760218	0.00926430517711167	-0.000544959128065431	0.0517711171662125	0.179291553133515	0.756403269754768	1.00000000000000	0.883923705722071	0.867574931880110	0.888828337874660	0.749863760217984	0.892098092643052	0.843051771117166
-0.0756578947368422	-0.0234962406015038	0.00399436090225564	0.0343045112781955	0.0406484962406015	0.0202067669172932	0.0195018796992481	0.0378289473684210	0.866776315789475	1.00000000000000	0.847039473684211	0.753289473684210	0.667998120300752	0.613016917293234	0.644031954887218	0.736372180451127
-0.272404614019521	-0.261756876663709	0.0470275066548359	-0.0221827861579414	0.281277728482698	0.228039041703638	0.0417036379769300	0.164152617568767	0.265306122448979	0.547471162377994	0.414374445430346	0.984028393966282	0.999999999999999	0.717834960070986	0.962732919254658	0.680567879325643
0.00236183278223902	-0.128011336797355	-0.0684931506849315	0.0136986301369863	0.0703826169107227	0.110061407652338	0.0250354274917336	-0.170524326877657	0.855455833726973	1	0.750590458195560	0.708077468115257	0.617383089277279	0.631554085970713	0.742087860179500	0.719414265470005
0.0634307777164921	-0.0126861555432985	-0.0457804743519030	-0.0325427468284611	0.0303364589078875	-0.00275785990071700	-0.0126861555432983	-0.0523993381136238	0.546607832322120	0.801434087148374	0.513513513513514	0.635962493105351	0.483728626585770	0.712079426365141	0.718698290126863	1.00000000000000
0.0846681922196796	-0.0389016018306636	-0.00228832951945081	-0.157894736842105	0.0663615560640732	0.0480549199084668	-0.00228832951945085	0.00228832951945079	0.315789473684210	0.418764302059496	0.594965675057208	0.633867276887871	0.828375286041190	0.803203661327231	0.713958810068649	0.999999999999999
0.0798898071625344	-0.184573002754821	0.157024793388430	-0.0853994490358127	-0.0798898071625344	0.112947658402204	0.333333333333333	-0.00275482093663916	0.526170798898071	0.614325068870523	0.564738292011018	0.410468319559228	0.559228650137741	0.493112947658402	0.999999999999999	0.994490358126721
-0.119025304592315	0.330834114339269	-0.180880974695408	0.0328022492970946	-0.147141518275539	0.0834114339268978	0.0440487347703843	-0.220243673851921	0.775070290534208	0.971883786316776	0.915651358950328	0.988753514526711	1.00000000000000	0.859418931583880	0.977507029053421	0.881911902530459
-0.0752089136490250	0.0139275766016713	0.186629526462395	0.0584958217270195	-0.103064066852368	-0.0807799442896936	0.0473537604456825	-0.0306406685236769	0.426183844011141	0.381615598885793	0.426183844011141	0.749303621169916	0.381615598885793	0.933147632311977	1.00000000000000	0.520891364902506
0.254473161033797	0.224652087475149	-0.163021868787276	0.0934393638170973	-0.157057654075547	-0.252485089463220	-0.0854870775347911	-0.0318091451292247	0.689860834990059	0.994035785288270	0.683896620278329	0.982107355864810	0.862823061630218	0.988071570576540	0.999999999999999	0.970178926441351
-0.0514106583072100	-0.0288401253918495	0.0181818181818182	0.0200626959247649	0.0369905956112853	0.00501567398119121	0.00689655172413796	-0.0382445141065830	0.401880877742947	0.845768025078369	0.804388714733541	0.999999999999999	0.785579937304074	0.503448275862069	0.650156739811912	0.638871473354232
-0.0671936758893282	-0.0790513833992097	0.407114624505929	-0.387351778656126	0.0513833992094860	0.0750988142292487	0.134387351778656	0.264822134387352	0.999999999999999	0.347826086956522	0.928853754940711	0.490118577075099	0.371541501976285	0.679841897233201	0.750988142292490	0.916996047430829
-1.02105263157895	-0.884210526315790	0.463157894736842	0.621052631578947	0.378947368421053	0.442105263157895	1.00000000000000	-2.72631578947368	-1.65263157894737	-1.91578947368421	-2.15789473684211	-0.684210526315788	-0.715789473684212	-0.242105263157894	0.284210526315789	0.284210526315789
0.377551020408163	-0.397959183673469	0.0612244897959183	0.0306122448979594	-0.275510204081633	0.204081632653061	-0.0816326530612246	-0.122448979591837	0.775510204081634	0.785714285714286	0.857142857142857	0.683673469387755	0.500000000000000	1.00000000000000	0.928571428571428	0.295918367346939
-0.182458888018794	-0.00234925606891149	0.000783085356303812	0.0101801096319499	0.0555990602975724	0.118245888801880	0.0493343774471418	-0.0681284259984340	0.642913077525451	1.00000000000000	0.741581832419735	0.865309318715740	0.805794831636649	0.769772905246673	0.628817541111981	0.735317149569304
-0.299337748344371	-0.0211920529801325	-0.0291390728476822	0.149668874172185	0.101986754966887	0.0980132450331126	-0.0649006622516556	0.113907284768212	0.626490066225166	0.670198675496689	0.483443708609271	0.841059602649007	1.00000000000000	0.682119205298013	0.809271523178808	0.539072847682119
-0.0179028132992329	-0.115089514066496	-0.0792838874680309	0.0997442455242967	0.0690537084398977	0.0434782608695652	-0.0843989769820974	-0.0588235294117648	0.948849104859336	1.00000000000000	0.902813299232738	0.780051150895141	0.820971867007673	0.621483375959080	0.953964194373402	0.565217391304348
-0.0652320107599194	0.0114324142568930	0.0114324142568930	0.0235373234700739	-0.000672494956287879	0.0195023537323470	-0.000672494956287962	-0.170141223940821	0.612642905178213	1.00000000000000	0.523873570948220	0.471418964357768	0.193006052454607	0.245460659045057	0.431069266980500	0.507733691997312
-0.100705580500321	-0.300833867864015	0.164849262347659	0.153303399615138	0.0955740859525336	-0.0121872995509943	0.0994227068633738	0.199486850545221	0.753688261706221	0.719050673508659	0.626683771648492	0.695958948043617	0.946119307248234	0.595894804361770	0.980756895445797	0.999999999999999
-0.238009049773756	0.0280542986425340	-0.00995475113122185	0.0171945701357462	0.0552036199095023	0.147511312217195	-0.0696832579185522	-0.167420814479638	0.180090497737557	0.641628959276018	0.348416289592760	0.484162895927602	0.744796380090499	0.723076923076924	0.978280542986426	1.00000000000000
-0.139588100686499	-0.0983981693363845	0.0594965675057209	0.0389016018306637	0.0697940503432495	0.0697940503432495	0.272311212814646	0.0183066361556064	0.708237986270022	0.924485125858123	0.848970251716247	0.999999999999999	0.941647597254005	0.869565217391304	0.996567505720823	0.869565217391304
-0.202118270079435	-0.165048543689320	-0.0538393645189762	0.0467784642541924	-0.000882612533097946	0.375110326566637	0.131509267431597	0.0467784642541924	0.481023830538393	0.782877316857899	0.745807590467784	0.655781112091791	0.655781112091791	0.555163283318623	0.857016769638129	0.999999999999999
0.00942408376963351	0.0178010471204189	-0.114136125654450	0.0952879581151833	0.0387434554973822	-0.0471204188481676	0.0471204188481676	-0.0743455497382200	0.476439790575917	0.616753926701572	0.591623036649215	0.907853403141361	0.669109947643980	0.840837696335079	1.00000000000000	0.895287958115185
-0.934169278996865	-0.586206896551724	-0.0971786833855799	0.112852664576803	0.504702194357367	1.00000000000000	0.724137931034483	-0.100313479623825	-1.36990595611285	-0.304075235109718	0.0282131661442008	0.633228840125392	0.611285266457681	0.507836990595611	0.326018808777430	0.567398119122258
-0.00555793073963233	-0.0979050876442924	-0.0722530996152201	0.0893544249679350	0.107310816588286	-0.0209491235570757	0.140658401026080	-0.0337751175716117	0.220179563916204	0.625480974775545	0.692176143651132	0.994869602394185	0.746045318512184	0.830696879008124	0.938435228730226	0.999999999999999
-0.251884172947243	-0.156683855612852	-0.0162633875446251	0.0940103133677111	0.174930583101944	0.155890519635066	0.0622768742562476	-0.123363744545815	0.477191590638636	0.921459738199128	0.843712812376042	0.808806029353432	0.750099166997223	0.821499404998017	0.952399841332804	1.00000000000000
-0.171888726207906	-0.105124450951684	0.0468521229868228	0.0916544655929722	0.110980966325037	0.0275256222547584	0.0178623718887262	-0.0418740849194729	0.501024890190337	0.726793557833089	0.736456808199121	0.680234260614933	0.605563689604685	0.616105417276721	0.851537335285505	1.00000000000000
-0.310679611650486	0.0194174757281553	0.262135922330097	0.0388349514563107	0.0485436893203883	-0.0582524271844660	-0.184466019417476	-0.194174757281554	0.844660194174758	0.766990291262136	0.961165048543689	0.766990291262136	0.718446601941748	0.699029126213593	0.980582524271846	1.00000000000000
-0.0741862225586677	-0.0628311884935655	0.0408781226343679	0.0196820590461771	0.0704012112036337	0.00605601816805448	-0.0363361090083270	0.0280090840272521	0.475397426192279	0.745647236941710	0.846328538985617	0.842543527630583	0.791824375473127	0.808478425435277	0.978046934140802	1.00000000000000
0.0274135876042909	-0.101311084624553	-0.0870083432657927	0.0417163289630512	-0.0798569725864124	0.199046483909416	0.206197854588796	-0.00119189511322991	0.528009535160906	0.999999999999999	0.842669845053634	0.764004767580452	0.685339690107270	0.742550655542311	0.535160905840286	0.978545887961858
-0.112604138672400	-0.0110185434023112	0.00671862402579950	0.00671862402579949	0.00349368449341575	0.106691749529696	-0.0593926363880677	-0.0900295619457135	0.482397205052405	1.00000000000000	0.703305563020694	0.519484009674819	0.554958344531040	0.566245632894383	0.517871539908627	0.682343456060200
-0.112778984791626	-0.0784120086904998	-0.0404898281651196	0.0282441240371321	0.0732767134110211	0.130159984199091	0.00809796563302389	-0.0120481927710843	0.412206201856607	1.00000000000000	0.939561524787674	0.843571005332806	0.764171439857792	0.715583646059649	0.874382777009678	0.857791823029825
-0.0424042815973652	0.0193495265541375	0.0267599835323178	-0.0177027583367641	0.0452861259777686	-0.0312885961300947	-0.00905722519555373	0.00329353643474678	1.00000000000000	0.901193906957596	0.598600247015233	0.661589131329766	0.631947303417044	0.638122684232194	0.701111568546727	0.830794565664883
-0.181384248210024	-0.0668257756563246	-0.0471360381861575	0.0396778042959428	0.0772673031026253	0.178400954653938	0.0701073985680191	-0.00149164677804291	0.194510739856802	0.871121718377088	0.927505966587112	0.987470167064439	0.942720763723151	0.855906921241050	0.998210023866349	1.00000000000000
-0.0570637119113574	-0.000554016620498609	0.00609418282548477	0.0991689750692522	0.00609418282548473	-0.0537396121883657	0.149030470914127	0.0891966759002769	1.00000000000000	0.717451523545706	0.690858725761773	0.787257617728532	0.734072022160664	0.617728531855956	0.833795013850416	0.813850415512465
-0.150060024009604	-0.135654261704682	0.0372148859543818	0.0756302521008404	-0.00120048019207683	0.174069627851141	0.147659063625450	0.126050420168067	0.361344537815126	0.889555822328932	0.805522208883554	0.779111644657863	0.767106842737095	0.697478991596639	1	1.00000000000000
-0.0207274149393821	0.0191630817364098	-0.102854908095424	-0.105201407899883	0.0848650762612436	0.124755572937036	0.0731325772389518	0.0590535784122017	0.840438013296832	1.00000000000000	0.859210011732499	0.943684004692999	0.922565506452875	0.849824012514665	0.992960500586624	0.868596010950332
-0.0173731758165393	0.0101459346768589	0.000138985406532317	-0.0323835997220292	0.0126476719944406	0.0268241834607366	0.00514246004169563	0.0460041695621960	0.517164697706741	0.826546212647672	0.939958304378040	1.00000000000000	0.906601806810286	0.921612230715776	0.870743571924949	0.968311327310633
-0.776777677767777	-0.506750675067507	0.184518451845185	0.292529252925293	0.319531953195320	0.486948694869488	0.400540054005400	-0.744374437443744	-0.134113411341134	0.125112511251125	-0.0693069306930693	1.00000000000000	0.843384338433844	0.297929792979298	0.821782178217822	0.967596759675968
0.125659978880676	0.0749736008447730	-0.184794086589229	0.0306230200633579	-0.00739176346356925	-0.0390707497360084	-0.324181626187962	-0.0897571277719112	0.391763463569166	0.911298838437169	1.00000000000000	0.942977824709608	0.930306230200634	0.974656810982049	0.847940865892292	0.733896515311510
-0.0111975706965269	-0.0305560827481496	-0.0294173467451129	0.0195483013854621	0.0149933573733156	0.0366293414310116	-0.0339722907572595	0.0127158853672424	0.455684190548491	0.751755551338014	0.708483583222623	0.752894287341052	0.801859935471627	0.862212943632569	0.892958815714557	1.00000000000000
0.0115830115830115	-0.181467181467182	0.0115830115830116	-0.0115830115830117	0.189189189189189	-0.0193050193050193	-0.0579150579150579	0.166023166023166	0.544401544401545	0.567567567567567	0.722007722007723	0.266409266409266	1.00000000000000	0.405405405405406	0.675675675675676	0.660231660231660
-0.0531691198558126	-0.0615800540702914	0.0309402222889757	-0.00750976269149898	0.0201261640132172	0.0711925503154101	0.0189246019825774	-0.00450585761489938	0.544607990387504	1.00000000000000	0.888254731150497	0.799939921898469	0.709221988585161	0.622108741363774	0.665965755482127	0.685791528987684
-0.0444785276073620	-0.0122699386503067	-0.0260736196319019	-0.0306748466257669	0.0107361963190184	0.102760736196319	-0.104294478527607	0.286809815950920	0.857361963190184	0.792944785276073	0.802147239263804	1.00000000000000	0.967791411042945	0.861963190184050	0.857361963190184	0.843558282208588
0.0224312590448625	0.00578871201157743	-0.00217076700434154	-0.0173661360347323	-0.00506512301013025	-0.00361794500723590	0.0535455861070912	0.0738060781476121	0.683068017366136	0.879160636758321	0.924023154848046	0.999999999999999	0.884949348769899	0.869030390738061	0.791606367583212	0.803907380607814
-0.0303848750844024	-0.0182309250506415	0.0465901417960837	0.0128291694800810	-0.0479405806887239	0.0371370695476030	-0.00607697501688048	0.0762997974341661	1.00000000000000	0.575962187711006	0.392302498311951	0.423362592842674	0.408507765023632	0.392302498311951	0.409858203916273	0.403106009453072
-0.0658263305322129	-0.106442577030812	0.0602240896358543	-0.0336134453781513	0.113445378151261	0.0322128851540616	-0.0448179271708684	0.0168067226890756	0.501400560224089	0.823529411764705	0.999999999999999	0.967787114845938	0.764705882352940	0.767507002801120	0.854341736694677	0.893557422969188
-0.0642605633802817	-0.0774647887323945	0.0757042253521127	-0.00352112676056342	0.160211267605634	-0.0906690140845071	-0.0299295774647888	0.0572183098591550	0.936619718309860	0.630281690140845	0.535211267605634	0.741197183098593	0.849471830985916	0.838908450704225	1.00000000000000	0.902288732394367
-0.359773371104816	0.150141643059490	-0.104815864022663	0.0906515580736544	-0.0198300283286119	0.243626062322946	0.116147308781869	0.167138810198300	0.439093484419263	0.685552407932011	1.00000000000000	0.991501416430594	0.702549575070821	0.719546742209631	0.983002832861190	0.702549575070821
-0.0247747747747748	0.132882882882883	0.0135135135135135	0.00450450450450451	-2.43772119965428e-17	-0.126126126126126	-0.123873873873874	0.0360360360360361	1.00000000000000	0.243243243243243	-0.0540540540540541	-0.299549549549550	-0.204954954954955	0.0112612612612613	0.137387387387387	0.0608108108108108
0.135097493036212	-0.0905292479108636	-0.0779944289693594	0.0306406685236768	0.0306406685236768	-0.0278551532033427	0.143454038997214	0.0473537604456825	0.665738161559889	0.498607242339833	0.749303621169916	0.628133704735377	1.00000000000000	0.640668523676881	0.728412256267410	0.715877437325906
-0.103132530120482	0.0255421686746988	0.0197590361445783	0.0602409638554217	-0.00626506024096387	0.00385542168674697	0.0428915662650603	0.0573493975903615	0.832289156626506	1.00000000000000	0.937831325301206	0.904578313253013	0.840963855421688	0.804819277108435	0.764337349397591	0.862650602409640
-0.0345821325648416	-0.0461095100864553	0.0172910662824208	0.0432276657060519	0.0317002881844380	-0.0115273775216139	-0.0403458213256484	0.0432276657060520	0.723342939481268	0.939481268011526	0.835734870317002	0.904899135446685	0.999999999999998	0.827089337175792	0.829971181556195	0.968299711815561
0.141148325358852	0.191387559808612	-0.0311004784688995	-0.105263157894737	-0.102870813397129	-0.0933014354066985	-0.114832535885167	-0.220095693779904	0.485645933014354	1.00000000000000	0.925837320574162	0.777511961722488	0.662679425837320	0.653110047846890	0.698564593301436	0.758373205741627
0.0287206266318538	-0.0435830488049809	-0.0255071299457722	0.0106447077726451	-0.00381602731472185	0.0335408716609761	-0.00140590480016065	0.0552319742920265	0.999999999999998	0.946977304679653	0.904800160674833	0.906005221932114	0.697529624422574	0.637276561558545	0.718015665796344	0.628841132757581
0.0691003911342894	0.0816166883963494	-0.00756192959582790	-0.0169491525423729	-0.0670143415906128	-0.0591916558018253	0.00338983050847455	0.0784876140808344	1.00000000000000	0.887353324641460	0.666753585397653	0.543155149934811	0.499348109517600	0.335071707953064	0.399217731421122	0.291264667535854
0.0268595041322314	-0.0144628099173554	-0.0268595041322314	-0.0206611570247934	-0.0351239669421487	0.0702479338842976	0.0413223140495868	0.144628099173554	1.00000000000000	0.927685950413224	0.555785123966943	0.570247933884298	0.314049586776860	0.462809917355372	0.541322314049587	0.634297520661157
0.0552692376044073	0.0392749244712991	-0.0279011906877554	-0.0342989159409987	-0.00231028967478229	-0.0300337657721699	-0.0641549671228007	0.154433979029678	0.999999999999999	0.816598542740359	0.600142171672294	0.536164919139862	0.531899768971032	0.560689532610627	0.506308867958059	0.462591078727563
-0.0190995907230560	-0.0375170532060027	-0.0190995907230560	-0.0620736698499318	0.105729877216917	0.0320600272851296	-0.0231923601637108	-0.0190995907230559	1	0.824010914051842	0.648021828103685	0.408594815825376	0.472032742155525	0.467939972714870	0.547748976807640	0.478171896316507
0.0273843248347497	-0.0330500472143531	0.0387157695939566	-0.0632672332389045	0.0406043437204910	-0.0103871576959396	0.0387157695939565	0.322001888574126	1.00000000000000	0.811142587346553	0.775259678942398	0.629839471199244	0.658168083097261	0.652502360717658	0.582625118035883	0.548630783758262
0.0552952202436739	-0.0909090909090911	0.0984067478912841	-0.0328022492970947	-0.0215557638238051	-0.00843486410496724	-0.00281162136832240	0.255857544517339	1.00000000000000	0.895032802249297	0.988753514526712	0.863167760074978	0.805060918462981	0.823805060918464	0.898781630740394	0.994376757263356
-0.0257567983581324	-0.0232939969214982	-0.0171369933299128	0.00872242175474603	0.0259620318111852	0.0315033350436121	0.0881477680861982	0.282093381221139	0.999999999999999	0.658286300667009	0.613340174448435	0.636736788096460	0.528989225243714	0.567162647511544	0.599179066187789	0.618265777321703
0.0872675250357654	0.175965665236052	0.0214592274678111	-0.0987124463519314	-0.0929899856938483	-0.0929899856938485	-0.0901287553648069	0.0929899856938484	1	0.424892703862661	0.141630901287554	0.276108726752504	0.130185979971388	0.376251788268956	0.539341917024321	0.490701001430615
0.351123595505619	-0.196629213483146	0.0730337078651685	-0.398876404494382	0.0308988764044943	0.140449438202247	-0.0955056179775283	-0.0786516853932583	0.839887640449440	0.797752808988764	0.620786516853934	0.823033707865169	0.856741573033709	1.00000000000000	0.747191011235956	0.612359550561799
-0.0335483870967742	-0.0296774193548387	0.0980645161290323	0.0477419354838709	0.0670967741935483	-0.149677419354839	0.0400000000000000	-0.0722580645161291	0.589677419354838	0.996129032258065	0.825806451612904	1.00000000000000	0.775483870967741	0.891612903225807	0.876129032258065	0.736774193548387
-0.0394574599260172	-0.0332922318125771	0.0690505548705302	-3.03390301478712e-17	-1.85478786930217e-17	0.00369913686806410	0.0715166461159062	0.0209617755856966	1.00000000000000	0.948212083847102	0.643649815043157	0.562268803945745	0.538840937114673	0.522811344019728	0.572133168927250	0.657213316892725
-0.156972111553785	-0.0661354581673308	0.120318725099602	0.0629482071713148	0.0103585657370518	0.0294820717131474	0.0725099601593626	0.239840637450199	0.670119521912351	0.803984063745020	1.00000000000000	0.918725099601593	0.928286852589641	0.933067729083665	0.832669322709164	0.894820717131474
-0.0309190114475233	0.0146571092329089	0.0191505295816839	-0.0123034128597411	-0.00845190970364822	0.0178666951963197	0.0525302236011554	0.110302770942548	0.999999999999997	0.708569594522304	0.308655183481331	0.265004814378945	0.308655183481331	0.365785813630042	0.390820584144645	0.442815876751899
-0.0681381957773513	0.0671785028790788	-0.0335892514395396	-0.0163147792706335	-0.0537428023032630	0.104606525911708	-0.128598848368522	0.0556621880998080	0.447216890595010	0.614203454894434	0.809980806142035	0.945297504798464	0.818618042226487	0.827255278310941	1.00000000000000	0.712092130518234
-0.0463372428379158	-0.0428763699288598	0.0401845798884829	-0.00480676792924439	-0.00365314362622574	0.0574889444337627	0.0321092097673524	0.216689098250336	0.999999999999998	0.763507017881176	0.670063449336664	0.591616996731396	0.638915593155161	0.620457604306863	0.628532974427993	0.648144587579311
-0.00486854917234659	0.357351509250243	0.0652385589094450	-0.121713729308666	-0.215189873417722	-0.0808179162609543	-0.0866601752677702	0.0710808179162610	0.351509250243428	0.947419668938657	0.894839337877314	0.754625121713729	0.900681596884130	0.830574488802338	1.00000000000000	0.982473222979553
-0.0157967032967033	-0.0487637362637362	0.00480769230769229	0.0109890109890110	0.0439560439560440	0.00480769230769228	0.00480769230769227	0.0109890109890110	1.00000000000000	0.950549450549451	0.791895604395605	0.742445054945055	0.688873626373627	0.746565934065935	0.765109890109890	0.818681318681320
-0.0739549839228296	0.00964630225080383	0.0868167202572348	0.0160771704180064	-0.00964630225080391	-0.0289389067524116	0.118971061093247	0.135048231511254	0.517684887459807	0.999999999999999	0.858520900321543	0.964630225080385	0.842443729903537	0.581993569131833	0.691318327974276	0.717041800643087
-0.0298850574712644	0.0321839080459770	-0.0298850574712644	0.0160919540229885	0.0321839080459770	-0.0206896551724138	-0.0712643678160919	0.268965517241379	1.00000000000000	0.908045977011495	0.737931034482759	0.639080459770115	0.703448275862070	0.719540229885058	0.717241379310345	0.793103448275863
-0.0526968381897087	0.0216986980781153	-0.0136391816491011	0.0235585864848109	-0.00247985120892750	0.0235585864848109	0.0254184748915065	0.192808431494110	0.970241785492870	0.999999999999999	0.944203347799132	0.994420334779913	0.934903905765653	0.860508369497830	0.862368257904526	0.951642901425914
-0.0682926829268292	0.0231707317073170	-0.137804878048780	0.0560975609756098	0.0560975609756098	0.0707317073170731	0.0158536585365854	0.151219512195122	0.645121951219512	1.00000000000000	0.725609756097561	0.817073170731708	0.678048780487805	0.619512195121951	0.568292682926829	0.743902439024390
-0.102399063779988	-0.0743124634289057	-0.0321825629022820	-0.000585137507314147	0.153891164423640	0.0555880631948507	0.111761263897016	0.192510239906378	0.908718548858980	0.999999999999999	0.396138092451726	0.564657694558221	0.480397893504973	0.392627267407840	0.378583967232299	0.361029842012873
0.00664581704456606	-0.0273651290070368	-0.00508209538702110	0.00781860828772478	-0.0285379202501955	0.0465207193119625	-0.0179827990617670	0.155590304925723	1.00000000000000	0.974198592650508	0.625879593432370	0.445269741985926	0.451133698201720	0.434714620797498	0.413604378420641	0.372556684910086
-0.00700190961171231	-0.00572883513685552	-0.0133672819859962	-0.0235518777848504	0.0439210693825589	0.00572883513685551	0.0362826225334182	0.0770210057288352	0.807765754296627	1.00000000000000	0.595162316995545	0.433481858688734	0.397835773392744	0.391470401018460	0.391470401018460	0.497135582431572
----------------------------------------------------------------------------------------------------------------ARRAY 3----------------------------------------------------------------------------------------------------------------------------------------------------------------------------------------------------------------------------------------------------------------------------------------…
DIMENSIONS: CHANNELS X TIME BINS
TIME BINS: -275	-225	-175	-125	-75	-25	25	75	125	175	225	275	325	375	425	475
SCRAMBLED
0.0570247933884297	-0.00247933884297520	0.0533057851239669	-0.0210743801652893	-0.0433884297520661	-0.0433884297520661	0.0979338842975207	0.0384297520661157	0.0161157024793388	-0.00247933884297523	0.0533057851239669	0.0533057851239669	0.0830578512396694	0.0607438016528926	0.131404958677686	-0.0322314049586777
0.00851724137931035	0.0515517241379310	-0.0345172413793103	-0.0264482758620690	0.0354137931034483	-0.0345172413793103	0.0596206896551724	0.0273448275862069	0.0273448275862069	0.0542413793103448	0.0972758620689655	-0.0936896551724138	-0.0506551724137931	-0.0398965517241379	0.00582758620689655	-0.0452758620689656
INTACT
0.0425937698664972	0.0158931977113795	-0.0527654164017801	0.00826446280991734	0.0197075651621106	-0.0336935791481246	0.000635727908455198	0.0769230769230769	0.0235219326128417	0.0692943420216147	0.176096630642085	0.713922441195169	1.00000000000000	0.656706929434202	0.282898919262556	0.0921805467260012
-0.0400000000000000	-0.0675862068965518	0.100689655172414	-0.0317241379310345	-0.00137931034482760	0.0400000000000000	0.0758620689655172	-0.0289655172413793	0.00965517241379311	-0.0565517241379310	0.0979310344827586	0.787586206896552	0.999999999999999	0.600000000000000	0.360000000000000	0.0786206896551723
----------------------------------------------------------------------------------------------------------------ARRAY 4----------------------------------------------------------------------------------------------------------------------------------------------------------------------------------------------------------------------------------------------------------------------------------------…
DIMENSIONS: CHANNELS X TIME BINS
TIME BINS: -275	-225	-175	-125	-75	-25	25	75	125	175	225	275	325	375	425	475
SCRAMBLED
0.151741186586415	-0.0293422184006879	-0.00922184006878763	-0.0645528804815134	-0.0494625967325882	0.000838349097162520	-0.134974204643164	0.292583834909717	0.166831470335340	0.363005159071368	0.0360490111779879	-0.0746130696474635	0.166831470335340	0.00586844368013761	-0.145034393809114	0.141680997420464
0.00125968992248061	0.0957364341085271	0.0428294573643411	0.0314922480620155	-0.0743217054263566	-0.0969961240310078	0.0617248062015504	0.0314922480620155	0.178875968992248	0.171317829457364	0.0125968992248062	-0.0100775193798450	-0.0251937984496124	-0.0705426356589147	0.107073643410853	-0.0478682170542636
0.110832864378165	0.0186550365785031	-0.0175576814856500	-0.0636465953854812	-0.149240292628025	0.100956668542487	0.0910804727068092	0.189842431063590	0.179966235227912	0.0449915588069780	-0.155824423185144	0.0779122115925718	-0.0932751828925155	-0.0735227912211592	-0.0109735509285313	0.0812042768711311
-0.101906779661017	0.0302966101694915	0.203813559322034	-0.168008474576271	-0.00275423728813554	0.0385593220338983	0.121186440677966	-0.0440677966101695	0.658262711864407	1.42669491525424	0.278177966101695	0.633474576271186	0.327754237288135	0.261652542372881	0.666525423728814	0.435169491525424
INTACT
-0.000859845227858971	-0.0421324161650903	-0.114359415305245	-0.0834049871023216	0.153912295786759	0.0868443680137576	0.0146173688736028	0.0765262252794497	-0.0576096302665520	0.174548581255374	0.716251074806535	1.00000000000000	0.602751504729149	0.783319002579536	0.406706792777300	0.215821152192605
0.0736434108527132	-0.0348837209302326	0.0310077519379845	-0.127906976744186	0.00775193798449614	0.0503875968992248	-0.0348837209302326	-0.0348837209302326	0.248062015503876	0.158914728682171	0.565891472868217	0.988372093023255	0.999999999999999	0.713178294573643	0.395348837209302	0.255813953488372
0.159257175014069	0.0478334271243669	-0.0467079347214406	-0.00619020821609453	-0.0365785030951040	-0.117613956105796	-0.0635903207653348	0.00731570061902085	-0.0264490714687675	0.0241980866629151	0.395610579628587	0.935846933033202	1	0.577940348902645	0.236916150815982	0.0647158131682611
-0.0338983050847459	-0.245762711864407	0.381355932203390	-0.0338983050847458	-0.0254237288135594	-0.0423728813559323	0.0254237288135592	-0.237288135593220	0.118644067796610	1	0.542372881355932	0.440677966101695	0.983050847457627	0.296610169491525	0.305084745762712	0.440677966101695
