# Supplementary material for: Neuronal tuning and population representations of shape and category in human visual cortex
Source: Nat Commun. 2024 May 30;15:4608. doi: 10.1038/s41467-024-49078-3 (PMC11139926; doi:10.1038/s41467-024-49078-3)
Supplement: Supplementary file 3 — Source Data [file 41467_2024_49078_MOESM3_ESM.zip › Source data/Figure_2A_Barplots.txt]

----------------------------------------------------------------------------------------------------------------MUA-----------------------------------------------------------------------------------------------------------------------------------------------------------------------------------------------------------------------------------------------------------------------------------------------------------------------------------------------------------------------------------------------------------------------------------------------------

DIMENSIONS: SHAPES (1-9) X CATEGORIES (animals, fruits, instruments, minerals, spots, tools)

EXAMPLE CHANNEL - MAIN EFFECT OF SHAPE

11.5925925925926	7.66666666666667	12.3333333333333	6.37037037037037	5.96296296296296	19.1851851851852
17.5555555555556	2.88888888888889	15.3703703703704	8.44444444444444	11.4814814814815	6.22222222222222
-2.85185185185185	1.70370370370370	6.81481481481482	4.96296296296296	6.51851851851852	8.77777777777778
4.96296296296296	12.1111111111111	9.25925925925926	15.5925925925926	0.703703703703703	5.48148148148148
7.92592592592593	14.5555555555556	17.1111111111111	12.7407407407407	20.7407407407407	11.1111111111111
11.0370370370370	17	10.2222222222222	5.18518518518518	15.1481481481481	15.5925925925926
-1.81481481481481	3.48148148148148	1.48148148148148	6.18518518518518	-3.03703703703704	6.59259259259260
19.8518518518518	15.1851851851852	23.7037037037037	13.5185185185185	10.7037037037037	11.8518518518519
-0.111111111111112	4.70370370370370	11.2962962962963	-0.629629629629629	9.18518518518518	1.77777777777778

EXAMPLE CHANNEL - MAIN EFFECT OF CATEGORY AND INTERACTION

3.33333333333333	-1.40350877192983	-0.0350877192982462	-0.631578947368422	-0.245614035087719	-0.561403508771931
1.33333333333333	6.03508771929825	4.35087719298246	4.80701754385965	-2.49122807017544	1.96491228070176
4.66666666666667	2.10526315789474	4.35087719298246	4.21052631578947	2.63157894736842	1.68421052631579
14	-0.315789473684210	-4.63157894736842	8.70175438596491	0.701754385964912	-1.08771929824561
19.8596491228070	-2.21052631578947	3.40350877192982	-2.03508771929825	3.96491228070175	-4.35087719298246
8.66666666666666	1.22807017543860	15.4736842105263	1.78947368421053	4.14035087719298	8
3.75438596491228	0.456140350877192	0.210526315789474	0.245614035087719	-1.82456140350877	-0.807017543859650
-4.14035087719298	6.87719298245614	-6.17543859649123	0	4.77192982456140	5.40350877192982
3.57894736842105	-1.05263157894737	1.33333333333333	2.49122807017544	6.42105263157895	1.29824561403509

EXAMPLE CHANNEL - MAIN EFFECT OF SHAPE AND INTERACTION

75.4074074074074	62.9629629629630	42.1481481481482	41.8888888888889	54.1851851851852	78.3703703703704
47.7777777777778	32.1851851851852	40.3703703703704	75.9259259259259	44.3333333333333	57.1481481481482
44.4814814814815	40.4814814814815	35.3703703703704	67.7037037037037	67.5185185185185	62.1111111111111
24.7037037037037	42.6296296296296	53.4814814814815	56	32.0740740740741	31
67.4814814814815	53.2962962962963	103.296296296296	67.7407407407407	44.9629629629630	38.3333333333333
37.5925925925926	145.407407407407	42.9259259259259	42.9259259259259	69.6666666666667	42.0740740740741
28.7407407407407	41.7037037037037	42.8888888888889	41.1851851851852	25.2592592592593	32.9629629629630
48.8518518518519	43.3703703703704	36.1851851851852	52.5555555555556	28.8518518518519	49.1481481481481
33.9629629629630	32.9629629629630	82.5185185185185	30.2222222222222	61.3703703703704	52.8518518518519

----------------------------------------------------------------------------------------------------------------LFP-----------------------------------------------------------------------------------------------------------------------------------------------------------------------------------------------------------------------------------------------------------------------------------------------------------------------------------------------------------------------------------------------------------------------------------------------------

DIMENSIONS: SHAPES (1-9) X CATEGORIES (animals, fruits, instruments, minerals, spots, tools)

EXAMPLE CHANNEL - MAIN EFFECT OF SHAPE

196.549337895711	129.329711341858	127.020619392395	45.5498201270898	128.510458246867	154.668891779582
79.0900760014852	97.4870941638947	165.675110594432	163.264460372925	160.274290466309	100.379515306155
132.032344230016	169.043184057872	71.5436050335566	44.0659965515137	101.825010665258	90.4301965792974
105.170985825857	150.907011795044	187.998863855998	156.186532084147	110.425608285268	89.3638705412547
114.301676177979	243.920682525635	214.250941975911	272.431505680084	223.284672037760	120.636196835836
151.766174189250	196.689583333333	158.947268422445	107.496334203084	239.646998885274	117.469164752960
29.8481211344401	66.3686225016912	123.157302856445	72.8306537946065	35.2182130734126	84.9662425359090
159.228875096639	244.856801957389	97.3958679199219	110.192978978157	231.289008108775	159.939123344421
106.615026601156	77.6978260835012	120.348834609985	70.5146765391032	51.6748473962148	93.3415714899699

EXAMPLE CHANNEL - MAIN EFFECT OF CATEGORY AND INTERACTION

48.0201545577300	30.7017901445690	56.5996305064151	17.3320004814550	61.2281035373085	3.68926143018823
20.7911613865903	5.68924698076750	20.6683340198115	13.5605244511052	19.8967278882077	28.3719810874839
48.7452166707892	-3.37943036618986	19.2697788539686	37.6503953431782	15.4658724744069	48.9456405012231
148.225810552506	35.9873005716424	12.0645196312352	97.7519474280508	16.2358437839307	21.6052156749525
593.843102655913	13.7446750465192	2.92048984452298	23.6108175484758	30.5879123838324	67.2143252272355
425.080044595819	36.6375445064746	191.492661601619	9.62600933407482	22.2872866078427	81.9257533111070
56.7042077846433	38.2452805167750	50.1186660339958	-10.6381235499131	73.8096251487732	65.9952258812754
42.0999185160587	8.22226684971860	22.2510143832157	13.4270752386043	17.8911388296830	22.6493151815314
40.0960083823455	8.88624821211162	11.6375358418414	35.4151947394406	15.1826165945906	104.625906894082

EXAMPLE CHANNEL - MAIN EFFECT OF SHAPE AND INTERACTION

171.047990798950	156.253235499064	76.1986831029256	105.527135848999	50.4365739243726	158.357502873739
82.5249279658000	88.6150751113892	73.1645684957504	79.6024791240692	113.403512827555	106.195668943723
79.0983428955078	57.5744998693466	72.3448288599650	80.6486941019694	68.4448177884022	100.296930058797
61.3221030076345	164.824962615967	104.591110038757	91.1161429087321	103.859672768911	123.436903651555
108.592111396790	142.703180313110	198.228325843811	102.354399808248	196.724145793915	123.007223320007
212.166406885783	224.201168378194	233.747671445211	101.356048226357	78.1060210545858	125.523081362247
33.2386709213257	194.224095662435	149.625883626938	168.762296581268	138.623273181915	58.9781107584635
325.559313201904	112.734826978048	171.479112637043	166.584987397989	139.024128786723	134.418669382731
200.461548233032	183.459981727600	80.8207959493001	70.7692857434352	55.9152146657308	32.9987125317256
