# Supplementary material for: Neuronal tuning and population representations of shape and category in human visual cortex
Source: Nat Commun. 2024 May 30;15:4608. doi: 10.1038/s41467-024-49078-3 (PMC11139926; doi:10.1038/s41467-024-49078-3)
Supplement: Supplementary file 3 — Source Data [file 41467_2024_49078_MOESM3_ESM.zip › Source data/Figure_2A_Lineplots_LFP.txt]

----------------------------------------------------------------------------------------------------------------LFP-----------------------------------------------------------------------------------------------------------------------------------------------------------------------------------------------------------------------------------------------------------------------------------------------------------------------------------------------------------------------------------------------------------------------------------------------------

EXAMPLE CHANNEL - MAIN EFFECT OF SHAPE

DIMENSIONS: TRIALS X TIME BINS 

TIME BINS: -200	-199	-198	-197	-196	-195	-194	-193	-192	-191	-190	-189	-188	-187	-186	-185	-184	-183	-182	-181	-180	-179	-178	-177	-176	-175	-174	-173	-172	-171	-170	-169	-168	-167	-166	-165	-164	-163	-162	-161	-160	-159	-158	-157	-156	-155	-154	-153	-152	-151	-150	-149	-148	-147	-146	-145	-144	-143	-142	-141	-140	-139	-138	-137	-136	-135	-134	-133	-132	-131	-130	-129	-128	-127	-126	-125	-124	-123	-122	-121	-120	-119	-118	-117	-116	-115	-114	-113	-112	-111	-110	-109	-108	-107	-106	-105	-104	-103	-102	-101	-100	-99	-98	-97	-96	-95	-94	-93	-92	-91	-90	-89	-88	-87	-86	-85	-84	-83	-82	-81	-80	-79	-78	-77	-76	-75	-74	-73	-72	-71	-70	-69	-68	-67	-66	-65	-64	-63	-62	-61	-60	-59	-58	-57	-56	-55	-54	-53	-52	-51	-50	-49	-48	-47	-46	-45	-44	-43	-42	-41	-40	-39	-38	-37	-36	-35	-34	-33	-32	-31	-30	-29	-28	-27	-26	-25	-24	-23	-22	-21	-20	-19	-18	-17	-16	-15	-14	-13	-12	-11	-10	-9	-8	-7	-6	-5	-4	-3	-2	-1	0	1	2	3	4	5	6	7	8	9	10	11	12	13	14	15	16	17	18	19	20	21	22	23	24	25	26	27	28	29	30	31	32	33	34	35	36	37	38	39	40	41	42	43	44	45	46	47	48	49	50	51	52	53	54	55	56	57	58	59	60	61	62	63	64	65	66	67	68	69	70	71	72	73	74	75	76	77	78	79	80	81	82	83	84	85	86	87	88	89	90	91	92	93	94	95	96	97	98	99	100	101	102	103	104	105	106	107	108	109	110	111	112	113	114	115	116	117	118	119	120	121	122	123	124	125	126	127	128	129	130	131	132	133	134	135	136	137	138	139	140	141	142	143	144	145	146	147	148	149	150	151	152	153	154	155	156	157	158	159	160	161	162	163	164	165	166	167	168	169	170	171	172	173	174	175	176	177	178	179	180	181	182	183	184	185	186	187	188	189	190	191	192	193	194	195	196	197	198	199	200	201	202	203	204	205	206	207	208	209	210	211	212	213	214	215	216	217	218	219	220	221	222	223	224	225	226	227	228	229	230	231	232	233	234	235	236	237	238	239	240	241	242	243	244	245	246	247	248	249	250	251	252	253	254	255	256	257	258	259	260	261	262	263	264	265	266	267	268	269	270	271	272	273	274	275	276	277	278	279	280	281	282	283	284	285	286	287	288	289	290	291	292	293	294	295	296	297	298	299	300	301	302	303	304	305	306	307	308	309	310	311	312	313	314	315	316	317	318	319	320	321	322	323	324	325	326	327	328	329	330	331	332	333	334	335	336	337	338	339	340	341	342	343	344	345	346	347	348	349	350	351	352	353	354	355	356	357	358	359	360	361	362	363	364	365	366	367	368	369	370	371	372	373	374	375	376	377	378	379	380	381	382	383	384	385	386	387	388	389	390	391	392	393	394	395	396	397	398	399	400	401

CATEGORY LABELS PER TRIAL: 'sport'	'tool'	'instrument'	'mineral'	'animal'	'fruits'	'fruits'	'sport'	'tool'	'instrument'	'mineral'	'animal'	'mineral'	'sport'	'instrument'	'tool'	'animal'	'fruits'	'tool'	'mineral'	'instrument'	'sport'	'fruits'	'fruits'	'tool'	'mineral'	'sport'	'animal'	'instrument'	'fruits'	'sport'	'animal'	'instrument'	'tool'	'mineral'	'fruits'	'tool'	'mineral'	'instrument'	'sport'	'animal'	'tool'	'sport'	'instrument'	'mineral'	'fruits'	'animal'	'sport'	'mineral'	'instrument'	'animal'	'tool'	'fruits'	'instrument'	'tool'	'mineral'	'sport'	'animal'	'fruits'	'animal'	'mineral'	'tool'	'sport'	'instrument'	'tool'	'mineral'	'instrument'	'animal'	'sport'	'fruits'	'sport'	'mineral'	'tool'	'instrument'	'animal'	'tool'	'sport'	'fruits'	'animal'	'instrument'	'mineral'	'animal'	'instrument'	'tool'	'sport'	'mineral'	'fruits'	'instrument'	'fruits'	'animal'	'tool'	'sport'	'mineral'	'mineral'	'fruits'	'instrument'	'tool'	'animal'	'sport'	'mineral'	'instrument'	'animal'	'fruits'	'animal'	'sport'	'mineral'	'instrument'	'tool'	'fruits'	'animal'	'tool'	'fruits'	'mineral'	'instrument'	'sport'	'mineral'	'tool'	'instrument'	'fruits'	'animal'	'mineral'	'fruits'	'sport'	'instrument'	'animal'	'tool'	'animal'	'fruits'	'sport'	'tool'	'instrument'	'mineral'	'animal'	'fruits'	'instrument'	'sport'	'mineral'	'tool'	'sport'	'tool'	'mineral'	'fruits'	'instrument'	'animal'	'mineral'	'fruits'	'instrument'	'sport'	'animal'	'tool'	'sport'	'animal'	'fruits'	'mineral'	'instrument'	'tool'	'animal'	'instrument'	'fruits'	'mineral'	'tool'	'sport'	'tool'	'animal'	'mineral'	'sport'	'fruits'	'instrument'	'tool'	'mineral'	'animal'	'instrument'	'fruits'	'sport'	'fruits'	'mineral'	'instrument'	'tool'	'animal'	'sport'	'fruits'	'instrument'	'animal'	'mineral'	'sport'	'tool'	'animal'	'mineral'	'sport'	'tool'	'instrument'	'instrument'	'animal'	'fruits'	'tool'	'mineral'	'sport'	'fruits'	'instrument'	'mineral'	'animal'	'tool'	'fruits'	'instrument'	'tool'	'mineral'	'sport'	'animal'	'mineral'	'fruits'	'animal'	'sport'	'sport'	'animal'	'mineral'	'instrument'	'tool'	'fruits'	'mineral'	'animal'	'tool'	'fruits'	'sport'	'instrument'	'sport'	'mineral'	'animal'	'instrument'	'fruits'	'tool'	'fruits'	'instrument'	'sport'	'tool'	'animal'	'sport'	'tool'	'instrument'	'fruits'	'instrument'	'animal'	'sport'	'tool'	'mineral'	'sport'	'animal'	'fruits'	'tool'	'mineral'	'instrument'	'sport'	'instrument'	'fruits'	'animal'	'fruits'	'instrument'	'mineral'	'tool'	'animal'	'sport'	'instrument'	'mineral'	'fruits'	'sport'	'animal'	'tool'	'animal'	'mineral'	'sport'	'tool'	'instrument'	'fruits'	'instrument'	'tool'	'sport'	'mineral'	'animal'	'fruits'	'fruits'	'sport'	'tool'	'instrument'	'mineral'	'animal'	'mineral'	'fruits'	'instrument'	'sport'	'tool'	'animal'	'tool'	'sport'	'instrument'	'animal'	'fruits'	'mineral'	'tool'	'mineral'	'instrument'	'animal'	'sport'	'fruits'	'mineral'	'tool'	'fruits'	'instrument'	'sport'	'animal'	'tool'	'instrument'	'fruits'	'sport'	'animal'	'mineral'	'sport'	'tool'	'instrument'	'fruits'	'mineral'	'fruits'	'mineral'	'tool'	'instrument'	'animal'	'sport'	'mineral'	'instrument'	'tool'	'animal'	'fruits'	'sport'	'mineral'	'animal'	'sport'	'tool'	'fruits'	'instrument'	'sport'	'tool'	'instrument'	'animal'	'fruits'	'mineral'	'fruits'	'sport'	'tool'	'instrument'	'mineral'	'animal'	'instrument'	'tool'	'fruits'	'sport'	'mineral'	'animal'	'sport'	'instrument'	'mineral'	'tool'	'fruits'	'animal'	'animal'	'sport'	'instrument'	'tool'	'instrument'	'fruits'	'animal'	'sport'	'tool'	'mineral'	'fruits'	'mineral'	'animal'	'instrument'	'tool'	'sport'	'instrument'	'animal'	'tool'	'sport'	'mineral'	'animal'	'instrument'	'tool'	'fruits'	'mineral'	'sport'	'animal'	'sport'	'fruits'	'tool'	'instrument'	'mineral'	'fruits'	'sport'	'instrument'	'mineral'	'tool'	'animal'	'mineral'	'fruits'	'instrument'	'tool'	'sport'	'animal'	'mineral'	'tool'	'fruits'	'animal'	'sport'	'instrument'	'animal'	'fruits'	'instrument'	'sport'	'tool'	'mineral'	'tool'	'animal'	'mineral'	'fruits'	'sport'	'instrument'	'tool'	'animal'	'instrument'	'mineral'	'fruits'	'animal'	'instrument'	'sport'	'fruits'	'tool'	'fruits'	'sport'	'instrument'	'animal'	'mineral'	'tool'	'sport'	'instrument'	'animal'	'tool'	'mineral'	'tool'	'animal'	'fruits'	'sport'	'instrument'	'animal'	'instrument'	'sport'	'tool'	'fruits'	'mineral'	'fruits'	'animal'	'sport'	'tool'	'instrument'	'mineral'	'tool'	'fruits'	'mineral'	'instrument'	'animal'	'sport'	'mineral'	'tool'	'animal'	'fruits'	'instrument'	'sport'	'tool'	'animal'	'fruits'	'sport'	'instrument'	'fruits'	'sport'	'tool'	'mineral'	'instrument'	'animal'	'sport'	'mineral'	'tool'	'animal'	'instrument'	'fruits'	'instrument'	'mineral'	'animal'	'sport'	'fruits'	'tool'	'tool'	'fruits'	'animal'	'sport'	'instrument'	'mineral'	'animal'	'fruits'	'instrument'	'mineral'	'sport'	'tool'	'mineral'	'tool'	'fruits'	'instrument'	'animal'	'mineral'	'tool'	'animal'	'sport'	'fruits'	'instrument'	'fruits'	'tool'	'sport'	'instrument'	'tool'	'animal'	'instrument'	'sport'	'fruits'	'mineral'	'instrument'	'tool'	'animal'	'mineral'	'fruits'	'sport'	'sport'	'animal'	'mineral'	'instrument'	'fruits'	'tool'	'sport'	'fruits'	'mineral'	'animal'	'instrument'	'tool'	'instrument'	'fruits'	'animal'	'mineral'	'sport'	'tool'	'fruits'	'instrument'	'mineral'	'sport'	'animal'	'instrument'	'animal'	'tool'	'sport'	'fruits'	'mineral'	'sport'	'tool'	'mineral'	'fruits'	'instrument'	'tool'	'instrument'	'fruits'	'animal'	'sport'	'mineral'	'fruits'	'tool'	'sport'	'animal'	'mineral'	'sport'	'tool'	'instrument'	'mineral'	'fruits'	'animal'	'sport'	'fruits'	'animal'	'mineral'	'tool'	'instrument'	'fruits'	'animal'	'mineral'	'sport'	'instrument'	'tool'	'animal'	'sport'	'instrument'	'mineral'	'fruits'	'tool'	'mineral'	'sport'	'instrument'	'tool'	'fruits'	'animal'	'mineral'	'sport'	'animal'	'instrument'	'fruits'	'tool'	'instrument'	'sport'	'animal'	'fruits'	'tool'	'instrument'	'tool'	'mineral'	'sport'	'animal'	'fruits'	'tool'	'sport'	'instrument'	'mineral'	'animal'	'instrument'	'tool'	'fruits'	'sport'	'animal'	'mineral'	'animal'	'sport'	'mineral'	'instrument'	'tool'	'fruits'	'tool'	'sport'	'fruits'	'mineral'	'animal'	'instrument'	'animal'	'fruits'	'tool'	'sport'	'mineral'	'tool'	'animal'	'mineral'	'fruits'	'sport'	'instrument'	'sport'	'animal'	'instrument'	'mineral'	'tool'	'sport'	'mineral'	'animal'	'instrument'	'fruits'	'tool'	'sport'	'tool'	'animal'	'mineral'	'fruits'	'instrument'	'instrument'	'sport'	'tool'	'animal'	'mineral'	'fruits'	'animal'	'instrument'	'fruits'	'mineral'	'tool'	'sport'	'mineral'	'instrument'	'animal'	'tool'	'sport'	'fruits'	'fruits'	'animal'	'tool'	'instrument'	'sport'	'instrument'	'mineral'	'tool'	'fruits'	'animal'	'sport'	'tool'	'instrument'	'sport'	'animal'	'mineral'	'fruits'	'instrument'	'animal'	'mineral'	'fruits'	'sport'	'tool'	'mineral'	'sport'	'tool'	'instrument'	'animal'	'animal'	'tool'	'mineral'	'fruits'	'sport'	'instrument'	'sport'	'animal'	'mineral'	'instrument'	'fruits'	'tool'	'sport'	'mineral'	'fruits'	'animal'	'instrument'	'tool'	'tool'	'sport'	'instrument'	'fruits'	'animal'	'mineral'	'fruits'	'instrument'	'sport'	'animal'	'mineral'	'tool'	'mineral'	'sport'	'fruits'	'instrument'	'tool'	'animal'	'instrument'	'mineral'	'sport'	'fruits'	'animal'	'tool'	'sport'	'animal'	'tool'	'mineral'	'fruits'	'instrument'	'mineral'	'animal'	'tool'	'fruits'	'instrument'	'mineral'	'tool'	'sport'	'instrument'	'fruits'	'animal'	'sport'	'tool'	'fruits'	'mineral'	'animal'	'instrument'	'sport'	'mineral'	'fruits'	'tool'	'animal'	'instrument'	'sport'	'instrument'	'mineral'	'tool'	'fruits'	'mineral'	'fruits'	'tool'	'sport'	'instrument'	'animal'	'tool'	'fruits'	'animal'	'mineral'	'sport'	'instrument'	'sport'	'tool'	'mineral'	'animal'	'fruits'	'instrument'	'animal'	'tool'	'sport'	'instrument'	'mineral'	'fruits'	'sport'	'fruits'	'tool'	'instrument'	'mineral'	'animal'	'mineral'	'fruits'	'tool'	'animal'	'sport'	'instrument'	'fruits'	'sport'	'animal'	'mineral'	'tool'	'instrument'	'sport'	'instrument'	'animal'	'fruits'	'tool'	'mineral'	'tool'	'fruits'	'instrument'	'animal'	'sport'	'tool'	'instrument'	'fruits'	'animal'	'sport'	'mineral'	'sport'	'animal'	'tool'	'instrument'	'mineral'	'fruits'	'mineral'	'tool'	'sport'	'instrument'	'animal'	'fruits'	'mineral'	'instrument'	'animal'	'fruits'	'tool'	'sport'	'tool'	'animal'	'mineral'	'instrument'	'fruits'	'animal'	'sport'	'fruits'	'tool'	'instrument'	'mineral'	'animal'	'instrument'	'fruits'	'tool'	'sport'	'mineral'	'sport'	'instrument'	'fruits'	'tool'	'animal'	'instrument'	'mineral'	'animal'	'tool'	'sport'	'mineral'	'animal'	'fruits'	'tool'	'sport'	'instrument'	'fruits'	'mineral'	'sport'	'animal'	'tool'	'instrument'	'sport'	'instrument'	'fruits'	'mineral'	'animal'	'tool'	'animal'	'sport'	'tool'	'fruits'	'mineral'	'instrument'	'fruits'	'animal'	'sport'	'tool'	'instrument'	'mineral'	'sport'	'tool'	'animal'	'instrument'	'fruits'	'mineral'	'animal'	'mineral'	'fruits'	'sport'	'tool'	'instrument'	'tool'	'animal'	'mineral'	'sport'	'instrument'	'instrument'	'animal'	'tool'	'fruits'	'mineral'

SHAPE LABELS PER TRIAL: '7'	'9'	'1'	'6'	'1'	'7'	'5'	'2'	'3'	'9'	'5'	'9'	'9'	'5'	'5'	'6'	'3'	'2'	'4'	'8'	'3'	'4'	'4'	'9'	'7'	'3'	'1'	'6'	'8'	'3'	'8'	'5'	'2'	'2'	'7'	'1'	'1'	'4'	'4'	'9'	'2'	'8'	'6'	'6'	'2'	'6'	'4'	'3'	'1'	'7'	'7'	'5'	'8'	'8'	'8'	'5'	'1'	'1'	'1'	'8'	'8'	'6'	'4'	'3'	'9'	'6'	'9'	'4'	'8'	'4'	'9'	'9'	'2'	'5'	'3'	'4'	'2'	'6'	'2'	'6'	'2'	'6'	'7'	'1'	'6'	'7'	'7'	'2'	'9'	'7'	'5'	'3'	'4'	'1'	'5'	'4'	'7'	'5'	'7'	'3'	'1'	'9'	'3'	'9'	'8'	'9'	'7'	'5'	'2'	'2'	'6'	'9'	'7'	'3'	'2'	'5'	'9'	'8'	'6'	'7'	'6'	'8'	'7'	'1'	'6'	'4'	'8'	'1'	'5'	'7'	'6'	'3'	'5'	'7'	'9'	'4'	'8'	'8'	'9'	'2'	'2'	'3'	'2'	'1'	'1'	'4'	'4'	'3'	'3'	'1'	'6'	'4'	'5'	'4'	'5'	'3'	'3'	'7'	'2'	'2'	'8'	'8'	'1'	'2'	'7'	'5'	'5'	'6'	'2'	'8'	'4'	'9'	'1'	'6'	'4'	'4'	'5'	'9'	'7'	'3'	'3'	'2'	'1'	'1'	'4'	'3'	'6'	'3'	'2'	'5'	'4'	'1'	'9'	'7'	'7'	'9'	'7'	'8'	'8'	'5'	'5'	'6'	'6'	'3'	'4'	'6'	'9'	'8'	'1'	'1'	'3'	'2'	'3'	'7'	'6'	'3'	'3'	'7'	'7'	'9'	'8'	'9'	'7'	'1'	'4'	'3'	'6'	'2'	'8'	'9'	'2'	'5'	'1'	'1'	'8'	'6'	'6'	'9'	'6'	'6'	'1'	'5'	'7'	'2'	'8'	'2'	'3'	'4'	'8'	'8'	'9'	'7'	'5'	'4'	'1'	'1'	'1'	'9'	'6'	'4'	'7'	'8'	'8'	'2'	'8'	'4'	'7'	'5'	'8'	'1'	'9'	'5'	'3'	'2'	'9'	'3'	'5'	'7'	'6'	'3'	'8'	'6'	'2'	'2'	'6'	'2'	'2'	'7'	'7'	'1'	'6'	'1'	'5'	'9'	'4'	'9'	'5'	'7'	'4'	'3'	'6'	'3'	'4'	'3'	'9'	'8'	'5'	'4'	'4'	'3'	'8'	'3'	'3'	'3'	'5'	'3'	'5'	'9'	'4'	'7'	'8'	'6'	'4'	'2'	'9'	'6'	'1'	'2'	'9'	'3'	'4'	'2'	'8'	'1'	'7'	'2'	'7'	'6'	'1'	'6'	'7'	'6'	'1'	'1'	'2'	'9'	'9'	'5'	'6'	'2'	'8'	'4'	'7'	'9'	'1'	'8'	'8'	'7'	'5'	'5'	'5'	'5'	'9'	'6'	'2'	'9'	'2'	'1'	'8'	'7'	'7'	'9'	'6'	'6'	'2'	'9'	'3'	'7'	'9'	'3'	'2'	'5'	'2'	'1'	'5'	'7'	'2'	'1'	'3'	'6'	'8'	'8'	'4'	'9'	'1'	'4'	'3'	'1'	'4'	'8'	'3'	'6'	'5'	'1'	'5'	'4'	'4'	'6'	'3'	'7'	'7'	'8'	'2'	'3'	'5'	'3'	'9'	'8'	'4'	'7'	'4'	'7'	'5'	'4'	'8'	'9'	'9'	'1'	'9'	'3'	'3'	'2'	'5'	'5'	'1'	'6'	'6'	'4'	'6'	'7'	'7'	'1'	'8'	'6'	'9'	'2'	'1'	'6'	'1'	'2'	'5'	'8'	'8'	'1'	'4'	'2'	'8'	'6'	'4'	'3'	'7'	'3'	'2'	'7'	'9'	'8'	'7'	'4'	'7'	'5'	'6'	'6'	'1'	'5'	'3'	'9'	'2'	'2'	'4'	'8'	'8'	'4'	'3'	'6'	'1'	'7'	'4'	'1'	'8'	'2'	'1'	'5'	'1'	'3'	'9'	'3'	'9'	'6'	'5'	'5'	'6'	'9'	'8'	'2'	'9'	'7'	'5'	'3'	'8'	'6'	'7'	'4'	'3'	'4'	'2'	'8'	'2'	'5'	'7'	'2'	'5'	'6'	'8'	'1'	'7'	'9'	'6'	'3'	'3'	'1'	'3'	'1'	'4'	'6'	'8'	'1'	'9'	'5'	'4'	'7'	'6'	'3'	'4'	'4'	'3'	'7'	'8'	'9'	'4'	'1'	'1'	'9'	'2'	'5'	'2'	'9'	'8'	'7'	'6'	'5'	'8'	'2'	'6'	'9'	'7'	'4'	'6'	'5'	'7'	'1'	'5'	'5'	'9'	'1'	'8'	'4'	'5'	'4'	'5'	'9'	'7'	'9'	'9'	'9'	'8'	'4'	'7'	'6'	'6'	'8'	'6'	'3'	'8'	'8'	'5'	'2'	'7'	'4'	'7'	'2'	'1'	'6'	'1'	'1'	'1'	'9'	'2'	'2'	'8'	'2'	'4'	'3'	'3'	'6'	'3'	'3'	'2'	'4'	'4'	'7'	'8'	'7'	'8'	'5'	'1'	'3'	'9'	'1'	'4'	'8'	'3'	'9'	'2'	'9'	'1'	'9'	'9'	'4'	'3'	'8'	'7'	'8'	'1'	'9'	'6'	'3'	'5'	'5'	'5'	'3'	'6'	'1'	'2'	'2'	'6'	'4'	'8'	'5'	'6'	'7'	'1'	'2'	'2'	'6'	'7'	'7'	'6'	'1'	'8'	'2'	'2'	'7'	'6'	'7'	'7'	'6'	'1'	'8'	'1'	'4'	'3'	'9'	'1'	'6'	'4'	'4'	'5'	'9'	'7'	'1'	'6'	'9'	'7'	'5'	'4'	'8'	'6'	'1'	'9'	'2'	'3'	'9'	'6'	'3'	'8'	'5'	'7'	'4'	'3'	'8'	'2'	'3'	'5'	'2'	'9'	'8'	'4'	'3'	'5'	'5'	'1'	'3'	'1'	'2'	'3'	'2'	'3'	'4'	'9'	'4'	'3'	'6'	'4'	'2'	'5'	'4'	'2'	'7'	'8'	'7'	'6'	'9'	'8'	'5'	'9'	'8'	'5'	'7'	'7'	'1'	'4'	'5'	'5'	'5'	'4'	'9'	'1'	'6'	'7'	'6'	'1'	'6'	'3'	'2'	'3'	'9'	'7'	'8'	'8'	'9'	'6'	'8'	'1'	'3'	'8'	'4'	'4'	'6'	'2'	'1'	'1'	'7'	'7'	'2'	'2'	'7'	'9'	'9'	'9'	'3'	'9'	'7'	'3'	'2'	'7'	'8'	'6'	'9'	'4'	'5'	'6'	'6'	'5'	'3'	'3'	'4'	'3'	'8'	'1'	'1'	'1'	'5'	'2'	'8'	'9'	'8'	'6'	'8'	'5'	'4'	'6'	'7'	'1'	'5'	'2'	'9'	'6'	'4'	'9'	'8'	'5'	'1'	'4'	'1'	'6'	'4'	'5'	'2'	'5'	'4'	'7'	'3'	'2'	'8'	'8'	'9'	'7'	'2'	'9'	'5'	'1'	'6'	'7'	'7'	'6'	'7'	'9'	'8'	'2'	'2'	'1'	'2'	'8'	'4'	'6'	'3'	'4'	'7'	'6'	'3'	'1'	'5'	'3'	'1'	'3'	'8'	'9'	'3'	'6'	'1'	'2'	'2'	'9'	'4'	'9'	'2'	'1'	'6'	'3'	'6'	'9'	'6'	'8'	'2'	'6'	'3'	'5'	'7'	'3'	'7'	'8'	'8'	'3'	'5'	'6'	'4'	'9'	'4'	'4'	'7'	'7'	'5'	'1'	'4'	'2'	'7'	'1'	'1'	'4'	'1'	'5'	'5'	'2'	'8'	'5'	'9'	'8'	'9'	'3'	'8'	'9'	'2'	'7'	'7'	'9'	'9'	'9'	'5'	'1'	'3'	'6'	'4'	'5'	'4'	'5'	'3'	'2'	'1'	'8'	'3'	'1'	'6'	'5'	'7'	'2'	'7'	'8'

DATA:

0.55096889	1.9882526	2.9985416	3.7030027	4.2497239	4.7975955	5.4972048	6.4707189	7.7935171	9.4805698	11.479876	13.674181	15.891740	17.924507	19.551838	20.566452	20.798405	20.134762	18.531431	16.016264	12.683472	8.6804647	4.1895981	-0.59230423	-5.4738407	-10.285719	-14.893111	-19.202240	-23.161705	-26.759205	-30.014851	-32.972244	-35.688805	-38.226433	-40.643028	-42.985924	-45.287128	-47.560612	-49.801517	-51.987183	-54.079369	-56.027664	-57.773342	-59.253536	-60.405407	-61.170074	-61.496113	-61.342876	-60.683342	-59.506786	-57.820984	-55.654263	-53.056557	-50.099876	-46.877495	-43.501366	-40.098335	-36.804176	-33.756557	-31.086752	-28.911219	-27.323454	-26.387411	-26.132504	-26.551502	-27.601080	-29.205177	-31.260763	-33.645695	-36.227642	-38.873444	-41.457970	-43.871883	-46.027458	-47.862228	-49.340126	-50.450420	-51.204468	-51.631062	-51.770775	-51.670341	-51.377262	-50.935455	-50.381878	-49.744488	-49.040829	-48.277481	-47.449383	-46.539238	-45.516754	-44.337597	-42.942944	-41.259727	-39.202244	-36.676105	-33.583897	-29.833479	-25.347893	-20.076004	-14.003272	-7.1606812	0.36885929	8.4480000	16.887032	25.450640	33.869133	41.853371	49.112209	55.370983	60.389576	63.978039	66.009628	66.428261	65.251869	62.570015	58.536438	53.357704	47.278248	40.563671	33.483742	26.295826	19.230902	12.482458	6.1994414	0.48317146	-4.6114941	-9.0714111	-12.917112	-16.193268	-18.958010	-21.273010	-23.195074	-24.770510	-26.032652	-27.002640	-27.693068	-28.113649	-28.277472	-28.206934	-27.937805	-27.520893	-27.020760	-26.511913	-26.072773	-25.778700	-25.694918	-25.870306	-26.332870	-27.087212	-28.114166	-29.372309	-30.800755	-32.323021	-33.850796	-35.287609	-36.531555	-37.477196	-38.016319	-38.038414	-37.431026	-36.080944	-33.877201	-30.716063	-26.508871	-21.191959	-14.738444	-7.1698380	1.4338644	10.927999	21.102615	31.689024	42.374039	52.821320	62.698223	71.705322	79.605515	86.248039	91.584747	95.675430	98.680542	100.84214	102.45415	103.82636	105.24667	106.94532	109.06876	111.66348	114.67431	117.95571	121.29382	124.43575	127.12145	129.11223	130.21320	130.28555	129.24985	127.07951	123.78887	119.41832	114.02066	107.65111	100.36300	92.208900	83.246567	73.547318	63.204433	52.339874	41.106991	29.688616	18.291153	7.1347442	-3.5586543	-13.577848	-22.734505	-30.873266	-37.879204	-43.682167	-48.257736	-51.624916	-53.840878	-54.993271	-55.190990	-54.554523	-53.206837	-51.266457	-48.843445	-46.038857	-42.947685	-39.664375	-36.289314	-32.934250	-29.724670	-26.797501	-24.293188	-22.342726	-21.051085	-20.479919	-20.632547	-21.444742	-22.783775	-24.457218	-26.231131	-27.855841	-29.095921	-29.760044	-29.726383	-28.959719	-27.517157	-25.542248	-23.247667	-20.889437	-18.736462	-17.039610	-16.005068	-15.774948	-16.417459	-17.927437	-20.235580	-23.224560	-26.748466	-30.652285	-34.788448	-39.028320	-43.267578	-47.425941	-51.442238	-55.267097	-58.855175	-62.159077	-65.126320	-67.699692	-69.821289	-71.438812	-72.513184	-73.025726	-72.983803	-72.423660	-71.410202	-70.033455	-68.402100	-66.634750	-64.849777	-63.154457	-61.634377	-60.343647	-59.296757	-58.462463	-57.760044	-57.058540	-56.179020	-54.900040	-52.966366	-50.100639	-46.017864	-40.441795	-33.122807	-23.856228	-12.499988	1.0091856	16.642227	34.267780	53.646923	74.433220	96.178902	118.34718	140.33171	161.48178	181.13281	198.64096	213.41913	224.97192	232.92804	237.06400	237.32094	233.80913	226.80135	216.71503	204.08461	189.52652	173.70181	157.27705	140.89030	125.12223	110.47576	97.363693	86.104355	76.923302	69.959747	65.274719	62.860703	62.650917	64.528183	68.334175	73.879044	80.952057	89.333382	98.805878	109.16591	120.23209	131.84927	143.88783	156.23679	168.79201	181.44051	194.04311	206.41866	218.33209	229.48943	239.54150	248.09787	254.74953	259.10104	260.80649	259.60825	255.37244	248.11723	238.02943	225.46620	210.94077	195.09151	178.63683	162.32051	146.85335	132.85674	120.81660	111.05228	103.70455	98.743874	95.996971	95.187180	95.981552	98.036987	101.03886	104.72534	108.89590	113.40398	118.13693	122.98969	127.83807	132.51880	136.82028	140.48624	143.23146	144.76756	144.83159	143.21426	139.78195	134.48956	127.38308	118.59193	108.31479	96.801346	84.333572	71.209801	57.732628	44.201889	30.911127	18.146610	6.1863627	-4.7021976	-14.267951	-22.285107	-28.565561	-32.973366	-35.439152	-35.972603	-34.670555	-31.718822	-27.386513	-22.012661	-15.985821	-9.7183189	-3.6177282	1.9418123	6.6449308	10.255261	12.628084	13.714720	13.559575	12.289816	10.100613	7.2375703	3.9786675	0.61730170	-2.5522873	-5.2467532	-7.2029877	-8.1854696	-7.9927335	-6.4635415	-3.4834151	1.0088902	7.0149751	14.472342	23.252348	33.162136	43.951344	55.323250	66.950012	78.490562	89.608521	99.988876	109.35069	117.45515	124.10809	129.15813	132.49109	134.02402	133.69960	131.48370	127.36660	121.36832	113.54646	104.00526	92.903137	80.456688	66.939110	52.672619	38.014465	23.338215	9.0124350	-4.6209912	-17.266172	-28.688087	-38.722076	-47.276821	-54.331970	-59.930779	-64.169632	-67.185684	-69.144257	-70.226631	-70.619476	-70.505760	-70.057564	-69.430473	-68.759506	-68.156349	-67.707726	-67.474945	-67.494186	-67.778206	-68.318184	-69.087013	-70.042549	-71.131615	-72.293922	-73.466225	-74.586021	-75.595009	-76.441910	-77.084633	-77.491638	-77.642548	-77.528076	-77.149475	-76.517532	-75.651520	-74.578033	-73.330032	-71.945610	-70.466995	-68.939003	-67.407265	-65.916016	-64.505417	-63.208820	-62.049927	-61.040394	-60.178131	-59.446503	-58.814754	-58.239822	-57.669571	-57.047256	-56.317139	-55.430637	-54.352341	-53.065136	-51.573399	-49.903549	-48.101669	-46.227901	-44.348637	-42.527206	-40.814781	-39.242828	-37.818111	-36.521523	-35.310268	-34.123138	-32.888161	-31.531284	-29.985386	-28.198549	-26.141180	-23.811674	-21.240089	-18.489775	-15.656141	-12.862383	-10.251345	-7.9739065	-6.1736708	-4.9699097	-4.4395123	-4.6008520	-5.4015975	-6.7128725	-8.3314953	-9.9910564	-11.381777	-12.177399	-12.066954	-10.787833	-8.1562109	-4.0913095	1.3698649	8.0696077	15.738782	24.017714	32.486423	40.700569	48.228954	54.688488	59.772869	63.272209	65.082436	65.204094	63.732422	60.840294	56.757141	51.746456	46.084400	40.041107	33.866302	27.778715	21.959904	16.551178	11.653118	7.3268452	3.5964324	0.45228803	-2.1448054	-4.2586570	-5.9717865	-7.3786969	-8.5783739	-9.6665497	-10.728219	-11.831061	-13.020336	-14.315870	-15.711302	-17.175882	-18.658176	-20.091803	-21.401905	-22.512222	-23.351341	-23.858105	-23.985214
-32.380905	-35.576191	-39.187447	-43.104671	-47.206566	-51.368290	-55.468204	-59.393463	-63.044327	-66.337120	-69.206291	-71.605759	-73.509758	-74.913300	-75.832039	-76.301476	-76.375214	-76.121689	-75.619865	-74.953476	-74.204376	-73.445595	-72.734528	-72.107224	-71.574013	-71.117157	-70.690529	-70.221420	-69.614273	-68.755753	-67.521339	-65.782433	-63.414093	-60.302998	-56.355244	-51.503899	-45.715805	-38.997742	-31.400854	-23.023521	-14.011893	-4.5576792	5.1071377	14.718643	23.992416	32.637619	40.372589	46.941566	52.130192	55.779331	57.795486	58.156303	56.911507	54.178146	50.131260	44.991177	39.007992	32.445889	25.568151	18.624714	11.842508	5.4195509	-0.47788119	-5.7154460	-10.189333	-13.824330	-16.572433	-18.412113	-19.349237	-19.418777	-18.686907	-17.252586	-15.247561	-12.833893	-10.198296	-7.5435777	-5.0771084	-2.9974658	-1.4807582	-0.66768122	-0.65329552	-1.4803026	-3.1369169	-5.5592194	-8.6377172	-12.227315	-16.159302	-20.253935	-24.332722	-28.228809	-31.795403	-34.911591	-37.485756	-39.457016	-40.794937	-41.498108	-41.591957	-41.125782	-40.168972	-38.806458	-37.132801	-35.244884	-33.233215	-31.171896	-29.108347	-27.053600	-24.975088	-22.793297	-20.384220	-17.588495	-14.227524	-10.125731	-5.1369209	0.82851249	7.7793093	15.625569	24.171179	33.118053	42.082806	50.624786	58.281807	64.610329	69.224701	71.831635	72.255348	70.451706	66.509567	60.640404	53.157242	44.445866	34.931744	25.045637	15.191563	5.7193761	-3.0953505	-11.063355	-18.085112	-24.145926	-29.304182	-33.674347	-37.406883	-40.667263	-43.616333	-46.393291	-49.103123	-51.808338	-54.525616	-57.226616	-59.842106	-62.268814	-64.377548	-66.022308	-67.049324	-67.305771	-66.647881	-64.948135	-62.101547	-58.030884	-52.690617	-46.069847	-38.193745	-29.124174	-18.958735	-7.8294411	4.0999188	16.636595	29.562616	42.639168	55.611881	68.217102	80.189644	91.271721	101.22302	109.83147	116.92393	122.37600	126.11931	128.14665	128.51302	127.33286	124.77419	121.04930	116.40365	111.10445	105.42863	99.652382	94.042023	88.846298	84.289650	80.565987	77.832466	76.203087	75.741676	76.455048	78.287315	81.116081	84.752075	88.942787	93.381157	97.719307	101.58662	104.61131	106.44366	106.77926	105.37968	102.08952	96.847198	89.689575	80.748306	70.240433	58.452183	45.718754	32.401531	18.864868	5.4546900	-7.5197048	-19.799223	-31.183176	-41.532398	-50.767258	-58.861786	-65.834900	-71.739822	-76.652977	-80.663391	-83.863045	-86.339050	-88.167816	-89.411133	-90.114502	-90.307243	-90.004478	-89.210617	-87.924171	-86.143417	-83.872726	-81.128746	-77.946030	-74.381432	-70.516579	-66.458015	-62.334496	-58.291546	-54.483498	-51.063404	-48.171997	-45.926693	-44.411671	-43.670818	-43.703651	-44.465721	-45.872944	-47.809772	-50.140362	-52.721138	-55.413532	-58.095242	-60.668762	-63.066322	-65.250999	-67.214188	-68.970131	-70.548744	-71.987930	-73.326332	-74.597763	-75.827538	-77.030884	-78.213440	-79.372917	-80.501778	-81.589897	-82.627052	-83.604805	-84.517570	-85.362999	-86.141678	-86.856415	-87.511177	-88.109932	-88.655312	-89.147430	-89.582718	-89.952950	-90.244598	-90.438492	-90.509903	-90.429237	-90.163216	-89.676544	-88.934052	-87.903069	-86.555878	-84.872078	-82.840462	-80.460587	-77.743462	-74.711639	-71.398552	-67.847321	-64.108864	-60.239792	-56.299950	-52.349895	-48.448460	-44.650318	-41.004002	-37.550419	-34.322048	-31.343061	-28.630581	-26.196594	-24.051178	-22.205503	-20.674982	-19.481155	-18.652111	-18.220943	-18.222075	-18.685966	-19.633099	-21.067982	-22.974598	-25.313871	-28.023853	-31.022575	-34.212894	-37.488644	-40.741135	-43.864742	-46.761311	-49.342728	-51.532024	-53.262802	-54.478016	-55.127884	-55.167999	-54.557201	-53.256130	-51.225990	-48.428242	-44.824986	-40.380764	-35.065460	-28.858768	-21.755917	-13.774178	-4.9596171	4.6070261	14.806618	25.480881	36.436184	47.451908	58.293560	68.730408	78.555092	87.604454	95.778351	103.05424	109.49577	115.25312	120.55529	125.69350	130.99802	136.80920	143.44753	151.18399	160.21622	170.65186	182.50284	195.69049	210.06050	225.40581	241.49225	258.08234	274.95328	291.90338	308.74823	325.30548	341.37402	356.71185	371.01981	383.93732	395.05402	403.93710	410.17303	413.41666	413.44122	410.17953	403.74945	394.45926	382.78949	369.35352	354.84238	339.95938	325.35437	311.56467	298.97052	287.76990	277.97534	269.43045	261.84637	254.84862	248.03050	241.00552	233.45078	225.13870	215.95311	205.88933	195.04057	183.57414	171.70174	159.64874	147.62717	135.81471	124.34300	113.29423	102.70668	92.587181	82.927490	73.722885	64.989082	56.775887	49.174679	42.319092	36.378452	31.544563	28.013920	25.967293	25.549702	26.853264	29.904858	34.659912	41.003002	48.754700	57.683403	67.521667	77.984734	88.790398	99.679314	110.43328	120.89165	130.96288	140.63039	149.95068	159.04195	168.06322	177.18556	186.55656	196.26332	206.29924	216.54042	226.73682	236.52184	245.44075	252.99701	258.70941	262.17386	263.12003	261.45401	257.28012	250.89735	242.77054	233.47850	223.64693	213.87532	204.66718	196.37460	189.16415	183.00876	177.70659	172.92336	168.25175	163.27863	157.64970	151.12309	143.60359	135.15480	125.98803	116.43298	106.89538	97.810905	89.603432	82.653252	77.280426	73.742653	72.245895	72.962601	76.050774	81.668503	89.978577	101.14087	115.29197	132.51543	152.80579	176.03363	201.91562	229.99669	259.64703	290.07565	320.36234	349.50348	376.47012	400.27328	420.02869	435.01862	444.74213	448.95154	447.66977	441.18796	430.04279	414.97595	396.87732	376.71912	355.48483	334.10022	313.37265	293.94250	276.25266	260.53641	246.82396	234.96678	224.67426	215.55881	207.18391	199.10947	190.93102	182.30937	172.98904	162.80684	151.69066	139.65201	126.77403	113.19729	99.105469	84.711937	70.247261	55.948269	42.047886	28.765392	16.297937	4.8125887	-5.5600162	-14.729738	-22.648462	-29.308674	-34.739086	-38.998074	-42.165482	-44.334141	-45.601589	-46.063187	-45.806770	-44.909145	-43.434338	-41.433247	-38.944412	-35.995770	-32.607002	-28.792442	-24.564775	-19.938990	-14.936990	-9.5925293	-3.9560277	1.9009442	7.8823209	13.866471	19.707338	25.239681	30.287491	34.676777	38.250351	40.884556	42.504375	43.096413	42.715530	41.485134	39.589630	37.259602	34.751175	32.322281	30.208109	28.599695	27.627235	27.350763	27.758478	28.772453	30.260401	32.051823	33.955952	35.779438	37.341908	38.488316	39.097279	39.085442	38.408558	37.059273	35.063076	32.472713	29.361324	25.815432
-82.912140	-81.173912	-79.230217	-77.093170	-74.783005	-72.328209	-69.765617	-67.139893	-64.502693	-61.911083	-59.425591	-57.107700	-55.016899	-53.207474	-51.725216	-50.604313	-49.864613	-49.509590	-49.525246	-49.880135	-50.526741	-51.404148	-52.441990	-53.565334	-54.700195	-55.778923	-56.745060	-57.556900	-58.189400	-58.634075	-58.897049	-58.995319	-58.952072	-58.791504	-58.533855	-58.191582	-57.766567	-57.249275	-56.619076	-55.845959	-54.892910	-53.718563	-52.279526	-50.532108	-48.433315	-45.940899	-43.012909	-39.607124	-35.680744	-31.191013	-26.097082	-20.363695	-13.966403	-6.8984947	0.82121754	9.1406469	17.967258	27.163418	36.544800	45.883022	54.912876	63.344021	70.876480	77.219025	82.108215	85.326622	86.718483	86.201103	83.770889	79.503708	73.549911	66.124557	57.493900	47.959946	37.844162	27.471645	17.156815	7.1913466	-2.1655502	-10.694071	-18.218540	-24.609516	-29.783905	-33.702911	-36.367882	-37.814434	-38.104618	-37.318253	-35.543701	-32.869545	-29.378241	-25.142969	-20.228565	-14.696587	-8.6142788	-2.0655427	4.8376184	11.946028	19.069059	25.976601	32.408653	38.091759	42.760830	46.184067	48.187157	48.674179	47.641930	45.186279	41.499397	36.858692	31.608667	26.137852	20.852928	16.152733	12.403624	9.9177723	8.9354391	9.6114635	12.006355	16.082430	21.704147	28.644026	36.593143	45.176922	53.975391	62.547359	70.457108	77.301926	82.738022	86.502487	88.429237	88.457176	86.629723	83.085510	78.042282	71.774796	64.590149	56.803192	48.714058	40.590229	32.654320	25.077898	17.981020	11.436555	5.4776921	0.10734749	-4.6922331	-8.9510708	-12.704884	-15.991133	-18.847515	-21.312431	-23.426868	-25.236576	-26.793661	-28.156916	-29.390194	-30.558666	-31.723244	-32.933338	-34.219025	-35.583172	-36.994743	-38.384010	-39.640804	-40.616364	-41.129463	-40.976891	-39.948231	-37.844051	-34.496609	-29.791012	-23.684824	-16.223726	-7.5508523	2.0921922	12.373634	22.889538	33.190392	42.813679	51.319801	58.327026	63.541603	66.780411	67.982590	67.210281	64.638023	60.532986	55.228081	49.091560	42.495739	35.788448	29.268614	23.168499	17.642870	12.765819	8.5345306	4.8793030	1.6784785	-1.2234845	-3.9965978	-6.8064842	-9.7980137	-13.082696	-16.730927	-20.769230	-25.182257	-29.918610	-34.899498	-40.028358	-45.200676	-50.312298	-55.266006	-59.975639	-64.367859	-68.382027	-71.968369	-75.085335	-77.696602	-79.768356	-81.267212	-82.159203	-82.410034	-81.986549	-80.859398	-79.006485	-76.416946	-73.094810	-69.061989	-64.359962	-59.049755	-53.210121	-46.934219	-40.325089	-33.491085	-26.541758	-19.585173	-12.727249	-6.0730019	0.27052557	6.1907077	11.566285	16.266405	20.152367	23.083496	24.926394	25.567074	24.924845	22.964756	19.707983	15.236976	9.6948071	3.2779973	-3.7766361	-11.209376	-18.757418	-26.174526	-33.248062	-39.811699	-45.752438	-51.011723	-55.581287	-59.494545	-62.815639	-65.627464	-68.020424	-70.083000	-71.895065	-73.523735	-75.021843	-76.428345	-77.769943	-79.063271	-80.317139	-81.534424	-82.713531	-83.849533	-84.934944	-85.960495	-86.915932	-87.790764	-88.575272	-89.261223	-89.842583	-90.315903	-90.680344	-90.937607	-91.091393	-91.146858	-91.110100	-90.987335	-90.784431	-90.506241	-90.156036	-89.734962	-89.241371	-88.670212	-88.012558	-87.255058	-86.379860	-85.364799	-84.184189	-82.810120	-81.214600	-79.372063	-77.262749	-74.875961	-72.213531	-69.292747	-66.148384	-62.833538	-59.418682	-55.989269	-52.641277	-49.475433	-46.590141	-44.073959	-41.998074	-40.409752	-39.327034	-38.735725	-38.588669	-38.807610	-39.287495	-39.903076	-40.517242	-40.990543	-41.191250	-41.005413	-40.346119	-39.161438	-37.440567	-35.217442	-32.571487	-29.625153	-26.537695	-23.495792	-20.700586	-18.352528	-16.634674	-15.696074	-15.636937	-16.497250	-18.250349	-20.802631	-23.999670	-27.638659	-31.485819	-35.297188	-38.840446	-41.915394	-44.370880	-46.116409	-47.127357	-47.443420	-47.161160	-46.421326	-45.393291	-44.258049	-43.191589	-42.350605	-41.861198	-41.811409	-42.247646	-43.174751	-44.559029	-46.333656	-48.405735	-50.664249	-52.988602	-55.256996	-57.354691	-59.181282	-60.657162	-61.728256	-62.368954	-62.582844	-62.401066	-61.878357	-61.087364	-60.111603	-59.038200	-57.951191	-56.925995	-56.025970	-55.300850	-54.787151	-54.509869	-54.484798	-54.721004	-55.222435	-55.988724	-57.014988	-58.290749	-59.798607	-61.512794	-63.398399	-65.411293	-67.498940	-69.602074	-71.657104	-73.598732	-75.362846	-76.889191	-78.123833	-79.021210	-79.546005	-79.674561	-79.396324	-78.714851	-77.648758	-76.232162	-74.514366	-72.559006	-70.441711	-68.246742	-66.062210	-63.974350	-62.060974	-60.385017	-58.988670	-57.889030	-57.075916	-56.512329	-56.137718	-55.873817	-55.632519	-55.324596	-54.868481	-54.197628	-53.265854	-52.049759	-50.548359	-48.780029	-46.777592	-44.582470	-42.238773	-39.788128	-37.265923	-34.698853	-32.104034	-29.489096	-26.853159	-24.188383	-21.482134	-18.719547	-15.887162	-12.976955	-9.9913244	-6.9480581	-3.8850064	-0.86322069	2.0318730	4.6922054	6.9919453	8.7953300	9.9666214	10.381495	9.9381237	8.5669422	6.2376747	2.9630711	-1.2012695	-6.1604376	-11.787187	-17.930693	-24.426661	-31.107483	-37.811493	-44.390743	-50.716827	-56.684505	-62.213402	-67.247849	-71.755341	-75.723923	-79.158981	-82.079582	-84.514763	-86.499954	-88.073524	-89.273743	-90.136200	-90.691757	-90.965141	-90.974365	-90.730911	-90.240860	-89.506805	-88.530510	-87.316025	-85.873138	-84.220566	-82.388481	-80.420128	-78.371902	-76.311691	-74.315453	-72.462227	-70.827911	-69.478439	-68.463333	-67.810333	-67.521904	-67.574402	-67.919945	-68.491150	-69.208092	-69.986771	-70.747879	-71.425117	-71.971321	-72.362282	-72.597420	-72.697380	-72.699303	-72.650269	-72.600258	-72.595657	-72.674202	-72.862007	-73.172852	-73.609360	-74.165833	-74.831421	-75.593239	-76.438438	-77.355026	-78.331085	-79.352921	-80.402580	-81.455170	-82.477371	-83.426910	-84.254135	-84.905121	-85.326477	-85.471016	-85.303726	-84.806953	-83.984360	-82.862732	-81.491524	-79.939850	-78.291412	-76.637611	-75.069557	-73.669640	-72.503418	-71.612465	-71.008736	-70.671127	-70.544304	-70.540565	-70.544296	-70.419472	-70.019524	-69.199081	-67.826935	-65.798851	-63.049347	-59.561134	-55.371113	-50.572392	-45.311546	-39.781582	-34.210548	-28.846985	-23.943378	-19.738724	-16.442015	-14.217869	-13.175634	-13.362967	-14.764357	-17.304459	-20.856144	-25.251978	-30.298012	-35.788353	-41.519066	-47.300190	-52.964760	-58.374493	-63.422222	-68.031181	-72.152184	-75.759460	-78.845909	-81.418610	-83.495148	-85.100845	-86.266983	-87.029869	-87.430260	-87.513145	-87.327202	-86.924049	-86.357178	-85.680359	-84.946014	-84.203308
-46.049732	-44.421062	-43.090099	-42.086243	-41.404270	-41.008392	-40.839348	-40.823814	-40.884750	-40.951195	-40.966038	-40.891022	-40.708218	-40.418518	-40.037586	-39.590496	-39.106262	-38.613071	-38.135006	-37.690239	-37.290642	-36.941971	-36.644405	-36.392487	-36.174797	-35.973091	-35.761715	-35.508022	-35.174240	-34.721363	-34.115192	-33.333561	-32.374123	-31.261099	-30.049343	-28.824858	-27.700657	-26.808353	-26.285873	-26.263115	-26.847361	-28.110497	-30.079826	-32.733974	-36.004269	-39.781166	-43.925137	-48.279953	-52.686886	-56.997829	-61.085915	-64.852676	-68.231216	-71.185646	-73.707420	-75.809387	-77.518883	-78.870544	-79.900024	-80.638947	-81.111641	-81.333450	-81.310783	-81.042267	-80.520844	-79.736412	-78.678459	-77.338531	-75.712158	-73.799973	-71.607903	-69.146439	-66.429146	-63.470463	-60.283447	-56.877846	-53.259132	-49.428925	-45.387035	-41.135307	-36.682648	-32.050686	-27.278839	-22.427896	-17.580935	-12.841020	-8.3254881	-4.1574020	-0.45502460	2.6791546	5.1682210	6.9680953	8.0711432	8.5060339	8.3334017	7.6389732	6.5245209	5.0985622	3.4679432	1.7309637	-0.026805401	-1.7348471	-3.3376017	-4.7930470	-6.0702915	-7.1471958	-8.0078602	-8.6409559	-9.0383797	-9.1947575	-9.1074162	-8.7766094	-8.2063446	-7.4052181	-6.3872871	-5.1731262	-3.7901773	-2.2729301	-0.66231155	0.99603558	2.6539669	4.2642550	5.7843518	7.1804228	8.4310646	9.5300589	10.487800	11.331243	12.101634	12.850635	13.634880	14.509960	15.524019	16.712240	18.092831	19.665075	21.409525	23.290348	25.259506	27.261751	29.239761	31.139030	32.911346	34.517258	35.926945	37.120369	38.086723	38.823956	39.338860	39.647694	39.777695	39.769173	39.677551	39.574978	39.550621	39.709072	40.166580	41.044666	42.461418	44.521179	47.303345	50.851498	55.164433	60.189751	65.821854	71.904030	78.235435	84.582382	90.692841	96.313248	101.20598	105.16603	108.03532	109.71404	110.16718	109.42700	107.58994	104.80975	101.28605	97.250114	92.948357	88.624985	84.504593	80.776649	77.581528	75.001045	73.052048	71.685699	70.791061	70.204262	69.721191	69.114548	68.152504	66.618073	64.327240	61.144444	56.993752	51.864662	45.812393	38.952713	31.451532	23.511158	15.354009	7.2055874	-0.72169888	-8.2425499	-15.209749	-21.521097	-27.122379	-32.006195	-36.207169	-39.794220	-42.860661	-45.513287	-47.861130	-50.005146	-52.029373	-53.994427	-55.933495	-57.851200	-59.724888	-61.508114	-63.135662	-64.529182	-65.602966	-66.269196	-66.442001	-66.040512	-64.990608	-63.225929	-60.688477	-57.329166	-53.109261	-48.002670	-41.999786	-35.112457	-27.380011	-18.875568	-9.7115383	-0.043146133	9.9311409	19.973553	29.815870	39.173092	47.761448	55.319080	61.627430	66.531075	69.952499	71.901016	72.472694	71.841576	70.242393	67.945984	65.230850	62.353859	59.523472	56.879307	54.480331	52.303219	50.250793	48.168907	45.869953	43.158886	39.858955	35.833729	31.003624	25.354887	18.941643	11.881140	4.3441963	-3.4577103	-11.286916	-18.893829	-26.030054	-32.459846	-37.969540	-42.375313	-45.529446	-47.325439	-47.702114	-46.646683	-44.196407	-40.438679	-35.508987	-29.586338	-22.886343	-15.651958	-8.1423512	-0.62111282	6.6558704	13.451155	19.554943	24.791439	29.022671	32.149437	34.110100	34.877686	34.456108	32.876141	30.191948	26.478077	21.827364	16.349447	10.169279	3.4257379	-3.7304316	-11.139705	-18.637526	-26.059015	-33.244362	-40.043919	-46.323311	-51.967327	-56.882561	-60.998600	-64.267517	-66.662041	-68.172615	-68.804024	-68.571999	-67.500534	-65.620224	-62.967976	-59.588131	-55.534657	-50.874168	-45.688820	-40.078800	-34.163239	-28.079533	-21.980522	-16.029644	-10.394420	-5.2388306	-0.71513200	3.0439744	5.9324403	7.8764143	8.8382416	8.8183727	7.8554001	6.0240645	3.4313235	0.21074319	-3.4846399	-7.4908476	-11.642050	-15.780107	-19.763269	-23.473986	-26.824219	-29.758389	-32.253078	-34.313675	-35.968292	-37.259823	-38.237286	-38.947613	-39.429298	-39.708794	-39.800171	-39.708096	-39.433167	-38.978790	-38.357750	-37.597279	-36.741173	-35.848671	-34.989815	-34.238327	-33.663292	-33.321243	-33.250084	-33.466263	-33.965282	-34.725803	-35.715935	-36.900658	-38.248722	-39.737652	-41.355957	-43.102371	-44.982193	-47.002007	-49.163658	-51.459045	-53.866508	-56.349686	-58.858944	-61.334995	-63.713951	-65.932922	-67.935013	-69.673027	-71.111198	-72.224937	-72.998817	-73.423431	-73.491844	-73.196632	-72.528000	-71.473389	-70.018684	-68.150513	-65.859230	-63.141476	-60.002117	-56.454670	-52.520180	-48.224869	-43.596951	-38.663403	-33.447445	-27.967594	-22.238522	-16.273916	-10.091317	-3.7178352	2.8035159	9.4084139	16.007460	22.484861	28.700642	34.496105	39.702835	44.154522	47.700455	50.219517	51.633087	51.915073	51.097824	49.272316	46.582779	43.215420	39.382046	35.300915	31.176283	27.179518	23.434687	20.009411	16.913795	14.106298	11.506286	9.0111446	6.5150733	3.9269733	1.1841502	-1.7395740	-4.8328929	-8.0525360	-11.333771	-14.604110	-17.797234	-20.864632	-23.783300	-26.558264	-29.219868	-31.816774	-34.406212	-37.043106	-39.770096	-42.609669	-45.559399	-48.590679	-51.650452	-54.665443	-57.548073	-60.202797	-62.532383	-64.443398	-65.850334	-66.678719	-66.866966	-66.367523	-65.147408	-63.188789	-60.489635	-57.064785	-52.947178	-48.189625	-42.866104	-37.072639	-30.927109	-24.567404	-18.147568	-11.831699	-5.7856178	-0.16681075	4.8864746	9.2663631	12.904685	15.779591	17.918270	19.394407	20.320864	20.837004	21.092756	21.230726	21.368519	21.584270	21.906996	22.313452	22.732597	23.056173	23.154972	22.897444	22.168709	20.886475	19.012321	16.556419	13.576233	10.169035	6.4605179	2.5911064	-1.2978210	-5.0761499	-8.6344814	-11.890177	-14.790155	-17.310904	-19.456257	-21.254023	-22.751839	-24.012789	-25.110912	-26.126730	-27.142532	-28.237623	-29.483303	-30.938059	-32.643173	-34.619171	-36.863842	-39.351864	-42.036469	-44.853088	-47.724480	-50.566887	-53.296631	-55.836151	-58.118786	-60.092106	-61.718925	-62.976269	-63.852440	-64.342209	-64.441032	-64.138535	-63.412010	-62.220848	-60.502144	-58.168404	-55.107903	-51.187820	-46.260593	-40.173126	-32.778442	-23.948837	-13.589523	-1.6515245	11.857688	26.866665	43.236183	60.759659	79.167381	98.133507	117.28606	136.21735	154.49576	171.67776	187.32022	200.99379	212.29736	220.87410	226.42877	228.74559	227.70464	223.29602	215.62857	204.93256	191.55392	175.94113	158.62482	140.19113	121.25279	102.41849	84.264519	67.309982	51.997185	38.678204	27.607044	18.937410	12.725115	8.9339991	7.4445148	8.0640926	10.538694	14.564865	19.802162	25.885471	32.437183
-58.286270	-58.506275	-58.876812	-59.400379	-60.077808	-60.906612	-61.879341	-62.981895	-64.192123	-65.478989	-66.802292	-68.113396	-69.356857	-70.473122	-71.402199	-72.088005	-72.483162	-72.553795	-72.283653	-71.677307	-70.761681	-69.585876	-68.218948	-66.745705	-65.260948	-63.862312	-62.642567	-61.681938	-61.041138	-60.756042	-60.834438	-61.255299	-61.970829	-62.911194	-63.991280	-65.118927	-66.203575	-67.164261	-67.936218	-68.475189	-68.759254	-68.788269	-68.581261	-68.172661	-67.607948	-66.939423	-66.222672	-65.513542	-64.865952	-64.329826	-63.949173	-63.759895	-63.787506	-64.044762	-64.529709	-65.224197	-66.093468	-67.086563	-68.137657	-69.167824	-70.087158	-70.796860	-71.191254	-71.159729	-70.589363	-69.368271	-67.390442	-64.562340	-60.811134	-56.094368	-50.410015	-43.805664	-36.385586	-28.314089	-19.813816	-11.158621	-2.6605577	5.3481903	12.537153	18.601336	23.284555	26.400047	27.846519	27.617565	25.803995	22.588604	18.234158	13.065969	7.4506311	1.7733493	-3.5846729	-8.2662859	-11.955319	-14.388853	-15.365454	-14.748688	-12.467423	-8.5129585	-2.9339452	4.1704664	12.658917	22.357260	33.068584	44.583473	56.688942	69.175560	81.840675	94.487747	106.92092	118.93681	130.31470	140.80901	150.14583	158.02815	164.14861	168.21118	169.95872	169.20224	165.84758	159.91576	151.55119	141.01897	128.68871	115.00908	100.47485	85.591797	70.842606	56.658546	43.397789	31.332695	20.645422	11.431061	3.7063372	-2.5779376	-7.5225983	-11.265958	-13.970778	-15.813301	-16.974314	-17.632359	-17.958336	-18.110954	-18.232637	-18.445190	-18.845596	-19.502016	-20.450562	-21.693773	-23.201418	-24.913940	-26.748997	-28.610220	-30.397747	-32.019051	-33.398907	-34.487209	-35.263599	-35.738613	-35.951290	-35.963768	-35.853699	-35.705791	-35.602936	-35.618378	-35.809006	-36.210121	-36.831688	-37.655682	-38.634262	-39.688679	-40.708630	-41.552444	-42.048225	-41.996613	-41.175392	-39.346333	-36.264641	-31.690348	-25.401781	-17.210228	-6.9750295	5.3814445	19.859779	36.371380	54.728184	74.635986	95.691322	117.38393	139.10547	160.16595	179.81905	197.29655	211.84996	222.79829	229.57719	231.78503	229.22021	221.90517	210.09271	194.25400	175.04701	153.27068	129.80769	105.56323	81.405396	58.113602	36.338726	16.578009	-0.83533382	-15.728257	-28.072960	-37.963921	-45.590687	-51.209618	-55.117535	-57.628750	-59.056866	-59.700928	-59.835762	-59.705330	-59.518196	-59.444160	-59.611469	-60.104588	-60.962528	-62.178272	-63.699734	-65.432907	-67.247269	-68.983818	-70.465225	-71.507675	-71.933876	-71.586037	-70.338211	-68.107185	-64.860893	-60.624058	-55.480492	-49.571712	-43.092155	-36.280701	-29.409111	-22.767857	-16.650005	-11.334078	-7.0669279	-4.0476027	-2.4136839	-2.2307386	-3.4858093	-6.0859413	-9.8612614	-14.573078	-19.926062	-25.583466	-31.184860	-36.364365	-40.768890	-44.074711	-46.001858	-46.325344	-44.882538	-41.576550	-36.375244	-29.305843	-20.445753	-9.9102707	2.1615257	15.621211	30.323816	46.137505	62.947960	80.657257	99.176521	118.41277	138.25200	158.54037	179.06586	199.54440	219.61237	238.82771	256.68182	272.62106	286.07776	296.50772	303.43066	306.46960	305.38525	300.10025	290.71231	277.49338	260.87546	241.42418	219.80359	196.73534	172.95578	149.17514	126.04155	104.11138	83.828079	65.509346	49.342155	35.385723	23.581039	13.766465	5.6983805	-0.92439556	-6.4337001	-11.164352	-15.428018	-19.490257	-23.553701	-27.748032	-32.128220	-36.680775	-41.336670	-45.989365	-50.514950	-54.791756	-58.717285	-62.220078	-65.266029	-67.858704	-70.034615	-71.854858	-73.394630	-74.732254	-75.939484	-77.073677	-78.172829	-79.253250	-80.310074	-81.319756	-82.244179	-83.035789	-83.643028	-84.015495	-84.108780	-83.888214	-83.331581	-82.430794	-81.192291	-79.636307	-77.795395	-75.712074	-73.436119	-71.021729	-68.524689	-66.000023	-63.500114	-61.073498	-58.764351	-56.612541	-54.653931	-52.920986	-51.442883	-50.245522	-49.350636	-48.774445	-48.525887	-48.604694	-48.999840	-49.688690	-50.637188	-51.801231	-53.128967	-54.563995	-56.048584	-57.526783	-58.946823	-60.262718	-61.434929	-62.430561	-63.223118	-63.792267	-64.124031	-64.210983	-64.052856	-63.656822	-63.037487	-62.216209	-61.219593	-60.077145	-58.818634	-57.471062	-56.055946	-54.587234	-53.070034	-51.500626	-49.867626	-48.154358	-46.342377	-44.415634	-42.365372	-40.194901	-37.923950	-35.591995	-33.259953	-31.009710	-28.941223	-27.167065	-25.804573	-24.966305	-24.749676	-25.226896	-26.436432	-28.377220	-31.006275	-34.240257	-37.960781	-42.022835	-46.265335	-50.522625	-54.635529	-58.461288	-61.881287	-64.806664	-67.181313	-68.982941	-70.222099	-70.939674	-71.202873	-71.099953	-70.733849	-70.214905	-69.653114	-69.150513	-68.794296	-68.651520	-68.765701	-69.155907	-69.818253	-70.729462	-71.851868	-73.139389	-74.543182	-76.016861	-77.520126	-79.021034	-80.496445	-81.930992	-83.314857	-84.640976	-85.901917	-87.087372	-88.182327	-89.166595	-90.015434	-90.701515	-91.197632	-91.479736	-91.529785	-91.337677	-90.902039	-90.229454	-89.332245	-88.225067	-86.920906	-85.426971	-83.741592	-81.852463	-79.736961	-77.364815	-74.702881	-71.721710	-68.403137	-64.747597	-60.780418	-56.555683	-52.156960	-47.694351	-43.297878	-39.107788	-35.262817	-31.887840	-29.082556	-26.912708	-25.405252	-24.547932	-24.293488	-24.567863	-25.280691	-26.337074	-27.648289	-29.140446	-30.759714	-32.473934	-34.270905	-36.153996	-38.136303	-40.234596	-42.463951	-44.833828	-47.345959	-49.993881	-52.763809	-55.636177	-58.587391	-61.591347	-64.620277	-67.645142	-70.635338	-73.558304	-76.379219	-79.061066	-81.565292	-83.853241	-85.888100	-87.637375	-89.075439	-90.185829	-90.963150	-91.414131	-91.557716	-91.424133	-91.053207	-90.491570	-89.789505	-88.997482	-88.162758	-87.326393	-86.520966	-85.769356	-85.084366	-84.469391	-83.919998	-83.425819	-82.972778	-82.545105	-82.126938	-81.703400	-81.261024	-80.787582	-80.271568	-79.701324	-79.064049	-78.344727	-77.525009	-76.582253	-75.488464	-74.209526	-72.704758	-70.927025	-68.823715	-66.339043	-63.417519	-60.009033	-56.075001	-51.595280	-46.575207	-41.051594	-35.097084	-28.821655	-22.370996	-15.921153	-9.6697006	-3.8240469	1.4122331	5.8539448	9.3480148	11.785357	13.109742	13.322492	12.483049	10.705139	8.1490536	5.0111427	1.5108540	-2.1226997	-5.6645737	-8.9067335	-11.669506	-13.811264	-15.236282	-15.900130	-15.813110	-15.040869	-13.702049	-11.962223	-10.024271	-8.1146297	-6.4662390	-5.2988729	-4.7987714	-5.0992656	-6.2647557	-8.2802868	-11.048186	-14.392798	-18.073345	-21.803841	-25.278559	-28.200058	-30.307337	-31.401037	-31.363071	-30.168745	-27.890055	-24.689970	-20.808231	-16.540209
-29.499573	-23.578686	-16.733524	-8.9073353	-0.017869949	10.037838	21.372198	34.090019	48.266624	63.923477	81.003685	99.350250	118.69010	138.62694	158.64417	178.12099	196.35889	212.62003	226.17297	236.34328	242.56326	244.41757	241.67833	234.32791	222.56483	206.79385	187.59914	165.70457	141.92438	117.10941	92.093498	67.646172	44.434349	22.996502	3.7304366	-13.106502	-27.385752	-39.087818	-48.277710	-55.078629	-59.647396	-62.153679	-62.764824	-61.637035	-58.913029	-54.725513	-49.205330	-42.492638	-34.749344	-26.170317	-16.991455	-7.4925752	2.0063362	11.156141	19.596323	26.978355	32.991310	37.387375	40.003067	40.773575	39.737602	37.032471	32.879559	27.562845	21.402805	14.729722	7.8591347	1.0723085	-5.3972631	-11.370862	-16.725637	-21.391346	-25.344339	-28.600224	-31.206440	-33.235275	-34.777790	-35.938126	-36.828102	-37.561806	-38.249882	-38.993790	-39.880333	-40.976727	-42.326996	-43.949879	-45.838623	-47.962543	-50.270206	-52.693787	-55.154209	-57.566326	-59.843987	-61.904400	-63.671730	-65.079880	-66.074158	-66.612251	-66.664246	-66.211952	-65.247726	-63.773060	-61.797230	-59.336411	-56.413624	-53.059597	-49.314648	-45.231068	-40.875538	-36.330803	-31.695711	-27.082954	-22.614412	-18.413986	-14.598647	-11.268924	-8.4997835	-6.3335228	-4.7754989	-3.7934532	-3.3209093	-3.2635248	-3.5087245	-3.9365118	-4.4310861	-4.8916154	-5.2416396	-5.4356737	-5.4633193	-5.3500481	-5.1546478	-4.9638810	-4.8844213	-5.0329967	-5.5254102	-6.4654551	-7.9350171	-9.9859447	-12.634822	-15.860847	-19.607103	-23.784714	-28.279331	-32.958996	-37.682785	-42.308846	-46.701771	-50.738647	-54.313770	-57.342354	-59.763096	-61.540398	-62.665852	-63.159309	-63.069134	-62.471096	-61.465679	-60.173054	-58.725693	-57.258579	-55.897575	-54.746826	-53.876350	-53.311203	-53.023720	-52.929855	-52.890640	-52.718998	-52.192051	-51.067940	-49.106483	-46.091858	-41.855736	-36.298855	-29.409046	-21.273577	-12.084520	-2.1354554	8.1907339	18.442814	28.129879	36.755661	43.855484	49.033134	51.993111	52.566132	50.724255	46.584404	40.399712	32.539131	23.457798	13.661125	3.6658845	-6.0372815	-15.016727	-22.924774	-29.513163	-34.637997	-38.254959	-40.405819	-41.199299	-40.788548	-39.348583	-37.056313	-34.075462	-30.547508	-26.589397	-22.297085	-17.754042	-13.042253	-8.2536755	-3.4999132	1.0821319	5.3295860	9.0586720	12.075236	14.189548	15.233598	15.079155	13.653836	10.953674	7.0503197	2.0919600	-3.7021928	-10.053502	-16.640667	-23.119730	-29.146219	-34.397163	-38.591705	-41.508850	-43.001049	-43.003323	-41.536873	-38.707218	-34.696743	-29.752035	-24.166338	-18.258728	-12.350893	-6.7438951	-1.6965046	2.5926657	5.9975338	8.4705095	10.041402	10.809512	10.930830	10.600171	10.032070	9.4406948	9.0213852	8.9346676	9.2938309	10.156496	11.520981	13.326569	15.458408	17.756165	20.026197	22.056326	23.632343	24.555046	24.656456	23.813759	21.959942	19.089920	15.261625	10.592360	5.2503047	-0.55723572	-6.5975862	-12.627274	-18.405348	-23.704275	-28.317661	-32.064129	-34.787674	-36.355537	-36.654732	-35.589176	-33.079052	-29.064081	-23.511471	-16.428278	-7.8773565	2.0059307	12.999037	24.783539	36.945381	48.986958	60.351517	70.459145	78.751297	84.739159	88.050430	88.468536	85.958572	80.677597	72.965843	63.321510	52.360588	40.767441	29.241619	18.446440	8.9654932	1.2699758	-4.3004808	-7.5436954	-8.3890772	-6.8832173	-3.1698999	2.5310321	9.9439640	18.754557	28.623005	39.194115	50.105289	60.993958	71.506447	81.308685	90.099304	97.624481	103.69291	108.18884	111.08121	112.42697	112.36752	111.11776	108.94912	106.16782	103.09024	100.01890	97.219963	94.905655	93.222336	92.245567	91.983116	92.386208	93.368561	94.832443	96.699677	98.944374	101.62361	104.90067	109.05637	114.48356	121.66293	131.11903	143.35997	158.80507	177.71007	200.09763	225.70357	253.94814	283.93665	314.49493	344.23596	371.65402	395.23721	413.58704	425.53235	430.22562	427.21136	416.45886	398.35815	373.67883	343.49896	309.11157	271.92200	233.34540	194.71449	157.20694	121.79482	89.218445	59.982971	34.372768	12.480216	-5.7576427	-20.518188	-32.052376	-40.645947	-46.584782	-50.125034	-51.469265	-50.748997	-48.014694	-43.233891	-36.298378	-27.040611	-15.259211	-0.75245500	16.642017	37.004635	60.291786	86.298958	114.63385	144.70427	175.72404	206.74081	236.68391	264.43259	288.89801	309.11224	324.31503	334.02759	338.10428	336.75415	330.52753	320.26788	307.03363	291.99664	276.33093	261.10413	247.18260	235.16373	225.33986	217.69740	211.94995	207.59775	204.00659	200.49365	196.41176	191.22121	184.54265	176.18706	166.16161	154.65352	141.99593	128.62224	115.01504	101.65659	88.985359	77.363419	67.056252	58.224564	50.928089	45.137573	40.752987	37.625278	35.578152	34.429138	34.007854	34.170650	34.811054	35.866142	37.318104	39.192787	41.554272	44.497772	48.141193	52.615913	58.057785	64.597404	72.349892	81.403259	91.804855	103.54656	116.55033	130.65469	145.60657	161.06018	176.58568	191.68933	205.84453	218.53287	229.29285	237.77029	243.76877	247.29190	248.57526	248.10298	246.60658	245.04456	244.56294	246.43814	252.00496	262.57324	279.33725	303.28372	335.10223	375.10504	423.16187	478.65515	540.46393	606.97876	676.15497	745.60370	812.72009	874.84113	929.42499	974.23535	1007.5146	1028.1279	1035.6597	1030.4531	1013.5765	986.72974	952.08325	912.07758	869.19836	825.75250	783.67328	744.37573	708.67529	676.78259	648.36401	622.66284	598.65491	575.21985	551.30054	526.03357	498.83438	469.43503	437.87430	404.45175	369.65860	334.09940	298.41702	263.23233	229.10027	196.48666	165.76048	137.19931	111.00186	87.304276	66.195755	47.732471	31.947401	18.856764	8.4622355	0.74922848	-4.3182764	-6.8062086	-6.8207650	-4.5194902	-0.12106180	6.0885057	13.755425	22.465082	31.757343	41.150002	50.168236	58.377686	65.416962	71.025208	75.061783	77.513916	78.492363	78.214767	76.979370	75.132637	73.034531	71.026245	69.403046	68.395462	68.158714	68.771248	70.240166	72.512321	75.488113	79.036346	83.007629	87.244919	91.590752	95.890617	99.993698	103.75260	107.02242	109.66304	111.54341	112.54977	112.59646	111.63758	109.67802	106.78161	103.07411	98.740829	94.018387	89.182404	84.531525	80.370667	76.994080	74.669868	73.625443	74.034485	76.004547	79.565514	84.659241	91.132164	98.732117	107.11197	115.84097	124.42523	132.33630	139.04594	144.06432	146.97707	147.47787	145.39317	140.69617	133.50931
43.515926	42.517883	41.799610	41.117363	40.231133	38.925652	37.029625	34.430504	31.083536	27.013784	22.311169	17.118864	11.616972	6.0032873	0.47398472	-4.7935028	-9.6534176	-13.998722	-17.762211	-20.911695	-23.440716	-25.356598	-26.667683	-27.371634	-27.446688	-26.846405	-25.498716	-23.308973	-20.166409	-15.953160	-10.554957	-3.8722997	4.1684160	13.604480	24.428070	36.578518	49.936810	64.321777	79.488632	95.130188	110.88113	126.32582	141.01001	154.45689	166.18710	175.74231	182.71075	186.75417	187.63213	185.22314	179.53943	170.73241	159.08948	145.01996	129.03119	111.69823	93.626961	75.417015	57.626022	40.739746	25.149954	11.141953	-1.1079590	-11.525794	-20.126143	-26.993502	-32.261440	-36.092232	-38.658817	-40.130711	-40.664017	-40.395988	-39.443150	-37.902199	-35.852741	-33.360851	-30.482952	-27.269424	-23.767931	-20.026464	-16.096222	-12.034377	-7.9065342	-3.7890723	0.22946998	4.0478907	7.5534754	10.624964	13.137411	14.968931	16.008810	16.166157	15.378472	13.618889	10.901180	7.2822714	2.8611436	-2.2250638	-7.8077064	-13.695553	-19.684566	-25.568438	-31.148415	-36.242413	-40.692928	-44.373306	-47.192753	-49.099743	-50.083672	-50.174885	-49.442520	-47.990299	-45.950150	-43.473640	-40.722038	-37.855576	-35.022736	-32.350986	-29.939579	-27.855320	-26.131907	-24.772301	-23.754108	-23.036724	-22.569399	-22.298849	-22.175476	-22.157383	-22.212000	-22.315487	-22.450396	-22.602699	-22.759148	-22.905907	-23.029205	-23.117729	-23.166967	-23.183870	-23.191193	-23.229870	-23.358566	-23.649763	-24.182634	-25.033329	-26.264393	-27.914536	-29.990999	-32.465446	-35.274414	-38.324272	-41.500053	-44.676659	-47.730995	-50.553020	-53.054432	-55.173820	-56.877930	-58.159088	-59.029869	-59.515518	-59.645828	-59.447289	-58.936611	-58.116219	-56.972149	-55.474525	-53.580463	-51.239216	-48.399124	-45.015957	-41.061813	-36.533825	-31.461805	-25.913757	-19.998512	-13.864660	-7.6956763	-1.7011677	3.8952241	8.8699770	13.015081	16.152750	18.148373	18.920765	18.448206	16.770979	13.989622	10.259910	5.7849336	0.80514383	-4.4130564	-9.5893497	-14.441965	-18.700150	-22.116341	-24.477644	-25.616463	-25.419649	-23.835552	-20.878323	-16.628986	-11.232478	-4.8906775	2.1487908	9.6071415	17.191954	24.615755	31.614666	37.964539	43.494057	48.092186	51.710350	54.358887	56.097980	57.025505	57.262691	56.940029	56.185364	55.115211	53.830021	52.413490	50.934658	49.451698	48.015831	46.673901	45.468307	44.435207	43.599545	42.969673	42.531464	42.244202	42.039421	41.822811	41.480263	40.887009	39.919247	38.466492	36.443798	33.801811	30.533943	26.679579	22.323732	17.592907	12.647887	7.6747980	2.8747897	-1.5463367	-5.3880467	-8.4644508	-10.612279	-11.698187	-11.625032	-10.337090	-7.8242569	-4.1246948	0.67468309	6.4401350	12.996410	20.135099	27.626562	35.234253	42.730419	49.911938	56.614635	62.724033	68.181870	72.987831	77.195564	80.904724	84.249634	87.386185	90.478676	93.687340	97.158112	101.01422	105.34994	110.22589	115.66546	121.65127	128.12282	134.97476	142.05626	149.17328	156.09311	162.55318	168.27289	172.96854	176.37039	178.23988	178.38585	176.67793	173.05614	167.53568	160.20653	151.22849	140.82230	129.25714	116.83661	103.88304	90.722488	77.670113	65.017563	53.022396	41.900612	31.821823	22.907654	15.232897	8.8290100	3.6893306	-0.22454357	-2.9763656	-4.6486883	-5.3375139	-5.1473026	-4.1871290	-2.5672240	-0.39609957	2.2222695	5.1907568	8.4212227	11.835837	15.367419	18.958311	22.558224	26.120508	29.597717	32.937122	36.076912	38.943718	41.452515	43.509193	45.015648	45.877514	46.013260	45.363640	43.900738	41.633995	38.613632	34.929482	30.706059	26.093721	21.257563	16.365208	11.575372	7.0283818	2.8402033	-0.89998341	-4.1288548	-6.8050480	-8.9038410	-10.411598	-11.320899	-11.627760	-11.330893	-10.433086	-8.9445248	-6.8869424	-4.2980871	-1.2351794	2.2231207	5.9770055	9.9084539	13.886616	17.775286	21.441885	24.766703	27.651405	30.025589	31.850540	33.119766	33.856075	34.105778	33.930824	33.400200	32.581753	31.535694	30.310114	28.939777	27.446903	25.844481	24.140335	22.341667	20.458630	18.506817	16.507835	14.488147	12.476624	10.501351	8.5861874	6.7478848	4.9945230	3.3252997	1.7318565	0.20118332	-1.2805116	-2.7236028	-4.1310196	-5.4951448	-6.7962012	-8.0023890	-9.0722122	-9.9583797	-10.613295	-10.995275	-11.074885	-10.840667	-10.303226	-9.4975672	-8.4830990	-7.3410378	-6.1698065	-5.0786276	-4.1799316	-3.5812502	-3.3776739	-3.6449976	-4.4348688	-5.7717333	-7.6518154	-10.044786	-12.896721	-16.135197	-19.674864	-23.423393	-27.286825	-31.173790	-34.997650	-38.676678	-42.131870	-45.282681	-48.041477	-50.306961	-51.958237	-52.849846	-52.809093	-51.636265	-49.108311	-44.986179	-39.025604	-30.991089	-20.672342	-7.9019246	7.4266138	25.342060	45.781174	68.578560	93.461624	120.05224	147.87503	176.37270	204.92760	232.88889	259.60199	284.43948	306.82993	326.28265	342.40616	354.91895	363.65274	368.54825	369.64423	367.06339	360.99582	351.68378	339.40668	324.47079	307.20142	287.93793	267.03061	244.83792	221.72336	198.05074	174.17755	150.44769	127.18260	104.67326	83.173355	62.894798	44.005848	26.632107	10.860113	-3.2574110	-15.694921	-26.447435	-35.524384	-42.944530	-48.732628	-52.917614	-55.532696	-56.616932	-56.218254	-54.397503	-51.232914	-46.824680	-41.298866	-34.809757	-27.540388	-19.700178	-11.519587	-3.2419395	4.8873973	12.633157	19.782425	26.155781	31.615139	36.068230	39.468231	41.809669	43.120754	43.454189	42.877350	41.464458	39.290886	36.430698	32.957054	28.945272	24.476639	19.642424	14.546654	9.3071442	4.0541344	-1.0728025	-5.9294300	-10.372232	-14.263720	-17.477369	-19.901640	-21.443171	-22.029661	-21.612425	-20.169188	-17.707275	-14.266962	-9.9245987	-4.7948122	0.96943974	7.1795874	13.617874	20.048031	26.228966	31.931747	36.956974	41.151077	44.419029	46.731476	48.124855	48.694469	48.580761	47.950939	46.978321	45.822277	44.611641	43.433453	42.328697	41.294632	40.293259	39.264004	38.138382	36.854401	35.368446	33.662998	31.749319	29.665165	27.467567	25.222544	22.993126	20.827444	18.749424	16.752234	14.796951	12.815715	10.719320	8.4082985	5.7856731	2.7697687	-0.69447899	-4.6276369	-9.0120516	-13.792609	-18.881519	-24.166542	-29.520805	-34.812794	-39.914944	-44.709869	-49.093124	-52.972866	-56.266632	-58.896030	-60.780651	-61.831947	-61.948185	-61.011139	-58.884827	-55.416538	-50.440254	-43.782223	-35.268768	-24.736126	-12.042009	2.9212966	20.212971
-40.489296	-38.870991	-37.148438	-35.300457	-33.300190	-31.120445	-28.738102	-26.136673	-23.306997	-20.245544	-16.951391	-13.421886	-9.6481609	-5.6107421	-1.2762949	3.4046044	8.4976025	14.082975	20.251619	27.098536	34.713776	43.170906	52.513248	62.739059	73.787025	85.523895	97.736893	110.13279	122.34611	133.95697	144.51820	153.59029	160.77943	165.77533	168.38335	168.54510	166.34682	162.01051	155.87222	148.34776	139.89166	130.95445	121.94371	113.19298	104.94236	97.331367	90.404228	84.125458	78.402657	73.113487	68.132828	63.356754	58.720993	54.211559	49.866730	45.770996	42.040756	38.805473	36.185207	34.268566	33.093662	32.634560	32.795540	33.414059	34.272251	35.115906	35.678776	35.709328	34.996758	33.392956	30.827953	27.316940	22.957897	17.920328	12.426622	6.7277808	1.0771105	-4.2956061	-9.2064037	-13.533201	-17.224501	-20.299656	-22.841259	-24.980963	-26.880810	-28.712660	-30.638195	-32.792130	-35.269951	-38.121536	-41.350327	-44.917641	-48.750553	-52.751862	-56.810474	-60.810921	-64.640892	-68.196533	-71.385284	-74.126869	-76.352936	-78.006119	-79.039291	-79.415451	-79.108574	-78.105606	-76.409203	-74.040901	-71.044121	-67.486076	-63.458282	-59.074757	-54.468060	-49.782902	-45.167908	-40.766232	-36.705971	-33.091412	-29.996218	-27.458891	-25.481951	-24.033815	-23.053972	-22.460451	-22.158798	-22.051531	-22.047195	-22.067678	-22.053593	-21.966843	-21.790539	-21.526278	-21.189419	-20.802999	-20.391041	-19.971865	-19.552341	-19.123177	-18.655939	-18.101940	-17.393465	-16.447521	-15.172474	-13.477602	-11.285336	-8.5449839	-5.2465620	-1.4322469	2.7969534	7.2816429	11.813202	16.151669	20.050493	23.285360	25.681871	27.137466	27.633224	27.232943	26.068909	24.317038	22.165478	19.782530	17.290257	14.747812	12.147797	9.4255724	6.4789171	3.1941662	-0.52706504	-4.7450886	-9.4675999	-14.645063	-20.176399	-25.922533	-31.725191	-37.426659	-42.887596	-47.999737	-52.692581	-56.933647	-60.723450	-64.086807	-67.062553	-69.693375	-72.017609	-74.063454	-75.846375	-77.369270	-78.624901	-79.599907	-80.279556	-80.652130	-80.712341	-80.463272	-79.916176	-79.087837	-77.996109	-76.653839	-75.062103	-73.204170	-71.041389	-68.512383	-65.536453	-62.021446	-57.875580	-53.021812	-47.412689	-41.043068	-33.958569	-26.257786	-18.087566	-9.6318645	-1.0960155	7.3111496	15.394073	22.983284	29.942385	36.168358	41.586056	46.138645	49.777309	52.453098	54.113525	54.705822	54.186630	52.536537	49.777351	45.987377	41.312286	35.967411	30.230490	24.424574	18.892727	13.967849	9.9414349	7.0360489	5.3848071	5.0210667	5.8788071	7.8039064	10.573221	13.919329	17.556614	21.205471	24.612221	27.562769	29.889994	31.476061	32.250034	32.184380	31.290257	29.614033	27.234461	24.260193	20.826927	17.092842	13.231333	9.4211769	5.8341823	2.6220813	-0.095892429	-2.2428160	-3.7890859	-4.7519803	-5.1894274	-5.1885462	-4.8508492	-4.2761674	-3.5479522	-2.7219901	-1.8202658	-0.83053684	0.28858662	1.5988135	3.1712389	5.0758600	7.3733201	10.110066	13.317142	17.011292	21.196735	25.865370	30.993559	36.535103	42.410652	48.496719	54.617039	60.540291	65.987427	70.649490	74.215721	76.407776	77.015457	75.927223	73.149986	68.814194	63.162045	56.521484	49.269123	41.789215	34.434853	27.497608	21.189819	15.641109	10.908030	6.9941807	3.8758574	1.5289106	-0.047588825	-0.81396246	-0.68055534	0.49351549	2.8931518	6.7337723	12.241561	19.629532	29.070379	40.667534	54.426849	70.231628	87.823967	106.79636	126.59628	146.54645	165.88126	183.79697	199.51350	212.34042	221.74100	227.38644	229.19342	227.33981	222.25505	214.58675	205.14529	194.83336	184.56656	175.19522	167.43369	161.80490	158.60443	157.88618	159.46974	162.96616	167.81934	173.35716	178.84770	183.55576	186.79568	187.97760	186.64435	182.49834	175.41628	165.45233	152.82996	137.92162	121.21973	103.29914	84.775070	66.259445	48.319683	31.443174	16.011547	2.2863932	-9.5924778	-19.596388	-27.787411	-34.291298	-39.268227	-42.885414	-45.295624	-46.623989	-46.964134	-46.382866	-44.931221	-42.658554	-39.626385	-35.918900	-31.648088	-26.952843	-21.992594	-16.937155	-11.954987	-7.2018156	-2.8117070	1.1088152	4.4830594	7.2637391	9.4304781	10.986221	11.953413	12.370567	12.288698	11.768255	10.875622	9.6791611	8.2450514	6.6330967	4.8932943	3.0639896	1.1721697	-0.76328516	-2.7258165	-4.6931524	-6.6282310	-8.4705153	-10.129225	-11.479624	-12.363251	-12.592114	-11.956345	-10.234207	-7.2031765	-2.6506848	3.6163459	11.763967	21.925720	34.198982	48.643414	65.280487	84.095238	105.03944	128.03709	152.99290	179.80182	208.36079	238.57899	270.38538	303.73053	338.57956	374.89566	412.61288	451.60031	491.62027	532.28772	573.03436	613.08698	651.46472	686.99945	718.38428	744.24194	763.21808	774.08099	775.82739	767.77576	749.64026	721.57458	684.18323	638.49261	585.89032	528.03601	466.75351	403.91550	341.33191	280.65146	223.28516	170.35449	122.66692	80.717041	44.708595	14.592622	-9.8844862	-29.129112	-43.649860	-54.012333	-60.801971	-64.596252	-65.946320	-65.367249	-63.334835	-60.286957	-56.626923	-52.726334	-48.925701	-45.531677	-42.810516	-40.978569	-40.191319	-40.533413	-42.011665	-44.553566	-48.012390	-52.179195	-56.800980	-61.602581	-66.310196	-70.673065	-74.481094	-77.576546	-79.859108	-81.284569	-81.858513	-81.626686	-80.663986	-79.063965	-76.929886	-74.368225	-71.484520	-68.381416	-65.157890	-61.909023	-58.725513	-55.692123	-52.884644	-50.365593	-48.178299	-46.340485	-44.837788	-43.618454	-42.590363	-41.621471	-40.544537	-39.166740	-37.283882	-34.698589	-31.240814	-26.788837	-21.288280	-14.766753	-7.3418446	0.77861547	9.3051167	17.883255	26.117565	33.600079	39.941448	44.800999	47.913952	49.111916	48.336155	45.641422	41.190361	35.239086	28.114885	20.188532	11.843541	3.4458213	-4.6836615	-12.290122	-19.198313	-25.316795	-30.633335	-35.202576	-39.127975	-42.540840	-45.579098	-48.368263	-51.006760	-53.556179	-56.037277	-58.430481	-60.680439	-62.702629	-64.391426	-65.627907	-66.287498	-66.246727	-65.389626	-63.613918	-60.837280	-57.003922	-52.090866	-46.113754	-39.130966	-31.245586	-22.604019	-13.391537	-3.8240795	5.8621845	15.423225	24.619864	33.229488	41.056229	47.938431	53.753510	58.420708	61.901314	64.197327	65.348404	65.427460	64.534477	62.788612	60.319016	57.254677	53.714054	49.796146	45.573959	41.091244	36.363918	31.384897	26.133181	20.584831	14.724479	8.5563173	2.1123209	-4.5430512	-11.311984	-18.066706	-24.656380	-30.916565	-36.680462	-41.790619
143.96146	133.99112	123.23231	112.00414	100.65079	89.533661	79.021042	69.475182	61.236794	54.607327	49.829903	47.069923	46.397564	47.774048	51.044197	55.937401	62.077999	69.005913	76.206139	83.144882	89.309189	94.245102	97.591225	99.102882	98.665115	96.293465	92.122139	86.382889	79.376556	71.441704	62.923515	54.146278	45.391903	36.885517	28.789078	21.201742	14.166633	7.6815176	1.7124135	-3.7921238	-8.8874111	-13.621279	-18.025404	-22.110538	-25.865200	-29.257923	-32.242496	-34.765266	-36.773758	-38.225365	-39.095341	-39.383064	-39.115948	-38.350620	-37.171082	-35.683964	-34.011650	-32.283245	-30.624989	-29.150572	-27.952480	-27.095453	-26.612448	-26.503519	-26.737858	-27.258196	-27.987143	-28.834320	-29.703415	-30.498180	-31.126812	-31.504375	-31.553610	-31.204380	-30.392868	-29.061111	-27.158001	-24.642262	-21.487465	-17.689034	-13.272487	-8.3015118	-2.8844881	2.8220932	8.6145754	14.248752	19.451693	23.938850	27.434320	29.692701	30.519880	29.790077	27.457407	23.560736	18.220669	11.630160	4.0392766	-4.2637258	-12.972464	-21.782036	-30.405882	-38.588902	-46.115986	-52.815811	-58.560654	-63.262943	-66.869644	-69.355820	-70.718376	-70.971062	-70.141045	-68.267807	-65.403847	-61.617069	-56.994057	-51.643337	-45.697754	-39.314976	-32.675621	-25.978342	-19.432499	-13.248184	-7.6253099	-2.7418535	1.2565547	4.2654824	6.2277617	7.1367598	7.0362911	6.0180683	4.2167578	1.8034832	-1.0220015	-4.0399575	-7.0197768	-9.7296124	-11.946480	-13.466166	-14.113279	-13.750371	-12.286148	-9.6821175	-5.9567814	-1.1876855	4.4890957	10.882572	17.753143	24.821798	31.782223	38.315685	44.108128	48.868923	52.349991	54.363903	54.799187	53.630928	50.925419	46.837929	41.602890	35.517967	28.922411	22.172312	15.614906	9.5635853	4.2765846	-0.059920788	-3.3425868	-5.5552340	-6.7666068	-7.1217222	-6.8279228	-6.1363840	-5.3208528	-4.6550455	-4.3909216	-4.7392030	-5.8545456	-7.8258667	-10.673029	-14.349885	-18.752869	-23.733969	-29.116486	-34.711407	-40.333241	-45.812881	-51.007504	-55.806282	-60.132401	-63.941963	-67.220428	-69.977669	-72.242783	-74.058838	-75.478752	-76.561584	-77.370033	-77.968079	-78.419044	-78.783447	-79.116814	-79.467056	-79.872162	-80.357849	-80.936119	-81.604568	-82.346672	-83.133148	-83.924316	-84.672897	-85.327133	-85.833847	-86.141121	-86.200356	-85.968063	-85.407059	-84.487480	-83.188072	-81.497444	-79.415825	-76.956825	-74.149193	-71.038101	-67.685196	-64.167526	-60.574570	-57.003620	-53.553612	-50.318085	-47.377865	-44.794579	-42.605659	-40.821682	-39.426311	-38.379059	-37.620178	-37.077324	-36.672913	-36.331009	-35.983128	-35.572243	-35.054340	-34.397896	-33.581573	-32.590660	-31.413250	-30.037012	-28.447126	-26.626364	-24.556715	-22.223269	-19.618996	-16.750128	-13.640999	-10.337526	-6.9083529	-3.4436753	-0.051556587	3.1479776	6.0301743	8.4732523	10.365685	11.612360	12.139282	11.896297	10.858641	9.0269985	6.4273133	3.1099200	-0.85106659	-5.3584576	-10.292677	-15.513120	-20.859962	-26.157085	-31.215986	-35.840584	-39.832920	-42.999187	-45.155872	-46.135746	-45.793358	-44.009907	-40.697388	-35.801788	-29.305216	-21.226881	-11.622369	-0.58156538	11.775260	25.302837	39.837170	55.202168	71.215683	87.693604	104.45210	121.30659	138.06807	154.53786	170.50081	185.72044	199.93571	212.86253	224.20044	233.64368	240.89783	245.69922	247.83479	247.16162	243.62196	237.25284	228.18956	216.66054	202.97644	187.51234	170.68694	152.93826	134.70036	116.38186	98.348274	80.908966	64.310028	48.732933	34.298382	21.074406	9.0874405	-1.6649914	-11.201929	-19.548376	-26.727667	-32.757427	-37.650005	-41.416157	-44.071972	-45.646885	-46.191692	-45.784504	-44.533340	-42.574394	-40.065338	-37.174591	-34.067177	-30.889378	-27.753832	-24.727512	-21.824085	-19.001972	-16.168373	-13.188972	-9.9017019	-6.1333237	-1.7162180	3.4963417	9.6179523	16.721737	24.837543	33.954247	44.025894	54.980816	66.732346	79.189384	92.265770	105.88732	119.99580	134.54962	149.52127	164.89221	180.64545	196.75693	213.18672	229.87061	246.71259	263.58005	280.30087	296.66370	312.42279	327.30542	341.02505	353.29865	363.86716	372.51993	379.11911	383.62228	386.10138	386.75122	385.88840	383.93481	381.38806	378.77780	376.61215	375.32126	375.20309	376.37967	378.77136	382.09305	385.87543	389.50943	392.30948	393.58887	392.73724	389.29034	382.98495	373.79120	361.91949	347.80167	332.04984	315.39862	298.63675	282.53793	267.79706	254.97705	244.47311	236.49496	231.06807	228.05238	227.17542	228.07526	230.34860	233.59937	237.48128	241.73322	246.20082	250.84605	255.74197	261.05539	267.01886	273.89578	281.94138	291.36481	302.29520	314.75504	328.64520	343.74051	359.69998	376.08948	392.41464	408.16290	422.84930	436.06094	447.49789	457.00119	464.56870	470.35309	474.64368	477.83176	480.36334	482.68512	485.18991	488.16672	491.76447	495.97241	500.62137	505.40625	509.92493	513.73212	516.39618	517.55273	516.94818	514.46320	510.11652	504.04648	496.47571	487.66418	477.86044	467.25574	455.95261	443.94943	431.14429	417.35660	402.36197	385.93604	367.89957	348.15839	326.73431	303.78024	279.58163	254.54164	229.15361	203.96461	179.53433	156.39389	135.00951	115.75434	98.890030	84.560059	72.792778	63.513744	56.564331	51.723511	48.731125	47.308899	47.178402	48.074501	49.753952	51.999485	54.620281	57.450279	60.345478	63.182220	65.857063	68.289825	70.429398	72.261971	73.821732	75.200874	76.559448	78.132080	80.231476	83.247650	87.642532	93.939743	102.71033	114.55286	130.06825	149.82861	174.33919	203.99475	239.03056	279.47275	325.09235	375.36813	429.46738	486.24884	544.29205	601.95557	657.45923	708.98633	754.79608	793.33319	823.32697	843.86676	854.44958	854.99591	845.83374	827.65570	801.45642	768.45605	730.01910	687.57483	642.54413	596.27673	550.00110	504.78439	461.50781	420.85092	383.28662	349.08813	318.34235	290.97327	266.77155	245.42943	226.57915	209.83067	194.80762	181.17706	168.67183	157.10304	146.36275	136.41708	127.29169	119.05089	111.77445	105.53417	100.37244	96.286064	93.215607	91.041458	89.587662	88.630653	87.914337	87.167877	86.125557	84.546135	82.230278	79.034157	74.878708	69.753647	63.716572	56.887169	49.438492	41.585037	33.569702	25.650272	18.086226	11.126492	4.9991798	-0.097043097	-3.9987917	-6.5813541	-7.7588663	-7.4812207	-5.7278261	-2.4983702	2.1987362	8.3595333	15.997868	25.157253	35.919998	48.411842	62.800766	79.289566	98.102081
33.636707	34.658897	35.139500	35.202015	34.981407	34.608231	34.194492	33.823269	33.542946	33.366215	33.273735	33.220798	33.146114	32.980846	32.657089	32.114285	31.303471	30.189054	28.748856	26.972443	24.859127	22.415472	19.653730	16.590559	13.246922	9.6485271	5.8268032	1.8196762	-2.3277667	-6.5633922	-10.829102	-15.062754	-19.200912	-23.182369	-26.951332	-30.460751	-33.674374	-36.568146	-39.130009	-41.358624	-43.261173	-44.850697	-46.143250	-47.155735	-47.904396	-48.404396	-48.670273	-48.717205	-48.562717	-48.228180	-47.740051	-47.130177	-46.435123	-45.694450	-44.947823	-44.231300	-43.573235	-42.989796	-42.481186	-42.028442	-41.591934	-41.111374	-40.508175	-39.689678	-38.555466	-37.005291	-34.947990	-32.310570	-29.047026	-25.145733	-20.634977	-15.585853	-10.112410	-4.3684893	1.4583192	7.1555929	12.497179	17.255955	21.217070	24.191219	26.026215	26.616585	25.910074	23.910484	20.676987	16.319372	10.990374	4.8752913	-1.8199499	-8.8811407	-16.097816	-23.273548	-30.234352	-36.834232	-42.958122	-48.522232	-53.472221	-57.779800	-61.438381	-64.458397	-66.862679	-68.682411	-69.953789	-70.715393	-71.006104	-70.863625	-70.323349	-69.417336	-68.173645	-66.615631	-64.761864	-62.626312	-60.219280	-57.549057	-54.624142	-51.455963	-48.061485	-44.465279	-40.700432	-36.807629	-32.832283	-28.819630	-24.808065	-20.821846	-16.864105	-12.911633	-8.9129391	-4.7901316	-0.44576645	4.2260828	9.3251505	14.928726	21.075632	27.753183	34.889069	42.349857	49.946686	57.448086	64.598434	71.139755	76.833992	81.483246	84.944710	87.139259	88.051849	87.725143	86.246780	83.733421	80.313835	76.114075	71.247292	65.809471	59.881470	53.537167	46.855049	39.931591	32.892887	25.903011	19.165911	12.921258	7.4332647	2.9741740	-0.19590282	-1.8506503	-1.8180656	0.0018463135	3.6242466	8.9724607	15.876998	24.080906	33.250557	42.991295	52.866547	62.419792	71.197479	78.772369	84.765045	88.863754	90.840118	90.560104	87.990105	83.196609	76.340187	67.664284	57.478809	46.140995	34.034264	21.547112	9.0535231	-3.1036799	-14.625612	-25.265453	-34.832348	-43.191010	-50.257820	-55.994339	-60.399014	-63.498024	-65.335892	-65.966438	-65.444595	-63.819317	-61.128124	-57.393375	-52.620747	-46.800289	-39.910198	-31.923388	-22.816998	-12.584057	-1.2465405	11.131188	24.430244	38.467960	52.992950	67.686356	82.169411	96.018311	108.78491	120.02258	129.31409	136.29984	140.70209	142.34451	141.16315	137.20897	130.64198	121.71756	110.76707	98.174995	84.355217	69.728302	54.701607	39.652996	24.918968	10.786706	-2.5104179	-14.794026	-25.939917	-35.875134	-44.573952	-52.052551	-58.362751	-63.585232	-67.821892	-71.188087	-73.804771	-75.790771	-77.255989	-78.295586	-78.985382	-79.379150	-79.507370	-79.377853	-78.977844	-78.277428	-77.234009	-75.797302	-73.914841	-71.537354	-68.623917	-65.146713	-61.095062	-56.478664	-51.329941	-45.705273	-39.685028	-33.372574	-26.891964	-20.384594	-14.004841	-7.9148774	-2.2789910	2.7425792	6.9999924	10.359975	12.711887	13.973190	14.094140	13.061696	10.901857	7.6807141	3.5036433	-1.4874096	-7.1183634	-13.189206	-19.481604	-25.767160	-31.815973	-37.404808	-42.323978	-46.382603	-49.411873	-51.265865	-51.820427	-50.970108	-48.623840	-44.700275	-39.123226	-31.818296	-22.711121	-11.727775	1.2023582	16.141796	33.137733	52.213699	73.360321	96.525803	121.60721	148.44347	176.80992	206.41711	236.91206	267.88528	298.88144	329.41586	358.99472	387.13977	413.41354	437.44662	458.96112	477.79050	493.89203	507.35196	518.38013	527.29633	534.50732	540.47772	545.69452	550.63123	555.70996	561.26715	567.52319	574.55811	582.29700	590.50488	598.79102	606.62885	613.38568	618.36475	620.85565	620.19147	615.80615	607.28778	594.42224	577.22247	555.94037	531.05994	503.27298	473.43787	442.52850	411.57574	381.60794	353.59305	328.38861	306.69836	289.04141	275.73029	266.86063	262.31207	261.75842	264.68771	270.42990	278.19189	287.09717	296.22906	304.67520	311.57150	316.14322	317.74286	315.88107	310.25098	300.74304	287.44946	270.65659	250.82651	228.56462	204.57922	179.63199	154.48589	129.85422	106.35594	84.481850	64.575638	46.830452	31.301523	17.931973	6.5876436	-2.9041748	-10.717983	-16.999880	-21.847893	-25.304916	-27.363722	-27.982840	-27.109510	-24.706121	-20.775352	-15.380669	-8.6589413	-0.82377672	7.8411632	16.997602	26.275169	35.298351	43.714787	51.222275	57.591846	62.684856	66.463150	68.991539	70.433022	71.037285	71.123917	71.060974	71.241646	72.058914	73.880539	77.026077	81.745552	88.202957	96.463791	106.48843	118.13162	131.14754	145.20126	159.88489	174.73785	189.26999	202.98663	215.41344	226.12126	234.74837	241.02141	244.77280	245.95386	244.64439	241.05620	235.53003	228.52640	220.60764	212.41353	204.62943	197.95004	193.04051	190.49773	190.81596	194.35918	201.34254	211.82428	225.70757	242.75183	262.58939	284.74579	308.66110	333.70944	359.21527	384.46957	408.74307	431.30182	451.42426	468.42279	481.66898	490.62122	494.85229	494.07574	488.16507	477.16626	461.29895	440.94785	416.64255	389.02908	358.83511	326.83054	293.78848	260.44879	227.48637	195.48763	164.93518	136.20164	109.55194	85.152451	63.085144	43.364071	25.952339	10.776800	-2.2601662	-13.272743	-22.387472	-29.741667	-35.483444	-39.771706	-42.775299	-44.670219	-45.635071	-45.845097	-45.465736	-44.646797	-43.518188	-42.187981	-40.742714	-39.249336	-37.758057	-36.304054	-34.907784	-33.571999	-32.275925	-30.966885	-29.550516	-27.881514	-25.756889	-22.913385	-19.031059	-13.743841	-6.6573277	2.6262288	14.476938	29.202188	47.009621	67.971687	91.994904	118.79817	147.90334	178.64137	210.17514	241.53903	271.69290	299.58603	324.22397	344.73337	360.41605	370.78769	375.59875	374.83502	368.70032	357.58630	342.03250	322.68295	300.24457	275.44910	249.02299	221.66293	194.01875	166.68208	140.17905	114.96611	91.430046	69.889450	50.599575	33.758865	19.517235	7.9853559	-0.75676107	-6.6525288	-9.6643858	-9.7727423	-6.9786592	-1.3099864	7.1699610	18.352608	32.074684	48.111397	66.173676	85.910965	106.92074	128.76442	150.98907	173.15381	194.85707	215.76379	235.62755	254.30666	271.77081	288.09839	303.46323	318.11481	332.35114	346.48901	360.83450	375.65543	391.15781	407.46744	424.61719	442.53900	461.06104	479.91074	498.72153	517.04718	534.38184	550.18610	563.91913	575.07593	583.22345	588.03674	589.32764	587.06580	581.38629	572.58600	561.10773	547.51367	532.45166	516.61835
-26.599220	-27.314024	-28.063892	-28.852598	-29.678272	-30.533604	-31.406559	-32.281460	-33.140007	-33.961575	-34.722748	-35.395748	-35.946033	-36.329456	-36.489830	-36.357670	-35.851345	-34.881031	-33.356178	-31.196228	-28.343508	-24.777018	-20.524839	-15.672669	-10.366703	-4.8087640	0.75633895	6.0608120	10.838847	14.853489	17.921305	19.931314	20.854862	20.745031	19.725735	17.972317	15.687178	13.074324	10.317019	7.5616832	4.9096661	2.4171214	0.10115385	-2.0498390	-4.0649414	-5.9808683	-7.8353977	-9.6642876	-11.501667	-13.381868	-15.341507	-17.420242	-19.659361	-22.098009	-24.767950	-27.687525	-30.856646	-34.253029	-37.831165	-41.523140	-45.241577	-48.883732	-52.335732	-55.476852	-58.182899	-60.329380	-61.794186	-62.460804	-62.222458	-60.987476	-58.686241	-55.279160	-50.764999	-45.188396	-38.645248	-31.284739	-23.306976	-14.955772	-6.5067577	1.7481136	9.5183640	16.533085	22.557383	27.405527	30.949694	33.123268	33.919621	33.386288	31.616180	28.736967	24.900051	20.269821	15.014468	9.2984114	3.2764120	-2.9104238	-9.1373053	-15.297315	-21.301704	-27.079720	-32.577400	-37.756245	-42.590996	-47.067184	-51.178364	-54.922993	-58.301231	-61.311863	-63.949238	-66.200798	-68.045113	-69.450958	-70.377487	-70.775620	-70.590935	-69.767601	-68.253456	-66.005745	-62.997120	-59.221378	-54.698627	-49.478870	-43.643993	-37.306885	-30.607935	-23.708004	-16.778648	-9.9895134	-3.4945240	2.5816174	8.1551056	13.190692	17.703884	21.756823	25.448036	28.896784	32.223869	35.532013	38.887711	42.308235	45.755020	49.135666	52.314064	55.128365	57.414188	59.031143	59.888725	59.967842	59.335297	58.147041	56.639847	55.109638	53.878914	53.256195	53.492691	54.742363	57.032425	60.249752	64.146889	68.369041	72.498436	76.110359	78.832108	80.394806	80.669403	79.680504	77.595810	74.693436	71.313301	67.801979	64.460793	61.505833	59.046257	57.082333	55.522057	54.210888	52.967121	51.616982	50.022156	48.096333	45.809757	43.182747	40.271252	37.148544	33.886822	30.542522	27.146782	23.702778	20.188904	16.566885	12.792901	8.8299370	4.6588106	0.28697133	-4.2465706	-8.8704643	-13.484610	-17.967442	-22.185755	-26.006014	-29.305510	-31.981916	-33.960228	-35.196598	-35.678719	-35.423584	-34.473297	-32.890419	-30.753721	-28.155552	-25.200691	-22.006557	-18.704062	-15.437048	-12.360049	-9.6322384	-7.4082518	-5.8259249	-4.9929066	-4.9742794	-5.7835622	-7.3790860	-9.6671753	-12.511507	-15.747587	-19.199759	-22.697624	-26.089409	-29.250080	-32.083660	-34.520473	-36.510700	-38.016964	-39.007820	-39.454060	-39.328041	-38.606079	-37.272308	-35.322605	-32.767044	-29.630228	-25.948906	-21.768061	-17.136110	-12.100621	-6.7054558	-0.98974019	5.0120234	11.268447	17.750782	24.433054	31.294390	38.322792	45.520466	52.908737	60.532604	68.462479	76.793304	85.640129	95.130714	105.39548	116.55567	128.71141	141.92982	156.23456	171.59750	187.93265	205.09247	222.86646	240.98235	259.10822	276.85770	293.79565	309.44714	323.30896	334.86487	343.60602	349.05609	350.80157	348.52484	342.03873	331.31790	316.52203	298.00690	276.31873	252.17067	226.39973	199.90985	173.60466	148.31949	124.76057	103.45916	84.746246	68.750130	55.415833	44.541389	35.824375	28.910948	23.440233	19.078888	15.543016	12.607494	10.104331	7.9138470	5.9518480	4.1564822	2.4767141	0.86380035	-0.73401731	-2.3739600	-4.1189909	-6.0361872	-8.1940289	-10.658288	-13.487339	-16.726433	-20.402254	-24.517818	-29.049118	-33.943760	-39.122761	-44.485119	-49.915073	-55.291130	-60.495728	-65.424210	-69.991898	-74.138382	-77.828720	-81.051430	-83.814240	-86.138100	-88.050896	-89.581482	-90.755058	-91.590118	-92.096863	-92.276970	-92.123970	-91.623901	-90.755539	-89.490311	-87.791534	-85.613770	-82.902283	-79.593849	-75.618980	-70.906334	-65.389359	-59.014706	-51.751862	-43.602493	-34.607910	-24.852892	-14.464283	-3.6033897	7.5476489	18.804132	29.999166	41.002308	51.732384	62.160767	72.303024	82.198448	91.880043	101.34004	110.49725	119.17381	127.08681	133.86032	139.05640	142.22372	142.95650	140.95567	136.08188	128.39441	118.16671	105.87956	92.190407	77.884560	63.814621	50.835678	39.744148	31.226540	25.822418	23.903898	25.671730	31.165958	40.288200	52.831757	68.515228	87.016235	108.00134	131.15005	156.17076	182.80746	210.83746	240.06032	270.27972	301.28140	332.80807	364.53748	396.06519	426.89557	456.44492	484.05615	509.02600	530.64380	548.23706	561.22113	569.14685	571.74146	568.93677	560.88342	547.94507	530.67639	509.78351	486.07214	460.39005	433.56708	406.36359	379.42975	353.28131	328.29526	304.72125	282.70850	262.33990	243.66830	226.74644	211.64577	198.46054	187.29712	178.25121	171.37938	166.67107	164.02885	163.26285	164.10149	166.21901	169.27554	172.96220	177.04514	181.39807	186.01978	191.03105	196.65408	203.17615	210.90689	220.13475	231.09174	243.93094	258.72021	275.44977	294.05087	314.41931	336.43774	359.99063	384.96964	411.26755	438.76215	467.29556	496.65198	526.54004	556.58484	586.33057	615.25696	642.80676	668.42096	691.57935	711.83820	728.86084	742.43903	752.49640	759.07935	762.33026	762.44934	759.64954	754.11060	745.93896	735.14069	721.61334	705.15863	685.51721	662.42139	635.65997	605.14386	570.96545	533.43933	493.11810	450.77905	407.38364	364.01337	321.79239	281.80719	245.03412	212.28244	184.15869	161.05319	143.14462	130.41800	122.68912	119.62955	120.78819	125.60950	133.44742	143.58105	155.23363	167.59782	179.86919	191.28500	201.16595	208.95631	214.25618	216.84348	216.68158	213.91333	208.84109	201.89653	193.60321	184.53546	175.27621	166.37773	158.32642	151.51360	146.21442	142.57538	140.61176	140.21521	141.17082	143.18259	145.90506	148.97833	152.06293	154.87186	157.19666	158.92542	160.05095	160.66951	160.96849	161.20515	161.67758	162.69025	164.51736	167.36768	171.35464	176.47514	182.60037	189.47873	196.75253	203.98508	210.69595	216.40085	220.65125	223.07111	223.38654	221.44701	217.23695	210.87776	202.62013	192.82913	181.96194	170.54160	159.12694	148.28128	138.54105	130.38560	124.20982	120.30105	118.82018	119.79001	123.09010	128.45963	135.50888	143.73869	152.56757	161.36555	169.49240	176.33810	181.36356	184.13837	184.37320	181.94400	176.90648	169.49858	160.12912	149.35345	137.83507	126.29578	115.45741	105.97935	98.397995	93.074013	90.153374	89.547653	90.936974	93.796158	97.443810	101.10912	104.01123	105.44292	104.85065	101.90245
-30.627016	-29.762959	-29.219296	-28.981983	-29.033985	-29.355019	-29.920582	-30.700430	-31.657127	-32.744400	-33.906494	-35.078339	-36.186962	-37.154491	-37.902351	-38.356640	-38.454460	-38.150173	-37.421284	-36.273109	-34.741386	-32.892475	-30.820765	-28.643135	-26.490913	-24.499725	-22.798193	-21.496410	-20.675270	-20.377470	-20.601221	-21.296980	-22.367702	-23.672474	-25.033394	-26.245495	-27.088860	-27.342810	-26.801027	-25.287079	-22.669266	-18.873787	-13.894945	-7.8012671	-0.73644590	7.0858698	15.393488	23.873415	32.194138	40.031460	47.094692	53.150444	58.041653	61.698524	64.140419	65.468475	65.848602	65.488670	64.611153	63.426147	62.107082	60.772858	59.477741	58.210365	56.900551	55.433250	53.666748	51.452724	48.655937	45.170654	40.933075	35.928574	30.193329	23.810873	16.904474	9.6259727	2.1426749	-5.3762503	-12.772744	-19.910358	-26.681698	-33.011543	-38.855846	-44.196659	-49.034134	-53.376640	-57.230850	-60.593052	-63.443153	-65.742104	-67.433281	-68.447311	-68.710251	-68.153412	-66.724350	-64.397392	-61.182632	-57.132530	-52.345192	-46.964058	-41.173698	-35.191967	-29.258850	-23.622787	-18.525520	-14.186493	-10.788118	-8.4630671	-7.2849355	-7.2626524	-8.3395777	-10.396947	-13.261603	-16.716948	-20.516266	-24.397255	-28.096373	-31.362452	-33.968559	-35.721722	-36.471062	-36.113632	-34.599113	-31.932968	-28.178469	-23.457165	-17.947397	-11.879738	-5.5291305	0.79764271	6.7788668	12.099410	16.475388	19.680521	21.571590	22.110317	21.378431	19.583855	17.055771	14.227823	11.610049	9.7511883	9.1943398	10.429853	13.849625	19.707470	28.089142	38.895660	51.841194	66.466621	82.167343	98.233292	113.89749	128.38902	140.98534	151.06006	158.12198	161.84247	162.06947	158.82852	152.31058	142.84985	130.89360	116.96744	101.63914	85.483727	69.052200	52.846004	37.297314	22.756649	9.4865150	-2.3386955	-12.628201	-21.366146	-28.600481	-34.429836	-38.989910	-42.439671	-44.948303	-46.683487	-47.801334	-48.438526	-48.707012	-48.691227	-48.448399	-48.011173	-47.392666	-46.593082	-45.607380	-44.432747	-43.075352	-41.555290	-39.909172	-38.190189	-36.465443	-34.811146	-33.306396	-32.026470	-31.036608	-30.387186	-30.110975	-30.222681	-30.720646	-31.590082	-32.807423	-34.344452	-36.171986	-38.261963	-40.588318	-43.125996	-45.848988	-48.727520	-51.725182	-54.796532	-57.885670	-60.925926	-63.841122	-66.547768	-68.958466	-70.985893	-72.547020	-73.567413	-73.985191	-73.754669	-72.849388	-71.264740	-69.019760	-66.158241	-62.748642	-58.882637	-54.672043	-50.243607	-45.732136	-41.271824	-36.986614	-32.980644	-29.329634	-26.074741	-23.219528	-20.730867	-18.543749	-16.569101	-14.704076	-12.843012	-10.887802	-8.7566090	-6.3902230	-3.7554474	-0.84652710	2.3158126	5.6863022	9.1981983	12.766796	16.293457	19.670437	22.786510	25.533136	27.811676	29.540401	30.661245	31.145290	30.996464	30.252527	28.983854	27.288651	25.286266	23.108303	20.888647	18.753244	16.810755	15.144998	13.809896	12.827228	12.187753	11.854826	11.770714	11.864113	12.058436	12.279923	12.464571	12.563637	12.547233	12.405583	12.148626	11.803740	11.412372	11.025635	10.699870	10.491877	10.454502	10.632606	11.059062	11.751047	12.706450	13.900494	15.283000	16.777069	18.279274	19.662743	20.783310	21.488150	21.627710	21.068537	19.706436	17.477612	14.366883	10.411090	5.6974688	0.35711980	-5.4456034	-11.526230	-17.693829	-23.764160	-29.569710	-34.966938	-39.839409	-44.097885	-47.677670	-50.534519	-52.639820	-53.976257	-54.534241	-54.309734	-53.302914	-51.518051	-48.963924	-45.654335	-41.608780	-36.852783	-31.417912	-25.341608	-18.666927	-11.442616	-3.7238231	4.4263306	12.933960	21.710474	30.647903	39.614056	48.448811	56.962368	64.937424	72.135399	78.308121	83.213936	86.637634	88.411804	88.437607	86.701569	83.287018	78.377174	72.250130	65.265335	57.843399	50.441311	43.525379	37.544746	32.907257	29.959274	28.970457	30.122902	33.505161	39.110619	46.839905	56.508354	67.858322	80.577408	94.322784	108.75052	123.54888	138.47200	153.37015	168.21306	183.10042	198.25787	214.01709	230.77866	248.96339	268.95438	291.03812	315.34943	341.82840	370.19302	399.93231	430.32007	460.44843	489.28027	515.71289	538.64990	557.07355	570.11353	577.10388	577.62598	571.53369	558.95868	540.29675	516.17682	487.41599	454.96521	419.85138	383.11874	345.77777	308.76132	272.89337	238.86906	207.24599	178.44504	152.75821	130.36031	111.32289	95.627800	83.179443	73.815689	67.317619	63.418243	61.812057	62.164871	64.124886	67.334625	71.443008	76.116814	81.050278	85.972305	90.650833	94.893745	98.547478	101.49337	103.64332	104.93531	105.33006	104.80888	103.37364	101.04743	97.876419	93.931808	89.310799	84.136665	78.556946	72.739754	66.868752	61.135757	55.732529	50.840958	46.623001	43.210110	40.693405	39.115566	38.465584	38.676964	39.630585	41.162384	43.075035	45.152954	47.178642	48.948277	50.285015	51.047775	51.135689	50.487480	49.076912	46.906364	43.999477	40.394863	36.141949	31.298927	25.932842	20.120775	13.950787	7.5220342	0.94307268	-5.6717582	-12.207412	-18.553980	-24.612431	-30.299198	-35.549381	-40.317856	-44.578735	-48.323521	-51.558109	-54.299759	-56.573761	-58.410343	-59.841919	-60.900433	-61.614975	-62.009758	-62.102337	-61.902607	-61.412361	-60.625862	-59.530914	-58.110649	-56.345188	-54.212986	-51.691242	-48.755508	-45.377926	-41.525028	-37.155170	-32.216564	-26.646441	-20.372032	-13.313180	-5.3870401	3.4865294	13.378752	24.346786	36.429489	49.645226	63.990959	79.442909	95.956871	113.46786	131.88770	151.10025	170.95477	191.25731	211.76309	232.17078	252.12027	271.19714	288.94263	304.87042	318.48886	329.32700	336.96204	341.04724	341.33508	337.69720	330.13632	318.79211	303.93738	285.96814	265.38434	242.76599	218.74356	193.96591	169.06767	144.63812	121.19452	99.160553	78.852478	60.473183	44.113869	29.763195	17.322628	6.6257305	-2.5397370	-10.409390	-17.220966	-23.195938	-28.525116	-33.358875	-37.802479	-41.916092	-45.719166	-49.197971	-52.315292	-55.020935	-57.261795	-58.990314	-60.170628	-60.781940	-60.819065	-60.290623	-59.215359	-57.617653	-55.523121	-52.955067	-49.932793	-46.471756	-42.586273	-38.293873	-33.621216	-28.610044	-23.322536	-17.844273	-12.284217	-6.7703228	-1.4411364	3.5664983	8.1324072	12.168739	15.634132	18.543762	20.973627	23.057137	24.974125	26.933109	29.148668	31.817606	35.096375	39.084282	43.814049	49.252277	55.308655	61.853634	68.740837	75.831169	83.014969	90.228302
16.331978	15.563622	13.965475	11.572130	8.4568386	4.7281075	0.52303219	-4.0014095	-8.6783104	-13.341091	-17.832726	-22.014122	-25.770407	-29.015499	-31.694933	-33.786777	-35.301155	-36.278198	-36.784706	-36.909195	-36.755856	-36.437019	-36.064796	-35.741928	-35.552914	-35.555786	-35.775776	-36.201534	-36.784679	-37.442940	-38.067024	-38.530483	-38.701908	-38.457989	-37.695976	-36.344276	-34.369671	-31.780691	-28.626434	-24.991224	-20.985973	-16.737255	-12.375725	-8.0252075	-3.7940059	0.23062468	3.9845047	7.4249687	10.526306	13.273609	15.656279	17.662472	19.276110	20.476954	21.243940	21.561680	21.428083	20.862638	19.912493	18.655457	17.198166	15.669422	14.208637	12.951135	12.011660	11.468746	11.352070	11.634838	12.232386	13.007563	13.782681	14.356505	14.524836	14.102095	12.941759	10.953119	8.1124811	4.4675121	0.13390160	-4.7150159	-9.8650970	-15.082202	-20.134722	-24.815069	-28.957350	-32.449032	-35.235439	-37.316635	-38.737617	-39.573761	-39.913879	-39.843739	-39.432636	-38.724819	-37.736893	-36.460976	-34.872589	-32.941566	-30.643480	-27.969854	-24.935066	-21.579363	-17.967590	-14.184420	-10.327198	-6.4981265	-2.7969441	0.68470049	3.8665228	6.6805983	9.0705452	10.989692	12.398710	13.264107	13.557516	13.256197	12.344763	10.817538	8.6813822	5.9584899	2.6883907	-1.0705174	-5.2406530	-9.7259560	-14.413563	-19.176720	-23.878477	-28.376219	-32.527058	-36.193508	-39.249615	-41.586765	-43.119141	-43.788002	-43.564503	-42.450424	-40.476707	-37.699493	-34.193909	-30.046192	-25.344706	-20.171097	-14.592562	-8.6560860	-2.3860073	4.2151413	11.162006	18.478590	26.187931	34.300186	42.800842	51.640110	60.724991	69.915215	79.023888	87.823090	96.054634	103.44534	109.72516	114.64744	118.00849	119.66452	119.54475	117.65801	114.09277	109.01006	102.63017	95.215080	87.047836	78.412514	69.575760	60.772995	52.199211	44.005383	36.299500	29.151028	22.597307	16.650291	11.302562	6.5314746	2.3020492	-1.4317932	-4.7267027	-7.6491375	-10.274496	-12.684920	-14.966373	-17.204391	-19.479481	-21.861740	-24.405577	-27.144451	-30.086508	-33.211399	-36.468861	-39.779514	-43.038483	-46.121834	-48.895538	-51.226543	-52.994850	-54.105217	-54.497322	-54.152756	-53.097900	-51.402042	-49.170624	-46.534195	-43.634560	-40.609406	-37.577873	-34.628754	-31.813097	-29.142380	-26.592659	-24.113998	-21.644047	-19.123816	-16.513309	-13.804727	-11.031283	-8.2701273	-5.6390877	-3.2871265	-1.3802023	-0.084135056	0.45353985	0.11960220	-1.1518812	-3.3720875	-6.4955387	-10.423662	-15.013334	-20.088554	-25.453957	-30.908417	-36.257542	-41.324261	-45.957039	-50.035610	-53.474754	-56.225952	-58.277512	-59.653080	-60.408669	-60.628082	-60.416992	-59.895489	-59.190029	-58.424793	-57.713535	-57.152508	-56.814972	-56.747986	-56.971462	-57.479324	-58.242809	-59.214970	-60.335938	-61.538475	-62.753059	-63.912346	-64.954613	-65.826263	-66.483353	-66.892296	-67.030022	-66.883636	-66.449959	-65.734955	-64.753105	-63.527023	-62.087059	-60.470779	-58.722321	-56.891178	-55.030388	-53.193680	-51.431770	-49.787682	-48.291607	-46.955738	-45.769909	-44.698734	-43.681286	-42.633545	-41.454201	-40.033356	-38.263733	-36.052979	-33.336021	-30.085629	-26.319893	-22.105389	-17.555141	-12.821320	-8.0830040	-3.5300791	0.65514827	4.3169765	7.3434467	9.6800117	11.337696	12.394629	12.990112	13.311837	13.576986	14.009215	14.814164	16.156256	18.139582	20.795723	24.079575	27.874462	32.005386	36.259132	40.408371	44.236633	47.561153	50.250946	52.237717	53.519238	54.154728	54.253872	53.960793	53.435131	52.833035	52.289467	51.903835	51.730194	51.772678	51.985828	52.280121	52.531487	52.593864	52.313995	51.546120	50.166420	48.084877	45.254063	41.673950	37.392029	32.499306	27.122358	21.412395	15.532852	9.6465826	3.9042017	-1.5653267	-6.6609974	-11.312915	-15.481861	-19.156410	-22.347935	-25.084488	-27.404705	-29.351860	-30.969126	-32.295856	-33.364872	-34.200623	-34.817802	-35.220570	-35.401619	-35.341805	-35.009785	-34.362465	-33.345928	-31.897736	-29.950031	-27.434006	-24.285618	-20.451923	-15.898119	-10.614614	-4.6230159	2.0187325	9.2139025	16.826803	24.685972	32.590252	40.317917	47.637703	54.321819	60.158600	64.964890	68.596497	70.956131	71.998344	71.730759	70.212120	67.547241	63.878963	59.378559	54.234653	48.641869	42.790157	36.855499	30.992670	25.330936	19.972256	14.992521	10.445139	6.3662920	2.7811375	-0.29018497	-2.8275585	-4.8075409	-6.2024541	-6.9817181	-7.1154289	-6.5798159	-5.3635130	-3.4739494	-0.94280434	2.1704106	5.7775717	9.7640934	13.994882	18.322950	22.600887	26.693100	30.487967	33.908066	36.916664	39.519428	41.760281	43.712173	45.462540	47.096226	48.677341	50.233212	51.742233	53.128506	54.263893	54.977543	55.072903	54.349297	52.626068	49.766270	45.696327	40.419964	34.024010	26.675657	18.611618	10.120507	1.5207179	-6.8632584	-14.723726	-21.789236	-27.838871	-32.710308	-36.301769	-38.568398	-39.514530	-39.183395	-37.646523	-34.994118	-31.328136	-26.758614	-21.403427	-15.390745	-8.8628998	-1.9799557	5.0787458	12.116898	18.927643	25.304941	31.058037	36.027702	40.101730	43.227219	45.417488	46.752918	47.374596	47.472374	47.268265	46.997536	46.889202	47.147736	47.937561	49.370224	51.496151	54.299202	57.695873	61.537899	65.618896	69.684998	73.448990	76.607887	78.862526	79.938660	79.607079	77.702095	74.135796	68.907692	62.107655	53.913029	44.578888	34.422974	23.806168	13.110325	2.7151015	-7.0239639	-15.795021	-23.344881	-29.489145	-34.116425	-37.187241	-38.727879	-38.820621	-37.591366	-35.196552	-31.810545	-27.614864	-22.789902	-17.509602	-11.938910	-6.2332382	-0.53937817	5.0035534	10.263907	15.118878	19.457905	23.187977	26.240635	28.579279	30.206608	31.170002	31.565022	31.535660	31.271566	31.002316	30.989395	31.516663	32.880142	35.377605	39.298557	44.914364	52.468224	62.163887	74.153770	88.523911	105.27831	124.32141	145.44142	168.29698	192.40858	217.16017	241.81055	265.51892	287.38284	306.48813	321.96750	333.06259	339.18509	339.96765	335.30347	325.36450	310.59930	291.70706	269.59149	245.29616	219.92915	194.58316	170.25870	147.79776	127.83450	110.76602	96.746193	85.701096	77.363770	71.322708	67.078667	64.102760	61.890205	60.003765	58.104023	55.964531	53.472084	50.614368	47.458076	44.121983	40.748802	37.479755	34.434841	31.700069	29.322287	27.310726	25.643944	24.279753	23.166576	22.253946	21.500856	20.881397	20.386833	20.024458	19.813801	19.780989	19.951492	20.343315	20.960581
24.790079	18.771338	12.677006	6.8884344	1.7672892	-2.3570414	-5.1936469	-6.4911466	-6.0355473	-3.6471362	0.82117939	7.4823160	16.409424	27.625437	41.088898	56.677467	74.170967	93.237274	113.42387	134.15814	154.75894	174.46085	192.45103	207.91771	220.10628	228.37881	232.27023	231.53539	226.18053	216.47491	202.93930	186.31168	167.49239	147.47414	127.26368	107.80325	89.899651	74.168137	60.995968	50.528828	42.679760	37.158978	33.519337	31.212994	29.651619	28.265095	26.552284	24.120155	20.708227	16.197784	10.606073	4.0681024	-3.1909230	-10.888600	-18.719492	-26.386513	-33.627159	-40.231468	-46.051746	-51.003754	-55.061054	-58.244286	-60.607994	-62.227386	-63.186996	-63.572674	-63.467468	-62.950825	-62.100380	-60.994473	-59.714035	-58.342388	-56.962330	-55.650578	-54.470581	-53.465164	-52.650970	-52.015942	-51.521358	-51.107803	-50.704758	-50.241436	-49.657200	-48.909023	-47.974724	-46.851379	-45.549423	-44.083977	-42.465668	-40.693077	-38.749039	-36.601616	-34.210251	-31.535828	-28.553247	-25.264162	-21.707619	-17.966694	-14.169547	-10.484530	-7.1093292	-4.2553120	-2.1283641	-0.90843010	-0.73004961	-1.6658731	-3.7154398	-6.8009539	-10.770865	-15.411603	-20.466457	-25.660147	-30.725842	-35.431751	-39.603279	-43.138046	-46.010983	-48.269001	-50.015884	-51.389545	-52.535557	-53.580906	-54.612453	-55.663143	-56.708179	-57.671234	-58.439247	-58.883099	-58.880505	-58.337475	-57.205181	-55.490086	-53.256298	-50.620548	-47.740841	-44.800911	-41.992626	-39.498611	-37.476936	-36.049320	-35.293861	-35.242428	-35.882710	-37.164066	-39.006454	-41.310909	-43.970375	-46.879551	-49.942574	-53.077805	-56.219398	-59.315495	-62.323936	-65.206184	-67.920425	-70.415245	-72.624588	-74.464882	-75.834808	-76.617905	-76.688049	-75.917427	-74.186813	-71.397369	-67.483307	-62.424309	-56.256538	-49.080627	-41.065228	-32.444809	-23.510773	-14.595505	-6.0501642	1.7824013	8.5970631	14.155357	18.310219	21.023920	22.376331	22.562042	21.876411	20.691181	19.422285	18.493149	18.296711	19.160892	21.320189	24.896845	29.892782	36.193207	43.580643	51.758415	60.379555	69.079132	77.505615	85.348839	92.361458	98.372452	103.29176	107.10685	109.87147	111.68935	112.69445	113.03040	112.83096	112.20428	111.22109	109.90926	108.25337	106.20077	103.67245	100.57781	96.832413	92.376488	87.192688	81.321640	74.872620	68.029091	61.047005	54.245522	47.990345	42.669903	38.666134	36.321995	35.908463	37.594437	41.423042	47.297455	54.978764	64.096909	74.174583	84.662399	94.981377	104.56873	112.92159	119.63378	124.42163	127.13686	127.76552	126.41456	123.28905	118.66395	112.85449	106.18880	98.985359	91.536621	84.098595	76.885849	70.069084	63.775642	58.089401	53.051304	48.659512	44.870354	41.600548	38.732635	36.122948	33.613194	31.044506	28.272945	25.184340	21.707058	17.820564	13.558753	9.0070925	4.2945509	-0.41905761	-4.9583125	-9.1477327	-12.825325	-15.852343	-18.118006	-19.538784	-20.052729	-19.610174	-18.162594	-15.651505	-11.999704	-7.1060176	-0.84523296	6.9266119	16.361336	27.602905	40.767723	55.922817	73.063675	92.093681	112.80775	134.88193	157.87061	181.21350	204.25185	226.25468	246.45380	264.08575	278.43808	288.89642	294.98907	296.42407	293.11557	285.19577	273.01089	257.09924	238.15491	216.97745	194.41463	171.30315	148.41312	126.40280	105.78773	86.926445	70.023979	55.149529	42.266911	31.270798	22.025017	14.397076	8.2855978	3.6379962	0.45765662	-1.1992512	-1.2352405	0.47072124	4.0421166	9.5828056	17.156507	26.769836	38.360317	51.790390	66.847977	83.253456	100.67252	118.73365	137.04851	155.23343	172.92953	189.81972	205.64085	220.19057	233.32838	244.97209	255.09120	263.69791	270.83948	276.59070	281.05011	284.33746	286.59372	287.98303	288.69354	288.93854	288.95547	289.00146	289.34534	290.25589	291.98346	294.73889	298.66647	303.81625	310.11667	317.35303	325.15503	332.99899	340.22723	346.08630	349.78201	350.54770	347.71719	340.79529	329.51508	313.87433	294.14490	270.85355	244.73602	216.67001	187.59694	158.44133	130.04016	103.08834	78.107132	55.435215	35.241257	17.551916	2.2885313	-10.694954	-21.578360	-30.550451	-37.793602	-43.477493	-47.758686	-50.782799	-52.686317	-53.596001	-53.625664	-52.871422	-51.407642	-49.285732	-46.537373	-43.182331	-39.239353	-34.737480	-29.724014	-24.266235	-18.444603	-12.337761	-6.0012574	0.55570078	7.3904095	14.638477	22.513474	31.292374	41.287689	52.809486	66.122643	81.404892	98.712364	117.95668	138.89662	161.14542	184.19121	207.42879	230.19685	251.81770	271.63474	289.04443	303.52185	314.63806	322.07159	325.61392	325.17209	320.76913	312.54434	300.75204	285.75989	268.04486	248.18396	226.83986	204.73911	182.64264	161.31094	141.46318	123.73627	108.64511	96.548851	87.626556	81.864792	79.059097	78.830605	80.655807	83.908043	87.907150	91.972847	95.476830	97.888947	98.813240	98.011475	95.411507	91.102585	85.317657	78.406303	70.801758	62.985157	55.449780	48.668182	43.062737	38.981171	36.677265	36.296505	37.867928	41.301773	46.393845	52.837303	60.241608	68.159012	76.117523	83.658401	90.376991	95.963089	100.23779	103.18314	104.96068	105.91512	106.56137	107.55228	109.62921	113.55663	120.04648	129.67897	142.82768	159.59793	179.78613	202.86636	228.00775	254.12259	279.94220	304.11368	325.30783	342.32840	354.21173	360.30582	360.32248	354.35794	342.87921	326.68149	306.81891	284.51990	261.09384	237.83984	215.96567	196.52248	180.35919	168.09787	160.12698	156.60947	157.50113	162.57419	171.44397	183.59511	198.40912	215.19286	233.20964	251.71417	269.98990	287.38641	303.35336	317.46533	329.43405	339.10428	346.43405	351.46173	354.26593	354.92651	353.49390	349.97406	344.33209	336.51419	326.48373	314.26382	299.97656	283.87070	266.33066	247.86363	229.06609	210.57416	193.00493	176.89824	162.66714	150.56303	140.66022	132.85976	126.91118	122.44843	119.03382	116.20484	113.51895	110.59116	107.12212	102.91473	97.879082	92.026848	85.456779	78.335281	70.874306	63.310223	55.886662	48.841583	42.400097	36.771248	32.146076	28.695845	26.567177	25.873777	26.684933	29.013010	32.802792	37.926392	44.186111	51.326511	59.055355	67.070221	75.086670	82.863106	90.217850	97.035858	103.26352	108.89429	113.94730	118.44428	122.38912	125.75346	128.47095	130.44002	131.53339	131.61221	130.54179	128.20563	124.51677	119.42538	112.92274	105.04330	95.865120	85.510033
-60.728832	-62.289757	-63.762695	-65.157364	-66.479294	-67.730927	-68.913704	-70.030159	-71.086143	-72.092087	-73.063553	-74.020386	-74.985184	-75.980789	-77.027496	-78.140373	-79.327156	-80.586998	-81.910248	-83.279411	-84.670837	-86.057213	-87.410049	-88.702354	-89.910622	-91.016388	-92.006813	-92.874924	-93.618759	-94.240631	-94.745644	-95.140518	-95.432281	-95.627274	-95.730293	-95.744156	-95.669456	-95.504715	-95.246696	-94.891144	-94.433655	-93.870705	-93.200981	-92.426430	-91.553474	-90.593872	-89.565125	-88.490677	-87.399391	-86.324356	-85.301399	-84.366905	-83.555473	-82.897308	-82.415863	-82.125717	-82.031013	-82.124489	-82.387337	-82.789673	-83.291504	-83.844292	-84.392647	-84.876053	-85.230652	-85.390823	-85.290573	-84.864937	-84.051201	-82.790649	-81.030289	-78.725342	-75.842018	-72.361046	-68.281227	-63.623371	-58.433533	-52.785564	-46.782154	-40.554039	-34.257000	-28.066368	-22.169266	-16.755018	-12.004085	-8.0766821	-5.1019716	-3.1688900	-2.3193655	-2.5450273	-3.7876236	-5.9433203	-8.8704691	-12.400446	-16.350231	-20.535742	-24.784552	-28.946730	-32.902794	-36.568073	-39.893089	-42.860561	-45.479053	-47.774696	-49.782040	-51.535198	-53.060432	-54.370834	-55.463768	-56.320797	-56.909946	-57.189575	-57.113369	-56.635307	-55.714508	-54.319054	-52.428886	-50.037270	-47.151096	-43.789574	-39.981842	-35.763123	-31.169615	-26.232925	-20.973732	-15.396242	-9.4837894	-3.1962972	3.5289979	10.773690	18.630392	27.191660	36.535797	46.711033	57.719540	69.503098	81.932693	94.804276	107.84221	120.71194	133.04181	144.45314	154.59619	163.18883	170.05186	175.13837	178.55019	180.53970	181.49425	181.90370	182.31470	183.27534	185.27766	188.70389	193.78398	200.56801	208.91751	218.51595	228.89522	239.47644	249.61713	258.66040	265.98245	271.03165	273.35864	272.63663	268.67148	261.40448	250.90814	237.37851	221.12451	202.55470	182.16245	160.50833	138.19946	115.86509	94.128845	73.578529	54.735039	38.022762	23.744766	12.065229	3.0015650	-3.5717897	-7.9087844	-10.366238	-11.370956	-11.382242	-10.853950	-10.199986	-9.7666330	-9.8137846	-10.506596	-11.917190	-14.035156	-16.784697	-20.045649	-23.675400	-27.529013	-31.475409	-35.408188	-39.250729	-42.955784	-46.501148	-49.882721	-53.106739	-56.183041	-59.119938	-61.921566	-64.587265	-67.112480	-69.490250	-71.712585	-73.771019	-75.656265	-77.357040	-78.858429	-80.140732	-81.178589	-81.941612	-82.395767	-82.505943	-82.239189	-81.567932	-80.473244	-78.947563	-76.996544	-74.640457	-71.914566	-68.869102	-65.568481	-62.090054	-58.522152	-54.961540	-51.510021	-48.270363	-45.341412	-42.812923	-40.760105	-39.238327	-38.278877	-37.885666	-38.033634	-38.668816	-39.710484	-41.055084	-42.581856	-44.159920	-45.656681	-46.946697	-47.920845	-48.495113	-48.617722	-48.274364	-47.490200	-46.328079	-44.883080	-43.273159	-41.627155	-40.071068	-38.714462	-37.638515	-36.887039	-36.461452	-36.320179	-36.382076	-36.533394	-36.637291	-36.544682	-36.105637	-35.180378	-33.649422	-31.422527	-28.446318	-24.710167	-20.250624	-15.153587	-9.5540762	-3.6333134	2.3877897	8.2581587	13.709919	18.473953	22.297693	24.962866	26.302345	26.213358	24.666691	21.709639	17.462891	12.111814	5.8923292	-0.92591190	-8.0582533	-15.222629	-22.154839	-28.620476	-34.422176	-39.403015	-43.446365	-46.473248	-48.438568	-49.327396	-49.151924	-47.950081	-45.785099	-42.745964	-38.947598	-34.529480	-29.651527	-24.486414	-19.207773	-13.975096	-8.9161186	-4.1095457	0.42971754	4.7593708	9.0104218	13.377660	18.100292	23.433313	29.613148	36.821404	45.151867	54.585167	64.975479	76.051132	87.430489	98.650597	109.20650	118.59617	126.36596	132.15240	135.71574	136.96271	135.95781	132.92245	128.22429	122.35825	115.92209	109.58830	104.07471	100.11404	98.424019	99.677719	104.47473	113.31313	126.56355	144.44666	167.01517	194.14218	225.51810	260.65500	298.90057	339.45966	381.42166	423.79324	465.53259	505.58569	542.92145	576.56671	605.63928	629.37958	647.18073	658.61285	663.44397	661.65161	653.42554	639.15668	619.41626	594.92169	566.49335	535.00720	501.34552	466.35175	430.79468	395.34085	360.54199	326.83167	294.53238	263.86923	234.98643	207.96428	182.83549	159.59775	138.22472	118.67449	100.89745	84.843315	70.468239	57.741600	46.651527	37.208096	29.443680	23.409477	19.168297	16.784325	16.310778	17.777105	21.177372	26.461071	33.528206	42.228935	52.368866	63.719269	76.032654	89.062408	102.58516	116.42500	130.47682	144.72754	159.27251	174.32539	190.22079	207.40773	226.43529	247.93031	272.56900	301.04422	334.02814	372.13385	415.87378	465.61707	521.54498	583.60706	651.47943	724.52972	801.79620	881.98370	963.48657	1044.4415	1122.8114	1196.4957	1263.4640	1321.8981	1370.3246	1407.7286	1433.6282	1448.0996	1451.7524	1445.6489	1431.1835	1409.9329	1383.4989	1353.3600	1320.7531	1286.5903	1251.4333	1215.5046	1178.7445	1140.8933	1101.5920	1060.4808	1017.2862	971.89288	924.38806	875.08258	824.51074	773.40771	722.67377	673.32257	626.42261	583.02979	544.11768	510.50735	482.80191	461.33173	446.11407	436.83334	432.84460	433.20230	436.71262	442.00696	447.63141	452.14371	454.21030	452.69592	446.73724	435.79410	419.67584	398.53900	372.85953	343.38159	311.04996	276.93164	242.13522	207.73528	174.70813	143.88232	115.90794	91.243256	70.157684	52.747208	38.958267	28.615294	21.448586	17.118702	15.237148	15.382092	17.110828	19.970680	23.509926	27.290810	30.905422	33.993568	36.262611	37.505974	37.618938	36.608723	34.597382	31.816347	28.593531	25.332922	22.490154	20.545105	19.975315	21.231541	24.717646	30.775503	39.675476	51.610878	66.696609	84.968956	106.38557	130.82379	158.07651	187.84459	219.72789	253.21548	287.67831	322.36847	356.42670	388.90286	418.78925	445.06735	466.76428	483.01639	493.13086	496.64203	493.35172	483.35190	467.02444	445.01675	418.19833	387.59930	354.34024	319.56055	284.34988	249.69234	216.42465	185.21178	156.53981	130.72330	107.92448	88.180275	71.432663	57.559212	46.401600	37.789753	31.561996	27.580748	25.745049	26.000175	28.344893	32.836300	39.591080	48.782024	60.628178	75.376846	93.276810	114.54353	139.31802	167.62338	199.32475	234.09830	271.41690	310.55725	350.63095	390.63953	429.55020	466.38098	500.28720	530.63507	557.05145	579.44049	597.96423	612.98865	625.00244	634.52106	641.99164	647.71216	651.77832	654.06360	654.23785	651.81659	646.23450	636.93140	623.43665	605.44153	582.85065	555.80865	524.69983
-47.901375	-44.467716	-41.159145	-37.996944	-34.965706	-32.011730	-29.045630	-25.949087	-22.585629	-18.814398	-14.505753	-9.5571079	-3.9073596	2.4517822	9.4687767	17.030521	24.965679	33.053146	41.034050	48.626591	55.541801	61.499409	66.243141	69.554710	71.266716	71.274597	69.546463	66.131187	61.162476	54.858303	47.513577	39.485481	31.171331	22.980354	15.302111	8.4747543	2.7578173	-1.6875246	-4.8070993	-6.6505585	-7.3567524	-7.1298099	-6.2097697	-4.8417559	-3.2481580	-1.6071234	-0.039638519	1.3939538	2.6886773	3.8826745	5.0404892	6.2342529	7.5258312	8.9514294	10.510716	12.161243	13.818214	15.360334	16.640436	17.500397	17.788740	17.379215	16.188095	14.188517	11.419192	7.9865546	4.0594559	-0.14373875	-4.3740587	-8.3753500	-11.909258	-14.778950	-16.848797	-18.057270	-18.421635	-18.033714	-17.046890	-15.656168	-14.073334	-12.500305	-11.103770	-9.9939394	-9.2097054	-8.7119045	-8.3850975	-8.0476875	-7.4692478	-6.3932433	-4.5631719	-1.7497621	2.2230587	7.4553227	13.953657	21.620443	30.250851	39.538456	49.089153	58.442940	67.102577	74.566185	80.362778	84.086403	85.426987	84.194946	80.336891	73.941246	65.233261	54.559242	42.361881	29.148531	15.455269	1.8102341	-11.301306	-23.466202	-34.365715	-43.788670	-51.635109	-57.910881	-62.714161	-66.215782	-68.635674	-70.217545	-71.204201	-71.815681	-72.231438	-72.578255	-72.924171	-73.278587	-73.598351	-73.798431	-73.766121	-73.377159	-72.511856	-71.069832	-68.981918	-66.218170	-62.791611	-58.757450	-54.208065	-49.264648	-44.066486	-38.759037	-33.482361	-28.361189	-23.497602	-18.967251	-14.819000	-11.077452	-7.7478628	-4.8214731	-2.2804823	-0.10109997	1.7452865	3.2932205	4.5852356	5.6734977	6.6199088	7.4931831	8.3626680	9.2893801	10.315744	11.456378	12.691852	13.968130	15.201851	16.292343	17.137966	17.654903	17.794670	17.557489	16.998554	16.225727	15.388720	14.660678	14.215046	14.200867	14.719789	15.808336	17.427971	19.463705	21.732206	23.997778	25.994265	27.450562	28.115667	27.781864	26.301868	23.599850	19.674677	14.596254	8.4959335	1.5532069	-6.0197082	-13.992970	-22.132782	-30.212519	-38.021217	-45.369816	-52.095528	-58.065071	-63.177338	-67.365265	-70.596954	-72.876038	-74.240494	-74.760330	-74.533752	-73.682503	-72.346428	-70.677582	-68.834244	-66.974655	-65.250435	-63.799671	-62.739498	-62.158447	-62.109070	-62.601547	-63.599091	-65.016258	-66.720490	-68.537697	-70.261215	-71.663918	-72.512146	-72.580276	-71.664383	-69.594101	-66.241814	-61.528824	-55.428825	-47.969025	-39.229511	-29.341541	-18.485018	-6.8850918	5.1921673	17.445980	29.548798	41.157120	51.924625	61.517807	69.632874	76.012352	80.460747	82.856117	83.157379	81.406128	77.721596	72.291321	65.356895	57.197563	48.113914	38.412552	28.394337	18.346668	8.5392599	-0.77580357	-9.3625240	-16.998129	-23.470840	-28.579512	-32.135361	-33.966064	-33.921494	-31.880024	-27.754393	-21.495697	-13.094969	-2.5819283	9.9784651	24.491175	40.835892	58.870934	78.434326	99.341362	121.37901	144.29701	167.79770	191.52623	215.06311	237.92215	259.55527	279.36493	296.72617	311.01602	321.64905	328.11688	330.02698	327.13675	319.38065	306.88513	289.97058	269.13904	245.04822	218.47559	190.27374	161.32356	132.48753	104.56828	78.274490	54.196686	32.792427	14.381453	-0.85182357	-12.849499	-21.667337	-27.459763	-30.463619	-30.981855	-29.367262	-26.006516	-21.304634	-15.669605	-9.4976053	-3.1589117	3.0150175	8.7428074	13.802202	18.036747	21.359129	23.751289	25.260994	25.994946	26.108919	25.795084	25.268110	24.750650	24.459211	24.592081	25.319378	26.775850	29.056618	32.215073	36.262741	41.170128	46.867992	53.248562	60.167034	67.442787	74.861633	82.178802	89.124161	95.409698	100.73975	104.82429	107.39490	108.22256	107.13686	104.04490	98.947670	91.953453	83.284370	73.275917	62.367676	51.084225	40.007477	29.740879	20.868876	13.914201	9.2970791	7.3002863	8.0437164	11.471103	17.350964	25.291965	34.772343	45.180782	55.866165	66.192245	75.593002	83.624039	90.006325	94.657616	97.708588	99.502373	100.57473	101.61815	103.42993	106.85046	112.69582	121.69188	134.41548	151.24905	172.35149	197.64732	226.83380	259.40244	294.67139	331.82269	369.94208	408.05569	445.16382	480.27170	512.41840	540.70612	564.33142	582.61877	595.05457	601.31964	601.31305	595.16504	583.23364	566.08154	544.43713	519.13788	491.06699	461.08829	429.98834	398.43295	366.94321	335.89255	305.52338	275.97989	247.34935	219.70593	193.14854	167.82928	143.96793	121.85085	101.81769	84.236443	69.472717	57.856937	49.653896	45.037960	44.076347	46.720776	52.807224	62.061989	74.111465	88.494064	104.67140	122.03905	139.93726	157.66260	174.48419	189.66533	202.49318	212.31616	218.58572	220.90073	219.04697	213.02667	203.07248	189.64148	173.38736	155.11368	135.71027	116.08156	97.073997	79.412323	63.651085	50.147552	39.058132	30.356752	23.870998	19.329494	16.412689	14.799335	14.202955	14.394997	15.213289	16.558296	18.380030	20.660961	23.398565	26.591640	30.231510	34.299202	38.766693	43.600471	48.764469	54.220467	59.923954	65.815552	71.808876	77.777298	83.542580	88.869774	93.470238	97.015755	99.163429	99.588783	98.023911	94.294708	88.351547	80.288254	70.345924	58.900517	46.435310	33.502159	20.676161	8.5101213	-2.5066841	-11.980818	-19.636032	-25.322750	-29.016949	-30.810112	-30.893047	-29.535707	-27.065365	-23.843910	-20.245905	-16.636953	-13.353357	-10.683308	-8.8503942	-8.0008907	-8.1958704	-9.4088640	-11.530229	-14.377151	-17.708216	-21.240435	-24.665829	-27.665358	-29.917620	-31.101849	-30.895082	-28.965366	-24.963543	-18.517548	-9.2321014	3.3020802	19.488045	39.690311	64.191292	93.140228	126.49897	163.99203	205.06802	248.88033	294.29355	339.91913	384.18167	425.41071	461.95251	492.28867	515.15088	529.61896	535.18878	531.80695	519.86499	500.15686	473.80780	442.17847	406.76303	369.08502	330.60571	292.65076	256.35724	222.64539	192.20981	165.52728	142.87587	124.35888	109.92899	99.409012	92.506866	88.826027	87.873192	89.066368	91.748055	95.205757	98.702423	101.51586	102.98363	102.54993	99.807053	94.526642	86.674973	76.410522	64.063187	50.098816	35.072662	19.578857	4.2012348	-10.528802	-24.163816	-36.359634	-46.881973	-55.602249	-62.484867	-67.568764	-70.946350	-72.742149	-73.093269	-72.133377	-69.980812	-66.731781	-62.458652	-57.213032	-51.033607	-43.957298	-36.033035	-27.336451	-17.983261	-8.1396828	1.9722605	12.076552
38.629620	36.144897	32.818233	28.744684	24.047308	18.864550	13.337426	7.5985508	1.7638648	-4.0710554	-9.8309841	-15.457596	-20.903841	-26.127668	-31.086464	-35.733246	-40.015484	-43.876312	-47.257763	-50.105530	-52.373943	-54.030838	-55.061237	-55.469765	-55.281525	-54.541603	-53.313335	-51.675713	-49.719795	-47.544750	-45.253273	-42.946709	-40.720009	-38.656929	-36.825294	-35.273609	-34.028465	-33.093777	-32.451672	-32.065304	-31.883144	-31.844664	-31.886486	-31.948660	-31.979902	-31.941473	-31.808626	-31.569708	-31.222704	-30.769409	-30.208372	-29.527714	-28.699102	-27.674833	-26.388878	-24.762716	-22.716318	-20.182421	-17.123009	-13.544806	-9.5113478	-5.1488190	-0.64417171	3.7654619	7.8107548	11.214003	13.715466	15.099093	15.213826	13.988340	11.437362	7.6592855	2.8255935	-2.8354621	-9.0591984	-15.566039	-22.081827	-28.355278	-34.171051	-39.358200	-43.794052	-47.403992	-50.158215	-52.066429	-53.171242	-53.541397	-53.265141	-52.443993	-51.187202	-49.606506	-47.811386	-45.904312	-43.976326	-42.102657	-40.339096	-38.719189	-37.252884	-35.927097	-34.708183	-33.546585	-32.383198	-31.156746	-29.811441	-28.303925	-26.608925	-24.722603	-22.664017	-20.474176	-18.213638	-15.958794	-13.797627	-11.825005	-10.138323	-8.8328876	-7.9972086	-7.7085166	-8.0278683	-8.9956264	-10.627352	-12.910574	-15.803296	-19.233807	-23.102772	-27.286827	-31.643661	-36.017929	-40.247478	-44.168987	-47.623150	-50.458588	-52.535057	-53.725700	-53.919174	-53.021919	-50.960968	-47.687813	-43.183327	-37.463463	-30.585361	-22.653021	-13.821398	-4.2977839	5.6606259	15.754101	25.652674	35.013767	43.503624	50.821354	56.722889	61.042419	63.708447	64.752480	64.308075	62.600952	59.929558	56.639080	53.091068	49.632664	46.568108	44.136658	42.498127	41.727783	41.820488	42.702110	44.247074	46.298031	48.686035	51.247734	53.838009	56.337429	58.653664	60.718414	62.481129	63.901432	64.942741	65.568542	65.742531	65.433594	64.624557	63.323753	61.577404	59.480427	57.183720	54.896019	52.878761	51.434830	50.890579	51.573639	53.787739	57.787216	63.752972	71.772522	81.825058	93.773239	107.36230	122.22684	137.90524	153.86064	169.50829	184.24666	197.49045	208.70355	217.42894	223.31314	226.12350	225.75696	222.24030	215.72218	206.45815	194.79112	181.12878	165.92062	149.63553	132.74159	115.68826	98.891243	82.719643	67.485390	53.434788	40.742325	29.507408	19.754627	11.437883	4.4490976	-1.3692501	-6.2079668	-10.273015	-13.766834	-16.870796	-19.730707	-22.446449	-25.066498	-27.587803	-29.960394	-32.096222	-33.880829	-35.186829	-35.887760	-35.871067	-35.049213	-33.368061	-30.811941	-27.404905	-23.208481	-18.315908	-12.843548	-6.9207058	-0.67844582	5.7603302	12.289206	18.822683	25.296827	31.665161	37.890705	43.934929	49.746265	55.249298	60.337849	64.873688	68.691910	71.613197	73.461449	74.084732	73.376404	71.292397	67.862328	63.192051	57.456669	50.885525	43.740803	36.293514	28.800098	21.482849	14.516485	8.0223980	2.0697985	-3.3165956	-8.1450548	-12.443153	-16.244335	-19.576237	-22.451815	-24.863781	-26.782070	-28.153786	-28.904728	-28.942131	-28.157349	-26.428930	-23.625481	-19.608889	-14.238279	-7.3755293	1.1074519	11.319221	23.337105	37.193897	52.864059	70.250679	89.174835	109.36926	130.47780	152.06139	173.61176	194.57114	214.35854	232.39981	248.15887	261.16971	271.06393	277.59442	280.65207	280.27338	276.64084	270.07315	261.00684	249.97086	237.55470	224.37247	211.02634	198.07088	185.98183	175.13078	165.76898	158.01917	151.87755	147.22456	143.84378	141.44644	139.70129	138.26572	136.81702	135.08023	132.85152	130.01381	126.54539	122.51896	118.09389	113.50182	109.02893	104.99634	101.74174	99.603477	98.907944	99.959747	103.03331	108.36407	116.13707	126.47211	139.40509	154.86682	172.66325	192.46001	213.77687	235.99602	258.38632	280.14435	300.44809	318.51959	333.68814	345.44482	353.48288	357.71463	358.26706	355.45184	349.71906	341.59833	331.63931	320.35672	308.18994	295.48026	282.46582	269.29379	256.04529	242.76530	229.49423	216.29327	203.26239	190.54694	178.33542	166.84929	156.32709	147.00682	139.10866	132.81909	128.27821	125.56861	124.70738	125.63839	128.22728	132.25772	137.43126	143.37199	149.63762	155.73795	161.16003	165.40005	167.99745	168.56982	166.84286	162.67253	156.05630	147.13202	136.16438	123.52113	109.64122	94.999237	80.070335	65.298477	51.071987	37.706825	25.439819	14.430070	4.7680140	-3.5104856	-10.407331	-15.945367	-20.154169	-23.060110	-24.682318	-25.034389	-24.131527	-22.000957	-18.693504	-14.293424	-8.9234886	-2.7433548	4.0600777	11.290568	18.766432	26.348055	33.964443	41.634266	49.477234	57.712151	66.640289	76.614769	87.998672	101.11658	116.20686	133.37955	152.58714	173.61157	196.06985	219.43719	243.08516	266.32959	288.48346	308.90732	327.05392	342.50189	354.97681	364.35889	370.67871	374.10220	374.90952	373.46805	370.20636	365.58783	360.08847	354.17706	348.30032	342.87076	338.25760	334.77875	332.69577	332.20834	333.45135	336.49313	341.33450	347.91058	356.09384	365.69885	376.48944	388.18784	400.48605	413.06049	425.58920	437.77054	449.34506	460.11694	469.97485	478.91187	487.03998	494.60080	501.96716	509.63409	518.19739	528.31604	540.65918	555.83710	574.32239	596.36761	621.92834	650.60553	681.61810	713.81287	745.72034	775.65381	801.84314	822.59351	836.44751	842.33282	839.67963	828.48584	809.33118	783.32935	752.03217	717.29510	681.12048	645.49951	612.27203	583.01404	558.96814	541.01587	529.69025	525.22144	527.59973	536.64679	552.07874	573.55243	600.68652	633.05994	670.18372	711.46222	756.14484	803.28497	851.71558	900.04590	946.68884	989.91675	1027.9434	1059.0265	1081.5807	1094.2909	1096.2134	1086.8585	1066.2399	1034.8923	993.84698	944.57281	888.88464	828.82605	766.54028	704.14063	643.59039	586.60883	534.60345	488.64035	449.44394	417.42749	392.74207	375.33655	365.01828	361.50659	364.47299	373.56573	388.41779	408.64120	433.80731	463.41989	496.88354	533.47235	572.30359	612.32404	652.31006	690.89148	726.59619	757.91815	783.40314	801.74445	811.87805	813.06616	804.95764	787.61597	761.51636	727.50403	686.72705	640.54718	590.44421	537.92041	484.41638	431.24597	379.55212	330.28195	284.18311	241.81235	203.55376	169.64165	140.18335	115.18013	94.543854	78.108994	65.641205	56.842445	51.354527	48.763344	48.604763	50.373840	53.539001	57.560638	61.914040
13.006596	19.276264	25.106531	30.361538	34.909679	38.627480	41.404671	43.150681	43.801830	43.329144	41.745884	39.113739	35.546997	31.213636	26.332361	21.165747	16.008341	11.171398	6.9638338	3.6720386	1.5391583	0.74663019	1.3990202	3.5145340	7.0215373	11.762098	17.501877	23.945818	30.757793	37.582603	44.068211	49.886436	54.750507	58.428162	60.750374	61.614807	60.985172	58.886723	55.399040	50.647049	44.790955	38.016087	30.522945	22.518051	14.205649	5.7806511	-2.5772603	-10.708231	-18.475506	-25.767237	-32.497074	-38.603558	-44.048153	-48.812653	-52.895863	-56.309654	-59.075169	-61.218731	-62.768200	-63.749466	-64.183563	-64.084427	-63.457489	-62.299393	-60.599072	-58.340401	-55.506363	-52.084606	-48.073898	-43.491070	-38.376991	-32.801006	-26.862755	-20.690449	-14.435665	-8.2644510	-2.3458090	3.1615427	8.1224079	12.437007	16.049627	18.953501	21.190666	22.847113	24.043385	24.921701	25.630753	26.309553	27.072262	27.994911	29.106096	30.382061	31.747604	33.082542	34.233589	35.031204	35.308784	34.923187	33.773552	31.815804	29.071251	25.626915	21.627941	17.261906	12.737688	8.2609558	4.0100365	0.11565971	-3.3532295	-6.3947158	-9.0706081	-11.494650	-13.814736	-16.191547	-18.776669	-21.693382	-25.021921	-28.790897	-32.975254	-37.499878	-42.248657	-47.076450	-51.823132	-56.327904	-60.442497	-64.042686	-67.036919	-69.371910	-71.035049	-72.053444	-72.490074	-72.437126	-72.007492	-71.325066	-70.514496	-69.691788	-68.955940	-68.382782	-68.020973	-67.890633	-67.983925	-68.267822	-68.687950	-69.173279	-69.641136	-70.001923	-70.163689	-70.036064	-69.533966	-68.580894	-67.112137	-65.077606	-62.444756	-59.200714	-55.353996	-50.935131	-45.996162	-40.608753	-34.861126	-28.853966	-22.695629	-16.497318	-10.368358	-4.4124918	1.2752476	6.6103520	11.519957	15.943546	19.833349	23.155136	25.889702	28.034792	29.607698	30.647854	31.219265	31.411608	31.339520	31.139698	30.965614	30.979355	31.341965	32.202518	33.687187	35.890038	38.866150	42.629238	47.153923	52.383373	58.242237	64.653534	71.557823	78.932884	86.809898	95.284500	104.51897	114.73472	126.19393	139.17110	153.91728	170.62057	189.36624	210.10339	232.62068	256.53540	281.29828	306.21442	330.47809	353.22092	373.56555	390.68466	403.85590	412.51099	416.27310	414.98053	408.69443	397.69122	382.43906	363.56335	341.80188	317.95624	292.84079	267.23676	241.85173	217.28981	194.03221	172.43036	152.71024	134.98515	119.27639	105.53610	93.671532	83.565964	75.094940	68.136345	62.573654	58.293312	55.177612	53.095348	51.892399	51.384899	51.356781	51.563416	51.741467	51.624519	50.963097	49.546230	47.222000	43.913654	39.628147	34.456287	28.562353	22.165529	15.514639	8.8597498	2.4251165	-3.6129551	-9.1404400	-14.110184	-18.537138	-22.485477	-26.050924	-29.341244	-32.458221	-35.483871	-38.472034	-41.445637	-44.398998	-47.303448	-50.114582	-52.779713	-55.244041	-57.455208	-59.366119	-60.936165	-62.131596	-62.925541	-63.297985	-63.236153	-62.735153	-61.798676	-60.439568	-58.679741	-56.549194	-54.084045	-51.323521	-48.306381	-45.067307	-41.633831	-38.024632	-34.249634	-30.311726	-26.210169	-21.944340	-17.517239	-12.937165	-8.2167702	-3.3689146	1.6004424	6.7014232	11.970177	17.477486	23.334427	29.693489	36.744305	44.703564	53.800522	64.258820	76.276558	90.007515	105.54408	122.90439	142.02463	162.75589	184.86728	208.05226	231.94005	256.10852	280.10025	303.43796	325.64291	346.25024	364.82663	380.98499	394.39951	404.81818	412.07339	416.08994	416.89111	414.59982	409.43756	401.71936	391.84393	380.28033	367.55014	354.20624	340.80823	327.89487	315.95673	305.40881	296.56570	289.62271	284.64240	281.55090	280.14365	280.10175	281.01852	282.43442	283.87769	284.90762	285.15585	284.36066	282.39148	279.25952	275.11340	270.22144	264.94110	259.68204	254.86525	250.88440	248.07365	246.68275	246.86203	248.65500	251.99734	256.72049	262.55750	269.15103	276.06525	282.79892	288.80661	293.52481	296.40427	296.94824	294.75156	289.53802	281.19171	269.77719	255.54723	238.93481	220.53177	201.05403	181.29790	162.09067	144.23988	128.48497	115.45502	105.63456	99.340897	96.712830	97.711945	102.13702	109.64988	119.81142	132.12509	146.08369	161.21454	177.11801	193.49434	210.15427	227.01250	244.06340	261.34344	278.88510	296.66989	314.58813	332.41071	349.77777	366.20709	381.11850	393.87424	403.82849	410.38104	413.03104	411.42419	405.39093	394.97089	380.42273	362.21567	341.00537	317.59198	292.86594	267.74341	243.09839	219.69800	198.14737	178.85063	161.99200	147.53981	135.27087	124.81469	115.70882	107.46027	99.604614	91.756729	83.647949	75.146591	66.261734	57.131580	47.999741	39.183727	31.039282	23.925621	18.173502	14.059339	11.785641	11.468787	13.133200	16.711811	22.051388	28.922241	37.031155	46.037205	55.569321	65.244980	74.689247	83.552986	91.529068	98.366066	103.87839	107.95242	110.54932	111.70409	111.52240	110.17478	107.88853	104.93821	101.63326	98.303551	95.283005	92.891640	91.417671	91.101814	92.124321	94.598221	98.568306	104.01714	110.87703	119.04688	128.41130	138.86002	150.30380	162.68456	175.97672	190.17894	205.29491	221.30493	238.13158	255.60461	273.43106	291.17758	308.27045	324.01813	337.65442	348.40170	355.54437	358.50574	356.91403	350.65137	339.87546	325.01282	306.72382	285.84601	263.32312	240.13254	217.21738	195.43401	175.51741	158.06696	143.54890	132.31236	124.61124	120.62682	120.48509	124.26489	131.99619	143.64799	159.11018	178.17160	200.50092	225.63361	252.96906	281.78009	311.23422	340.42596	368.41617	394.27524	417.12573	436.18167	450.78021	460.40781	464.71707	463.53781	456.88266	444.94702	428.10599	406.90591	382.05121	354.38528	324.86374	294.51987	264.42435	235.63872	209.16748	185.91096	166.62367	151.88054	142.05438	137.30533	137.58261	142.63690	152.04239	165.22591	181.50089	200.10472	220.23775	241.10324	261.94711	282.09650	300.99554	318.23611	333.58157	346.97992	358.56519	368.64270	377.66135	386.17078	394.76697	404.03214	414.47226	426.45963	440.18494	455.62521	472.53052	490.43021	508.66199	526.41986	542.81836	556.96869	568.06067	575.44141	578.68604	577.64771	572.48450	563.65582	551.88739	538.10699	523.35718	508.69281	495.07666	483.28427	473.82874	466.91461	462.42581	459.94806	458.82123	458.21585	457.22345	454.94958	450.59958	443.54895	433.39053	419.95807
27.698328	27.153597	26.559147	26.070169	25.826195	25.940697	26.493813	27.528240	29.048344	31.022810	33.389706	36.063412	38.942703	41.918987	44.883427	47.732986	50.374317	52.725559	54.716469	56.287315	57.386818	57.970581	58.000275	57.444080	56.278767	54.493038	52.091778	49.100159	45.567184	41.567425	37.200043	32.585632	27.859573	23.163424	18.634418	14.394468	10.539824	7.1326165	4.1955357	1.7104537	-0.37882078	-2.1595371	-3.7399006	-5.2366533	-6.7622962	-8.4133291	-10.260895	-12.344962	-14.672419	-17.218748	-19.932825	-22.743656	-25.568062	-28.318192	-30.908308	-33.260044	-35.306541	-36.994949	-38.287827	-39.163166	-39.613594	-39.644196	-39.269493	-38.509151	-37.383419	-35.908161	-34.090820	-31.927649	-29.403303	-26.493298	-23.169407	-19.407684	-15.198561	-10.557217	-5.5330744	-0.21680212	5.2570610	10.712363	15.939161	20.706501	24.778999	27.935547	29.987938	30.797390	30.286718	28.447365	25.340069	21.090012	15.876589	9.9199314	3.4654112	-3.2324319	-9.9243975	-16.379187	-22.393246	-27.797384	-32.460728	-36.292038	-39.238823	-41.284748	-42.445652	-42.764439	-42.305458	-41.148350	-39.382000	-37.098869	-34.389862	-31.340282	-28.026520	-24.513863	-20.855106	-17.089922	-13.244864	-9.3340368	-5.3603225	-1.3175169	2.8068252	7.0276575	11.357812	15.803258	20.357559	24.997440	29.678722	34.334106	38.872784	43.182453	47.133724	50.587242	53.402470	55.448212	56.613674	56.819000	56.024433	54.236423	51.510414	47.949265	43.696983	38.928650	33.837002	28.617142	23.451267	18.494942	13.866714	9.6423168	5.8536601	2.4929032	-0.47954464	-3.1241660	-5.5105600	-7.7059937	-9.7661953	-11.728806	-13.610604	-15.407980	-17.100653	-18.657669	-20.044777	-21.232082	-22.201046	-22.949793	-23.496107	-23.877632	-24.149120	-24.377121	-24.632456	-24.981773	-25.478699	-26.156113	-27.020351	-28.048054	-29.186441	-30.356710	-31.460781	-32.390301	-33.037533	-33.306561	-33.124241	-32.449036	-31.277317	-29.646236	-27.632498	-25.347589	-22.929474	-20.531965	-18.312759	-16.421614	-14.989754	-14.121635	-13.889719	-14.332476	-15.455451	-17.234571	-19.621342	-22.548578	-25.936243	-29.696600	-33.738495	-37.970657	-42.304134	-46.654129	-50.941696	-55.095284	-59.052475	-62.761768	-66.184135	-69.294365	-72.081596	-74.548805	-76.711296	-78.594124	-80.228600	-81.648460	-82.885864	-83.968201	-84.915504	-85.739189	-86.441734	-87.017601	-87.454613	-87.735695	-87.840599	-87.747116	-87.432022	-86.871422	-86.041054	-84.916679	-83.475098	-81.696007	-79.564987	-77.077576	-74.243988	-71.094002	-67.681099	-64.084885	-60.410904	-56.787163	-53.357063	-50.268940	-47.663128	-45.657677	-44.334557	-43.728088	-43.817120	-44.522274	-45.708920	-47.195736	-48.768333	-50.196198	-51.252148	-51.731499	-51.469910	-50.357891	-48.351021	-45.474648	-41.823257	-37.553886	-32.874905	-28.030529	-23.282799	-18.892460	-15.100432	-12.111566	-10.081940	-9.1104794	-9.2356243	-10.436372	-12.637169	-15.715887	-19.513092	-23.841841	-28.496763	-33.261726	-37.915874	-42.237747	-46.007877	-49.010323	-51.033226	-51.869556	-51.317928	-49.184326	-45.284916	-39.450333	-31.531410	-21.406527	-8.9900227	5.7586222	22.825764	42.135727	63.544792	86.838051	111.73034	137.87039	164.84943	192.21213	219.47037	246.11812	271.64636	295.55853	317.38507	336.69839	353.12781	366.37500	376.23022	382.58676	385.45203	384.95483	381.34375	374.97504	366.29105	355.78845	343.97931	331.35046	318.32416	305.22849	292.27972	279.58054	267.13483	254.87650	242.70837	230.54730	218.36629	206.23064	194.32176	182.94681	172.53275	163.60609	156.76088	152.61845	151.78201	154.79063	162.07437	173.91386	190.40524	211.43263	236.64940	265.47028	297.07648	330.43533	364.33777	397.45227	428.39618	455.81897	478.49316	495.40399	505.82886	509.39716	506.12296	496.40369	480.98532	460.89645	437.35593	411.66785	385.11169	358.84131	333.80298	310.67868	289.86023	271.45227	255.30331	241.05809	228.22362	216.24178	204.56026	192.69537	180.28104	167.10129	153.10379	138.39555	123.22202	107.93408	92.946640	78.693680	65.585999	53.974586	44.124413	36.200367	30.265310	26.290281	24.173042	23.762300	24.882725	27.357044	31.021774	35.734440	41.371716	47.819805	54.959343	62.648930	70.710419	78.920815	87.011887	94.680046	101.60472	107.47383	112.01250	115.01118	116.34890	116.00880	114.08315	110.76775	106.34565	101.16293	95.598473	90.031456	84.809875	80.222435	76.476837	73.685379	71.859428	70.912193	70.669464	70.887352	71.274803	71.520058	71.317215	70.392380	68.525726	65.568657	61.454136	56.199718	49.903370	42.732452	34.908062	26.686098	18.337120	10.127463	2.3028350	-4.9240284	-11.381342	-16.941353	-21.519360	-25.069118	-27.575996	-29.048857	-29.512028	-28.998657	-27.546280	-25.195379	-21.991220	-17.988512	-13.258346	-7.8956532	-2.0254800	4.1935725	10.570921	16.890907	22.925829	28.453533	33.277500	37.246758	40.271816	42.334373	43.488037	43.849815	43.583046	42.874027	41.905602	40.831837	39.756889	38.721558	37.698788	36.598679	35.282097	33.580509	31.319195	28.341089	24.527905	19.816364	14.207830	7.7707176	0.63591546	-7.0138879	-14.959227	-22.961189	-30.779457	-38.188927	-44.993576	-51.036697	-56.206860	-60.439632	-63.715256	-66.052780	-67.501160	-68.128334	-68.008858	-67.211189	-65.785492	-63.753117	-61.098412	-57.764088	-53.650406	-48.618790	-42.499794	-35.105038	-26.242853	-15.736321	-3.4430571	10.724713	26.781332	44.651001	64.155731	85.008316	106.81258	129.07210	151.20706	172.58058	192.53299	210.42183	225.66588	237.78822	246.45422	251.50169	252.95633	251.03253	246.11737	238.73888	229.52197	219.13722	208.24744	197.45964	187.28633	178.12047	170.22597	163.74167	158.69788	155.03914	152.65097	151.38434	151.07558	151.55980	152.67769	154.27647	156.20706	158.31981	160.46080	162.47008	164.18275	165.43333	166.06142	165.91966	164.88089	162.84506	159.74382	155.54349	150.24585	143.88643	136.53246	128.27852	119.24263	109.56117	99.383926	88.868813	78.176178	67.463173	56.878036	46.554932	36.609955	27.138582	18.215393	9.8961582	2.2218876	-4.7751756	-11.064853	-16.612423	-21.373085	-25.288263	-28.284237	-30.272720	-31.153713	-30.819208	-29.157932	-26.060053	-21.422016	-15.151440	-7.1725464	2.5678055	14.092599	27.386049	42.383877	58.963379	76.934288	96.031792	115.91338	136.16098	156.28903	175.75986	194.00562	210.45583	224.56937	235.86766	243.96680	248.60513	249.66325	247.17490	241.32640	232.44557	220.97997	207.46727	192.50014	176.68893	160.62575	144.85176
-77.113495	-76.591965	-75.984161	-75.263054	-74.398506	-73.358093	-72.108612	-70.618378	-68.860023	-66.813881	-64.471497	-61.838776	-58.938183	-55.809643	-52.509743	-49.109051	-45.688141	-42.332291	-39.125870	-36.146954	-33.462704	-31.125906	-29.172949	-27.622734	-26.476727	-25.719402	-25.319069	-25.228987	-25.388865	-25.726948	-26.163374	-26.614601	-26.999586	-27.247049	-27.303076	-27.138725	-26.755592	-26.188885	-25.506578	-24.804348	-24.196507	-23.803734	-23.739109	-24.094452	-24.928696	-26.260340	-28.064734	-30.276754	-32.798393	-35.509773	-38.282005	-40.990211	-43.524551	-45.798424	-47.752953	-49.357765	-50.608807	-51.523697	-52.136147	-52.489964	-52.633770	-52.616779	-52.485744	-52.283070	-52.045841	-51.805378	-51.586952	-51.409630	-51.285858	-51.220901	-51.212223	-51.248924	-51.311630	-51.372734	-51.397507	-51.346153	-51.176670	-50.848705	-50.327744	-49.589535	-48.624096	-47.438622	-46.058674	-44.527611	-42.903526	-41.254433	-39.651726	-38.162750	-36.843643	-35.732906	-34.847065	-34.178719	-33.697361	-33.352898	-33.081562	-32.813248	-32.479622	-32.022064	-31.398193	-30.586708	-29.589426	-28.430813	-27.154396	-25.816736	-24.479143	-23.197985	-22.014219	-20.943466	-19.967098	-19.025921	-18.017010	-16.794510	-15.175303	-12.949272	-9.8941698	-5.7946196	-0.46354580	6.2351732	14.365041	23.898857	34.705627	46.545338	59.072285	71.847748	84.361839	96.062744	106.39145	114.81937	120.88491	124.22596	124.60609	121.93106	116.25506	107.77606	96.821213	83.823753	69.293594	53.785019	37.863503	22.074810	6.9183598	-7.1734772	-19.849375	-30.846077	-39.989037	-47.187256	-52.423870	-55.743423	-57.237553	-57.030075	-55.262756	-52.082569	-47.631374	-42.038216	-35.414970	-27.855030	-19.435270	-10.220615	-0.27100727	10.350416	21.568314	33.286659	45.381706	57.696896	70.041031	82.189438	93.888695	104.86505	114.83531	123.52059	130.66168	136.03505	139.46887	140.85757	140.17387	137.47710	132.91597	126.72614	119.22025	110.77210	101.79512	92.716782	83.951653	75.875885	68.805405	62.980904	58.560539	55.620564	54.163452	54.130909	55.419182	57.894699	61.406219	65.793198	70.889145	76.520973	82.505989	88.647636	94.733421	100.53549	105.81495	110.33066	113.85097	116.16692	117.10581	116.54269	114.40873	110.69564	105.45494	98.793999	90.867920	81.869354	72.017212	61.544651	50.688442	39.678963	28.732222	18.043642	7.7838397	-1.9038184	-10.903476	-19.125114	-26.501274	-32.981659	-38.526592	-43.099304	-46.657711	-49.146530	-50.490742	-50.591362	-49.324608	-46.545574	-42.096924	-35.822803	-27.587626	-17.298338	-4.9282589	9.4602451	25.697115	43.493263	62.438725	82.012375	101.60322	120.54225	138.14259	153.74370	166.75545	176.69826	183.23355	186.18381	185.53865	181.44878	174.20778	164.22531	151.99416	138.05568	122.96501	107.26022	91.436264	75.925186	61.082779	47.181698	34.410465	22.877697	12.620225	3.6145999	-4.2095776	-10.955541	-16.745514	-21.708181	-25.968153	-29.637983	-32.813107	-35.569233	-37.962318	-40.030128	-41.795113	-43.267815	-44.450161	-45.338329	-45.924767	-46.199318	-46.149345	-45.759232	-45.009399	-43.875259	-42.326656	-40.328064	-37.840107	-34.822605	-31.239037	-27.062672	-22.283587	-16.916275	-11.006894	-4.6391125	2.0621109	8.9301310	15.759710	22.314476	28.338326	33.570305	37.761932	40.695732	42.202713	42.177643	40.589783	37.487762	32.998276	27.317558	20.697041	13.424795	5.8038192	-1.8692632	-9.3236914	-16.329914	-22.709648	-28.340225	-33.153519	-37.130093	-40.290432	-42.684326	-44.380154	-45.454956	-45.986481	-46.047527	-45.702763	-45.007778	-44.010303	-42.752533	-41.274395	-39.616631	-37.823433	-35.943790	-34.031551	-32.143936	-30.339020	-28.672308	-27.193295	-25.942348	-24.948463	-24.228313	-23.786724	-23.618134	-23.709242	-24.041981	-24.596561	-25.354240	-26.299141	-27.419191	-28.706079	-30.154018	-31.757929	-33.511269	-35.403530	-37.418415	-39.532478	-41.714867	-43.928143	-46.130077	-48.276550	-50.324890	-52.237484	-53.985172	-55.550014	-56.926949	-58.124363	-59.163086	-60.074364	-60.896664	-61.671719	-62.440403	-63.238701	-64.094193	-65.023529	-66.030884	-67.107674	-68.233398	-69.377220	-70.500458	-71.559113	-72.506607	-73.296181	-73.882698	-74.224037	-74.281708	-74.021004	-73.410645	-72.422211	-71.029381	-69.207275	-66.931694	-64.178802	-60.924671	-57.145203	-52.815998	-47.912643	-42.411068	-36.288696	-29.525940	-22.108995	-14.033535	-5.3096933	4.0317712	13.932774	24.300749	35.002499	45.860039	56.649536	67.104607	76.925217	85.791748	93.384010	99.404305	103.60110	105.79182	105.88081	103.87025	99.862549	94.052979	86.714058	78.173096	68.785736	58.909565	48.879707	38.989861	29.479906	20.530188	12.262647	4.7470245	-1.9897180	-7.9520860	-13.164955	-17.663500	-21.485075	-24.663294	-27.224140	-29.183964	-30.548990	-31.315853	-31.473358	-31.004713	-29.890606	-28.112444	-25.655855	-22.513605	-18.687857	-14.190775	-9.0440073	-3.2763605	3.0791216	9.9884596	17.418524	25.336967	33.708858	42.490818	51.622253	61.016693	70.554443	80.079407	89.401779	98.307999	106.57662	113.99943	120.40325	125.66993	129.75017	132.66872	134.52002	135.45485	135.65993	135.33459	134.66765	133.81845	132.90393	131.99295	131.10764	130.22955	129.30974	128.27919	127.05917	125.56964	123.73609	121.49525	118.79965	115.62202	111.96046	107.84254	103.32876	98.514328	93.527115	88.522865	83.676163	79.169113	75.178383	71.863022	69.354240	67.749229	67.109467	67.462990	68.810020	71.130028	74.388191	78.540337	83.533722	89.305153	95.775894	102.84533	110.38496	118.23539	126.20683	134.08588	141.64676	148.66727	154.94688	160.32434	164.69194	168.00359	170.27477	171.57419	172.00708	171.69377	170.74535	169.24167	167.21478	164.64091	161.44272	157.50148	152.67731	146.83450	139.86755	131.72441	122.42267	112.05740	100.79887	88.881683	76.586723	64.219017	52.084106	40.465954	29.608570	19.702501	10.876580	3.1952291	-3.3399732	-8.7850056	-13.245033	-16.864325	-19.814461	-22.281593	-24.453091	-26.503954	-28.583883	-30.805748	-33.236572	-35.892090	-38.736042	-41.684547	-44.615955	-47.385284	-49.841991	-51.849106	-53.301140	-54.138485	-54.355881	-54.003586	-53.180649	-52.020683	-50.672020	-49.274460	-47.935722	-46.710808	-45.586803	-44.475491	-43.214687	-41.578407	-39.295074	-36.071888	-31.623259	-25.700539	-18.120668	-8.7912502	2.2699804	14.923080	28.902197	43.821365	59.189686	74.435608	88.939194	102.07043	113.23084	121.89527	127.64964	130.22145	129.49977	125.54177	118.56602	108.93201	97.109375	83.639481	69.093918	54.034481
-58.929806	-55.819164	-52.348568	-48.583687	-44.603100	-40.497589	-36.368355	-32.324497	-28.479671	-24.948273	-21.841156	-19.261358	-17.299818	-16.031345	-15.511248	-15.772386	-16.823225	-18.646585	-21.199425	-24.413467	-28.196743	-32.436081	-37.000454	-41.745163	-46.516987	-51.159950	-55.521751	-59.460667	-62.852299	-65.596100	-67.620972	-68.889450	-69.400307	-69.188965	-68.325546	-66.910873	-65.070175	-62.945148	-60.684853	-58.435764	-56.332260	-54.487656	-52.986992	-51.881779	-51.187584	-50.884045	-50.917881	-51.208069	-51.653000	-52.138412	-52.545723	-52.759666	-52.674786	-52.200531	-51.264828	-49.816448	-47.826797	-45.291233	-42.230572	-38.692455	-34.752426	-30.513861	-26.106161	-21.680153	-17.400600	-13.435940	-9.9458542	-7.0682468	-4.9073124	-3.5244031	-2.9332724	-3.1002688	-3.9498544	-5.3741693	-7.2454205	-9.4290590	-11.795852	-14.231179	-16.640570	-18.951229	-21.109987	-23.078423	-24.826874	-26.328033	-27.551956	-28.462835	-29.018272	-29.171124	-28.873596	-28.083210	-26.770020	-24.924160	-22.562824	-19.735683	-16.528019	-13.060370	-9.4846411	-5.9762464	-2.7226577	0.090361282	2.2942004	3.7520676	4.3718801	4.1153769	3.0025787	1.1110110	-1.4304380	-4.4516983	-7.7549667	-11.129326	-14.364847	-17.264366	-19.651817	-21.376183	-22.311176	-22.351341	-21.405827	-19.391901	-16.229898	-11.841387	-6.1523895	0.89866257	9.3478985	19.189728	30.359482	42.717663	56.038818	70.008080	84.226471	98.226692	111.49844	123.52161	133.80429	141.92194	147.55347	150.51006	150.75313	148.39952	143.71323	137.08293	128.98947	119.96533	110.55080	101.25168	92.501907	84.636009	77.872124	72.307983	67.928375	64.623199	62.212433	60.475945	59.183380	58.121880	57.118374	56.054775	54.875023	53.584354	52.240906	50.942093	49.806755	48.955528	48.491867	48.484642	48.955151	49.868500	51.131268	52.595173	54.066738	55.322151	56.126106	56.252506	55.505325	53.736916	50.862217	46.867088	41.809639	35.815128	29.064724	21.779499	14.202032	6.5770636	-0.86638451	-7.9295969	-14.455252	-20.333275	-25.502359	-29.947441	-33.694046	-36.800533	-39.349651	-41.439766	-43.177044	-44.668694	-46.017239	-47.316074	-48.645706	-50.070560	-51.636292	-53.367245	-55.264538	-57.304844	-59.440403	-61.600506	-63.694923	-65.619209	-67.261818	-68.512520	-69.271461	-69.458054	-69.018776	-67.933083	-66.217018	-63.923969	-61.142738	-57.993069	-54.619015	-51.180752	-47.845421	-44.777618	-42.129971	-40.034542	-38.595493	-37.883183	-37.930695	-38.732586	-40.246212	-42.395798	-45.078659	-48.173435	-51.549328	-55.075523	-58.629784	-62.105423	-65.415901	-68.496681	-71.304420	-73.813889	-76.013351	-77.899239	-79.471268	-80.728584	-81.667747	-82.282722	-82.566734	-82.515663	-82.132103	-81.429329	-80.434372	-79.189201	-77.749939	-76.183601	-74.562897	-72.959503	-71.436752	-70.042633	-68.804039	-67.723030	-66.775543	-65.912674	-65.064438	-64.145340	-63.061371	-61.717522	-60.025341	-57.909752	-55.314964	-52.208874	-48.586006	-44.468685	-39.906555	-34.974228	-29.767500	-24.398136	-18.987738	-13.661144	-8.5401115	-3.7377577	0.64548683	4.5245433	7.8303900	10.509697	12.523607	13.846380	14.464659	14.377537	13.597532	12.151805	10.083526	7.4515619	4.3291602	0.80011296	-3.0464153	-7.1223726	-11.347197	-15.653033	-19.987816	-24.315601	-28.614172	-32.870277	-37.073719	-41.211109	-45.260742	-49.189125	-52.949989	-56.485367	-59.728741	-62.609406	-65.057472	-67.008858	-68.409683	-69.219818	-69.415573	-68.991447	-67.960869	-66.356407	-64.229034	-61.646877	-58.692909	-55.462006	-52.056919	-48.583637	-45.145939	-41.839798	-38.747921	-35.935287	-33.445892	-31.301476	-29.502455	-28.030949	-26.855602	-25.937653	-25.237226	-24.718973	-24.356333	-24.133621	-24.046072	-24.097696	-24.297840	-24.656807	-25.181824	-25.873611	-26.724262	-27.716454	-28.823927	-30.012794	-31.243452	-32.472530	-33.654900	-34.745277	-35.699978	-36.478439	-37.044914	-37.370358	-37.434292	-37.226398	-36.747677	-36.010826	-35.039402	-33.866058	-32.529720	-31.072010	-29.533566	-27.950726	-26.352837	-24.760979	-23.187548	-21.637325	-20.109140	-18.597904	-17.096542	-15.597529	-14.093557	-12.577751	-11.043374	-9.4832563	-7.8899827	-6.2560501	-4.5751162	-2.8436012	-1.0625439	0.76063728	2.6111269	4.4666305	6.2983046	8.0727806	9.7546349	11.309546	12.706606	13.920316	14.931574	15.727570	16.300941	16.648443	16.769239	16.663628	16.331936	15.774099	14.989708	13.978807	12.743110	11.287893	9.6244707	7.7734866	5.7687488	3.6615529	1.5245934	-0.54455042	-2.4219456	-3.9583378	-4.9834347	-5.3139253	-4.7646265	-3.1621771	-0.35984397	3.7482767	9.2156677	16.035608	24.139135	33.398396	43.636070	54.639149	66.176094	78.015221	89.942017	101.77410	113.37144	124.64159	135.53897	146.05934	156.22949	166.09439	175.70239	185.09120	194.27556	203.23691	211.91801	220.22031	228.00581	235.10400	241.32024	246.44920	250.28990	252.66212	253.42331	252.48439	249.82219	245.48834	239.61095	232.38986	224.08408	214.99303	205.43208	195.70537	186.07968	176.76154	167.88051	159.48203	151.52885	143.91208	136.46991	129.01134	121.34188	113.28862	104.71997	95.560623	85.798386	75.483482	64.721466	53.660858	42.477802	31.359583	20.489403	10.033409	0.13131237	-9.1094561	-17.615795	-25.348049	-32.296963	-38.479000	-43.931206	-48.705780	-52.864914	-56.476204	-59.608543	-62.328926	-64.699821	-66.777435	-68.610703	-70.241066	-71.702881	-73.024292	-74.228340	-75.333961	-76.356819	-77.309563	-78.201523	-79.037979	-79.818817	-80.537125	-81.177765	-81.716316	-82.118858	-82.342339	-82.336357	-82.045784	-81.414566	-80.390480	-78.930229	-77.004990	-74.605461	-71.746094	-68.467888	-64.839287	-60.954681	-56.930557	-52.899040	-48.999664	-45.369659	-42.133850	-39.395245	-37.227367	-35.669014	-34.722511	-34.355129	-34.503811	-35.082325	-35.989902	-37.120304	-38.369999	-39.644592	-40.862865	-41.958294	-42.878162	-43.581081	-44.033600	-44.207024	-44.075203	-43.613899	-42.802143	-41.625217	-40.078850	-38.173992	-35.941048	-33.432766	-30.725351	-27.916851	-25.123369	-22.472820	-20.097315	-18.124348	-16.668171	-15.821815	-15.650614	-16.187819	-17.432669	-19.350937	-21.877981	-24.923864	-28.380114	-32.127514	-36.044079	-40.012600	-43.927162	-47.697960	-51.254341	-54.545715	-57.540592	-60.224129	-62.594398	-64.658134	-66.426552	-67.911552	-69.123039	-70.067451	-70.747589	-71.163719	-71.315636	-71.205124	-70.838554	-70.228889	-69.397041	-68.371979	-67.189682	-65.891151	-64.519295	-63.115349	-61.714890	-60.344028	-59.015800	-57.727531	-56.459045	-55.172295	-53.812519	-52.310993	-50.589512	-48.566177	-46.162437	-43.310566	-39.961040	-36.089130	-31.699795
-25.130657	-21.534069	-16.840956	-10.718775	-2.8148103	7.2251711	19.733059	34.989136	53.187889	74.401108	98.540955	125.32753	154.26645	184.64168	215.52837	245.82893	274.33057	299.78287	320.98688	336.88809	346.66171	349.78122	346.06168	335.67288	319.12100	297.20200	270.93185	241.46317	209.99712	177.70116	145.63821	114.71603	85.655930	58.982784	35.032707	13.973600	-4.1661415	-19.466326	-32.084911	-42.231979	-50.149094	-56.093826	-60.328655	-63.112793	-64.695824	-65.312294	-65.176857	-64.480217	-63.386211	-62.030296	-60.519726	-58.935421	-57.334679	-55.754646	-54.215401	-52.722240	-51.267113	-49.828800	-48.372543	-46.849449	-45.196480	-43.337318	-41.184689	-38.644054	-35.618801	-32.016457	-27.755754	-22.774075	-17.034971	-10.535635	-3.3136959	4.5470901	12.912714	21.597746	30.367586	38.945641	47.025635	54.289223	60.428413	65.170723	68.304497	69.701866	69.335609	67.287140	63.744358	58.988102	53.368973	47.276440	41.104034	35.214336	29.908199	25.400448	21.805386	19.132328	17.291191	16.107130	15.341935	14.719834	13.955580	12.781411	10.971588	8.3615599	4.8610506	0.46003687	-4.7727990	-10.698315	-17.121061	-23.807600	-30.507395	-36.973965	-42.984840	-48.358063	-52.964474	-56.734241	-59.657810	-61.780891	-63.194599	-64.021751	-64.401001	-64.470573	-64.353867	-64.147881	-63.916443	-63.688171	-63.459167	-63.199814	-62.863972	-62.399231	-61.756836	-60.899666	-59.808235	-58.483967	-56.950241	-55.251816	-53.452698	-51.633255	-49.886425	-48.312908	-47.015450	-46.091961	-45.627930	-45.688591	-46.311909	-47.503296	-49.233299	-51.438496	-54.026218	-56.882309	-59.880966	-62.895348	-65.807289	-68.515182	-70.938560	-73.019699	-74.722008	-76.026321	-76.925911	-77.421486	-77.517120	-77.217834	-76.529015	-75.457825	-74.015594	-72.221260	-70.104492	-67.708099	-65.089127	-62.318260	-59.477726	-56.657482	-53.950493	-51.447330	-49.230904	-47.371445	-45.922817	-44.919708	-44.376503	-44.287205	-44.626534	-45.351852	-46.405392	-47.716763	-49.205444	-50.783138	-52.356430	-53.829483	-55.107399	-56.099968	-56.726086	-56.918316	-56.627377	-55.825790	-54.510368	-52.702847	-50.448555	-47.813026	-44.876842	-41.729458	-38.462421	-35.163033	-31.909107	-28.765385	-25.781971	-22.994928	-20.428665	-18.099804	-16.021799	-14.209385	-12.682490	-11.468327	-10.601792	-10.123462	-10.075666	-10.497051	-11.416313	-12.846125	-14.778401	-17.181450	-19.999880	-23.157295	-26.561514	-30.111481	-33.705261	-37.247540	-40.656067	-43.865993	-46.831711	-49.526371	-51.939194	-54.071503	-55.931995	-57.532219	-58.882942	-59.991734	-60.862076	-61.493946	-61.885529	-62.035587	-61.946114	-61.624336	-61.084099	-60.345608	-59.433899	-58.375839	-57.195938	-55.911797	-54.529686	-53.041256	-51.422291	-49.633999	-47.627163	-45.349037	-42.752365	-39.805443	-36.501919	-32.868725	-28.971081	-24.913454	-20.835989	-16.906738	-13.310276	-10.234097	-7.8540845	-6.3207674	-5.7477298	-6.2032628	-7.7058697	-10.223981	-13.679321	-17.953638	-22.897694	-28.341385	-34.104656	-40.007313	-45.878086	-51.561810	-56.924789	-61.858368	-66.280708	-70.137039	-73.398682	-76.060928	-78.140076	-79.669632	-80.696152	-81.274239	-81.461853	-81.315292	-80.884705	-80.210396	-79.319901	-78.226326	-76.927979	-75.409218	-73.642731	-71.592575	-69.218544	-66.481209	-63.347565	-59.797020	-55.827431	-51.460506	-46.746243	-41.765526	-36.630520	-31.482109	-26.484529	-21.817120	-17.663765	-14.200975	-11.585767	-9.9442759	-9.3628321	-9.8817625	-11.493109	-14.141788	-17.730452	-22.126984	-27.173893	-32.698364	-38.522392	-44.471840	-50.383953	-56.113289	-61.535774	-66.551254	-71.084717	-75.086380	-78.531212	-81.417496	-83.764946	-85.612221	-87.013626	-88.035431	-88.751518	-89.238892	-89.572876	-89.822853	-90.048447	-90.296539	-90.599556	-90.974808	-91.425110	-91.940521	-92.500992	-93.079407	-93.645233	-94.167816	-94.619339	-94.977470	-95.226852	-95.360107	-95.377800	-95.287743	-95.103783	-94.844025	-94.528954	-94.179413	-93.814911	-93.452065	-93.103607	-92.777885	-92.478859	-92.206581	-91.958153	-91.728920	-91.513809	-91.308472	-91.110344	-90.919136	-90.736938	-90.567703	-90.416374	-90.287689	-90.184883	-90.108490	-90.055542	-90.019020	-89.987892	-89.947411	-89.879860	-89.765282	-89.582321	-89.309074	-88.923935	-88.406456	-87.738487	-86.905518	-85.898155	-84.713921	-83.358772	-81.848305	-80.208374	-78.474602	-76.691010	-74.907455	-73.176369	-71.548805	-70.070641	-68.778984	-67.699699	-66.845978	-66.218430	-65.806549	-65.591446	-65.549286	-65.655220	-65.886955	-66.227623	-66.667412	-67.203690	-67.839523	-68.580887	-69.432602	-70.393837	-71.453690	-72.587349	-73.753662	-74.894211	-75.934486	-76.786858	-77.355202	-77.540916	-77.249695	-76.398369	-74.921288	-72.775826	-69.946220	-66.445915	-62.317898	-57.633205	-52.487938	-46.998871	-41.298161	-35.527634	-29.833038	-24.358789	-19.243223	-14.614972	-10.589872	-7.2689672	-4.7364268	-3.0579748	-2.2786579	-2.4203238	-3.4785612	-5.4195461	-8.1771641	-11.651676	-15.710380	-20.191259	-24.910030	-29.670572	-34.278065	-38.553524	-42.348278	-45.556400	-48.123283	-50.049221	-51.387321	-52.235687	-52.725212	-53.004177	-53.221870	-53.513344	-53.986839	-54.715466	-55.733551	-57.037979	-58.593494	-60.341072	-62.208008	-64.118233	-66.001404	-67.800232	-69.474747	-71.003960	-72.384598	-73.627701	-74.753723	-75.787125	-76.751076	-77.663048	-78.531891	-79.356133	-80.123970	-80.814308	-81.398643	-81.843597	-82.113754	-82.174759	-81.996445	-81.556114	-80.841721	-79.854477	-78.610672	-77.141808	-75.492577	-73.716324	-71.867821	-69.993584	-68.121002	-66.247284	-64.330101	-62.281948	-59.969494	-57.219326	-53.830563	-49.593586	-44.313644	-37.837040	-30.076687	-21.034277	-10.815643	0.36299825	12.179453	24.221079	36.010086	47.036850	56.797577	64.832489	70.760757	74.308403	75.326477	73.797836	69.832748	63.653973	55.574203	45.967865	35.241631	23.805841	12.049850	0.32276201	-11.079389	-21.920053	-32.022953	-41.268215	-49.585331	-56.944405	-63.346840	-68.816544	-73.392380	-77.122055	-80.057632	-82.252373	-83.758560	-84.625618	-84.898285	-84.614120	-83.800461	-82.470360	-80.618080	-78.214798	-75.204857	-71.504059	-67.000542	-61.559444	-55.031895	-47.268551	-38.137516	-27.545662	-15.461620	-1.9381967	12.868517	28.686678	45.125305	61.682690	77.767647	92.732513	105.91701	116.69768	124.53915	129.04034	129.97055	127.29048	121.15641	111.90540	100.02486	86.109818	70.813644	54.797661	38.685452	23.026411	8.2707090	-5.2432976	-17.290033	-27.748543	-36.587856	-43.849174	-49.627285	-54.053337	-57.280281	-59.471195	-60.790382	-61.396774	-61.438835	-61.050419	-60.347282	-59.423912	-58.351154	-57.174683	-55.914928
-2.7551928	-1.0448856	0.33816767	1.2859597	1.7224898	1.6173878	0.99314642	-0.074705124	-1.4637947	-3.0150237	-4.5445542	-5.8550429	-6.7443366	-7.0115161	-6.4603562	-4.9022369	-2.1605020	1.9223559	7.4734125	14.574456	23.245096	33.426262	44.967369	57.619919	71.039330	84.796471	98.397781	111.31263	123.00531	132.96826	140.75348	145.99998	148.45436	147.98375	144.58121	138.36241	129.55647	118.48989	105.56638	91.244308	76.012245	60.365349	44.783325	29.711689	15.546865	2.6259682	-8.7788572	-18.461945	-26.282427	-32.160091	-36.070576	-38.040661	-38.144527	-36.501770	-33.276566	-28.677439	-22.957077	-16.410025	-9.3678150	-2.1900091	4.7490835	11.077757	16.447418	20.554951	23.164215	24.125055	23.387150	21.007050	17.147110	12.065889	6.1005874	-0.35740757	-6.8917141	-13.092406	-18.586899	-23.067657	-26.313904	-28.205532	-28.727676	-27.965601	-26.090351	-23.336525	-19.974478	-16.279774	-12.503226	-8.8447618	-5.4339447	-2.3192830	0.53229141	3.2261348	5.9216013	8.8069849	12.070858	15.872845	20.317324	25.433121	31.161108	37.351456	43.770668	50.117382	56.045685	61.193069	65.210449	67.791008	68.695152	67.769211	64.956276	60.298477	53.930988	46.069004	36.989220	27.008329	16.460335	5.6754885	-5.0381918	-15.409351	-25.213179	-34.276814	-42.480873	-49.757263	-56.084770	-61.482468	-66.002068	-69.719498	-72.726349	-75.121521	-77.003578	-78.464073	-79.582520	-80.422920	-81.032417	-81.441673	-81.667000	-81.713699	-81.579994	-81.261253	-80.753677	-80.057198	-79.177460	-78.126663	-76.923553	-75.592361	-74.161255	-72.660042	-71.117523	-69.558281	-67.999199	-66.445930	-64.889702	-63.304909	-61.648350	-59.860615	-57.870167	-55.600315	-52.978851	-49.949512	-46.484009	-42.592865	-38.333496	-33.813446	-29.188057	-24.651827	-20.423834	-16.728905	-13.776162	-11.737863	-10.730996	-10.803813	-11.929019	-14.004173	-16.859020	-20.268465	-23.969368	-27.678967	-31.112972	-34.001465	-36.101925	-37.208431	-37.157898	-35.833817	-33.168335	-29.143826	-23.794407	-17.207325	-9.5245762	-0.94296098	8.2874708	17.868441	27.462349	36.705608	45.226292	52.664970	58.697239	63.055523	65.547974	66.072174	64.621544	61.283703	56.230965	49.703789	41.989540	33.399139	24.244604	14.819422	5.3845706	-3.8400517	-12.678051	-20.994150	-28.688707	-35.690357	-41.948837	-47.429028	-52.106850	-55.967388	-59.004921	-61.224205	-62.642570	-63.291821	-63.219761	-62.490570	-61.184124	-59.394009	-57.224747	-54.788101	-52.199226	-49.572800	-47.019253	-44.641670	-42.532917	-40.773476	-39.429482	-38.551159	-38.171562	-38.305660	-38.949684	-40.081287	-41.659973	-43.628464	-45.914562	-48.433502	-51.090889	-53.785732	-56.413673	-58.870308	-61.054470	-62.871666	-64.237679	-65.082169	-65.352547	-65.017334	-64.069145	-62.526524	-60.434059	-57.860687	-54.895672	-51.642498	-48.211285	-44.710327	-41.237946	-37.875591	-34.683208	-31.697617	-28.933945	-26.389990	-24.052940	-21.907213	-19.942419	-18.160425	-16.580107	-15.239472	-14.194536	-13.514958	-13.277054	-13.554707	-14.409237	-15.879459	-17.973141	-20.660870	-23.873461	-27.503113	-31.408810	-35.425186	-39.374390	-43.079578	-46.378666	-49.137051	-51.258022	-52.689896	-53.429401	-53.521221	-53.053638	-52.151234	-50.964809	-49.659706	-48.403137	-47.351395	-46.637779	-46.362133	-46.582691	-47.310867	-48.509819	-50.096676	-51.948780	-53.913429	-55.820576	-57.497177	-58.782307	-59.541428	-59.678291	-59.143631	-57.939259	-56.117241	-53.774044	-51.039997	-48.065231	-45.003258	-41.994114	-39.148602	-36.535709	-34.174236	-32.029999	-30.018822	-28.015188	-25.865757	-23.406502	-20.481918	-16.964190	-12.770704	-7.8779955	-2.3306551	3.7560883	10.200231	16.763897	23.170012	29.123720	34.336388	38.549728	41.557423	43.221825	43.483673	42.363712	39.956177	36.414948	31.934900	26.730373	21.014601	14.982162	8.7966404	2.5848489	-3.5627618	-9.5864229	-15.447815	-21.119606	-26.575813	-31.784512	-36.704292	-41.284325	-45.467949	-49.198563	-52.426598	-55.116333	-57.251389	-58.838177	-59.906952	-60.510529	-60.721100	-60.625515	-60.319965	-59.904156	-59.475979	-59.126431	-58.935452	-58.968407	-59.273613	-59.880562	-60.799137	-62.019939	-63.515255	-65.241249	-67.140869	-69.147324	-71.188072	-73.188782	-75.077087	-76.785912	-78.255981	-79.437721	-80.292267	-80.792015	-80.920624	-80.672661	-80.053108	-79.076653	-77.766579	-76.153458	-74.273148	-72.164223	-69.865044	-67.409897	-64.825546	-62.127533	-59.317432	-56.381065	-53.288132	-49.993736	-46.441505	-42.568695	-38.312553	-33.618118	-28.446415	-22.782631	-16.643644	-10.083746	-3.1980314	3.8773718	10.968904	17.872906	24.366760	30.223469	35.227692	39.192863	41.977058	43.495995	43.732140	42.738228	40.635429	37.605591	33.878777	29.717129	25.396332	21.186562	17.334484	14.047216	11.479891	9.7271967	8.8191395	8.7214794	9.3402662	10.530208	12.106539	13.858656	15.565918	17.013157	18.005754	18.382595	18.025951	16.867664	14.891056	12.128555	8.6555471	4.5811443	0.037342310	-4.8324523	-9.8841629	-14.981581	-20.002434	-24.841324	-29.409716	-33.633530	-37.449314	-40.799809	-43.630165	-45.885628	-47.511303	-48.454475	-48.668896	-48.121067	-46.797043	-44.709221	-41.901577	-38.452694	-34.475700	-30.114885	-25.539070	-20.932302	-16.482647	-12.370300	-8.7556992	-5.7690840	-3.5018849	-2.0008674	-1.2653086	-1.2472782	-1.8555126	-2.9624019	-4.4142132	-6.0438132	-7.6850185	-9.1873055	-10.429480	-11.330414	-11.855450	-12.017288	-11.870939	-11.503418	-11.019239	-10.524248	-10.109689	-9.8394785	-9.7422676	-9.8093853	-9.9988070	-10.244106	-10.466478	-10.588040	-10.543604	-10.289742	-9.8096104	-9.1135397	-8.2358522	-7.2292309	-6.1577120	-5.0902209	-4.0953779	-3.2379289	-2.5770745	-2.1659236	-2.0515494	-2.2745047	-2.8676014	-3.8539095	-5.2438636	-7.0324140	-9.1969185	-11.696232	-14.471550	-17.449047	-20.543850	-23.664928	-26.720104	-29.620569	-32.284355	-34.638756	-36.621624	-38.181862	-39.279640	-39.886662	-39.986786	-39.577374	-38.671089	-37.298035	-35.507660	-33.370235	-30.976751	-28.437363	-25.877718	-23.433008	-21.240376	-19.429863	-18.115053	-17.384184	-17.292847	-17.859177	-19.062082	-20.842831	-23.109650	-25.745203	-28.615728	-31.581358	-34.506161	-37.267700	-39.764641	-41.922409	-43.696346	-45.072456	-46.065586	-46.715759	-47.082512	-47.238510	-47.262131	-47.230389	-47.212132	-47.262222	-47.417000	-47.691463	-48.077911	-48.546871	-49.049618	-49.522686	-49.893890	-50.089516	-50.042252	-49.698891	-49.027176	-48.020889	-46.702396	-45.122093	-43.354439	-41.490749	-39.629253	-37.863380	-36.269398	-34.895023	-33.750275	-32.801765	-31.971426	-31.140190	-30.156378	-28.848295	-27.040136	-24.569609	-21.305670
-32.592327	-27.480099	-21.707069	-15.366301	-8.5912037	-1.5507460	5.5584583	12.522959	19.125147	25.157000	30.433521	34.804287	38.162399	40.449539	41.656719	41.821144	41.018909	39.355305	36.953339	33.942207	30.446676	26.578596	22.431288	18.076954	13.567310	8.9367390	4.2075415	-0.60387754	-5.4803944	-10.398343	-15.322955	-20.205618	-24.983225	-29.579643	-33.908936	-37.880226	-41.403255	-44.394295	-46.781616	-48.509636	-49.541588	-49.859943	-49.464832	-48.370422	-46.600048	-44.180550	-41.137047	-37.488979	-33.248089	-28.419327	-23.004200	-17.006989	-10.442725	-3.3461781	4.2194939	12.155901	20.324928	28.548700	36.613411	44.278107	51.287498	57.387764	62.344311	65.959755	68.089714	68.655342	67.650757	65.144432	61.274292	56.236702	50.270699	43.638943	36.607037	29.424208	22.306770	15.426202	8.9032841	2.8082695	-2.8328509	-8.0274906	-12.802437	-17.188787	-21.207865	-24.859989	-28.117640	-30.923615	-33.194473	-34.828609	-35.717869	-35.761166	-34.878422	-33.023094	-30.191893	-26.430529	-21.835102	-16.548782	-10.754727	-4.6657767	1.4877043	7.4704647	13.054513	18.029642	22.211926	25.450094	27.629866	28.676962	28.558910	27.286440	24.914066	21.540255	17.306030	12.392262	7.0143118	1.4145327	-4.1475782	-9.4074469	-14.108252	-18.014254	-20.923540	-22.679161	-23.178713	-22.381254	-20.311815	-17.062675	-12.791581	-7.7160430	-2.1038752	3.7405601	9.4934082	14.831373	19.453020	23.099842	25.574821	26.756788	26.608982	25.180580	22.601219	19.068516	14.830426	10.163302	5.3487005	0.65047491	-3.7051520	-7.5449944	-10.758616	-13.301361	-15.191335	-16.500734	-17.343044	-17.857878	-18.195055	-18.499744	-18.900106	-19.498058	-20.363888	-21.534409	-23.014233	-24.779396	-26.782581	-28.958923	-31.231876	-33.518795	-35.735409	-37.799908	-39.635933	-41.175098	-42.358875	-43.139874	-43.482578	-43.363316	-42.769470	-41.697815	-40.151924	-38.139065	-35.666706	-32.739357	-29.356251	-25.510513	-21.190456	-16.383474	-11.082317	-5.2937765	0.95115805	7.5872378	14.505568	21.548018	28.505713	35.123840	41.112846	46.165619	49.979626	52.281967	52.853992	51.553028	48.328125	43.228088	36.400257	28.080349	18.574795	8.2374439	-2.5565491	-13.436571	-24.059814	-34.129906	-43.409519	-51.726814	-58.976078	-65.113319	-70.148430	-74.134926	-77.158989	-79.328423	-80.762939	-81.585609	-81.916321	-81.866966	-81.538155	-81.017227	-80.377113	-79.675644	-78.955101	-78.241684	-77.545036	-76.857986	-76.156815	-75.402489	-74.543091	-73.517723	-72.261696	-70.712669	-68.817299	-66.537346	-63.854774	-60.774796	-57.326691	-53.561951	-49.550220	-45.373165	-41.117393	-36.866940	-32.696564	-28.666136	-24.816984	-21.170317	-17.727432	-14.472052	-11.373927	-8.3932800	-5.4865236	-2.6116593	0.26581120	3.1674190	6.0967088	9.0350456	11.938768	14.738102	17.338190	19.622643	21.459591	22.710413	23.240198	22.929474	21.685862	19.454681	16.226835	12.043426	6.9960089	1.2225144	-5.1009455	-11.771274	-18.571581	-25.284580	-31.705013	-37.649643	-42.964027	-47.525925	-51.245262	-54.061729	-55.940586	-56.868137	-56.847755	-55.897255	-54.048172	-51.346771	-47.856350	-43.659977	-38.862701	-33.591953	-27.995697	-22.237486	-16.488829	-10.919621	-5.6875086	-0.92815757	3.2527094	6.7836804	9.6281433	11.780611	13.259617	14.098506	14.335551	14.005308	13.132655	11.730457	9.8010015	7.3413177	4.3507209	0.83930463	-3.1641188	-7.6064234	-12.408037	-17.464111	-22.650230	-27.830210	-32.866314	-37.629498	-42.008907	-45.919415	-49.306438	-52.147900	-54.453438	-56.261314	-57.633648	-58.650520	-59.403614	-59.989925	-60.505497	-61.039669	-61.669891	-62.456974	-63.441124	-64.638863	-66.040848	-67.610962	-69.286865	-70.981834	-72.588310	-73.982506	-75.030518	-75.594971	-75.542381	-74.750305	-73.114471	-70.554955	-67.021187	-62.495659	-56.995975	-50.575085	-43.319740	-35.347382	-26.801682	-17.846853	-8.6615219	0.56768179	9.6526527	18.409616	26.664862	34.259583	41.054211	46.932411	51.804161	55.608555	58.315552	59.926743	60.474953	60.022217	58.656460	56.486671	53.636700	50.238724	46.426502	42.329136	38.066059	33.743938	29.455175	25.278959	21.283224	17.528229	14.069771	10.962091	8.2588615	6.0121250	4.2690325	3.0667553	2.4260588	2.3452291	2.7953572	3.7182498	5.0279641	6.6162095	8.3614101	10.140165	11.839972	13.371080	14.676107	15.735593	16.568705	17.228813	17.794518	18.357185	19.006313	19.815018	20.827246	22.048321	23.440121	24.921555	26.374062	27.651815	28.595297	29.046654	28.865170	27.941280	26.207197	23.643789	20.282297	16.201710	11.521779	6.3927937	0.98364878	-4.5307908	-9.9813576	-15.214454	-20.099327	-24.532114	-28.437420	-31.767170	-34.498020	-36.627644	-38.171173	-39.157970	-39.629181	-39.636284	-39.239765	-38.507866	-37.514458	-36.335598	-35.044456	-33.704781	-32.363605	-31.043734	-29.737957	-28.405426	-26.971760	-25.333067	-23.364159	-20.930229	-17.900936	-14.165259	-9.6459532	-4.3115778	1.8146862	8.6506834	16.055445	23.834049	31.746851	39.522320	46.872673	53.511604	59.172840	63.628483	66.705704	68.301079	68.390129	67.031944	64.366898	60.607857	56.024460	50.921749	45.615311	40.404854	35.549942	31.249973	27.631474	24.743717	22.563084	21.005165	19.942265	19.223936	18.696857	18.222107	17.687223	17.012758	16.153561	15.095631	13.850671	12.449865	10.938492	9.3722000	7.8149843	6.3384910	5.0215888	3.9493141	3.2102122	2.8920240	3.0755920	3.8280830	5.1965718	7.2034802	9.8449173	13.092792	16.900928	21.214472	25.981436	31.165234	36.755203	42.774834	49.284813	56.381218	64.187866	72.843758	82.486649	93.234558	105.16686	118.30727	132.61046	147.95416	164.13805	180.88936	197.87669	214.73004	231.06581	246.51541	260.75385	273.52542	284.66379	294.10339	301.88101	308.12686	313.04526	316.88824	319.92389	322.40305	324.52884	326.43100	328.14822	329.61942	330.68524	331.09851	330.54337	328.66129	325.08173	319.45578	311.48975	300.97635	287.82065	272.05780	253.86168	233.54117	211.52545	188.33772	164.56009	140.79286	117.61224	95.530472	74.963463	56.208374	39.433670	24.682026	11.884720	0.88525009	-8.5318794	-16.610504	-23.594191	-29.702881	-35.116219	-39.964638	-44.327766	-48.238792	-51.693512	-54.661682	-57.099236	-58.959980	-60.205463	-60.812885	-60.780373	-60.129993	-58.908512	-57.186153	-55.053783	-52.618385	-49.997513	-47.312862	-44.683220	-42.217522	-40.008579	-38.127838	-36.622108	-35.512360	-34.795162	-34.446037	-34.424900	-34.682510	-35.166973	-35.829720	-36.629929	-37.536991	-38.531189	-39.602528	-40.748367	-41.970848	-43.274273	-44.663231
-59.063519	-58.519226	-57.710007	-56.634426	-55.278019	-53.616795	-51.621559	-49.262600	-46.513626	-43.354496	-39.772331	-35.761398	-31.321751	-26.458099	-21.179197	-15.498753	-9.4380341	-3.0298581	3.6770496	10.614399	17.692978	24.804371	31.826588	38.633209	45.104637	51.140255	56.669121	61.656986	66.108665	70.064713	73.592453	76.773117	79.686295	82.394188	84.928650	87.281921	89.403702	91.204376	92.564308	93.348511	93.423874	92.677589	91.033585	88.465385	85.003273	80.735039	75.800331	70.379150	64.675941	58.901237	53.253109	47.899658	42.965397	38.522079	34.585022	31.115910	28.030384	25.211493	22.525822	19.842030	17.048447	14.068187	10.869341	7.4692106	3.9307818	0.35303855	-3.1447442	-6.4415841	-9.4338961	-12.051603	-14.268935	-16.107584	-17.631996	-18.937050	-20.130257	-21.311457	-22.552986	-23.883844	-25.280394	-26.665140	-27.914019	-28.871260	-29.369864	-29.254833	-28.406281	-26.759123	-24.317120	-21.159264	-17.437929	-13.368847	-9.2140913	-5.2599754	-1.7923577	0.92820251	2.6885285	3.3403234	2.8108418	1.1064154	-1.6915705	-5.4375176	-9.9374151	-14.968038	-20.296970	-25.701014	-30.981663	-35.975426	-40.558994	-44.648682	-48.195198	-51.174694	-53.577641	-55.397232	-56.618763	-57.211369	-57.123005	-56.279175	-54.585678	-51.934765	-48.214302	-43.318802	-37.161411	-29.685455	-20.874779	-10.761626	0.56809211	12.972870	26.256500	40.172272	54.428967	68.699165	82.628983	95.849037	107.98657	118.67864	127.58643	134.41025	138.90491	140.89415	140.28404	137.07262	131.35512	123.32362	113.26019	101.52361	88.530006	74.729424	60.579994	46.521999	32.954601	20.216946	8.5753193	-1.7830980	-10.749963	-18.289953	-24.430822	-29.251207	-32.867500	-35.421665	-37.070652	-37.977745	-38.306225	-38.214825	-37.854259	-37.364765	-36.873795	-36.493958	-36.320930	-36.431419	-36.881485	-37.705338	-38.914799	-40.499832	-42.429996	-44.657269	-47.119934	-49.747303	-52.465286	-55.201874	-57.892159	-60.482391	-62.932461	-65.216515	-67.321930	-69.246681	-70.995796	-72.577599	-74.000183	-75.268829	-76.384682	-77.344711	-78.142761	-78.771469	-79.224571	-79.499100	-79.597343	-79.528023	-79.306580	-78.954765	-78.499168	-77.969109	-77.393959	-76.800117	-76.208115	-75.629875	-75.066948	-74.509636	-73.937393	-73.320778	-72.624542	-71.812035	-70.850357	-69.715668	-68.398369	-66.907272	-65.272240	-63.544838	-61.796638	-60.115047	-58.596848	-57.340111	-56.434978	-55.954514	-55.946651	-56.427917	-57.380043	-58.749454	-60.449642	-62.366188	-64.363426	-66.292191	-67.997437	-69.325508	-70.130089	-70.277145	-69.648483	-68.144455	-65.685974	-62.216034	-57.701180	-52.132637	-45.527618	-37.930077	-29.411366	-20.070450	-10.033577	0.54657626	11.492241	22.602983	33.658688	44.424484	54.657021	64.113304	72.561714	79.795250	85.646095	90.000977	92.814796	94.121414	94.039322	92.771103	90.594940	87.848816	84.907684	82.155479	79.953995	78.611855	78.356430	79.311226	81.481743	84.750977	88.885941	93.554657	98.352570	102.83602	106.55985	109.11559	110.16560	109.47084	106.90823	102.47668	96.291420	88.567818	79.596901	69.716202	59.279495	48.629158	38.072941	27.868780	18.216568	9.2576008	1.0800972	-6.2712865	-12.783912	-18.465929	-23.336983	-27.422146	-30.749495	-33.351173	-35.266853	-36.548256	-37.263268	-37.497807	-37.354622	-36.948433	-36.397778	-35.814270	-35.291351	-34.893822	-34.650318	-34.549637	-34.541965	-34.544254	-34.449451	-34.137512	-33.486874	-32.384556	-30.733772	-28.458321	-25.503641	-21.835011	-17.433834	-12.292847	-6.4113693	0.20853138	7.5643663	15.653316	24.470346	34.003693	44.228500	55.098881	66.539238	78.436531	90.634148	102.92950	115.07670	126.79507	137.78371	147.74187	156.39302	163.51114	168.94539	172.64058	174.65077	175.14293	174.39078	172.75688	170.66641	168.57227	166.91742	166.09566	166.41678	168.07840	171.14854	175.55998	181.11844	187.52324	194.39827	201.33044	207.91043	213.77196	218.62358	222.27029	224.62187	225.68736	225.55719	224.37585	222.30940	219.51268	216.10120	212.13118	207.59128	202.40492	196.44458	189.55403	181.57503	172.37642	161.87856	150.07327	137.03499	122.92253	107.97260	92.485229	76.803818	61.292946	46.314983	32.209126	19.273785	7.7537847	-2.1679535	-10.373876	-16.811317	-21.489151	-24.472282	-25.874706	-25.851870	-24.592577	-22.310558	-19.235882	-15.605994	-11.656377	-7.6115093	-3.6755838	-0.023900032	3.2046967	5.9142008	8.0557222	9.6298800	10.686618	11.322611	11.676546	11.922140	12.259609	12.906291	14.086696	16.022795	18.925529	22.987116	28.375523	35.230331	43.660313	53.741829	65.517868	78.996407	94.148384	110.90349	129.14499	148.70329	169.34930	190.78958	212.66487	234.55399	255.98538	276.45624	295.46033	312.52164	327.23117	339.28333	348.50528	354.87695	358.53674	359.76981	358.98215	356.66010	353.32208	349.46732	345.52792	341.83121	338.57547	335.82178	333.50250	331.44308	329.39413	327.06924	324.18173	320.47849	315.76550	309.92407	302.91696	294.78561	285.63937	275.63983	264.98212	253.87511	242.52350	231.11148	219.79013	208.66910	197.81178	187.23473	176.91103	166.77710	156.74258	146.70250	136.55136	126.19740	115.57646	104.66408	93.484627	82.116226	70.691109	59.390884	48.436703	38.075489	28.562832	20.144459	13.037806	7.4154015	3.3918054	1.0150565	0.26339340	1.0472112	3.2159178	6.5682983	10.865444	15.844586	21.232725	26.758919	32.165115	37.214985	41.701572	45.453659	48.341606	50.282249	51.243332	51.245800	50.364723	48.727043	46.506672	43.917160	41.202141	38.624989	36.458801	34.976826	34.444057	35.109409	37.197994	40.902222	46.371368	53.699715	62.913994	73.961693	86.703239	100.90897	116.26432	132.38235	148.82448	165.12602	180.82529	195.49098	208.74628	220.28506	229.88171	237.39113	242.74318	245.93159	247.00175	246.03778	243.15311	238.48370	232.18510	224.43214	215.42087	205.36980	194.52020	183.13405	171.48811	159.86565	148.54510	137.78722	127.82204	118.83664	110.96609	104.28677	98.814804	94.507813	91.271065	88.966095	87.421913	86.446983	85.841026	85.406143	84.956879	84.328255	83.382500	82.014816	80.157951	77.786369	74.920166	71.627960	68.029785	64.297485	60.654217	57.370010	54.754787	53.146996	52.899124	54.359230	57.849918	63.645451	71.948349	82.866539	96.393234	112.39078	130.58105	150.54346	171.72279	193.44794	214.96132	235.45828	254.13483	270.23947	283.12549	292.29724	297.44702	298.47787	295.50760	288.85672	279.01852	266.61581	252.35020	236.94724	221.10580
-53.905724	-51.867477	-48.636112	-44.018433	-37.859009	-30.054741	-20.569546	-9.4481659	3.1721826	17.054071	31.857916	47.147388	62.403351	77.047081	90.471695	102.08048	111.32835	117.76331	121.06307	121.06255	117.76910	111.36326	102.18464	90.704514	77.488029	63.150734	48.313858	33.562973	19.413971	6.2887216	-5.4986339	-15.745058	-24.353340	-31.320171	-36.720310	-40.688770	-43.403091	-45.066761	-45.894421	-46.098988	-45.880695	-45.417648	-44.858189	-44.314655	-43.859283	-43.522179	-43.292130	-43.120071	-42.925629	-42.606335	-42.048683	-41.140820	-39.785290	-37.910995	-35.483471	-32.511955	-29.053255	-25.211094	-21.131058	-16.991302	-12.989124	-9.3249245	-6.1844349	-3.7210453	-2.0405116	-1.1894628	-1.1497235	-1.8392437	-3.1199625	-4.8120780	-6.7128787	-8.6182013	-10.343845	-11.744189	-12.725801	-13.254788	-13.356842	-13.110706	-12.635977	-12.077298	-11.587020	-11.308303	-11.360690	-11.829149	-12.757293	-14.144831	-15.948681	-18.086979	-20.445189	-22.883379	-25.244184	-27.360775	-29.065006	-30.195271	-30.604462	-30.167677	-28.789982	-26.413851	-23.025810	-18.662041	-13.412180	-7.4206171	-0.88479853	5.9500856	12.800232	19.356108	25.298500	30.317112	34.129974	36.502682	37.265221	36.325466	33.676872	29.400755	23.661592	16.696262	8.7978783	0.29581863	-8.4659309	-17.150116	-25.445038	-33.078754	-39.827702	-45.519024	-50.027382	-53.267094	-55.182133	-55.735832	-54.903179	-52.667240	-49.021042	-43.974796	-37.567448	-29.880150	-21.049093	-11.274123	-0.82111144	9.9841595	20.770866	31.145391	40.718777	49.135811	56.101669	61.403271	64.921745	66.636337	66.618629	65.019814	62.053200	57.974297	53.061768	47.600075	41.864735	36.111008	30.564312	25.413288	20.804338	16.838951	13.573366	11.021840	9.1633682	7.9508119	7.3220453	7.2100210	7.5508990	8.2872162	9.3669538	10.737361	12.336543	14.084112	15.874760	17.576273	19.034151	20.082384	20.559486	20.327072	19.287708	17.399204	14.682395	11.221115	7.1544738	2.6621795	-2.0544033	-6.7926321	-11.367937	-15.628845	-19.466946	-22.820206	-25.670610	-28.036945	-29.964512	-31.513500	-32.748158	-33.727787	-34.500530	-35.100319	-35.546402	-35.845032	-35.992260	-35.976994	-35.783482	-35.392719	-34.782631	-33.926949	-32.793301	-31.340725	-29.517441	-27.259254	-24.489338	-21.119476	-17.053270	-12.191359	-6.4382663	0.28898525	8.0515337	16.878920	26.759560	37.633236	49.385208	61.844036	74.782776	87.925079	100.95473	113.53012	125.30107	135.92773	145.10052	152.55777	158.10127	161.60703	163.03021	162.40469	159.83594	155.48947	149.57509	142.32977	134.00032	124.82877	115.04147	104.84343	94.417366	83.928154	73.530190	63.376152	53.625378	44.449280	36.032051	28.566515	22.243746	17.238703	13.692578	11.694850	11.267500	12.354145	14.815879	18.435844	22.931957	27.977232	33.225849	38.341743	43.026604	47.043938	50.236404	52.534573	53.956005	54.595661	54.608608	54.188015	53.540661	52.864021	52.326447	52.053776	52.122463	52.560863	53.357086	54.472984	55.861851	57.487644	59.343662	61.468060	63.954700	66.958115	70.692047	75.421532	81.449875	89.100914	98.698128	110.54239	124.88882	141.92403	161.74551	184.34296	209.58360	237.20187	266.79538	297.82697	329.63510	361.45163	392.42664	421.66040	448.23898	471.27435	489.94431	503.53174	511.46057	513.32678	508.92334	498.25510	481.54572	459.23166	431.94644	400.49304	365.80582	328.90698	290.85776	252.71091	215.46654	180.03537	147.21213	117.65945	91.901726	70.327591	53.198608	40.660370	32.753944	29.424936	30.529009	35.833641	45.016850	57.665215	73.273148	91.246414	110.91193	131.53555	152.34811	172.57898	191.49446	208.43845	222.87073	234.39914	242.80147	248.03461	250.22900	249.66965	246.76358	241.99939	235.90141	228.98338	221.70689	214.44836	207.47551	200.93748	194.86642	189.18958	183.75169	178.34190	172.72517	166.67325	159.99272	152.54919	144.28328	135.21974	125.46744	115.21124	104.69679	94.209084	84.047653	74.500626	65.819077	58.195629	51.747993	46.509304	42.426506	39.366055	37.126911	35.459484	34.087971	32.734612	31.143122	29.099028	26.445518	23.093063	19.022873	14.284427	8.9874601	3.2900224	-2.6158528	-8.5199928	-14.209709	-19.484709	-24.170212	-28.128115	-31.265558	-33.540588	-34.964523	-35.600857	-35.560379	-34.992893	-34.075882	-33.001122	-31.960443	-31.132088	-30.668711	-30.688393	-31.269194	-32.447361	-34.218880	-36.543785	-39.351944	-42.549660	-46.026215	-49.659630	-53.321697	-56.882111	-60.212452	-63.190044	-65.702278	-67.651596	-68.960686	-69.577751	-69.480888	-68.680862	-67.221397	-65.176537	-62.644943	-59.741432	-56.586475	-53.294846	-49.964317	-46.665573	-43.433937	-40.263226	-37.101982	-33.851398	-30.365250	-26.451122	-21.873774	-16.360340	-9.6086197	-1.2985201	8.8925037	21.270756	36.104599	53.601563	73.885872	96.978836	122.78402	151.07953	181.51743	213.63121	246.85069	280.52191	313.93118	346.33041	376.96234	405.08453	429.99118	451.03336	467.63800	479.32562	485.72852	486.60699	481.86444	471.56058	455.91635	435.31528	410.29410	381.52490	349.78946	315.94489	280.88638	245.50735	210.66243	177.13484	145.61177	116.66764	90.756821	68.214188	49.261723	34.019913	22.520943	14.721962	10.517586	9.7496395	12.214745	17.669260	25.832460	36.388287	48.986515	63.244278	78.748077	95.057426	111.70971	128.22757	144.12820	158.93486	172.19049	183.47314	192.41241	198.70584	202.13499	202.57916	200.02505	194.57402	186.44116	175.95078	163.52428	149.66252	134.92297	119.89207	105.15531	91.266144	78.715080	67.902344	59.114769	52.509750	48.107117	45.790340	45.317429	46.340813	48.435143	51.131271	53.953594	56.457634	58.265556	59.095966	58.786263	57.305725	54.758362	51.375591	47.499767	43.559986	40.042175	37.456329	36.303421	37.044430	40.074158	45.701500	54.136745	65.486908	79.757561	96.860458	116.62401	138.80577	163.10320	189.16223	216.58286	244.92130	273.69098	302.36288	330.36911	357.11084	381.97269	404.34406	423.64682	439.36655	451.08478	458.50851	461.49222	460.04929	454.35101	444.71234	431.56689	415.43103	396.86563	376.43683	354.68088	332.07895	309.03973	285.89600	262.90927	240.28416	218.18715	196.76688	176.17363	156.57423	138.16074	121.15251	105.79094	92.328712	81.014214	72.073700	65.692924	62.000908	61.056358	62.839451	67.249092	74.105743	83.160233	94.107025	106.60124	120.27709	134.76593	149.71196	164.78326	179.67738	194.12079	207.86252	220.66440	232.28972	242.49348	251.01753
2.4465418	-3.3236494	-8.8289070	-13.808243	-17.998108	-21.146341	-23.026331	-23.450100	-22.279589	-19.435318	-14.902264	-8.7332249	-1.0494812	7.9605918	18.045137	28.894754	40.150776	51.416824	62.273548	72.296799	81.078926	88.252007	93.511497	96.638260	97.516571	96.145432	92.641983	87.234535	80.246513	72.071159	63.139679	53.886024	44.711918	35.955925	27.870321	20.607828	14.219717	8.6645041	3.8260844	-0.46201718	-4.3893538	-8.1420841	-11.880139	-15.720708	-19.728859	-23.915855	-28.244156	-32.637558	-36.994865	-41.204567	-45.159149	-48.767204	-51.962231	-54.707737	-56.998253	-58.856419	-60.327248	-61.469910	-62.348568	-63.023148	-63.541523	-63.933674	-64.208817	-64.355545	-64.344971	-64.136330	-63.683945	-62.944748	-61.885117	-60.486267	-58.747242	-56.685772	-54.336613	-51.748333	-48.978874	-46.091152	-43.148911	-40.213779	-37.343544	-34.591667	-32.007954	-29.639494	-27.531738	-25.729111	-24.274630	-23.208759	-22.567181	-22.378010	-22.658926	-23.414303	-24.633394	-26.289438	-28.340015	-30.728718	-33.387856	-36.241703	-39.210136	-42.212151	-45.168812	-48.005653	-50.654236	-53.053230	-55.148857	-56.895245	-58.254543	-59.197208	-59.702366	-59.758236	-59.362621	-58.523064	-57.256699	-55.589439	-53.554676	-51.191219	-48.540791	-45.645462	-42.545170	-39.275806	-35.868313	-32.348446	-28.738073	-25.056816	-21.324667	-17.564217	-13.802976	-10.074821	-6.4206977	-2.8881364	0.46986818	3.5968618	6.4353900	8.9297409	11.028708	12.688087	13.873022	14.559950	14.738017	14.410123	13.593500	12.319469	10.632710	8.5895786	6.2556510	3.7025318	1.0037823	-1.7693553	-4.5522671	-7.2908731	-9.9443913	-12.486758	-14.906288	-17.203382	-19.386499	-21.466721	-23.451521	-25.338245	-27.108391	-28.722961	-30.119905	-31.213295	-31.895090	-32.038700	-31.504131	-30.144489	-27.813227	-24.371616	-19.696636	-13.688536	-6.2786980	2.5630503	12.820980	24.426754	37.253490	51.111267	65.744881	80.834846	96.001831	110.81616	124.81235	137.50827	148.42938	157.13562	163.24983	166.48537	166.66867	163.75652	157.84348	149.15895	138.05409	124.97828	110.44785	95.010529	79.207939	63.541073	48.441147	34.248814	21.203297	9.4409838	-0.99633741	-10.145990	-18.104082	-25.002563	-30.986814	-36.195614	-40.745525	-44.720509	-48.167221	-51.095924	-53.486320	-55.297226	-56.478977	-56.987122	-56.795898	-55.909889	-54.372276	-52.268589	-49.724911	-46.900467	-43.975254	-41.134071	-38.549126	-36.363605	-34.678635	-33.545158	-32.962006	-32.879639	-33.208569	-33.830742	-34.611591	-35.411125	-36.092701	-36.528637	-36.603443	-36.214764	-35.273506	-33.704002	-31.445026	-28.451818	-24.699188	-20.185299	-14.935347	-9.0047407	-2.4810443	4.5152631	11.831858	19.287119	26.674080	33.766338	40.324898	46.107220	50.877235	54.417282	56.540745	57.104965	56.023582	53.276730	48.917580	43.074284	35.945904	27.792307	18.918190	9.6523275	0.32435465	-8.7588139	-17.334278	-25.199375	-32.221165	-38.338188	-43.554279	-47.925694	-51.543247	-54.512234	-56.932579	-58.881962	-60.403706	-61.500984	-62.137451	-62.244045	-61.730942	-60.502674	-58.474926	-55.590633	-51.833790	-47.239212	-41.897213	-35.952381	-29.596552	-23.056124	-16.574802	-10.393275	-4.7273107	0.25345659	4.4444885	7.8207417	10.445308	12.471278	14.136147	15.749122	17.671886	20.294149	24.005442	29.165287	36.073486	44.943047	55.876820	68.850830	83.704727	100.14075	117.73196	135.93944	154.13788	171.64906	187.77997	201.86510	213.30882	221.62514	226.47249	227.67856	225.25429	219.39412	210.46121	198.95840	185.48694	170.69722	155.23523	139.69196	124.56058	110.20660	96.853905	84.587448	73.371376	63.078552	53.526917	44.516895	35.865406	27.432220	19.136402	10.963100	2.9607460	-4.7687397	-12.084151	-18.821726	-24.811546	-29.892624	-33.925625	-36.802826	-38.455444	-38.858326	-38.032413	-36.045128	-33.008720	-29.076941	-24.439909	-19.317436	-13.950813	-8.5934429	-3.4998789	1.0858583	4.9430733	7.8877211	9.7856340	10.564880	10.226035	8.8491220	6.5958681	3.7060561	0.48739624	-2.7010179	-5.4714670	-7.4343624	-8.2274418	-7.5444603	-5.1603031	-0.95004165	5.1010809	12.898278	22.248535	32.883205	44.487907	56.737926	69.332901	82.027061	94.649170	107.10988	119.39421	131.54086	143.61121	155.65483	167.67645	179.61151	191.31482	202.56438	213.07928	222.54878	230.66678	237.16588	241.84521	244.58908	245.37488	244.27084	241.42697	237.06314	231.45697	224.93533	217.86932	210.67267	203.80051	197.74612	193.03160	190.19051	189.74068	192.14777	197.78230	206.87317	219.46370	235.37613	254.18921	275.23584	297.62183	320.26941	341.98111	361.52094	377.70563	389.49722	396.08496	396.95166	391.91251	381.12540	365.07034	344.50183	320.38028	293.79141	265.86288	237.68791	210.26305	184.44427	160.92334	140.22273	122.70553	108.59491	97.997063	90.923843	87.310928	87.030167	89.895821	95.666969	104.04784	114.68957	127.19464	141.12645	156.02368	171.41965	186.86487	201.95035	216.33084	229.74510	242.03099	253.13553	263.11771	272.14407	280.47653	288.45331	296.46307	304.91397	314.19788	324.65381	336.53143	349.95746	364.90948	381.19754	398.45758	416.15775	433.61801	450.04388	464.57104	476.31976	484.45432	488.24475	487.12329	480.73419	468.96951	451.98828	430.21829	404.33725	375.23602	343.96597	311.67505	279.53690	248.67993	220.12114	194.71045	173.08914	155.66504	142.60574	133.84828	129.12427	127.99522	129.89606	134.18073	140.16624	147.17271	154.55550	161.72992	168.18889	173.51434	177.38617	179.59012	180.02734	178.72714	175.86102	171.75745	166.91342	161.99800	157.84410	155.42438	155.80943	160.10826	169.39354	184.61670	206.51971	235.55107	271.79501	314.92081	364.15854	418.30569	475.76553	534.61700	592.71307	647.79926	697.64777	740.19604	773.67694	796.73566	808.51569	808.71277	797.58582	775.92596	744.98718	706.38220	661.95691	613.65582	563.38953	512.92004	463.77109	417.16940	374.01874	334.90454	300.12210	269.72134	243.56065	221.36067	202.75522	187.33337	174.67319	164.36646	156.03638	149.34932	144.02335	139.83301	136.61226	134.25258	132.69844	131.93672	131.98103	132.85155	134.55165	137.04546	140.23900	143.96846	148.00020	152.04204	155.76639	158.84161	160.96785	161.91037	161.52655	159.77997	156.74094	152.57265	147.50601	141.80681	135.74130	129.54494	123.39918	117.41745	111.64318	106.05708	100.59244	95.154900	89.643394	83.969574	78.072899	71.930153	65.558746	59.014156	52.382782	45.771355	39.295715	33.069870	27.198013	21.770023	16.861345
-70.931610	-70.908440	-70.890381	-70.844582	-70.745766	-70.579689	-70.344391	-70.049355	-69.713135	-69.359673	-69.014343	-68.699730	-68.432167	-68.218796	-68.055801	-67.927658	-67.807426	-67.657898	-67.433250	-67.081161	-66.544884	-65.765335	-64.683029	-63.239967	-61.381474	-59.058289	-56.228756	-52.861439	-48.937710	-44.454494	-39.426880	-33.890366	-27.902838	-21.545965	-14.925884	-8.1734037	-1.4428036	5.0904589	11.234006	16.785057	21.539125	25.301403	27.899597	29.197899	29.110159	27.611397	24.745197	20.626759	15.439696	9.4275522	2.8799171	-3.8852181	-10.541172	-16.772453	-22.292780	-26.859531	-30.283934	-32.435883	-33.244167	-32.692326	-30.811626	-27.672401	-23.375446	-18.044395	-11.820380	-4.8594995	2.6676388	10.574169	18.654953	26.685112	34.421188	41.605797	47.976460	53.278755	57.283028	59.802528	60.711311	59.959488	57.583149	53.707851	48.543961	42.374817	35.537704	28.400162	21.333183	14.684548	8.7537508	3.7716489	-0.11451721	-2.8488939	-4.4675074	-5.0913987	-4.9129906	-4.1768107	-3.1562810	-2.1281881	-1.3472881	-1.0230136	-1.2998776	-2.2437136	-3.8340485	-5.9636850	-8.4449120	-11.022126	-13.390071	-15.216287	-16.166965	-15.934252	-14.263843	-10.980402	-6.0092921	0.60805082	8.7065182	17.999743	28.092871	38.505829	48.705818	58.146378	66.309578	72.747505	77.117599	79.209396	78.958397	76.446503	71.888771	65.608513	58.003727	49.509705	40.560902	31.557178	22.836914	14.659212	7.1960106	0.53344440	-5.3183346	-10.409058	-14.828297	-18.683435	-22.078262	-25.094366	-27.776915	-30.126673	-32.099140	-33.611229	-34.555107	-34.817608	-34.303040	-32.955944	-30.780602	-27.853184	-24.324348	-20.410126	-16.371792	-12.486515	-9.0129509	-6.1567063	-4.0413184	-2.6895700	-2.0188923	-1.8517675	-1.9401155	-2.0002093	-1.7523966	-0.96002579	0.53864861	2.8097711	5.8172569	9.4303761	13.443353	17.603825	21.645109	25.318001	28.418020	30.805265	32.415493	33.262436	33.431763	33.068722	32.361130	31.518946	30.753191	30.254774	30.175406	30.612160	31.596333	33.088894	34.982384	37.110069	39.261139	41.200958	42.693649	43.525154	43.523109	42.571918	40.621384	37.687893	33.849190	29.233517	24.005608	18.351564	12.464729	6.5345287	0.73906517	-4.7582912	-9.8084412	-14.273443	-18.021732	-20.922997	-22.844158	-23.646994	-23.188492	-21.324419	-17.916204	-12.841457	-6.0074935	2.6326363	13.062950	25.188019	38.819138	53.665855	69.334763	85.337700	101.10956	116.03586	129.48764	140.86121	149.61935	155.32907	157.69334	156.57272	151.99562	144.15639	133.40117	120.20355	105.13242	88.814110	71.892639	54.990799	38.674625	23.424038	9.6111059	-2.5124969	-12.818570	-21.296238	-28.037445	-33.216084	-37.062916	-39.838848	-41.809692	-43.224453	-44.299232	-45.207699	-46.078205	-46.996548	-48.012833	-49.150230	-50.413860	-51.798077	-53.291279	-54.878174	-56.540165	-58.255077	-59.996929	-61.737095	-63.446716	-65.100342	-66.679642	-68.176163	-69.592171	-70.938675	-72.230934	-73.481850	-74.694794	-75.857178	-76.936302	-77.878639	-78.613014	-79.057335	-79.128059	-78.750877	-77.870872	-76.460999	-74.527023	-72.108788	-69.277527	-66.129524	-62.777748	-59.342072	-55.939991	-52.678810	-49.649925	-46.925865	-44.559383	-42.584560	-41.018673	-39.864059	-39.109783	-38.732391	-38.696621	-38.955921	-39.454185	-40.128727	-40.915024	-41.752876	-42.593304	-43.404911	-44.178528	-44.928993	-45.693298	-46.524895	-47.484913	-48.631088	-50.006248	-51.627739	-53.479507	-55.507919	-57.621685	-59.696217	-61.581280	-63.111294	-64.116707	-64.435455	-63.923084	-62.461121	-59.963017	-56.377895	-51.691853	-45.927162	-39.139519	-31.413040	-22.853178	-13.577403	-3.7038622	6.6611905	17.436043	28.574520	40.072807	51.970364	64.342812	77.285782	90.890663	105.21373	120.24243	135.86407	151.84116	167.80009	183.23541	197.53238	210.00706	219.95988	226.73749	229.79538	228.75296	223.43449	213.89091	200.39934	183.44090	163.66054	141.81361	118.70665	95.138443	71.848587	49.476845	28.536936	9.4048414	-7.6795778	-22.600147	-35.344276	-45.978981	-54.625843	-61.437828	-66.579620	-70.212608	-72.485046	-73.527138	-73.450508	-72.351418	-70.316658	-67.430779	-63.783833	-59.478004	-54.631977	-49.382057	-43.878910	-38.279926	-32.737320	-27.382931	-22.311424	-17.564154	-13.116085	-8.8679667	-4.6457677	-0.20839527	4.7365289	10.509286	17.429279	25.783052	35.791634	47.580395	61.153740	76.376732	92.966553	110.49470	128.40147	146.02301	162.63007	177.47635	189.85304	199.14467	204.88010	206.77391	204.75250	198.96153	189.75478	177.66429	163.35703	147.58183	131.11340	114.69880	99.010468	84.609436	71.919899	61.215237	52.615257	46.093113	41.490753	38.541641	36.899353	36.170269	35.948551	35.850609	35.546509	34.785522	33.413631	31.381565	28.743055	25.644508	22.307386	19.006132	16.044296	13.730252	12.355211	12.173503	13.385943	16.125847	20.447786	26.318781	33.613033	42.110558	51.501179	61.395374	71.342690	80.857674	89.452530	96.674179	102.14268	105.58614	106.86906	106.00851	103.17647	98.686211	92.963669	86.506226	79.833115	73.433182	67.716492	62.974785	59.356407	56.858284	55.335300	54.526318	54.092171	53.660969	52.874802	51.431076	49.114723	45.817112	41.541546	36.395092	30.570919	24.323912	17.944462	11.734612	5.9888415	0.98193026	-3.0366690	-5.8427105	-7.2336454	-7.0244203	-5.0453486	-1.1440406	4.8067036	12.895402	23.153278	35.533077	49.888359	65.956833	83.351891	101.56487	119.97985	137.90164	154.59415	169.32678	181.42397	190.31210	195.56070	196.91232	194.29974	187.84967	177.87282	164.84309	149.36810	132.15376	113.96591	95.591850	77.803207	61.322403	46.793068	34.756317	25.632351	19.708588	17.133850	17.919071	21.943293	28.965038	38.637566	50.526711	64.130348	78.897675	94.247673	109.58624	124.32152	137.87914	149.71646	159.33881	166.31688	170.30580	171.06551	168.47943	162.57039	153.50999	141.61949	127.36067	111.31613	94.160568	76.625305	59.459743	43.393196	29.100986	17.176428	8.1104841	2.2785783	-0.067016125	1.1994376	6.0754347	14.429407	25.999990	40.396454	57.101593	75.479919	94.793022	114.22419	132.91345	150.00125	164.68007	176.24860	184.16406	188.08849	187.92082	183.81358	176.16997	165.62030	152.98149	139.20050	125.28883	112.25378	101.03150	92.428551	87.075142	85.393555	87.581909	93.613785	103.25118	116.06929	131.48997	148.82193	167.30453	186.15337	204.60497	221.95845	237.61110	251.08575	262.04651	270.30203	275.79602	278.58475	278.80743	276.65182	272.32184	266.01349	257.90164	248.14189
163.42723	161.98296	157.18277	149.27766	138.67607	125.91207	111.60597	96.420952	81.019943	66.028122	52.002888	39.413761	28.631813	19.927729	13.475785	9.3610954	7.5868592	8.0802479	10.695028	15.211908	21.337749	28.706356	36.883457	45.378769	53.666542	61.214531	67.519745	72.147400	74.768158	75.188744	73.370903	69.436119	63.654030	56.416759	48.202145	39.530346	30.919991	22.848059	15.718088	9.8382416	5.4104738	2.5289481	1.1861687	1.2844363	2.6497240	5.0472250	8.1964169	11.786674	15.492108	18.987453	21.964161	24.146780	25.308908	25.287260	23.992168	21.413603	17.620369	12.753181	7.0116858	0.63632250	-6.1121330	-12.973385	-19.706242	-26.102543	-31.995958	-37.264519	-41.827965	-45.641132	-48.685112	-50.958515	-52.469910	-53.233448	-53.267647	-52.597530	-51.259346	-49.306683	-46.816525	-43.893776	-40.672844	-37.315483	-34.004574	-30.933798	-28.294550	-26.261002	-24.975681	-24.537014	-24.990650	-26.325922	-28.477743	-31.333605	-34.745022	-38.541161	-42.543396	-46.578289	-50.488041	-54.136776	-57.412983	-60.227936	-62.511337	-64.205315	-65.258514	-65.621307	-65.243736	-64.076569	-62.075790	-59.210030	-55.470020	-50.878616	-45.499489	-39.443180	-32.868713	-25.980118	-19.017517	-12.243444	-5.9254618	-0.31733561	4.3596306	7.9328170	10.290184	11.387197	11.247644	9.9591990	7.6640444	4.5462704	0.81687951	-3.3016582	-7.5905333	-11.848045	-15.901134	-19.614452	-22.896606	-25.703619	-28.039345	-29.952623	-31.531200	-32.891972	-34.168541	-35.496117	-36.995651	-38.758541	-40.834225	-43.222130	-45.870197	-48.679646	-51.516232	-54.225922	-56.652805	-58.655972	-60.123116	-60.978500	-61.184814	-60.739162	-59.664959	-58.001690	-55.794861	-53.087639	-49.915306	-46.302139	-42.260376	-37.790234	-32.880104	-27.507099	-21.638014	-15.231910	-8.2452660	-0.64040184	7.6026330	16.471355	25.905640	35.783680	45.912472	56.025208	65.787163	74.811546	82.684479	88.997063	93.381714	95.548859	95.318710	92.644730	87.624191	80.494400	71.613785	61.430542	50.441021	39.145206	28.003626	17.402363	7.6300550	-1.1305089	-8.7963009	-15.366001	-20.894388	-25.464376	-29.161747	-32.056770	-34.195206	-35.598320	-36.270718	-36.212547	-35.432693	-33.959305	-31.845629	-29.169973	-26.030527	-22.536606	-18.798515	-14.918324	-10.983191	-7.0617514	-3.2031631	0.56243515	4.2237887	7.7900352	11.295274	14.805499	18.427437	22.316717	26.683214	31.790285	37.946220	45.486069	54.744045	66.018250	79.530045	95.382851	113.52551	133.72490	155.55299	178.39169	201.45656	223.83928	244.56490	262.65936	277.21997	287.48184	292.87344	293.05588	287.94250	277.69861	262.72104	243.60335	221.09067	196.02803	169.31064	141.83707	114.47110	88.012665	63.177586	40.586552	20.760094	4.1176820	-9.0216331	-18.438942	-24.017452	-25.746712	-23.729282	-18.188156	-9.4728031	1.9386377	15.443954	30.330227	45.797951	60.995834	75.065002	87.190063	96.652481	102.88141	105.49602	104.33487	99.467865	91.188957	79.989731	66.516373	51.514511	35.767738	20.036776	5.0050993	-8.7634344	-20.851875	-31.001381	-39.106850	-45.200184	-49.424599	-52.004337	-53.213520	-53.347336	-52.697464	-51.532928	-50.086670	-48.547421	-47.056698	-45.710121	-44.562702	-43.636986	-42.933105	-42.439392	-42.141376	-42.027817	-42.091743	-42.326080	-42.713436	-43.211502	-43.736095	-44.144669	-44.223621	-43.682270	-42.156040	-39.220375	-34.415524	-27.281557	-17.400982	-4.4464235	11.771585	31.261108	53.814934	78.991570	106.11507	134.29692	162.48117	189.51065	214.21065	235.48279	252.40045	264.29575	270.82758	272.02246	268.28250	260.35583	249.27374	236.25833	222.60995	209.58699	198.29102	189.56946	183.94740	181.59500	182.33475	185.68532	190.93710	197.24838	203.75031	209.64722	214.30112	217.28967	218.43419	217.79510	215.63892	212.38377	208.53345	204.60927	201.09180	198.37756	196.75742	196.41792	197.46043	199.93562	203.88293	209.36841	216.51384	225.51054	236.61729	250.14069	266.40311	285.70007	308.25479	334.17239	363.40067	395.69763	430.61169	467.47281	505.39728	543.30774	579.96710	614.02747	644.09436	668.80048	686.88922	697.29852	699.24146	692.27173	676.33234	651.77509	619.35315	580.18341	535.68091	487.47424	437.30795	386.94180	338.05505	292.16473	250.56247	214.27150	184.02647	160.27174	143.17595	132.65831	128.42207	129.99123	136.74724	147.96326	162.83470	180.50650	200.09616	220.71577	241.49260	261.59143	280.23831	296.74774	310.55179	321.22986	328.53699	332.42712	333.06723	330.84009	326.33176	320.30414	313.65207	307.35135	302.39691	299.74319	300.24536	304.61057	313.35962	326.79916	345.00464	367.81161	394.81485	425.37360	458.62689	493.51852	528.83795	563.27490	595.49274	624.21094	648.29395	666.83325	679.21539	685.16187	684.74213	678.34998	666.65753	650.54846	631.04407	609.23383	586.21436	563.04462	540.71124	520.10114	501.97684	486.94638	475.43039	467.62634	463.47900	462.66574	464.60504	468.49234	473.36679	478.19995	481.99811	483.90363	483.28268	479.78659	473.38086	464.33969	453.21054	440.75543	427.88049	415.56155	404.77576	396.44144	391.37021	390.22900	393.50839	401.49689	414.25610	431.60114	453.08551	477.99686	505.36877	534.01099	562.56195	589.56323	613.54865	633.14331	647.16058	654.68591	655.13989	648.30957	634.34955	613.74811	587.26868	555.87146	520.62769	482.63483	442.94464	402.50681	362.13580	322.49744	284.11398	247.38225	212.59891	179.98686	149.71872	121.93262	96.740738	74.230011	54.457077	37.440445	23.152458	11.513902	2.3934975	-4.3873253	-9.0442362	-11.815419	-12.944787	-12.665662	-11.187258	-8.6867294	-5.3081226	-1.1689548	3.6268396	8.9713802	14.734661	20.749092	26.800619	32.629307	37.939888	42.421638	45.774837	47.739231	48.120373	46.809402	43.793137	39.153961	33.059711	25.746323	17.496410	8.6173248	-0.57830954	-9.7876406	-18.726999	-27.136391	-34.779411	-41.440331	-46.919460	-51.028065	-53.583588	-54.405819	-53.314049	-50.125801	-44.656799	-36.722546	-26.141680	-12.741776	3.6324987	23.107681	45.766132	71.626411	100.61981	132.56354	167.13344	203.83829	242.00128	280.75314	319.04218	355.66614	389.32849	418.71585	442.59561	459.92090	469.93390	472.25085	466.91748	454.42288	435.66904	411.89557	384.57086	355.26086	325.49783	296.66211	269.89316	246.03970	225.64830	208.98682	196.09296	186.83362	180.96457	178.17738	178.13211	180.47206	184.82697	190.81145	198.02727	206.07726	214.59422	223.28343	231.97305	240.66125	249.54713	259.03232	269.68637
-1.9827367	-4.4016647	-6.8029051	-9.2945395	-11.967147	-14.886440	-18.088543	-21.578014	-25.328707	-29.286966	-33.376999	-37.507961	-41.582008	-45.502563	-49.182201	-52.549023	-55.551208	-58.158989	-60.364014	-62.176304	-63.619347	-64.724014	-65.522499	-66.042824	-66.305138	-66.319992	-66.088806	-65.606590	-64.866112	-63.862911	-62.600571	-61.095150	-59.378414	-57.499458	-55.524178	-53.533184	-51.617699	-49.874504	-48.399422	-47.280804	-46.592659	-46.388359	-46.695446	-47.511921	-48.804581	-50.509705	-52.536457	-54.772694	-57.092873	-59.367416	-61.472366	-63.298233	-64.756813	-65.784882	-66.344261	-66.417900	-66.002586	-65.099121	-63.701607	-61.787285	-59.308731	-56.189880	-52.326801	-47.593319	-41.851444	-34.965374	-26.817545	-17.325096	-6.4548335	5.7650423	19.237406	33.794060	49.198627	65.154770	81.318451	97.313324	112.74821	127.23479	140.40518	151.92770	161.52013	168.96095	174.09735	176.85057	177.21909	175.27902	171.18275	165.15543	157.48883	148.53296	138.68468	128.37283	118.04031	108.12332	99.028572	91.110367	84.648888	79.832573	76.746437	75.368004	75.571732	77.141777	79.791679	83.188911	86.981033	90.820732	94.386787	97.399055	99.626945	100.89120	101.06103	100.04859	97.802383	94.303078	89.562180	83.623856	76.569946	68.525986	59.665932	50.213959	40.440041	30.649647	21.166468	12.310270	4.3719506	-2.4107552	-7.8735671	-11.938721	-14.619389	-16.014194	-16.293243	-15.677550	-14.415173	-12.757326	-10.937609	-9.1563540	-7.5714827	-6.2951899	-5.3958931	-4.9033537	-4.8153381	-5.1044774	-5.7242689	-6.6140556	-7.7035131	-8.9170189	-10.178266	-11.415723	-12.568239	-13.590343	-14.456510	-15.163270	-15.729063	-16.191195	-16.600882	-17.016899	-17.498762	-18.100603	-18.866474	-19.827438	-21.000677	-22.390314	-23.989182	-25.781410	-27.744963	-29.853947	-32.080158	-34.394058	-36.765347	-39.163185	-41.556282	-43.913303	-46.203499	-48.397446	-50.467800	-52.389763	-54.140881	-55.699913	-57.044895	-58.150429	-58.984936	-59.508484	-59.672123	-59.419338	-58.690472	-57.429516	-55.593452	-53.162514	-50.150333	-46.611862	-42.647896	-38.404308	-34.065784	-29.843681	-25.959080	-22.622353	-20.011801	-18.253620	-17.405828	-17.448107	-18.279528	-19.724133	-21.544565	-23.462000	-25.180494	-26.412651	-26.904060	-26.453274	-24.925621	-22.258682	-18.459888	-13.596386	-7.7792168	-1.1445806	6.1651306	14.017489	22.300985	30.929682	39.841042	48.988491	58.330238	67.817291	77.382431	86.933319	96.349243	105.48284	114.16579	122.21638	129.44849	135.68027	140.74138	144.47942	146.76474	147.49551	146.60175	144.05032	139.84874	134.04945	126.75114	118.09921	108.28161	97.522858	86.074608	74.204048	62.181549	50.268562	38.706524	27.708708	17.454105	8.0848722	-0.29406691	-7.6130705	-13.834824	-18.950626	-22.977106	-25.953184	-27.937908	-29.008856	-29.260387	-28.801491	-27.752487	-26.240067	-24.390917	-22.323879	-20.141846	-17.924295	-15.722038	-13.555178	-11.415311	-9.2719574	-7.0830073	-4.8075647	-2.4197698	0.078668594	2.6489782	5.2107487	7.6429067	9.7906923	11.477857	12.523425	12.760730	12.057343	10.333498	7.5771742	3.8539965	-0.68935728	-5.8291569	-11.276117	-16.693800	-21.722527	-26.006437	-29.221437	-31.100849	-31.456520	-30.193035	-27.314030	-22.920218	-17.200052	-10.414221	-2.8762426	5.0690994	13.067331	20.774651	27.876308	34.101871	39.238342	43.139679	45.733292	47.022545	47.084526	46.062462	44.152740	41.586300	38.606571	35.445450	32.300556	29.316357	26.572210	24.078396	21.781675	19.577890	17.331125	14.895548	12.137238	8.9530087	5.2840023	1.1231468	-3.4840467	-8.4445782	-13.627372	-18.875896	-24.021990	-28.899487	-33.356449	-37.265099	-40.528561	-43.084335	-44.903717	-45.987690	-46.359352	-46.053596	-45.105442	-43.538334	-41.354477	-38.528717	-35.007824	-30.715504	-25.563478	-19.467102	-12.363811	-4.2316313	4.8952675	14.915831	25.658602	36.885677	48.303646	59.580460	70.365814	80.313263	89.101677	96.454834	102.15765	106.06920	108.13115	108.37241	106.90932	103.94080	99.738846	94.633438	88.993073	83.201714	77.633804	72.629944	68.475662	65.385765	63.496708	62.866570	63.484097	65.283653	68.164864	72.012939	76.716705	82.182068	88.338570	95.138412	102.54924	110.54099	119.07079	128.06708	137.41586	146.95204	156.45595	165.65707	174.24446	181.88367	188.23834	192.99495	195.88852	196.72511	195.40012	191.90839	186.34496	178.89668	169.82487	159.44180	148.08412	136.08676	123.76085	111.37799	99.162094	87.288925	75.891701	65.071030	54.906319	45.466995	36.821362	29.042130	22.208450	16.404594	11.715637	8.2211857	5.9873695	5.0579948	5.4453402	7.1208220	10.006761	13.969711	18.817089	24.297638	30.107920	35.904282	41.321754	45.997360	49.597393	51.844501	52.541985	51.591728	49.002880	44.889698	39.459011	32.987862	25.795362	18.211872	10.549961	3.0803888	-3.9838984	-10.495432	-16.370806	-21.582815	-26.147604	-30.110001	-33.528656	-36.463524	-38.965996	-41.072617	-42.801464	-44.151543	-45.103516	-45.621891	-45.657917	-45.152657	-44.040222	-42.251060	-39.714943	-36.363918	-32.134880	-26.972088	-20.829283	-13.671799	-5.4788442	3.7542202	14.013346	25.262743	37.441978	50.462769	64.206352	78.521477	93.223793	108.09630	122.89275	137.34241	151.15756	164.04387	175.71193	185.89081	194.34167	200.87050	205.33829	207.66795	207.84608	205.92009	201.99072	196.20126	188.72589	179.75819	169.50360	158.17500	145.99384	133.19463	120.03094	106.78099	93.748756	81.259155	69.645599	59.229340	50.293762	43.055389	37.637028	34.047031	32.168587	31.762075	32.481331	33.901920	35.558891	36.988663	37.770126	37.559883	36.117104	33.316589	29.148708	23.708431	17.176060	9.7933159	1.8391771	-6.3916354	-14.604277	-22.512571	-29.840765	-36.319359	-41.677319	-45.633221	-47.888588	-48.125973	-46.013870	-41.219772	-33.430756	-22.380493	-7.8794518	10.154925	31.672604	56.473774	84.203796	114.36194	146.32539	179.38644	212.80035	245.83983	277.84973	308.29800	336.81552	363.22223	387.53638	409.96527	430.87817	450.76520	470.18295	489.69489	509.80957	530.92285	553.27057	576.89392	601.62390	627.08521	652.71844	677.82135	701.60095	723.23376	741.92810	756.97528	767.79565	773.96503	775.22748	771.49371	762.82751	749.42426	731.59027	709.71979	684.27576	655.77429	624.77106	591.84851	557.60101	522.61865	487.46884	452.67593	418.70334	385.93817	354.68146	325.14502	297.45499	271.66092	247.74916	225.65683	205.28644	186.51797	169.21843	153.24930	138.47131	124.74934	111.95663	99.979965	88.725342
-91.617294	-92.181084	-92.498245	-92.579353	-92.427170	-92.037849	-91.403084	-90.513214	-89.360695	-87.943832	-86.269928	-84.357834	-82.239243	-79.958588	-77.571541	-75.141747	-72.736786	-70.423096	-68.260986	-66.299942	-64.575096	-63.105019	-61.891212	-60.919212	-60.161041	-59.578453	-59.126781	-58.758633	-58.427132	-58.088329	-57.702797	-57.236217	-56.659149	-55.946217	-55.074799	-54.023754	-52.772293	-51.299385	-49.583858	-47.605278	-45.345726	-42.792244	-39.939919	-36.795010	-33.378323	-29.727909	-25.900995	-21.974653	-18.044683	-14.222189	-10.627651	-7.3822231	-4.5966759	-2.3586104	-0.71936941	0.31809378	0.80773735	0.86436081	0.66107130	0.41975069	0.39507484	0.85317993	2.0473533	4.1935339	7.4481764	11.891313	17.516415	24.227962	31.846794	40.121967	48.747749	57.383923	65.676605	73.278824	79.868370	85.162651	88.929871	90.996574	91.252136	89.650925	86.212151	81.019089	74.216660	66.008018	56.649818	46.445004	35.733212	24.878094	14.251556	4.2156124	-4.8975611	-12.805561	-19.293694	-24.229456	-27.571199	-29.369717	-29.762131	-28.958149	-27.219477	-24.835007	-22.093710	-19.258633	-16.544823	-14.103407	-12.013577	-10.282795	-8.8548870	-7.6241980	-6.4538999	-5.1956310	-3.7082586	-1.8735518	0.39234257	3.1328454	6.3495927	10.005573	14.031655	18.334955	22.808205	27.339037	31.817850	36.144543	40.233242	44.015244	47.440247	50.475815	53.105370	55.325424	57.141472	58.563858	59.603439	60.268314	60.561382	60.479713	60.015678	59.160168	57.906860	56.257862	54.229401	51.856773	49.197758	46.334167	43.370319	40.429363	37.646461	35.160282	33.102997	31.589804	30.709124	30.514055	31.016741	32.185661	33.946789	36.188690	38.771469	41.538891	44.332428	47.006615	49.442669	51.559925	53.322121	54.737694	55.853714	56.743294	57.488243	58.159309	58.796856	59.395897	59.897350	60.187965	60.109535	59.475418	58.093010	55.788067	52.427574	47.937901	42.315628	35.630283	28.019062	19.674728	10.829245	1.7352839	-7.3519917	-16.190704	-24.565157	-32.294567	-39.238564	-45.299351	-50.421658	-54.590836	-57.829700	-60.193966	-61.766758	-62.651821	-62.965496	-62.827888	-62.353447	-61.641762	-60.769489	-59.783852	-58.699017	-57.495296	-56.121677	-54.501369	-52.540180	-50.136639	-47.193470	-43.629028	-39.388016	-34.450287	-28.836884	-22.612801	-15.885616	-8.8004742	-1.5315061	5.7294908	12.785566	19.447130	25.542685	30.926699	35.483322	39.127048	41.799179	43.462822	44.097553	43.694546	42.254887	39.790379	36.327557	31.913219	26.620836	20.555573	13.856792	6.6967177	-0.72481227	-8.1894417	-15.472317	-22.355124	-28.639648	-34.159378	-38.788837	-42.449219	-45.110317	-46.788616	-47.541859	-47.460850	-46.659252	-45.262306	-43.395969	-41.176933	-38.705078	-36.058651	-33.292740	-30.440941	-27.519613	-24.533909	-21.484516	-18.373810	-15.210787	-12.013578	-8.8099861	-5.6359453	-2.5326281	0.45720339	3.2924528	5.9363236	8.3580656	10.533293	12.443991	14.077883	15.427999	16.492847	17.276779	17.791193	18.055725	18.099277	17.960541	17.687481	17.335703	16.965828	16.639656	16.415779	16.344875	16.465170	16.798485	17.347536	18.094563	19.001957	20.014828	21.065567	22.080666	22.988653	23.729263	24.262449	24.576416	24.693745	24.674376	24.615196	24.645567	24.919395	25.604240	26.868790	28.869694	31.739758	35.577560	40.440304	46.339050	53.236568	61.047089	69.637024	78.826324	88.390999	98.065758	107.54983	116.51504	124.61859	131.51994	136.90150	140.49165	142.08791	141.57628	138.94547	134.29222	127.81713	119.81170	110.63626	100.69379	90.400673	80.158821	70.331589	61.225876	53.080883	46.064095	40.273411	35.744267	32.460194	30.364540	29.372789	29.383593	30.287880	31.975586	34.339943	37.279369	40.697758	44.503201	48.606781	52.920982	57.359589	61.838074	66.276451	70.602295	74.755707	78.693710	82.394081	85.858192	89.110847	92.198082	95.181793	98.132065	101.11832	104.19962	107.41606	110.78234	114.28468	117.88174	121.51002	125.09342	128.55630	131.83841	134.91019	137.78667	140.53694	143.28891	146.22662	149.58031	153.61066	158.58601	164.75819	172.33632	181.46379	192.19939	204.50400	218.23442	233.14374	248.88722	265.03262	281.07458	296.45270	310.57254	322.82986	332.64069	339.47342	342.88452	342.55450	338.32098	330.20456	318.42319	303.39233	285.70831	266.11560	245.45911	224.62758	204.49197	185.84692	169.35945	155.53154	144.67883	136.92656	132.22256	130.36386	131.03380	133.84465	138.38107	144.24118	151.06955	158.58258	166.58273	174.96201	183.69656	192.83295	202.46873	212.73027	223.74982	235.64453	248.49910	262.35245	277.19012	292.94080	309.47751	326.62265	344.15546	361.82349	379.35458	396.47394	412.92029	428.46460	442.92764	456.19138	468.20480	478.97943	488.57104	497.05194	504.47137	510.81680	515.97638	519.71533	521.67255	521.38098	518.31146	511.93555	501.79892	487.59314	469.21359	446.79407	420.71365	391.57095	360.13452	327.27460	293.88870	260.82983	228.84872	198.55305	170.38853	144.63861	121.43937	100.80514	82.659012	66.864204	53.253590	41.655685	31.916821	23.920101	17.600643	12.957320	10.059873	9.0502014	10.135719	13.574126	19.648224	28.631779	40.747913	56.123451	74.743851	96.413445	120.72772	147.06152	174.57855	202.26355	228.97751	253.53294	274.78326	291.71820	303.55551	309.81808	310.38672	305.52127	295.84518	282.29440	266.03403	248.35187	230.54051	213.78044	199.03752	186.98666	177.96626	171.97130	168.67961	167.50984	167.70123	168.40536	168.78044	168.07744	165.71066	161.30630	154.72710	146.07166	135.65176	123.95056	111.56805	99.159981	87.376129	76.804565	67.926170	61.083393	56.464325	54.102402	53.889893	55.601570	58.925236	63.494053	68.917938	74.810249	80.808586	86.589340	91.875999	96.443649	100.11945	102.78235	104.36062	104.82945	104.20731	102.55087	99.949333	96.516602	92.383514	87.689346	82.573853	77.170326	71.599945	65.966927	60.355457	54.827587	49.422558	44.157406	39.030010	34.023396	29.112715	24.273455	19.490757	14.768866	10.139157	5.6665487	1.4529693	-2.3624110	-5.6058636	-8.0750999	-9.5477219	-9.7916880	-8.5778875	-5.6935053	-0.95649195	5.7697058	14.562040	25.425062	38.281067	52.964901	69.224541	86.729607	105.08800	123.87098	142.64542	161.01004	178.63249	195.28218	210.85388	225.37785	239.01360	252.02582	264.74435	277.51132	290.62286	304.27124	318.49594	333.15121	347.89496	362.20129	375.39774	386.72284	395.39758	400.70459	402.06400	399.09854
60.796627	65.106964	69.905602	75.166710	80.813339	86.723076	92.738632	98.682602	104.37440	109.64916	114.37567	118.47116	121.91125	124.73333	127.03117	128.94235	130.62727	132.24344	133.91714	135.71721	137.63393	139.56775	141.33005	142.65726	143.23738	142.74605	140.88766	137.43538	132.26491	125.37694	116.90421	107.10348	96.332512	85.016495	73.608177	62.547531	52.225609	42.956333	34.958736	28.349876	23.146986	19.277637	16.594297	14.891779	13.924809	13.425382	13.118544	12.737347	12.036566	10.805693	8.8813210	6.1576166	2.5953283	-1.7726314	-6.8392229	-12.425548	-18.288160	-24.130400	-29.617992	-34.397537	-38.117386	-40.449333	-41.110443	-39.883224	-36.633377	-31.323429	-24.021019	-14.900822	-4.2393780	7.5972557	20.172428	33.003002	45.586487	57.429222	68.072815	77.116951	84.237114	89.196358	91.851089	92.151855	90.139130	85.936142	79.739113	71.805710	62.442375	51.990768	40.813606	29.280504	17.753584	6.5740585	-3.9500961	-13.554990	-22.029238	-29.220030	-35.036449	-39.449818	-42.491180	-44.246033	-44.846413	-44.461006	-43.283695	-41.521423	-39.382236	-37.064373	-34.747231	-32.584820	-30.701851	-29.192596	-28.122053	-27.528950	-27.429802	-27.823221	-28.694332	-30.018219	-31.762520	-33.889210	-36.355240	-39.112522	-42.107704	-45.281414	-48.568081	-51.895969	-55.188095	-58.363941	-61.342171	-64.043976	-66.397072	-68.339607	-69.823654	-70.817757	-71.307961	-71.297180	-70.803085	-69.854553	-68.487480	-66.740631	-64.652344	-62.258698	-59.593731	-56.691383	-53.589241	-50.333015	-46.980865	-43.606544	-40.300690	-37.169167	-34.328743	-31.900257	-29.999853	-28.729517	-28.168005	-28.363174	-29.326923	-31.033026	-33.418377	-36.387283	-39.818279	-43.572708	-47.503994	-51.466496	-55.323204	-58.951622	-62.246964	-65.123627	-67.514572	-69.369720	-70.653984	-71.345795	-71.436440	-70.930565	-69.847588	-68.223434	-66.112289	-63.587303	-60.740055	-57.678436	-54.522945	-51.401409	-48.442890	-45.770954	-43.496784	-41.712536	-40.485325	-39.851921	-39.814583	-40.338203	-41.349277	-42.736835	-44.356125	-46.034927	-47.583302	-48.805916	-49.517166	-49.557728	-48.811451	-47.220703	-44.798431	-41.634789	-37.896988	-33.820976	-29.694878	-25.835041	-22.556351	-20.139812	-18.801037	-18.663101	-19.738197	-21.920050	-24.989746	-28.634459	-32.477837	-36.118908	-39.174931	-41.323402	-42.337784	-42.112652	-40.675278	-38.181820	-34.899216	-31.174604	-27.396484	-23.951870	-21.184690	-19.359379	-18.633179	-19.039211	-20.480900	-22.737404	-25.478821	-28.289303	-30.696531	-32.205441	-32.334667	-30.653767	-26.819386	-20.607756	-11.941032	-0.90450764	12.247994	27.102444	43.107174	59.609131	75.900673	91.272385	105.06701	116.72771	125.83575	132.13426	135.53426	136.10556	134.05321	129.68411	123.36875	115.50298	106.47346	96.631531	86.275436	75.642975	64.912437	54.211235	43.629387	33.235626	23.094040	13.279384	3.8890610	-4.9480486	-13.067544	-20.269434	-26.322035	-30.969141	-33.939964	-34.960625	-33.767311	-30.119617	-23.814308	-14.698678	-2.6830757	12.247820	30.025948	50.493999	73.403976	98.421288	125.13531	153.07678	181.74153	210.61934	239.22440	267.12637	293.97562	319.52118	343.61859	366.22440	387.38007	407.18381	425.75598	443.20093	459.56949	474.82831	488.83762	501.34152	511.97266	520.26990	525.70770	527.73853	525.83862	519.56000	508.58090	492.74966	472.12015	446.97256	417.81775	385.38287	350.57751	314.44519	278.10074	242.66219	209.18221	178.58614	151.62222	128.82860	110.51833	96.782356	87.508301	82.410202	81.065475	82.953133	87.490143	94.062401	102.04883	110.83946	119.84815	128.52174	136.34915	142.87151	147.69482	150.50621	151.09129	149.35217	145.32245	139.17593	131.22662	121.91739	111.79657	101.48362	91.625198	82.846436	75.701263	70.627037	67.908691	67.655823	69.794952	74.078476	80.108315	87.371689	95.285164	103.24155	110.65569	117.00393	121.85494	124.89041	125.91493	124.85704	121.76318	116.78648	110.17291	102.24551	93.387260	84.022285	74.594345	65.542923	57.276863	50.146149	44.415791	40.243412	37.664604	36.589069	36.808262	38.015686	39.837059	41.867432	43.710510	45.015343	45.505959	45.001366	43.423279	40.792580	37.216011	32.865776	27.955265	22.714237	17.366409	12.111151	7.1103330	2.4811153	-1.7058861	-5.4242048	-8.6851463	-11.529493	-14.017714	-16.220379	-18.209572	-20.051888	-21.803589	-23.507660	-25.192772	-26.872906	-28.547522	-30.200815	-31.799990	-33.292259	-34.600700	-35.620182	-36.213932	-36.212399	-35.415401	-33.598480	-30.523428	-25.953184	-19.669073	-11.489588	-1.2875447	10.995817	25.342411	41.655647	59.765919	79.442612	100.41017	122.36639	144.99828	167.99420	191.04904	213.86273	236.13254	257.54324	277.75818	296.41489	313.13049	327.51620	339.20239	347.87106	353.28931	355.34140	354.05121	349.59222	342.28223	332.56326	320.96808	308.07932	294.48349	280.72736	267.28018	254.50484	242.64084	231.79836	221.96407	213.01639	204.74788	196.89326	189.15970	181.25655	172.92342	163.95303	154.20860	143.63394	132.25558	120.17844	107.57433	94.666077	81.707855	68.964470	56.690800	45.113373	34.414768	24.722519	16.101990	8.5543556	2.0193148	-3.6175554	-8.5130911	-12.850613	-16.821295	-20.603077	-24.339243	-28.118240	-31.956680	-35.787754	-39.456608	-42.723682	-45.276825	-46.751385	-46.757107	-44.909813	-40.865116	-34.351086	-25.196871	-13.354200	1.0907497	17.917046	36.780952	57.239784	78.786102	100.88902	123.03815	144.78606	165.78262	185.79819	204.73090	222.59839	239.51254	255.64325	271.17288	286.25092	300.95193	315.24481	328.97537	341.86627	353.53232	363.50992	371.29749	376.40161	378.38489	376.91003	371.77713	362.94992	350.56943	334.95322	316.58124	296.06964	274.13333	251.54305	229.07933	207.48773	187.43903	169.49628	154.09201	141.51505	131.90741	125.27073	121.47979	120.30157	121.41814	124.45046	128.98082	134.57327	140.78975	147.20297	153.40692	159.02686	163.73145	167.24985	169.39450	170.09085	169.41040	167.60359	165.12468	162.64279	161.03117	161.33051	164.68564	172.25986	185.13367	204.20155	230.07845	263.02863	302.92633	349.25128	401.11856	457.33636	516.47931	576.97009	637.15625	695.37781	750.02112	799.56384	842.61102	877.93353	904.50812	921.56451	928.63782	925.62048	912.80762	890.92517	861.13440	825.00598	784.46082	741.67847	698.98132	658.69788	623.02234	593.87750	572.79321	560.81110	558.41815	565.51788	581.43536	604.95850	634.41174	667.75824	702.72705	736.96088	768.17426	794.31616
-4.8980570	0.43051624	6.4610343	13.177105	20.477728	28.175915	36.007923	43.652214	50.756260	56.968239	61.970024	65.507126	67.412582	67.621925	66.178146	63.226704	59.001312	53.803314	47.976749	41.881821	35.869152	30.256540	25.309496	21.226408	18.128532	16.055397	14.965111	14.740035	15.197365	16.104321	17.196901	18.201540	18.857170	18.936815	18.266035	16.736839	14.315734	11.044990	7.0378151	2.4677906	-2.4455166	-7.4528785	-12.291676	-16.699997	-20.427319	-23.240841	-24.927784	-25.294273	-24.162659	-21.368977	-16.762703	-10.210595	-1.6052070	9.1213274	21.979746	36.904446	53.734718	72.200668	91.915627	112.37833	132.98576	153.05656	171.86427	188.67776	202.80534	213.63884	220.69405	223.64322	222.33740	216.81593	207.30305	194.19151	178.01498	159.41187	139.08394	117.75308	96.120102	74.828568	54.436237	35.395874	18.045401	2.6079063	-10.800219	-22.154453	-31.502794	-38.944233	-44.607029	-48.629185	-51.142487	-52.261646	-52.079372	-50.667404	-48.083221	-44.381351	-39.627548	-33.913651	-27.370914	-20.179296	-12.570958	-4.8267021	2.7348783	9.7746553	15.954907	20.963524	24.537329	26.482050	26.686239	25.128237	21.875023	17.074080	10.939317	3.7332783	-4.2527018	-12.717697	-21.368397	-29.933275	-38.172672	-45.884956	-52.908943	-59.123096	-64.442436	-68.813637	-72.209465	-74.623032	-76.062637	-76.547737	-76.105995	-74.772026	-72.587166	-69.600334	-65.869293	-61.462013	-56.457386	-50.945248	-45.025486	-38.806324	-32.402218	-25.931721	-19.515802	-13.276812	-7.3380427	-1.8236270	3.1419926	7.4358311	10.939526	13.544871	15.161062	15.722991	15.199486	13.600029	10.978341	7.4321489	3.0984120	-1.8553679	-7.2431469	-12.873642	-18.563803	-24.150475	-29.499414	-34.510704	-39.120834	-43.301411	-47.055260	-50.410778	-53.414944	-56.125881	-58.605373	-60.911720	-63.093613	-65.185104	-67.202377	-69.142517	-70.984390	-72.691681	-74.217781	-75.512009	-76.526367	-77.222366	-77.576637	-77.585419	-77.266747	-76.660820	-75.828171	-74.845863	-73.802277	-72.790733	-71.902397	-71.219162	-70.806763	-70.709068	-70.943581	-71.499062	-72.335571	-73.387062	-74.566605	-75.773964	-76.904587	-77.859726	-78.555923	-78.933243	-78.961090	-78.640900	-78.005501	-77.115105	-76.050583	-74.904877	-73.773491	-72.745216	-71.894234	-71.273911	-70.913185	-70.815506	-70.960083	-71.305389	-71.794083	-72.359108	-72.930283	-73.440735	-73.832771	-74.062813	-74.104713	-73.951416	-73.614708	-73.123039	-72.517670	-71.847633	-71.163963	-70.513962	-69.936287	-69.457306	-69.089203	-68.829880	-68.664703	-68.569519	-68.514656	-68.469139	-68.404793	-68.299652	-68.140327	-67.923233	-67.654579	-67.349098	-67.027702	-66.714417	-66.432777	-66.202316	-66.035347	-65.934601	-65.892090	-65.888924	-65.896400	-65.877861	-65.790909	-65.589806	-65.227409	-64.656754	-63.832111	-62.709854	-61.249195	-59.413242	-57.170471	-54.496834	-51.378223	-47.813271	-43.816246	-39.419537	-34.675373	-29.656507	-24.455177	-19.180325	-13.952630	-8.8975058	-4.1366606	0.22145724	4.0909395	7.4165330	10.179575	12.400961	14.140985	15.496525	16.595612	17.590887	18.651678	19.955532	21.678579	23.984976	27.014313	30.868357	35.597157	41.186600	47.549927	54.524815	61.878613	69.321526	76.527802	83.162598	88.911232	93.508003	96.760162	98.565628	98.921478	97.924286	95.761528	92.696053	89.044693	85.152992	81.367203	78.005363	75.330055	73.524300	72.674255	72.761719	73.668198	75.193420	77.086601	79.089195	80.983627	82.642433	84.069878	85.429741	87.053215	89.424484	93.143967	98.872604	107.26363	118.88950	134.17319	153.33167	176.33792	202.90623	232.50156	264.37030	297.59100	331.13568	363.93814	394.96112	423.25375	447.99933	468.54504	484.41553	495.31143	501.09387	501.76151	497.42429	488.27972	474.59451	456.69495	434.96512	409.85089	381.86609	351.59528	319.68958	286.85178	253.81020	221.28419	189.94324	160.36726	133.01253	108.18893	86.052055	66.610588	49.748009	35.254978	22.867693	12.306894	3.3127508	-4.3281713	-10.766316	-16.083603	-20.298275	-23.378420	-25.261839	-25.879000	-25.176609	-23.139051	-19.805103	-15.279100	-9.7343731	-3.4094963	3.4029408	10.373929	17.160492	23.430941	28.890995	33.307938	36.531013	38.506142	39.283890	39.020317	37.970844	36.478722	34.959442	33.882702	33.753956	35.096256	38.432907	44.270416	53.080837	65.282288	81.216736	101.12447	125.11684	153.14862	184.99321	220.22484	258.21057	298.11615	338.92688	379.48407	418.53625	454.80093	487.03381	514.09784	535.03052	549.09900	555.84229	555.09528	546.99365	531.95990	510.67041	484.01050	453.01678	418.81598	382.56268	345.38113	308.31525	272.28821	238.07437	206.28207	177.34811	151.54103	128.97229	109.61243	93.311546	79.821541	68.819458	59.930958	52.753078	46.875580	41.900902	37.460949	33.231438	28.942457	24.385387	19.415882	13.953506	7.9776897	1.5218358	-5.3348551	-12.476372	-19.759253	-27.021873	-34.093285	-40.801487	-46.981133	-52.480465	-57.167969	-60.938061	-63.716061	-65.461899	-66.172195	-65.880188	-64.653542	-62.589645	-59.808788	-56.445843	-52.641243	-48.532372	-44.246437	-39.895573	-35.574924	-31.363495	-27.327377	-23.524445	-20.009155	-16.836510	-14.063612	-11.748535	-9.9462261	-8.7017412	-8.0419321	-7.9668941	-8.4425220	-9.3959036	-10.714319	-12.248756	-13.821761	-15.238693	-16.301586	-16.823406	-16.641356	-15.627422	-13.695101	-10.801668	-6.9462671	-2.1643724	3.4798567	9.9024010	17.007378	24.693472	32.858006	41.398220	50.210407	59.187241	68.214211	77.166298	85.905479	94.279755	102.12404	109.26279	115.51432	120.69667	124.63419	127.16483	128.14778	127.47116	125.05972	120.88161	114.95480	107.35226	98.204391	87.699905	76.083015	63.647350	50.726707	37.682770	24.891043	12.726060	1.5466412	-8.3170843	-16.574245	-22.981230	-27.346699	-29.534378	-29.463804	-27.110023	-22.502485	-15.723558	-6.9067659	3.7654619	16.064814	29.721321	44.428566	59.850849	75.631371	91.401718	106.79266	121.44538	135.02393	147.22737	157.80341	166.56117	173.38419	178.24225	181.20062	182.42618	182.18806	180.85242	178.86958	176.75467	175.06027	174.34454	175.13544	177.89299	182.97401	190.59956	200.82893	213.54225	228.43190	245.00706	262.60867	280.43887	297.60117	313.15204	326.15924	335.76532	341.24835	342.07727	337.95374	328.83899	314.95941	296.79147	275.02667	250.51978	224.22443	197.12440	170.16553	144.19577	119.91856	97.863213	78.374252	61.618832	47.609959	36.241493	27.329636	20.655935	16.006260	13.201750	12.118700	12.695857	14.929087	18.855110
57.261406	53.855434	48.977280	42.781021	35.488678	27.368755	18.712355	9.8091555	0.92609644	-7.7092652	-15.919556	-23.581982	-30.626896	-37.031361	-42.809372	-48.000050	-52.655884	-56.831928	-60.577236	-63.928963	-66.909462	-69.526123	-71.773369	-73.636406	-75.095764	-76.131897	-76.729416	-76.880135	-76.584946	-75.854004	-74.705803	-73.164993	-71.259369	-69.016708	-66.461472	-63.612164	-60.479225	-57.064098	-53.359215	-49.349033	-45.012280	-40.324787	-35.263531	-29.810848	-23.959520	-17.717609	-11.113264	-4.1985273	2.9480338	10.220914	17.490036	24.605986	31.408648	37.738754	43.451279	48.430107	52.601063	55.943260	58.495190	60.356064	61.680126	62.665195	63.535522	64.521271	65.836014	67.655472	70.099571	73.220047	76.995499	81.333542	86.081367	91.042358	95.997009	100.72580	105.03119	108.75559	111.79363	114.09675	115.67006	116.56230	116.84959	116.61645	115.93655	114.85556	113.37945	111.46922	109.04324	105.98685	102.16762	97.454445	91.737793	84.947754	77.068581	68.147049	58.294044	47.679771	36.523273	25.077745	13.614671	2.4073281	-8.2830296	-18.218525	-27.191967	-35.030968	-41.599308	-46.796509	-50.556911	-52.848824	-53.674664	-53.071953	-51.114853	-47.915825	-43.626331	-38.435776	-32.568035	-26.275188	-19.828253	-13.505423	-7.5785284	-2.2984004	2.1189108	5.5050955	7.7491817	8.8041191	8.6886530	7.4848051	5.3305550	2.4086251	-1.0684471	-4.8750391	-8.7900238	-12.613161	-16.178997	-19.366873	-22.106018	-24.375599	-26.200066	-27.640543	-28.783733	-29.729937	-30.581451	-31.432716	-32.363087	-33.432274	-34.678734	-36.120205	-37.755966	-39.570053	-41.534649	-43.613449	-45.764187	-47.940483	-50.092640	-52.167526	-54.107628	-55.849312	-57.320862	-58.440434	-59.114742	-59.238968	-58.698486	-57.373234	-55.144695	-51.905750	-47.572903	-42.099899	-35.491413	-27.814909	-19.209061	-9.8866577	-0.13084555	9.7161226	19.271152	28.134613	35.918396	42.274895	46.923698	49.673309	50.435074	49.228035	46.174488	41.486778	35.447346	28.384584	20.646748	12.577326	4.4931889	-3.3323345	-10.681093	-17.396109	-23.382532	-28.603996	-33.075516	-36.853756	-40.025383	-42.694481	-44.969784	-46.952507	-48.725731	-50.346142	-51.838955	-53.196758	-54.382389	-55.335903	-55.984921	-56.257214	-56.094093	-55.462585	-54.365128	-52.844688	-50.984875	-48.904572	-46.747578	-44.668789	-42.818535	-41.327320	-40.293125	-39.772720	-39.778183	-40.278748	-41.207294	-42.470104	-43.958443	-45.559616	-47.166565	-48.684456	-50.033859	-51.150925	-51.985012	-52.495106	-52.645752	-52.403904	-51.737190	-50.613895	-49.004620	-46.885056	-44.239265	-41.062847	-37.365158	-33.170353	-28.517258	-23.457890	-18.055588	-12.382942	-6.5203533	-0.55556154	5.4155822	11.287666	16.943586	22.253521	27.075169	31.257105	34.645145	37.092194	38.470463	38.685257	37.687515	35.483715	32.140713	27.784409	22.591715	16.776403	10.570992	4.2064629	-2.1069729	-8.1955156	-13.931957	-19.239683	-24.090094	-28.494980	-32.495384	-36.149094	-39.518929	-42.663067	-45.628586	-48.448368	-51.141033	-53.713070	-56.162270	-58.481464	-60.661873	-62.695194	-64.574745	-66.295074	-67.850830	-69.234573	-70.434616	-71.432701	-72.202377	-72.707985	-72.904655	-72.739532	-72.154060	-71.087578	-69.481949	-67.287025	-64.466759	-61.005383	-56.913307	-52.231819	-47.036263	-41.436806	-35.576508	-29.626366	-23.777617	-18.231577	-13.187885	-8.8324318	-5.3255596	-2.7922592	-1.3148159	-0.92823797	-1.6193731	-3.3283749	-5.9529290	-9.3538857	-13.362163	-17.786076	-22.419037	-27.047602	-31.459982	-35.455170	-38.852760	-41.502895	-43.296040	-44.171272	-44.122089	-43.198574	-41.505054	-39.193035	-36.449661	-33.482868	-30.504772	-27.715164	-25.287277	-23.357136	-22.017914	-21.319313	-21.271545	-21.852882	-23.019016	-24.712715	-26.872019	-29.436094	-32.348122	-35.555252	-39.006546	-42.649643	-46.427361	-50.275436	-54.121864	-57.888306	-61.493473	-64.857735	-67.908279	-70.583954	-72.838844	-74.644295	-75.988861	-76.876732	-77.324944	-77.360008	-77.014923	-76.327026	-75.336967	-74.088905	-72.631485	-71.019020	-69.312309	-67.578133	-65.887115	-64.310158	-62.913017	-61.750526	-60.860744	-60.260307	-59.942215	-59.876152	-60.012035	-60.286133	-60.629150	-60.974762	-61.267490	-61.468132	-61.556335	-61.529259	-61.397095	-61.175934	-60.879601	-60.512020	-60.061768	-59.499924	-58.782154	-57.854763	-56.663998	-55.167320	-53.344578	-51.207470	-48.805416	-46.226505	-43.593319	-41.053539	-38.766613	-36.888012	-35.553062	-34.862511	-34.871624	-35.584019	-36.951035	-38.876339	-41.225075	-43.836029	-46.535194	-49.148960	-51.515320	-53.491917	-54.960342	-55.826572	-56.017864	-55.477398	-54.157372	-52.012135	-48.992584	-45.042412	-40.097252	-34.086555	-26.938217	-18.585239	-8.9738531	1.9280596	14.122665	27.575443	42.209534	57.902767	74.486145	91.744987	109.42179	127.22113	144.81664	161.86012	177.99246	192.85747	206.11700	217.46758	226.65799	233.50488	237.90613	239.85051	239.42082	236.79118	232.21820	226.02615	218.58867	210.30705	201.58942	192.83051	184.39360	176.59607	169.69753	163.89046	159.29353	155.94653	153.80795	152.75555	152.58946	153.04204	153.79073	154.47752	154.73181	154.19603	152.55203	149.54462	145.00070	138.84189	131.08928	121.85973	111.35535	99.846519	87.650864	75.110504	62.568928	50.350128	38.740971	27.977287	18.235044	9.6255207	2.1949377	-4.0722861	-9.2474918	-13.449030	-16.832090	-19.577072	-21.877329	-23.926502	-25.906120	-27.973660	-30.252064	-32.821186	-35.711842	-38.903446	-42.325600	-45.863968	-49.370342	-52.676205	-55.608932	-58.008579	-59.744007	-60.725895	-60.915298	-60.326115	-59.021130	-57.101326	-54.689674	-51.910561	-48.866776	-45.616341	-42.151077	-38.379139	-34.112873	-29.063780	-22.845459	-14.985450	-4.9466758	7.8414078	23.942097	43.862480	67.998016	96.574707	129.59271	166.77838	207.55072	251.00919	295.94836	340.90295	384.22324	424.17667	459.06940	487.37454	507.85516	519.66724	522.42993	516.25562	501.73279	479.86743	451.98660	419.61734	384.35651	347.74457	311.15674	275.72345	242.28284	211.36884	183.22940	157.86983	135.11147	114.65778	96.158493	79.265854	63.677689	49.165623	35.587376	22.885864	11.077452	0.23268759	-9.5457382	-18.145226	-25.462547	-31.418051	-35.964664	-39.091022	-40.820381	-41.206085	-40.325821	-38.275707	-35.165722	-31.116774	-26.259750	-20.735849	-14.697241	-8.3070583	-1.7377138	4.8329773	11.228046	17.279469	22.836632	27.774294	31.998249	35.447353	38.092091	39.929329	40.974731	41.254295	40.796928	39.629608	37.776474	35.261612	32.115551	28.383383	24.133188	19.462677	14.501998	9.4119072
-43.480324	-39.985085	-36.659054	-33.649128	-31.096071	-29.125999	-27.841330	-27.311996	-27.567900	-28.593273	-30.323948	-32.647861	-35.408806	-38.413197	-41.438854	-44.244759	-46.581028	-48.197861	-48.853577	-48.321766	-46.398468	-42.910278	-37.724457	-30.761168	-22.007843	-11.533962	0.49543232	13.810564	28.034491	42.690041	57.217171	71.001312	83.410759	93.840416	101.75845	106.74970	108.55268	107.08398	102.44794	94.929581	84.970734	73.132286	60.045742	46.360229	32.690159	19.569551	7.4175611	-3.4813645	-12.982100	-21.068346	-27.829840	-33.431416	-38.077854	-41.979710	-45.323837	-48.251686	-50.847347	-53.135387	-55.087898	-56.638569	-57.701336	-58.190475	-58.039452	-57.215706	-55.729973	-53.638855	-51.040756	-48.065876	-44.861675	-41.576069	-38.340103	-35.252769	-32.369564	-29.696297	-27.189110	-24.760704	-22.292389	-19.650631	-16.706337	-13.354912	-9.5348473	-5.2423639	-0.54056549	4.4383936	9.4988699	14.394396	18.847004	22.570726	25.297171	26.800423	26.918379	25.568228	22.754354	18.568016	13.178846	6.8195224	-0.23467922	-7.6887131	-15.250534	-22.651598	-29.662857	-36.105747	-41.856979	-46.848354	-51.061981	-54.522411	-57.287140	-59.436615	-61.064873	-62.271557	-63.155376	-63.809193	-64.316643	-64.749733	-65.167252	-65.613945	-66.119904	-66.700645	-67.357346	-68.077744	-68.837624	-69.602699	-70.331299	-70.977348	-71.493881	-71.836685	-71.968033	-71.859848	-71.496605	-70.877045	-70.014931	-68.938156	-67.686630	-66.308716	-64.856621	-63.381065	-61.926010	-60.524010	-59.192711	-57.933254	-56.730747	-55.556877	-54.374458	-53.143250	-51.826576	-50.397621	-48.844696	-47.174782	-45.414719	-43.609821	-41.820179	-40.114346	-38.561634	-37.222935	-36.141262	-35.332397	-34.776596	-34.411945	-34.130333	-33.776608	-33.151787	-32.020832	-30.125273	-27.200573	-22.997448	-17.305813	-9.9794073	-0.95821762	9.7136173	21.877672	35.260639	49.484913	64.090218	78.565231	92.386627	105.06199	116.17224	125.40988	132.60793	137.75716	141.00949	142.66559	143.14864	142.96562	142.65852	142.75145	143.69707	145.82896	149.32425	154.18120	160.21413	167.06818	174.25031	181.17612	187.22491	191.79904	194.37979	194.57404	192.14793	187.04398	179.38068	169.43742	157.62599	144.45345	130.48082	116.28120	102.40169	89.330902	77.473877	67.134972	58.508636	51.677082	46.614120	43.194336	41.206238	40.369438	40.354511	40.805389	41.362942	41.689201	41.490528	40.538242	38.684761	35.874264	32.145775	27.628662	22.530516	17.117771	11.691630	6.5605869	2.0128410	-1.7092904	-4.4301882	-6.0556812	-6.5800371	-6.0853467	-4.7335052	-2.7516632	-0.41305983	1.9852059	4.1452022	5.7902689	6.6843748	6.6471815	5.5641623	3.3909879	0.15227568	-4.0643969	-9.1193180	-14.833801	-21.005510	-27.423676	-33.883308	-40.197304	-46.205280	-51.778870	-56.823578	-61.277096	-65.105049	-68.294754	-70.848305	-72.775589	-74.088310	-74.795479	-74.900642	-74.400841	-73.286888	-71.544533	-69.156342	-66.103615	-62.368401	-57.935883	-52.797268	-46.953495	-40.420021	-33.232735	-25.454365	-17.180645	-8.5452919	0.27770758	9.0754519	17.602062	25.589474	32.762661	38.858238	43.645004	46.943878	48.645428	48.722401	47.235947	44.334545	40.245239	35.258415	29.707399	23.945318	18.321722	13.161166	8.7458105	5.3032889	3.0000119	1.9397349	2.1661720	3.6684117	6.3878303	10.225188	15.047812	20.696318	26.991615	33.742493	40.754307	47.838867	54.825348	61.570580	67.968422	73.955498	79.513100	84.663620	89.461258	93.978416	98.288879	102.44979	106.48525	110.37392	114.04224	117.36473	120.17110	122.25984	123.41616	123.43224	122.12762	119.36740	115.07645	109.24870	101.95122	93.322861	83.568687	72.949959	61.771786	50.368431	39.087284	28.272564	18.249249	9.3083019	1.6945118	-4.4022427	-8.8509426	-11.578146	-12.560963	-11.815163	-9.3794403	-5.2981043	0.39539719	7.6912365	16.609888	27.200985	39.533245	53.676224	69.674995	87.520729	107.12088	128.27220	150.64194	173.75905	197.02000	219.70818	241.02875	260.15424	276.27966	288.67838	296.75653	300.09805	298.49475	291.96140	280.73105	265.23459	246.06653	223.94028	199.64078	173.97701	147.74007	121.66901	96.427452	72.589417	50.636124	30.960075	13.875882	-0.36495161	-11.556749	-19.522800	-24.099911	-25.126522	-22.435677	-15.854324	-5.2095366	9.6575670	28.870655	52.490456	80.482750	112.68465	148.77299	188.23895	230.37308	274.26462	318.81775	362.78601	404.82294	443.54822	477.62231	505.82520	527.13123	540.77472	546.29834	543.58148	532.84546	514.63440	489.77481	459.31674	424.46265	386.49069	346.67905	306.23709	266.24991	227.63826	191.13724	157.29158	126.46629	98.868721	74.577744	53.575325	35.776951	21.057362	9.2702694	0.26085663	-6.1276913	-10.053271	-11.677364	-11.169697	-8.7135248	-4.5106311	1.2150013	8.2146645	16.214767	24.918503	34.010574	43.164577	52.054016	60.366001	67.818596	74.179085	79.283051	83.051514	85.504524	86.768829	87.078262	86.766014	86.248741	86.002548	86.533806	88.345192	91.901199	97.594131	105.71465	116.42853	129.76186	145.59567	163.67142	183.60628	204.91750	227.05341	249.42859	271.45947	292.59769	312.35742	330.33490	346.21890	359.79153	370.92081	379.54663	385.66260	389.29605	390.48938	389.28445	385.71194	379.78632	371.50778	360.86908	347.86838	332.52554	314.89966	295.10730	273.33655	249.85706	225.02219	199.26273	173.07205	146.98300	121.53799	97.256683	74.603172	53.957577	35.594948	19.673998	6.2367601	-4.7808928	-13.530531	-20.226170	-25.117563	-28.464684	-30.516859	-31.498369	-31.601444	-30.985830	-29.783880	-28.108706	-26.063005	-23.746569	-21.260612	-18.708403	-16.191818	-13.804668	-11.624067	-9.7011442	-8.0526724	-6.6551371	-5.4419470	-4.3043308	-3.0963106	-1.6429152	0.24833131	2.7740808	6.1203113	10.447355	15.875278	22.470785	30.236244	39.102154	48.923504	59.481342	70.490028	81.610306	92.468437	102.68029	111.87824	119.73966	126.01258	130.53702	133.25873	134.23328	133.62032	131.66805	128.68993	125.03618	121.06310	117.10437	113.44579	110.30714	107.83134	106.08163	105.04598	104.64771	104.76023	105.22483	105.86918	106.52458	107.04166	107.30200	107.22559	106.77407	105.94833	104.78243	103.33371	101.67066	99.859810	97.953285	95.978378	93.931046	91.773453	89.436493	86.827385	83.841400	80.376465	76.348969	71.708855	66.452049	60.627445	54.338509	47.737415	41.012981	34.373070	28.023865	22.148636	16.889229	12.332477	8.5045481	5.3736782	2.8614736	0.86146879	-0.73783350	-2.0285759	-3.0615416	-3.8300934	-4.2625937
-63.434242	-63.354599	-63.762913	-64.668808	-66.045418	-67.832436	-69.941849	-72.265892	-74.686111	-77.082726	-79.343086	-81.368797	-83.080780	-84.422173	-85.359070	-85.879570	-85.991028	-85.716370	-85.089401	-84.149796	-82.937889	-81.489784	-79.833389	-77.985519	-75.950974	-73.723785	-71.290619	-68.636719	-65.752991	-62.644222	-59.336388	-55.882149	-52.363049	-48.887547	-45.584518	-42.592491	-40.046001	-38.060558	-36.718388	-36.057484	-36.065468	-36.679821	-37.794430	-39.271984	-40.960354	-42.710373	-44.392479	-45.909569	-47.204494	-48.261005	-49.098701	-49.763390	-50.314556	-50.812622	-51.307999	-51.833321	-52.400188	-52.999844	-53.607586	-54.189602	-54.710815	-55.142735	-55.469967	-55.694714	-55.838722	-55.942635	-56.062630	-56.264954	-56.618614	-57.187504	-58.022251	-59.153225	-60.585297	-62.294952	-64.229965	-66.311699	-68.439339	-70.495201	-72.350441	-73.869751	-74.914757	-75.344994	-75.017120	-73.782089	-71.481544	-67.944412	-62.985252	-56.405670	-48.000191	-37.567528	-24.927322	-9.9421177	7.4571052	27.243929	49.271187	73.250931	98.742966	125.15504	151.75751	177.71207	202.11462	224.04883	242.64639	257.14868	266.96359	271.71201	271.25900	265.72668	255.48723	241.13701	223.45387	203.34276	181.77304	159.71538	138.08096	117.66911	99.125938	82.916733	69.312080	58.388821	50.042896	44.014027	39.918190	37.286545	35.606815	34.364986	33.083981	31.357126	28.873743	25.435549	20.963058	15.491673	9.1584568	2.1814275	-5.1664677	-12.585945	-19.779646	-26.477449	-32.456547	-37.555248	-41.679115	-44.800507	-46.951561	-48.212654	-48.698082	-48.540794	-47.877850	-46.838375	-45.534321	-44.054604	-42.462280	-40.794029	-39.061367	-37.252773	-35.336559	-33.264313	-30.975039	-28.400373	-25.470716	-22.122126	-18.303200	-13.980984	-9.1447401	-3.8071258	1.9976974	8.2178898	14.789080	21.638752	28.688549	35.853683	43.039761	50.137360	57.017296	63.527840	69.495903	74.733444	79.048340	82.259232	84.211426	84.791946	83.941475	81.661346	78.015373	73.127007	67.172089	60.370014	52.973831	45.261257	37.526955	30.076769	23.222492	17.277721	12.552088	9.3440475	7.9308386	8.5557575	11.413090	16.631992	24.260910	34.254784	46.466572	60.645084	76.440048	93.414200	111.06198	128.83353	146.16158	162.48958	177.29829	190.12990	200.60721	208.44862	213.47710	215.62402	214.92792	211.52901	205.65973	197.63182	187.82137	176.65149	164.57413	152.05180	139.53886	127.46439	116.21581	106.12457	97.454536	90.392532	85.042801	81.424835	79.475555	79.056137	79.962692	81.941559	84.707436	87.963989	91.425171	94.835915	97.990540	100.74778	103.04023	104.87861	106.34936	107.60545	108.85156	110.32336	112.26315	114.89400	118.39368	122.87232	128.35562	134.77606	141.97333	149.70363	157.65811	165.48727	172.82831	179.33305	184.69290	188.65862	191.05371	191.78149	190.82581	188.24742	184.17676	178.80391	172.36766	165.14195	157.42044	149.49916	141.65732	134.13652	127.12023	120.71635	114.94509	109.73474	104.92774	100.29813	95.579544	90.500809	84.826706	78.397163	71.160789	63.197227	54.725254	46.095264	37.766258	30.270758	24.171148	20.012585	18.277824	19.347166	23.467863	30.733982	41.077946	54.273632	69.949806	87.612991	106.67837	126.50620	146.44247	165.86069	184.20157	201.00816	215.95177	228.84711	239.65373	248.46306	255.47307	260.95132	265.19232	268.47366	271.01477	272.94589	274.28903	274.95361	274.74814	273.40469	270.61496	266.07220	259.51422	250.76160	239.74748	226.53418	211.31512	194.40219	176.20076	157.17578	137.81314	118.58214	99.902885	82.121849	65.497688	50.197727	36.303596	23.824532	12.715019	2.8945634	-5.7334504	-13.265802	-19.787750	-25.366558	-30.050045	-33.869461	-36.845600	-38.996376	-40.344330	-40.922417	-40.777119	-39.967873	-38.563259	-36.634148	-34.245018	-31.444736	-28.258181	-24.680040	-20.671591	-16.161062	-11.047781	-5.2092223	1.4891119	9.1823769	17.994131	28.024574	39.339390	51.960575	65.859268	80.952141	97.100647	114.11523	131.76373	149.78398	167.90019	185.84088	203.35693	220.23636	236.31329	251.47011	265.62970	278.74106	290.75720	301.61179	311.19479	319.33670	325.79956	330.28024	332.42688	331.86630	328.23972	321.24457	310.67590	296.46536	278.71185	257.70282	233.92343	208.05205	180.94347	153.59937	127.12769	102.69284	81.458374	64.525772	52.872055	47.290077	48.335323	56.282963	71.098457	92.424446	119.58531	151.61023	187.27380	225.15189	263.69077	301.28488	336.35873	367.44849	393.27866	412.82690	425.37631	430.54803	428.31473	418.99216	403.21088	381.86917	356.07147	327.05643	296.11969	264.53790	233.49756	204.03445	176.98727	152.96703	132.34315	115.24763	101.59314	91.104965	83.362190	77.845657	73.988342	71.225449	69.040047	67.002884	64.802559	62.266068	59.367752	56.227058	53.095402	50.333626	48.381245	47.719795	48.831970	52.159424	58.060642	66.771332	78.370316	92.752655	109.61304	128.44275	148.54193	169.04939	188.98961	207.33548	223.08258	235.32866	243.34946	246.66312	245.07410	238.69025	227.91037	213.38251	195.93835	176.51218	156.05424	135.45079	115.45879	96.663483	79.460373	64.061951	50.522514	38.776424	28.680780	20.055902	12.719627	6.5117664	1.3094463	-2.9660261	-6.3474379	-8.8237572	-10.343908	-10.822089	-10.145094	-8.1823282	-4.7998924	0.12145543	6.6649361	14.854969	24.635590	35.853783	48.250557	61.462746	75.036789	88.454727	101.17023	112.65199	122.42881	130.13266	135.53250	138.55644	139.29713	138.00099	135.04079	130.87617	126.00545	120.91536	116.03404	111.69383	108.10632	105.35390	103.39723	102.09814	101.25375	100.63811	100.04541	99.328354	98.426544	97.380348	96.327042	95.480362	95.094521	95.419083	96.650772	98.890343	102.11115	106.14510	110.68821	115.32591	119.57412	122.93088	124.93175	125.20172	123.49828	119.74101	114.02563	106.62196	97.957672	88.589020	79.162987	70.372055	62.905693	57.400909	54.394020	54.277248	57.261993	63.353039	72.335869	83.780090	97.060638	111.39638	125.90446	139.66650	151.79955	161.52591	168.23355	171.51987	171.21548	167.38416	160.30096	150.41273	138.28467	124.54323	109.81963	94.701942	79.699226	65.219749	51.563801	38.928928	27.424280	17.091068	7.9250059	-0.10201931	-7.0233192	-12.863499	-17.629681	-21.307840	-23.864183	-25.250341	-25.411755	-24.298191	-21.875187	-18.135174	-13.107108	-6.8631430	0.47849464	8.7556839	17.769722	27.297556	37.108307	46.981812	56.727875	66.203346	75.325073	84.076988
46.055614	46.332043	46.704178	46.981243	46.970074	46.494221	45.411251	43.626709	41.103024	37.863319	33.989304	29.614279	24.911713	20.081100	15.332047	10.868654	6.8747439	3.5016541	0.85902357	-0.99124813	-2.0372617	-2.3165507	-1.9125087	-0.94845033	0.42013192	2.0147080	3.6440685	5.1150827	6.2438259	6.8663197	6.8479924	6.0917411	4.5430470	2.1922483	-0.92662096	-4.7404327	-9.1442862	-14.010826	-19.200558	-24.571741	-29.989147	-35.330677	-40.491810	-45.387604	-49.952866	-54.140968	-57.921803	-61.279537	-64.210587	-66.721634	-68.828110	-70.552696	-71.923866	-72.974281	-73.739021	-74.253685	-74.552620	-74.667435	-74.625923	-74.451698	-74.164413	-73.780365	-73.313637	-72.776787	-72.181229	-71.537025	-70.851669	-70.128189	-69.362984	-68.543541	-67.646835	-66.638855	-65.475739	-64.106613	-62.478100	-60.540245	-58.253040	-55.592903	-52.558357	-49.173801	-45.491150	-41.588470	-37.565861	-33.538746	-29.628702	-25.953169	-22.614429	-19.689049	-17.218750	-15.203302	-13.596395	-12.304628	-11.190059	-10.076241	-8.7576637	-7.0121827	-4.6160412	-1.3608804	2.9284070	8.3758116	15.037993	22.891092	31.822109	41.626694	52.013866	62.618839	73.022812	82.779465	91.445152	98.610855	103.93242	107.15616	108.13731	106.84927	103.38364	97.940010	90.808388	82.345352	72.946579	63.019615	52.957436	43.116848	33.801788	25.252783	17.642366	11.076101	5.5978274	1.1988039	-2.1711645	-4.5913858	-6.1575327	-6.9694366	-7.1199617	-6.6858315	-5.7204895	-4.2497678	-2.2709146	0.24516344	3.3478637	7.0976310	11.553785	16.760658	22.732946	29.442337	36.806290	44.681530	52.862423	61.085915	69.042450	76.392593	82.787895	87.894157	91.414932	93.112999	92.827660	90.486526	86.110352	79.811577	71.785583	62.297523	51.664024	40.233490	28.365463	16.411200	4.6969500	-6.4892960	-16.906731	-26.365942	-34.729286	-41.907188	-47.851990	-52.549770	-56.011803	-58.266254	-59.351337	-59.310574	-58.190502	-56.040943	-52.917675	-48.886921	-44.030773	-38.452744	-32.282425	-25.677925	-18.826134	-11.939108	-5.2475209	1.0093837	6.5961657	11.295374	14.921671	17.335131	18.451712	18.249897	16.772705	14.124539	10.463161	5.9875941	0.92300892	-4.4953880	-10.038442	-15.496960	-20.692665	-25.485369	-29.776171	-33.506973	-36.657101	-39.237793	-41.285629	-42.855751	-44.015495	-44.838917	-45.402328	-45.780907	-46.046165	-46.263962	-46.493008	-46.783501	-47.175983	-47.700298	-48.374775	-49.205750	-50.187721	-51.303982	-52.528030	-53.825535	-55.156738	-56.479118	-57.749821	-58.927814	-59.975391	-60.858803	-61.548271	-62.017147	-62.240974	-62.196171	-61.859211	-61.206146	-60.212978	-58.856586	-57.116531	-54.977280	-52.430634	-49.478504	-46.135208	-42.429657	-38.406979	-34.129303	-29.676126	-25.143318	-20.641357	-16.292046	-12.224247	-8.5679569	-5.4476566	-2.9743004	-1.2376947	-0.29869461	-0.18299103	-0.87663651	-2.3242817	-4.4307308	-7.0655842	-10.071104	-13.272703	-16.490799	-19.553247	-22.306889	-24.626974	-26.423588	-27.644287	-28.272940	-28.325060	-27.840364	-26.873638	-25.485310	-23.732992	-21.664913	-19.316305	-16.708660	-13.852203	-10.750296	-7.4057360	-3.8273757	-0.036086798	3.9305284	8.0157671	12.143948	16.223211	20.150454	23.818430	27.123379	29.973036	32.293270	34.033363	35.168427	35.699451	35.650791	35.065479	33.999489	32.515301	30.676016	28.540510	26.159822	23.575111	20.816994	17.905817	14.852689	11.660847	8.3273458	4.8445778	1.2025075	-2.6095290	-6.6001325	-10.773367	-15.125854	-19.644140	-24.302500	-29.061359	-33.866642	-38.650185	-43.331272	-47.819046	-52.015549	-55.819298	-59.128685	-61.845100	-63.875286	-65.132767	-65.538376	-65.019714	-63.510136	-60.947624	-57.274208	-52.436672	-46.389175	-39.098465	-30.551390	-20.764864	-9.7969589	2.2419953	15.180136	28.778742	42.732361	56.675983	70.199631	82.869759	94.256104	103.96136	111.65086	117.07799	120.10397	120.70790	118.98728	115.14860	109.48881	102.37125	94.197479	85.379341	76.313454	67.360855	58.833366	50.986992	44.022636	38.092770	33.312611	29.774073	27.560146	26.757795	27.467770	29.810003	33.923225	39.958797	48.068794	58.388653	71.016190	85.987587	103.25417	122.66051	143.92863	166.64925	190.28349	214.17522	237.57614	259.68048	279.66846	296.75412	310.23499	319.53647	324.24985	324.15848	319.25143	309.72269	295.95737	278.50595	258.04916	235.35623	211.24083	186.51717	161.96007	138.27139	116.05511	95.801697	77.882492	62.552387	49.958870	40.155724	33.117649	28.754221	26.921307	27.428833	30.045670	34.502419	40.493500	47.680305	55.696877	64.158333	72.672447	80.853767	88.338364	94.798889	99.957314	103.59543	105.56154	105.77374	104.21970	100.95351	96.090073	89.797623	82.288666	73.809616	64.629150	55.025444	45.272892	35.628380	26.318321	17.527452	9.3903923	1.9871554	-4.6566124	-10.565227	-15.803772	-20.466322	-24.662369	-28.503405	-32.091362	-35.510048	-38.820091	-42.057961	-45.238064	-48.357437	-51.401699	-54.351151	-57.186241	-59.891529	-62.457859	-64.882965	-67.170502	-69.328201	-71.365547	-73.291504	-75.112602	-76.831543	-78.446472	-79.950645	-81.332390	-82.575195	-83.657860	-84.554459	-85.234604	-85.663712	-85.803810	-85.614601	-85.055222	-84.086227	-82.671890	-80.782310	-78.395309	-75.497711	-72.085892	-68.165802	-63.752247	-58.867767	-53.541306	-47.806885	-41.702339	-35.268341	-28.547623	-21.584482	-14.424285	-7.1128602	0.30439949	7.7840505	15.286869	22.780720	30.243950	37.668324	45.060997	52.444164	59.851543	67.321297	74.885689	82.558266	90.321991	98.119118	105.84797	113.36678	120.50688	127.09344	132.97156	138.03215	142.23451	145.61815	148.30280	150.47374	152.35553	154.17680	156.13284	158.35272	160.87572	163.64241	166.50122	169.22957	171.56549	173.24492	174.03810	173.78046	172.39301	169.89035	166.37579	162.02582	157.06616	151.74315	146.29443	140.92249	135.77350	130.92395	126.37572	122.06009	117.84948	113.57655	109.05746	104.11687	98.612473	92.454910	85.621170	78.159950	70.187721	61.876038	53.432487	45.077099	37.018154	29.430220	22.437424	16.103497	10.429899	5.3611574	0.79672909	-3.3930035	-7.3485346	-11.203036	-15.066310	-19.011995	-23.069542	-27.220787	-31.401600	-35.507805	-39.404598	-42.938675	-45.951317	-48.291782	-49.829388	-50.463421	-50.130348	-48.807827	-46.515659	-43.314117	-39.300255	-34.602955	-29.377007	-23.797052	-18.051174	-12.333967	-6.8389759	-1.7502565	2.7672892	6.5778055	9.5846949	11.739423	13.048047	13.574555	13.440044	12.817500	11.922760	11.002222	10.318325	10.134203	10.697928	12.227675	14.897928	18.827078	24.067204
93.390648	88.590096	82.712440	75.859360	68.198311	59.952282	51.383175	42.770813	34.389538	26.485361	19.256519	12.838406	7.2959342	2.6225038	-1.2536788	-4.4572434	-7.1489925	-9.5066147	-11.704947	-13.897857	-16.203411	-18.693518	-21.388836	-24.258980	-27.227472	-30.180885	-32.980350	-35.474846	-37.514347	-38.962009	-39.704632	-39.660568	-38.785137	-37.073574	-34.561398	-31.322935	-27.467886	-23.136637	-18.494223	-13.723397	-9.0170326	-4.5698147	-0.56983364	2.8098731	5.4194307	7.1393385	7.8864527	7.6182766	6.3349085	4.0787787	0.93155158	-2.9912884	-7.5479703	-12.579563	-17.919811	-23.404549	-28.880661	-34.212917	-39.288952	-44.021881	-48.350922	-52.240097	-55.675575	-58.662292	-61.219929	-63.379036	-65.177078	-66.654808	-67.852928	-68.809158	-69.555824	-70.118126	-70.513275	-70.750664	-70.833130	-70.759201	-70.526291	-70.134041	-69.587669	-68.900711	-68.096382	-67.207726	-66.276115	-65.348282	-64.472359	-63.693340	-63.048561	-62.563599	-62.249458	-62.100868	-62.096230	-62.198967	-62.360146	-62.521996	-62.621925	-62.596375	-62.384151	-61.928864	-61.180016	-60.092926	-58.627499	-56.746262	-54.412357	-51.587666	-48.232052	-44.303768	-39.761421	-34.567341	-28.692158	-22.120220	-14.855289	-6.9260325	1.6090029	10.657746	20.092432	29.749296	39.430569	48.909111	57.935226	66.246780	73.580582	79.686394	84.340958	87.362129	88.621399	88.053696	85.663414	81.526329	75.786766	68.650261	60.372898	51.247810	41.590324	31.722980	21.961414	12.602131	3.9123132	-3.8778241	-10.580460	-16.053684	-20.203188	-22.982788	-24.393721	-24.483002	-23.340971	-21.097906	-17.919701	-14.002591	-9.5669346	-4.8498740	-0.097062469	4.4467955	8.5480013	11.994671	14.607444	16.249418	16.834555	16.333248	14.774508	12.243959	8.8773594	4.8505449	0.36656138	-4.3585153	-9.1089602	-13.680552	-17.888117	-21.568645	-24.580486	-26.799255	-28.112209	-28.412735	-27.596836	-25.562626	-22.213905	-17.467369	-11.262993	-3.5761452	5.5702257	16.094786	27.850517	40.621758	54.126446	68.024719	81.931992	95.437416	108.12501	119.59646	129.49358	137.51840	143.44920	147.15189	148.58473	147.79720	144.92262	140.16560	133.78529	126.07677	117.35159	107.91964	98.074173	88.080643	78.170166	68.536896	59.338829	50.700455	42.715893	35.451721	28.948105	23.219240	18.252813	14.010118	10.427649	7.4211578	4.8926105	2.7396152	0.86652350	-0.80415201	-2.3220720	-3.7021511	-4.9221811	-5.9249439	-6.6253085	-6.9206753	-6.7039275	-5.8765349	-4.3600869	-2.1044216	0.90884364	4.6681685	9.1390095	14.275007	20.031593	26.380148	33.319576	40.883869	49.142319	58.192394	68.144310	79.099304	91.122971	104.21865	118.30447	133.19823	148.61429	164.17354	179.42838	193.89903	207.11732	218.67462	228.26459	235.71846	241.02519	244.33655	245.95427	246.30386	245.89421	245.27115	244.96693	245.45229	247.09306	250.11597	254.58617	260.39737	267.27637	274.80179	282.43631	289.56992	295.57083	299.84003	301.86273	301.25348	297.78665	291.41199	282.25122	270.57785	256.78226	241.32861	224.70790	207.39445	189.81085	172.30498	155.14015	138.49832	122.49265	107.18677	92.615219	78.802261	65.775642	53.573795	42.247280	31.854744	22.456394	14.106163	6.8454447	0.69916606	-4.3252850	-8.2364779	-11.055519	-12.811988	-13.540295	-13.277210	-12.061277	-9.9339056	-6.9422660	-3.1432223	1.3921740	6.5744562	12.292568	18.412735	24.779682	31.221605	37.557709	43.609333	49.212528	54.231758	58.571922	62.187801	65.088814	67.339050	69.051521	70.377831	71.494629	72.588387	73.839897	75.410683	77.431526	79.994621	83.148476	86.895752	91.194046	95.958107	101.06440	106.35753	111.65829	116.77458	121.51359	125.69690	129.17606	131.84898	133.67499	134.68684	134.99840	134.80595	134.38264	134.06488	134.23167	135.27754	137.58136	141.47394	147.20636	154.92384	164.64662	176.26036	189.51836	204.05435	219.40578	235.04510	250.41640	264.97266	278.21130	289.70343	299.11420	306.21304	310.87363	313.06406	312.83054	310.27768	305.54846	298.80719	290.22910	279.99411	268.28888	255.31041	241.27310	226.41367	210.99173	195.28607	179.58464	164.16980	149.30132	135.19817	122.02285	109.87085	98.764870	88.656670	79.434799	70.938164	62.973373	55.334183	47.821289	40.260712	32.518528	24.511780	16.214079	7.6555037	-1.0823562	-9.8760386	-18.573084	-27.006496	-35.009529	-42.428665	-49.133797	-55.024609	-60.032890	-64.121155	-67.278305	-69.513580	-70.850281	-71.320061	-70.958984	-69.805580	-67.900635	-65.288300	-62.017551	-58.143070	-53.724739	-48.825470	-43.507057	-37.824905	-31.822142	-25.524643	-18.937845	-12.046720	-4.8194060	2.7852726	10.806740	19.269575	28.169741	37.462608	47.054611	56.800880	66.509209	75.951859	84.883133	93.061890	100.27612	106.36636	111.24533	114.91173	117.45443	119.04880	119.94259	120.43482	120.84754	121.49508	122.65234	124.52730	127.23962	130.80888	135.15436	140.10634	145.42906	150.85150	156.10326	160.95053	165.22713	168.85622	171.85974	174.35364	176.52948	178.62592	180.89258	183.55359	186.77444	190.63899	195.13858	200.17555	205.58105	211.14323	216.64259	221.88892	226.75334	231.19310	235.26273	239.11220	242.97153	247.12408	251.87123	257.49411	264.21497	272.16290	281.34802	291.64410	302.78342	314.36304	325.86148	336.66730	346.11499	353.52872	358.26978	359.78543	357.65494	351.62906	341.65857	327.90942	310.75906	290.77676	268.68530	245.30815	221.50731	198.11667	175.87883	155.39145	137.06856	121.12158	107.55987	96.211456	86.759399	78.789375	71.842178	65.465225	59.257206	52.901676	46.187138	39.013000	31.382442	23.384716	15.171045	6.9275889	-1.1504564	-8.8805351	-16.108320	-22.716221	-28.625572	-33.793297	-38.205219	-41.867714	-44.799534	-47.024891	-48.568356	-49.451794	-49.693020	-49.305603	-48.299400	-46.681412	-44.456676	-41.629150	-38.202599	-34.181492	-29.571983	-24.382885	-18.626659	-12.319893	-5.4832664	1.8596473	9.6855001	17.975874	26.724731	35.947269	45.690281	56.041946	67.139389	79.171623	92.375542	107.02386	123.40282	141.78131	162.37216	185.28917	210.50304	237.80301	266.76770	296.75208	326.89362	356.14166	383.30893	407.14563	426.42709	440.05209	447.13718	447.10077	439.72345	425.17871	404.02777	377.18103	345.82614	311.33377	275.15161	238.69728	203.26273	169.93922	139.56828	112.72137	89.705635	70.592148	55.258556	43.439587	34.777740	28.868891	25.298855	23.669048	23.611322	24.793888	26.920197	29.723967	32.962460	36.410622	39.856827	43.101746	45.959778	48.263023
-14.550606	-10.991293	-7.2131400	-3.2503500	0.85067761	5.0241899	9.1796417	13.199469	16.940332	20.239250	22.923809	24.826054	25.798988	25.733822	24.575865	22.337572	19.106089	15.044910	10.388175	5.4278049	0.49446177	-4.0665240	-7.9220786	-10.778666	-12.407498	-12.665094	-11.507091	-8.9939871	-5.2879457	-0.64100987	4.6240635	10.138482	15.514986	20.375549	24.376925	27.231411	28.722027	28.711250	27.143473	24.042400	19.503922	13.686197	6.7974787	-0.91739285	-9.1912270	-17.749147	-26.323229	-34.666397	-42.564980	-49.848564	-56.396595	-62.140720	-67.062500	-71.186829	-74.571754	-77.295914	-79.445435	-81.101471	-82.330170	-83.175835	-83.657646	-83.769859	-83.484962	-82.758827	-81.536964	-79.761078	-77.375122	-74.330589	-70.590744	-66.133820	-60.955399	-55.070358	-48.514694	-41.347332	-33.652542	-25.542461	-17.159746	-8.6793880	-0.30896384	7.7141685	15.129454	21.664621	27.051758	31.047325	33.453880	34.141068	33.062290	30.264879	25.890736	20.167604	13.391340	5.9017148	-1.9449725	-9.8026199	-17.358301	-24.349064	-30.571692	-35.885715	-40.211021	-43.522102	-45.840561	-47.227467	-47.776245	-47.605965	-46.855011	-45.673992	-44.217899	-42.637268	-41.068573	-39.624878	-38.387646	-37.400814	-36.668175	-36.154163	-35.788803	-35.475773	-35.103279	-34.556709	-33.731701	-32.546497	-30.952856	-28.943655	-26.557232	-23.877048	-21.026865	-18.161270	-15.452451	-13.073977	-11.183968	-9.9090900	-9.3320971	-9.4842548	-10.344336	-11.844217	-13.880068	-16.327629	-19.058867	-21.957026	-24.927851	-27.905373	-30.851509	-33.750488	-36.599667	-39.399021	-42.142056	-44.809540	-47.367657	-49.770264	-51.964577	-53.898582	-55.528152	-56.822105	-57.763500	-58.346611	-58.569344	-58.422092	-57.874561	-56.862827	-55.279274	-52.967651	-49.725838	-45.317455	-39.492439	-32.015541	-22.699802	-11.441076	1.7513885	16.733418	33.217701	50.781952	68.894043	86.952652	104.33839	120.47010	134.85748	147.14386	157.13139	164.78572	170.21909	173.65410	175.37520	175.67465	174.80321	172.93343	170.14082	166.40709	161.64252	155.72430	148.54207	140.04254	130.26463	119.35936	107.58987	95.312950	82.944275	70.914497	59.621918	49.390167	40.436028	32.851807	26.603323	21.543087	17.435413	13.989410	10.895195	7.8588800	4.6320853	1.0338202	-3.0375805	-7.6021967	-12.605488	-17.932587	-23.427734	-28.916079	-34.224983	-39.202618	-43.731827	-47.737991	-51.190731	-54.099949	-56.507217	-58.474060	-60.069256	-61.356285	-62.382797	-63.172607	-63.720745	-63.991508	-63.918983	-63.409523	-62.345558	-60.590126	-57.991890	-54.390392	-49.621742	-43.524586	-35.946762	-26.752428	-15.829903	-3.0999551	11.475736	27.886066	46.062691	65.872787	87.113632	109.50902	132.70801	156.28818	179.76097	202.58359	224.17401	243.93166	261.26202	275.60431	286.46069	293.42593	296.21326	294.67603	288.82199	278.81842	264.98727	247.79004	227.80312	205.68575	182.14279	157.88580	133.59543	109.88836	87.291168	66.222610	46.984848	29.763710	14.636106	1.5835958	-9.4901257	-18.739561	-26.357370	-32.555237	-37.546600	-41.532089	-44.687969	-47.157963	-49.048611	-50.428226	-51.329479	-51.755333	-51.687996	-51.100056	-49.966927	-48.279297	-46.053825	-43.341183	-40.229599	-36.843422	-33.336246	-29.878838	-26.643314	-23.785000	-21.424383	-19.631548	-18.415459	-17.719790	-17.426416	-17.366348	-17.337317	-17.125315	-16.527870	-15.375336	-13.547693	-10.984164	-7.6848145	-3.7035115	0.86583936	5.9082346	11.308481	16.970743	22.834263	28.882648	35.145576	41.693386	48.624809	56.050694	64.076164	72.783875	82.220886	92.390732	103.25104	114.71656	126.66518	138.94627	151.38837	163.80460	175.99542	187.74837	198.83545	209.01044	218.00693	225.53975	231.31122	235.02231	236.38965	235.16640	231.16580	224.28456	214.52332	202.00124	186.96272	169.77306	150.90480	130.91309	110.40344	89.994476	70.279160	51.788807	34.963837	20.133286	7.5057144	-2.8292427	-10.889474	-16.781618	-20.678211	-22.793932	-23.364021	-22.627058	-20.813267	-18.138510	-14.803033	-10.993525	-6.8865833	-2.6516221	1.5482169	5.5577602	9.2349720	12.458239	15.135206	17.211859	18.678993	19.576073	19.989914	20.048201	19.907864	19.738657	19.704159	19.942293	20.547550	21.557871	22.948259	24.632477	26.472961	28.298296	29.925657	31.185785	31.946466	32.131443	31.732096	30.810251	29.491375	27.949884	26.387869	25.010187	23.999205	23.491810	23.561508	24.207457	25.351700	26.844692	28.478779	30.007914	31.171766	31.721531	31.444590	30.186169	27.864965	24.482424	20.124466	14.956420	9.2117910	3.1768048	-2.8275900	-8.4640751	-13.395248	-17.296556	-19.863914	-20.815660	-19.889297	-16.834076	-11.402291	-3.3419678	7.6052694	21.698689	39.182644	60.260826	85.061165	113.59578	145.71976	181.09505	219.16545	259.14709	300.03824	340.65036	379.65851	415.66882	447.29788	473.25833	492.44287	503.99957	507.39267	502.44449	489.35123	468.67459	441.30716	408.41556	371.36557	331.63544	290.72647	250.07739	210.99066	174.57623	141.71579	113.04855	88.976158	69.683464	55.168720	45.278481	39.740936	38.194401	40.208187	45.295723	52.920712	62.499546	73.403145	84.962128	96.478470	107.24614	116.58101	123.85880	128.55746	130.29939	128.88611	124.32100	116.81361	106.76350	94.724625	81.352173	67.339935	53.354794	39.977528	27.657162	16.683554	7.1809173	-0.87954473	-7.6510258	-13.372575	-18.326609	-22.798542	-27.043091	-31.260372	-35.582733	-40.071922	-44.724922	-49.485821	-54.261208	-58.936363	-63.390278	-67.508194	-71.190483	-74.358292	-76.955780	-78.950058	-80.329674	-81.102257	-81.292496	-80.940460	-80.100853	-78.842377	-77.247353	-75.410332	-73.435600	-71.432732	-69.510201	-67.767410	-66.285774	-65.119743	-64.289230	-63.774055	-63.511620	-63.397854	-63.291378	-63.020519	-62.392132	-61.201794	-59.244370	-56.324715	-52.268139	-46.930531	-40.208145	-32.046593	-22.448828	-11.481503	0.72093058	13.954946	27.950117	42.374695	56.845264	70.939713	84.213684	96.220375	106.53230	114.76510	120.60126	123.81301	124.28212	122.01452	117.14853	109.95473	100.82713	90.266068	78.854042	67.226646	56.041504	45.947819	37.559414	31.433100	28.052679	27.818913	31.043436	37.944786	48.644585	63.160900	81.399490	103.14122	128.02936	155.55794	185.06648	215.74406	246.64722	276.73251	304.90485	330.07861	351.24683	367.55258	378.35309	383.27094	382.22467	375.43417	363.40118	346.86499	326.73990	304.04062	279.80496	255.02119	230.56886	207.17542	185.39389	165.59894	147.99905	132.66054	119.53770	108.50342	99.376511	91.942497	85.967102
46.910770	39.351284	31.556688	24.047224	17.289387	11.657066	7.4046230	4.6539860	3.3962398	3.5060034	4.7653961	6.8931699	9.5750675	12.491739	15.341531	17.857357	19.817104	21.049244	21.434776	20.906925	19.450083	17.098236	13.932623	10.078433	5.6989751	0.98728442	-3.8460004	-8.5873947	-13.037501	-17.027966	-20.436802	-23.199430	-25.314165	-26.840782	-27.892263	-28.620811	-29.199844	-29.804829	-30.595152	-31.699688	-33.207348	-35.163540	-37.571888	-40.400135	-43.588673	-47.059776	-50.726372	-54.499054	-58.291454	-62.023609	-65.624237	-69.032211	-72.197647	-75.082779	-77.662636	-79.924881	-81.869164	-83.505089	-84.849541	-85.922997	-86.745743	-87.334267	-87.698502	-87.840126	-87.752335	-87.421249	-86.828400	-85.954468	-84.783600	-83.307564	-81.529549	-79.466576	-77.150543	-74.626945	-71.951767	-69.186394	-66.391304	-63.619110	-60.907986	-58.276482	-55.720673	-53.213734	-50.708965	-48.145142	-45.454288	-42.570381	-39.438232	-36.020779	-32.304245	-28.299736	-24.041071	-19.578716	-14.970284	-10.268902	-5.5108805	-0.70478344	4.1758642	9.1942530	14.445066	20.041649	26.096537	32.697220	39.880497	47.609627	55.757896	64.103294	72.335037	80.073982	86.903816	92.410255	96.222984	98.054756	97.732109	95.214371	90.598328	84.108559	76.075798	66.906525	57.048065	46.954155	37.053719	27.726719	19.287687	11.977425	5.9620223	1.3375401	-1.8614488	-3.6512370	-4.0882301	-3.2590911	-1.2726688	1.7459213	5.6591558	10.319372	15.570326	21.248608	27.185928	33.212807	39.163673	44.883587	50.235470	55.107433	59.418575	63.122505	66.207138	68.690552	70.612862	72.024551	72.973206	73.489868	73.578232	73.208099	72.314888	70.806503	68.576294	65.520981	61.560947	56.659798	50.839920	44.191982	36.876637	29.117826	21.189533	13.396315	6.0511827	-0.54764581	-6.1387835	-10.516460	-13.545053	-15.168266	-15.412831	-14.386032	-12.267769	-9.2969751	-5.7538090	-1.9382811	1.8525491	5.3474932	8.3215179	10.611975	12.128976	12.858566	12.858778	12.249142	11.194020	9.8830881	8.5096350	7.2501154	6.2464237	5.5926328	5.3272886	5.4318123	5.8342943	6.4183006	7.0354252	7.5199594	7.7043715	7.4339461	6.5794954	5.0470448	2.7839251	-0.21906471	-3.9291725	-8.2764759	-13.161283	-18.462769	-24.048365	-29.782322	-35.533142	-41.178768	-46.609730	-51.729927	-56.455658	-60.713459	-64.437477	-67.567368	-70.047363	-71.827240	-72.865250	-73.133247	-72.622879	-71.352310	-69.371956	-66.767426	-63.658936	-60.195660	-56.545029	-52.877758	-49.349770	-46.083939	-43.154140	-40.574539	-38.296638	-36.215275	-34.183418	-32.034317	-29.607817	-26.777132	-23.471828	-19.693380	-15.520727	-11.104763	-6.6525803	-2.4038086	1.3975239	4.5316124	6.8278637	8.1836815	8.5741177	8.0527592	6.7437057	4.8267307	2.5178308	0.047819138	-2.3585968	-4.5007439	-6.2156935	-7.3862677	-7.9433613	-7.8620853	-7.1529264	-5.8485565	-3.9881105	-1.6005859	1.3101768	4.7768030	8.8736515	13.714346	19.440582	26.202553	34.132839	43.316727	53.762955	65.380371	77.964539	91.198120	104.66699	117.89107	130.36755	141.62048	151.25026	158.97644	164.66611	168.34473	170.18616	170.48402	169.60797	167.95082	165.87503	163.66524	161.49384	159.40430	157.31325	155.03047	152.29367	148.81129	144.30865	138.56906	131.46657	122.98537	113.22511	102.39236	90.780685	78.742859	66.659081	54.905758	43.827347	33.714439	24.788706	17.195414	11.002400	6.2051225	2.7356200	0.47469926	-0.73417830	-1.0704308	-0.72209764	0.12695670	1.3080428	2.6761246	4.1149464	5.5389967	6.8921332	8.1433392	9.2799778	10.299820	11.202577	11.982225	12.621052	13.086351	13.330184	13.292622	12.907429	12.110438	10.848442	9.0882492	6.8238564	4.0815639	0.92158210	-2.5634074	-6.2528334	-10.005428	-13.668014	-17.085276	-20.109589	-22.609983	-24.479921	-25.643047	-26.056715	-25.712914	-24.636778	-22.882828	-20.529634	-17.673607	-14.422685	-10.891176	-7.1957197	-3.4531088	0.22033048	3.7088923	6.8973718	9.6723156	11.925047	13.557085	14.487597	14.662483	14.063452	12.716115	10.695075	8.1257172	5.1812983	2.0761247	-0.94488794	-3.6187270	-5.6778955	-6.8631845	-6.9355307	-5.6853790	-2.9405465	1.4278045	7.4999762	15.302868	24.804901	35.911106	48.457935	62.209625	76.856606	92.017998	107.24941	122.05684	135.91774	148.30853	158.73654	166.77464	172.09505	174.49812	173.93323	170.50847	164.48772	156.27533	146.38844	135.42145	124.00447	112.76075	102.26637	93.015442	85.392921	79.656685	75.928833	74.195969	74.317627	76.041283	79.023170	82.852859	87.080429	91.244949	94.902306	97.651230	99.156189	99.165298	97.523201	94.177475	89.178955	82.676575	74.906921	66.180000	56.862373	47.358688	38.092690	29.488344	21.951883	15.854912	11.518661	9.2001858	9.0801563	11.253050	15.720076	22.385221	31.054916	41.442020	53.173092	65.800552	78.818405	91.681984	103.83131	114.71793	123.83407	130.74374	135.11310	136.73718	135.56081	131.68915	125.38560	117.05511	107.21351	96.444939	85.351402	74.500832	64.378891	55.351078	47.638687	41.311127	36.294624	32.395397	29.333120	26.781088	24.407648	21.914751	19.069967	15.728785	11.845963	7.4748354	2.7553363	-2.1078010	-6.8737803	-11.298324	-15.165611	-18.315704	-20.663921	-22.209158	-23.030346	-23.271664	-23.118235	-22.766708	-22.394630	-22.133862	-22.051346	-22.140673	-22.325060	-22.471468	-22.413456	-21.979452	-21.022449	-19.446838	-17.228939	-14.428127	-11.187214	-7.7212763	-4.2962418	-1.1992445	1.2959428	2.9641566	3.6603007	3.3428440	2.0849204	0.071557999	-2.4184456	-5.0441484	-7.4441223	-9.2828369	-10.295523	-10.324568	-9.3422699	-7.4558110	-4.8933806	-1.9729810	0.94152021	3.4905915	5.3683958	6.3635516	6.3856764	5.4742441	3.7888706	1.5834115	-0.83187056	-3.1335506	-5.0277777	-6.2860217	-6.7702837	-6.4447231	-5.3739982	-3.7098382	-1.6689003	0.49443579	2.5165181	4.1511135	5.1918678	5.4891443	4.9606419	3.5958614	1.4550111	-1.3366868	-4.5986304	-8.1071568	-11.609758	-14.840563	-17.535734	-19.449192	-20.367109	-20.121660	-18.602890	-15.768431	-11.650581	-6.3596296	-0.082861543	6.9213920	14.335119	21.797319	28.925209	35.339077	40.688206	44.676636	47.085419	47.789867	46.769745	44.111328	40.001377	34.713745	28.589539	22.013508	15.387899	9.1062212	3.5279608	-1.0439806	-4.3829288	-6.3535395	-6.9221554	-6.1610174	-4.2455502	-1.4434414	1.9040880	5.4087467	8.6672659	11.296443	12.967076	13.433369	12.553438	10.299124	6.7533617	2.0961523	-3.4184961	-9.4915380	-15.809692	-22.073977	-28.023153	-33.450123	-38.210258	-42.222412	-45.463753	-47.960033	-49.773323	-50.988712
68.637550	73.946877	79.620529	85.267258	90.498230	94.945038	98.280342	100.23985	100.64222	99.404449	96.549316	92.202866	86.581917	79.971794	72.697266	65.091278	57.463875	50.077209	43.128902	36.745018	30.983244	25.844244	21.288530	17.255957	13.684119	10.523741	7.7489619	5.3620019	3.3926625	1.8932173	0.93035138	0.57509208	0.89231682	1.9303932	3.7124920	6.2291284	9.4337120	13.240452	17.525764	22.132963	26.880226	31.571255	36.007866	40.002689	43.391068	46.040150	47.854172	48.775627	48.782032	47.879494	46.094818	43.466972	40.040726	35.862465	30.979265	25.441113	19.304487	12.637135	5.5217900	-1.9416668	-9.6366062	-17.432703	-25.191147	-32.771305	-40.037991	-46.868488	-53.158234	-58.825066	-63.811577	-68.085548	-71.638840	-74.484993	-76.656151	-78.199188	-79.172302	-79.641273	-79.676498	-79.350105	-78.733482	-77.894882	-76.897270	-75.795792	-74.635643	-73.449783	-72.257416	-71.063210	-69.857689	-68.619133	-67.317108	-65.917030	-64.385925	-62.698074	-60.840206	-58.814980	-56.642330	-54.357941	-52.008827	-49.646515	-47.318317	-45.058140	-42.878059	-40.762032	-38.662975	-36.503834	-34.182823	-31.582350	-28.580723	-25.065105	-20.944389	-16.160168	-10.694843	-4.5757608	2.1247025	9.2932730	16.783604	24.426447	32.041706	39.450592	46.486671	53.005402	58.890087	64.055069	68.445107	72.031952	74.808517	76.781624	77.964661	78.371307	78.010796	76.885490	74.991043	72.318619	68.858673	64.605797	59.563644	53.749588	47.198288	39.964436	32.123825	23.773470	15.030258	6.0283499	-3.0844812	-12.151482	-21.012758	-29.511364	-37.499817	-44.846416	-51.440712	-57.198071	-62.062508	-66.008102	-69.038406	-71.184448	-72.500961	-73.061813	-72.954033	-72.271568	-71.108719	-69.553764	-67.683388	-65.558495	-63.221775	-60.697441	-57.993511	-55.105846	-52.023750	-48.736023	-45.236301	-41.526768	-37.619671	-33.536232	-29.303516	-24.950224	-20.502548	-15.981261	-11.401442	-6.7746639	-2.1138284	2.5604811	7.2134848	11.791246	16.218552	20.400934	24.230286	27.594542	30.389191	32.529083	33.959080	34.660973	34.656349	34.004856	32.797775	31.148724	29.182482	27.023821	24.787880	22.572847	20.455935	18.492264	16.716080	15.143923	13.778137	12.610543	11.624893	10.798401	10.102082	9.5001354	8.9488487	8.3957338	7.7794647	7.0309372	6.0758142	4.8387527	3.2487650	1.2455254	-1.2142639	-4.1511159	-7.5584993	-11.400803	-15.613808	-20.107876	-24.773653	-29.489410	-34.129498	-38.572594	-42.708923	-46.445755	-49.710484	-52.451447	-54.636333	-56.248837	-57.284023	-57.742973	-57.627445	-56.935261	-55.656811	-53.773563	-51.258999	-48.082111	-44.213753	-39.635254	-34.348072	-28.383644	-21.811085	-14.741549	-7.3276548	0.24281859	7.7582531	14.999290	21.756962	27.851250	33.147083	37.566040	41.091801	43.769356	45.697353	47.015053	47.885658	48.477539	48.945663	49.415001	49.967587	50.634331	51.392025	52.165836	52.836948	53.254150	53.248833	52.651176	51.306564	49.090645	45.920898	41.764633	36.642189	30.625198	23.830603	16.411049	8.5427923	0.41291142	-7.7934179	-15.903826	-23.767241	-31.259502	-38.285828	-44.780609	-50.705055	-56.043423	-60.798717	-64.988380	-68.640564	-71.791412	-74.482857	-76.761322	-78.676743	-80.281326	-81.628128	-82.769051	-83.752274	-84.619431	-85.402725	-86.122490	-86.785515	-87.384438	-87.898201	-88.293839	-88.528801	-88.554169	-88.317917	-87.768288	-86.856903	-85.541702	-83.789619	-81.578888	-78.901138	-75.762947	-72.186790	-68.211143	-63.889465	-59.288105	-54.483154	-49.556419	-44.590950	-39.666233	-34.853657	-30.212023	-25.783710	-21.590744	-17.631504	-13.877440	-10.270355	-6.7206330	-3.1067071	0.72323334	4.9467821	9.7596312	15.364259	21.955299	29.702217	38.730457	49.102798	60.802845	73.722816	87.658096	102.30984	117.29721	132.17879	146.48222	159.74004	171.52754	181.49818	189.41373	195.16316	198.76909	200.38065	200.25314	198.71866	196.15010	192.92566	189.39629	185.86125	182.55315	179.63168	177.18668	175.24472	173.77931	172.71951	171.95689	171.34943	170.72394	169.87993	168.59534	166.63817	163.78448	159.84148	154.67574	148.23965	140.59491	131.92610	122.54197	112.86111	103.38277	94.644737	87.173424	81.431229	77.769020	76.389137	77.324669	80.437057	85.432518	91.895012	99.331390	107.22249	115.07482	122.46649	129.08348	134.74307	139.40378	143.16214	146.23813	148.95091	151.68785	154.86919	158.90924	164.17863	170.96730	179.45279	189.67601	201.52702	214.74429	228.92717	243.56306	258.06595	271.82358	284.24692	294.81766	303.12646	308.89859	312.00485	312.45575	310.38275	306.00848	299.61148	291.49097	281.93472	271.19550	259.47638	246.92680	233.64804	219.70554	205.14580	190.01498	174.37514	158.31726	141.96855	125.49345	109.08897	92.975128	77.381912	62.535156	48.641533	35.876297	24.372921	14.216692	5.4416823	-1.9681897	-8.0750637	-12.979520	-16.811087	-19.716885	-21.849560	-23.355404	-24.363766	-24.978916	-25.275106	-25.295534	-25.055752	-24.550585	-23.764303	-22.682270	-21.302454	-19.644970	-17.757984	-15.718928	-13.630589	-11.612291	-9.7873726	-8.2686176	-7.1436114	-6.4620404	-6.2268691	-6.3905611	-6.8570776	-7.4892693	-8.1212206	-8.5737038	-8.6710978	-8.2578087	-7.2121658	-5.4565487	-2.9625425	0.24881679	4.1118832	8.5245657	13.359138	18.473577	23.721939	28.962738	34.064053	38.905518	43.377346	47.377300	50.806847	53.568153	55.562435	56.691612	56.862213	55.992714	54.022358	50.920692	46.696156	41.402485	35.141380	28.061432	20.351833	12.233087	3.9438915	-4.2733097	-12.187376	-19.592304	-26.318829	-32.242481	-37.288052	-41.429657	-44.687374	-47.120319	-48.817631	-49.888008	-50.448994	-50.616753	-50.497280	-50.179142	-49.728199	-49.184021	-48.557659	-47.830612	-46.954315	-45.850220	-44.410465	-42.499084	-39.954651	-36.594387	-32.220570	-26.629368	-19.621975	-11.017771	-0.66841698	11.528179	25.615559	41.569187	59.291168	78.609421	99.281570	121.00318	143.41888	166.13513	188.73396	210.78574	231.86044	251.53767	269.41528	285.11789	298.30475	308.67966	316.00092	320.09317	320.85849	318.28622	312.46005	303.56030	291.85980	277.71481	261.54880	243.83218	225.05991	205.72786	186.31235	167.25378	148.94421	131.72234	115.87165	101.62331	89.159866	78.619781	70.099426	63.653774	59.293434	56.979649	56.617798	58.051197	61.056332	65.341682	70.551758	76.276909	82.069756	87.467636	92.019760	95.316574	97.018890	96.882988	94.779602	90.703606	84.773460	77.220909	68.371529	58.619057	48.396297	38.145859	28.293205	19.224249	11.268365	4.6871023
-11.837614	-20.549492	-28.190821	-34.594666	-39.631847	-43.210075	-45.271980	-45.793236	-44.781097	-42.273720	-38.340076	-33.080082	-26.624506	-19.133781	-10.795264	-1.8183146	7.5725927	17.146839	26.677986	35.954483	44.789825	53.030933	60.563812	67.316040	73.255295	78.385101	82.737503	86.364334	89.328232	91.694328	93.524078	94.871651	95.782921	96.296928	96.449615	96.277687	95.823135	95.136230	94.277367	93.317215	92.335083	91.416145	90.647499	90.113441	89.889961	90.038322	90.597855	91.578255	92.951317	94.644119	96.534348	98.449310	100.17078	101.44554	102.00224	101.57394	99.922623	96.864922	92.294174	86.196648	78.659622	69.869614	60.101215	49.698048	39.047363	28.551640	18.599815	9.5413017	1.6642590	-4.8198862	-9.7850723	-13.192278	-15.084776	-15.577541	-14.842119	-13.088156	-10.543096	-7.4316421	-3.9567997	-0.28404486	3.4695091	7.2399783	11.014744	14.823597	18.724043	22.782307	27.052240	31.555326	36.264206	41.092255	45.891148	50.456936	54.544197	57.887192	60.224934	61.328171	61.024178	59.217045	55.901169	51.166073	45.192638	38.240795	30.630718	22.719322	14.874463	7.4494300	0.75996161	-4.9349279	-9.4470129	-12.667503	-14.570492	-15.211334	-14.720924	-13.295786	-11.185238	-8.6754742	-6.0715051	-3.6776607	-1.7779266	-0.61701643	-0.38468862	-1.2038975	-3.1246080	-6.1239533	-10.112392	-14.945356	-20.438786	-26.386301	-32.576580	-38.808395	-44.902527	-50.709190	-56.111519	-61.025108	-65.394592	-69.188408	-72.392769	-75.005829	-77.032623	-78.481636	-79.362938	-79.688034	-79.471397	-78.733147	-77.502495	-75.821274	-73.747154	-71.355331	-68.738831	-66.006401	-63.278355	-60.680122	-58.334389	-56.352253	-54.824646	-53.814880	-53.353264	-53.434608	-54.018883	-55.035114	-56.387905	-57.966248	-59.653049	-61.334980	-62.911221	-64.300362	-65.445038	-66.313660	-66.899513	-67.217201	-67.297089	-67.178261	-66.900948	-66.499275	-65.995216	-65.394531	-64.685608	-63.840950	-62.821686	-61.584480	-60.089760	-58.310371	-56.239182	-53.894436	-51.322132	-48.594604	-45.805595	-43.062267	-40.475243	-38.147953	-36.166771	-34.593060	-33.458363	-32.762978	-32.478226	-32.551743	-32.915161	-33.493176	-34.212719	-35.011368	-35.844078	-36.687305	-37.540558	-38.425011	-39.379375	-40.453625	-41.701241	-43.170712	-44.897636	-46.897861	-49.163143	-51.659378	-54.328110	-57.091007	-59.856972	-62.530838	-65.022766	-67.257103	-69.179649	-70.762352	-72.005135	-72.934624	-73.599968	-74.066643	-74.408798	-74.701485	-75.012924	-75.398720	-75.897293	-76.527786	-77.289803	-78.165245	-79.121490	-80.115692	-81.099640	-82.024689	-82.846230	-83.527618	-84.043037	-84.379318	-84.536568	-84.527695	-84.376961	-84.117531	-83.788597	-83.432014	-83.088867	-82.796333	-82.584831	-82.476143	-82.482040	-82.603981	-82.833748	-83.154709	-83.543869	-83.974152	-84.416908	-84.844315	-85.231506	-85.558151	-85.809532	-85.977013	-86.058029	-86.055229	-85.975616	-85.828972	-85.626190	-85.377686	-85.091698	-84.772995	-84.421913	-84.033989	-83.600021	-83.106842	-82.538445	-81.877548	-81.107559	-80.214554	-79.189354	-78.029495	-76.740944	-75.339188	-73.849731	-72.307510	-70.755150	-69.239983	-67.809929	-66.508453	-65.369377	-64.411896	-63.636929	-63.025242	-62.537907	-62.119427	-61.703026	-61.217804	-60.596565	-59.783493	-58.740334	-57.450500	-55.920330	-54.177650	-52.267902	-50.248669	-48.183701	-46.137287	-44.169979	-42.336159	-40.683434	-39.253597	-38.084595	-37.212322	-36.671906	-36.497482	-36.720463	-37.366234	-38.449913	-39.971828	-41.913658	-44.235767	-46.876610	-49.754353	-52.770607	-55.816063	-58.777245	-61.543892	-64.016029	-66.110085	-67.763588	-68.937981	-69.619637	-69.818695	-69.566566	-68.911827	-67.915421	-66.645294	-65.171219	-63.559860	-61.870647	-60.152420	-58.440952	-56.757282	-55.106613	-53.477631	-51.842113	-50.154617	-48.352570	-46.356628	-44.071831	-41.389896	-38.192966	-34.359100	-29.769718	-24.319035	-17.924587	-10.539137	-2.1620181	7.1504207	17.277159	28.028709	39.148384	50.319626	61.179409	71.337479	80.400215	87.996948	93.806984	97.583809	99.174431	98.531891	95.719467	90.905647	84.351814	76.392479	67.411301	57.815224	48.008175	38.367863	29.226326	20.855776	13.460159	7.1722951	2.0560360	-1.8868947	-4.7071805	-6.4957881	-7.3709402	-7.4650712	-6.9131951	-5.8433151	-4.3697577	-2.5897222	-0.58335984	1.5833423	3.8534405	6.1727076	8.4837952	10.721794	12.812554	14.674360	16.222757	17.378262	18.075586	18.272797	17.958845	17.157873	15.929475	14.364489	12.576638	10.691398	8.8332081	7.1128826	5.6169815	4.4001369	3.4810121	2.8424103	2.4347289	2.1821895	1.9912570	1.7595673	1.3852563	0.77525663	-0.14754629	-1.4388652	-3.1296473	-5.2247248	-7.7037039	-10.523922	-13.624998	-16.934742	-20.375553	-23.870754	-27.350233	-30.754469	-34.037094	-37.165478	-40.119648	-42.889973	-45.473854	-47.872154	-50.085789	-52.112648	-53.945362	-55.569695	-56.963673	-58.097565	-58.934135	-59.429401	-59.533875	-59.193928	-58.353516	-56.956112	-54.946983	-52.275715	-48.898952	-44.783398	-39.908943	-34.271812	-27.887474	-20.793232	-13.050087	-4.7438035	4.0153956	13.094400	22.340160	31.584326	40.648979	49.353508	57.522068	64.991364	71.618088	77.285873	81.911102	85.447601	87.889488	89.272644	89.673622	89.206848	88.019020	86.281418	84.179733	81.902054	79.625862	77.504715	75.656181	74.152214	73.013283	72.207405	71.654106	71.233757	70.800804	70.199936	69.282898	67.924126	66.033333	63.563457	60.513031	56.923325	52.870892	48.456543	43.792732	38.991474	34.153412	29.360764	24.672886	20.126228	15.736825	11.505264	7.4228621	3.4776230	-0.34017563	-4.0333886	-7.5951705	-11.006729	-14.236468	-17.239271	-19.956316	-22.315104	-24.229431	-25.599937	-26.315224	-26.253586	-25.285793	-23.278805	-20.100311	-15.624077	-9.7358627	-2.3398919	6.6342902	17.224478	29.428146	43.194660	58.417439	74.927017	92.485878	110.78567	129.44893	148.03568	166.05571	182.98747	198.30196	211.49113	222.09785	229.74582	234.16527	235.21251	232.88168	227.30600	218.75020	207.59360	194.30637	179.42174	163.50600	147.12935	130.84003	115.14217	100.47874	87.219429	75.652763	65.982346	58.325756	52.716515	49.108269	47.381336	47.351585	48.781597	51.393730	54.884850	58.940948	63.251980	67.524872	71.494522	74.932114	77.650558	79.507164	80.404938	80.291306	79.156258	77.029373	73.976746	70.096359	65.513390	60.374649	54.842190	49.086437	43.279392	37.587887	32.167828	27.159363	22.683538	18.840517	15.709169	13.347897	11.796501	11.078689	11.205143	12.176487	13.986431	16.624416	20.077921	24.333843	29.378708
-30.371193	-27.602625	-23.750303	-18.815178	-12.829053	-5.8550415	2.0128715	10.650256	19.902575	29.585081	39.482864	49.351097	58.916908	67.884125	75.941444	82.775604	88.088226	91.616699	93.155731	92.578400	89.851891	85.046555	78.335419	69.983780	60.329384	49.755863	38.662273	27.433029	16.411865	5.8829579	-3.9396081	-12.912930	-20.958599	-28.049976	-34.195797	-39.423203	-43.761799	-47.230839	-49.830124	-51.534912	-52.294617	-52.034657	-50.660839	-48.065784	-44.136959	-38.765724	-31.857822	-23.344345	-13.193453	-1.4218640	11.894466	26.611553	42.511909	59.303177	76.622322	94.046135	111.10753	127.31792	142.19357	155.28471	166.20403	174.65242	180.43918	183.49483	183.87486	181.75410	177.41266	171.21484	163.58299	154.96819	145.82127	136.56567	127.57340	119.14636	111.50362	104.77460	98.998848	94.131676	90.055214	86.593567	83.530594	80.629288	77.650429	74.369789	70.592209	66.162132	60.970131	54.956223	48.109421	40.465523	32.102818	23.136656	13.713465	4.0041704	-5.8032045	-15.510921	-24.920034	-33.838840	-42.091503	-49.526356	-56.023109	-61.498779	-65.911674	-69.263046	-71.596405	-72.994415	-73.573555	-73.476631	-72.863792	-71.902344	-70.755974	-69.574165	-68.482544	-67.574966	-66.908012	-66.498817	-66.326057	-66.334534	-66.442741	-66.552681	-66.561150	-66.371140	-65.902428	-65.100212	-63.941212	-62.436569	-60.631390	-58.601162	-56.445110	-54.277294	-52.216156	-50.373451	-48.843521	-47.694061	-46.959415	-46.636948	-46.687351	-47.038624	-47.593655	-48.240498	-48.864136	-49.358582	-49.637436	-49.642044	-49.346073	-48.756119	-47.908409	-46.862343	-45.691994	-44.476784	-43.292770	-42.205593	-41.265812	-40.506607	-39.944027	-39.578777	-39.399063	-39.383614	-39.504848	-39.731316	-40.029877	-40.367706	-40.713924	-41.041195	-41.326923	-41.553925	-41.710335	-41.788399	-41.782459	-41.686352	-41.490635	-41.180538	-40.735138	-40.128231	-39.331005	-38.316616	-37.065697	-35.572453	-33.850147	-31.935293	-29.889425	-27.798304	-25.768225	-23.919201	-22.376476	-21.260109	-20.674728	-20.699865	-21.382431	-22.732027	-24.719809	-27.280752	-30.319595	-33.719383	-37.351849	-41.088463	-44.810947	-48.420078	-51.842033	-55.031403	-57.971088	-60.668972	-63.152008	-65.458946	-67.632263	-69.710693	-71.723137	-73.684586	-75.594360	-77.436569	-79.182571	-80.794449	-82.229263	-83.442947	-84.393723	-85.044281	-85.362831	-85.323349	-84.904915	-84.090767	-82.867676	-81.225517	-79.157593	-76.661728	-73.742088	-70.411537	-66.694504	-62.629879	-58.273888	-53.702244	-49.011356	-44.317715	-39.755287	-35.470226	-31.613129	-28.329124	-25.746674	-23.966635	-23.052896	-23.026104	-23.861954	-25.493555	-27.818445	-30.708395	-34.020626	-37.608570	-41.330639	-45.055939	-48.666897	-52.059124	-55.139473	-57.823696	-60.034760	-61.702553	-62.765541	-63.173897	-62.893883	-61.912453	-60.241280	-57.919296	-55.013229	-51.615395	-47.838970	-43.810287	-39.659149	-35.507328	-31.456699	-27.578074	-23.902355	-20.415207	-17.056797	-13.726740	-10.294952	-6.6168747	-2.5519624	2.0169091	7.1659942	12.917102	19.230732	26.006668	33.092659	40.300278	47.426208	54.276108	60.688255	66.553596	71.829140	76.543213	80.790443	84.717361	88.499832	92.313927	96.305183	100.55861	105.07492	109.75548	114.39931	118.71364	122.33649	124.87067	125.92429	125.15438	122.30708	117.25142	110.00076	100.72095	89.724350	77.449600	64.431602	51.263878	38.558258	26.906267	16.844601	8.8284397	3.2129598	0.24388599	0.055786133	2.6771927	8.0401497	15.993340	26.315968	38.732082	52.924210	68.546021	85.234337	102.62077	120.34392	138.06271	155.47124	172.31560	188.41205	203.66504	218.08429	231.79765	245.05768	258.23938	271.82623	286.38434	302.52383	320.84955	341.90356	366.10486	393.69043	424.66479	458.76205	495.42694	533.81677	572.82672	611.13757	647.28552	679.74768	707.03979	727.81641	740.96826	745.70618	741.62262	728.72742	707.44800	678.59961	643.32031	602.98572	559.10480	513.21320	466.77225	421.08463	377.23245	336.04230	298.07529	263.63925	232.81729	205.50720	181.46428	160.34451	141.74419	125.23485	110.39359	96.827530	84.194130	72.215416	60.687176	49.481331	38.542236	27.876671	17.539642	7.6167321	-1.7937026	-10.596860	-18.714163	-26.091158	-32.700226	-38.538155	-43.619682	-47.968376	-51.605930	-54.541954	-56.765179	-58.237522	-58.891808	-58.633759	-57.348301	-54.910194	-51.197712	-46.108482	-39.575600	-31.582064	-22.171553	-11.453705	0.39703202	13.149613	26.530830	40.244789	53.994938	67.505974	80.543472	92.928017	104.54343	115.33690	125.31209	134.51566	143.01875	150.89574	158.20180	164.95332	171.11166	176.57420	181.17343	184.68521	186.84598	187.37741	186.01665	182.54741	176.82990	168.82394	158.60423	146.36456	132.41087	117.14498	101.03942	84.607918	68.373795	52.839073	38.457726	25.614223	14.609159	5.6519423	-1.1392438	-5.7307987	-8.1617069	-8.5273819	-6.9607754	-3.6128018	1.3666718	7.8456936	15.723289	24.938526	35.474804	47.359409	60.659462	75.474739	91.928604	110.15826	130.30490	152.50446	176.87866	203.52623	232.51422	263.86832	297.56311	333.51129	371.55301	411.44611	452.85895	495.36517	538.44403	581.48669	623.80817	664.66962	703.30811	738.97675	770.99139	798.78522	821.96283	840.35205	854.04340	863.41162	869.11383	872.05237	873.31268	874.06763	875.46320	878.49310	883.88013	891.97937	902.71741	915.57916	929.64850	943.69513	956.30707	966.04535	971.60431	971.96039	966.48993	955.03998	937.95807	916.06171	890.57391	863.01996	835.10413	808.57739	785.10565	766.14941	752.86212	746.00958	745.91949	752.45654	765.03168	782.63879	803.92090	827.25885	850.87836	872.96552	891.78186	905.77155	913.64929	914.46448	907.63800	892.96936	870.61975	841.07019	805.06641	763.55396	717.61133	668.38544	617.03479	564.68073	512.36926	461.04129	411.51181	364.45581	320.39941	279.71805	242.64020	209.25636	179.53589	153.34853	130.49146	110.71925	93.773453	79.409256	67.415543	57.626549	49.923355	44.226044	40.478283	38.627533	38.604881	40.308746	43.595615	48.279881	54.143234	60.951942	68.479240	76.529167	84.957611	93.687553	102.71671	112.11665	122.02489	132.63138	144.16222	156.86258	170.97951	186.74586	204.36360	223.98521	245.69412	269.48090	295.22092	322.65292	351.36490	380.79178	410.22781	438.85666	465.79913	490.17401	511.16711	528.10162	540.49994	548.12939	551.02863	549.50861	544.13080	535.66400	525.02710	513.22302	501.27295	490.15607	480.75995	473.84552	470.02560	469.75674	473.34097
-25.271381	-29.921791	-33.900513	-37.101307	-39.434280	-40.839146	-41.297573	-40.843395	-39.568398	-37.622131	-35.205372	-32.556553	-29.932837	-27.587025	-25.743454	-24.575172	-24.185404	-24.595375	-25.739805	-27.470823	-29.569714	-31.765446	-33.758339	-35.246567	-35.953644	-35.654102	-34.195667	-31.515802	-27.650841	-22.737022	-17.002630	-10.751645	-4.3403230	1.8516508	7.4521742	12.127072	15.606604	17.704809	18.330328	17.487465	15.267943	11.835194	7.4033794	2.2146850	-3.4826610	-9.4526091	-15.484446	-21.399834	-27.054615	-32.336140	-37.157738	-41.452488	-45.167255	-48.258476	-50.689636	-52.430817	-53.459763	-53.763378	-53.339840	-52.200058	-50.368816	-47.885498	-44.804272	-41.194393	-37.140194	-32.741283	-28.111893	-23.379559	-18.682268	-14.163684	-9.9660873	-6.2214909	-3.0413759	-0.50610030	1.3443645	2.5167348	3.0664611	3.0940709	2.7360220	2.1502717	1.4982066	0.92528915	0.54306459	0.41501951	0.54860544	0.89417124	1.3513937	1.7817283	2.0248661	1.9174473	1.3103130	0.083468080	-1.8439384	-4.5082507	-7.9014325	-11.975067	-16.647568	-21.813251	-27.351521	-33.135685	-39.040302	-44.946899	-50.747887	-56.349113	-61.670967	-66.648979	-71.233589	-75.389755	-79.096252	-82.344452	-85.136940	-87.485458	-89.408386	-90.928062	-92.067711	-92.848549	-93.287254	-93.393967	-93.170845	-92.611534	-91.701126	-90.416756	-88.728569	-86.601135	-83.994904	-80.868103	-77.178741	-72.887230	-67.959305	-62.369823	-56.107170	-49.178364	-41.614506	-33.476318	-24.859047	-15.895802	-6.7588000	2.3428140	11.168754	19.457909	26.942608	33.366901	38.507359	42.195408	44.338539	44.939266	44.109421	42.077412	39.188099	35.893089	32.732132	30.305393	29.237728	30.137398	33.550766	39.916599	49.523449	62.473511	78.656410	97.736885	119.15746	142.15891	165.81760	189.09804	210.91789	230.21951	246.04305	257.59421	264.29907	265.84302	262.18686	253.56133	240.43973	223.49162	203.52449	181.41821	158.06042	134.28844	110.84292	88.335991	67.235146	47.861763	30.402065	14.927376	1.4193277	-10.202408	-20.053690	-28.262497	-34.949944	-40.216923	-44.135803	-46.747276	-48.061592	-48.063263	-46.718433	-43.983967	-39.817101	-34.185375	-27.075596	-18.501747	-8.5111771	2.8109779	15.339596	28.909332	43.316315	58.321880	73.657745	89.032806	104.14085	118.66928	132.30852	144.76192	155.75555	165.04839	172.44142	177.78610	180.99106	182.02672	180.92714	177.78880	172.76634	166.06526	157.93222	148.64362	138.49329	127.78046	116.79919	105.82913	95.129593	84.936111	75.459991	66.890594	59.399860	53.148117	48.290325	44.981449	43.379940	43.647484	45.944672	50.421257	57.200943	66.362259	77.916153	91.783554	107.77596	125.58247	144.76607	164.77203	184.94783	204.57462	222.90649	239.21483	252.83078	263.18378	269.83093	272.47610	270.97849	265.35147	255.75504	242.48428	225.95670	206.69824	185.33141	162.56129	139.16011	115.94743	93.765450	73.447372	55.781200	41.470184	31.092960	25.067835	23.624554	26.788376	34.378155	46.020725	61.181137	79.206543	99.380951	120.98588	143.36165	165.96440	188.41350	210.52481	232.32761	254.06252	276.15952	299.19821	323.85089	350.81284	380.72546	414.09607	451.22406	492.13824	536.55359	583.85419	633.10522	683.09790	732.42419	779.57910	823.08057	861.59802	894.07324	919.82483	938.61389	950.66956	956.66217	957.62213	954.81482	949.58228	943.16589	936.54230	930.28259	924.46741	918.66248	911.96826	903.13409	890.72705	873.32935	849.74268	819.16608	781.32416	736.53247	685.68707	630.18585	571.79279	512.46655	454.17767	398.73691	347.65536	302.04980	262.59796	229.54340	202.74152	181.73590	165.85107	154.28937	146.22076	140.85838	137.51498	135.63902	134.83185	134.84941	135.59097	137.08052	139.44342	142.88121	147.64680	154.02063	162.28886	172.72276	185.56036	200.98846	219.12666	240.01357	263.59473	289.71460	318.11237	348.42410	380.19012	412.86871	445.85635	478.51086	510.17889	540.22223	568.04407	593.11133	614.97357	633.27795	647.78149	658.36005	665.01666	667.88733	667.24561	663.49963	657.18500	648.94409	639.49603	629.59155	619.96057	611.25269	603.97998	598.46851	594.82928	592.95142	592.52142	593.06952	594.03571	594.84601	594.99048	594.08997	591.94067	588.53082	584.02991	578.74969	573.08557	567.45032	562.21033	557.63153	553.84924	550.85590	548.51324	546.58026	544.74908	542.68317	540.04858	536.53571	531.86902	525.80774	518.14124	508.68307	497.26956	483.76657	468.08224	450.18567	430.12677	408.05234	384.21310	358.95941	332.72348	305.99045	279.26141	253.01459	227.66901	203.55751	180.91132	159.85786	140.43137	122.59266	106.25522	91.312172	77.660141	65.217155	53.932987	43.790871	34.802170	26.995447	20.402325	15.042637	10.911230	7.9675932	6.1307502	5.2790623	5.2557077	5.8790541	6.9572544	8.3045912	9.7592945	11.198862	12.552187	13.806125	15.005905	16.248451	17.669830	19.428089	21.683746	24.580473	28.228752	32.694309	37.993439	44.095024	50.929760	58.404228	66.418839	74.886230	83.748245	92.988747	102.64056	112.78532	123.54547	135.06915	147.50888	160.99571	175.61165	191.36269	208.15631	225.78580	243.92522	262.13663	279.89163	296.60574	311.68472	324.57834	334.83545	342.15540	346.42639	347.74744	346.42831	342.96747	338.00989	332.28918	326.56180	321.54108	317.83820	315.91730	316.06714	318.39130	322.81595	329.11234	336.92935	345.83374	355.35205	365.01300	374.38559	383.10941	390.91791	397.64899	403.24380	407.73383	411.21634	413.82257	415.68506	416.90555	417.53177	417.54749	416.87561	415.39563	412.97086	409.48074	404.85263	399.08469	392.25861	384.53735	376.14957	367.36441	358.46011	349.69336	341.27426	333.34985	325.99844	319.23553	313.02716	307.30841	302.00266	297.03864	292.36063	287.93253	283.73505	279.75598	275.97849	272.36807	268.86234	265.36462	261.74509	257.84808	253.50681	248.56384	242.89569	236.44016	229.22269	221.37993	213.17769	205.02049	197.45053	191.13431	186.83585	185.37675	187.58504	194.23508	205.98418	223.30998	246.45599	275.38968	309.77756	348.98157	392.07526	437.88062	485.02237	531.99365	577.23291	619.20105	656.46124	687.74976	712.03955	728.58807	736.97144	737.09607	729.19202	713.78656	691.65900	663.78351	631.26276	595.26050	556.93848	517.40155	477.65637	438.58420	400.92627	365.28143	332.11127	301.75104	274.42255	250.24553	229.24954	211.38322	196.52281	184.48137	175.01878	167.85416	162.68045	159.18217	157.05463
111.96767	105.51169	97.394859	87.842697	77.124176	65.536018	53.386559	40.979568	28.599638	16.500164	4.8942800	-6.0507183	-16.215338	-25.526665	-33.954227	-41.503590	-48.208782	-54.123676	-59.313858	-63.849010	-67.796806	-71.218452	-74.166222	-76.682823	-78.802559	-80.553566	-81.960930	-83.049706	-83.847435	-84.385712	-84.700363	-84.830414	-84.815971	-84.695351	-84.502235	-84.262985	-83.994759	-83.704559	-83.389069	-83.035278	-82.621414	-82.117943	-81.488327	-80.689468	-79.671761	-78.378754	-76.746918	-74.705238	-72.175674	-69.073715	-65.309860	-60.792080	-55.428913	-49.133808	-41.830299	-33.458088	-23.980186	-13.390545	-1.7221580	10.945043	24.477085	38.680740	53.300972	68.022835	82.478203	96.258583	108.93404	120.07790	129.29491	136.25119	140.70187	142.51387	141.67888	138.31606	132.66193	125.04900	115.87511	105.56810	94.549294	83.201698	71.845604	60.724903	50.004280	39.776550	30.078087	20.908550	12.251959	4.0957642	-3.5548360	-10.668427	-17.185863	-23.024925	-28.090158	-32.286221	-35.532719	-37.778458	-39.013199	-39.275379	-38.654579	-37.288521	-35.354309	-33.055443	-30.605396	-28.209953	-26.050249	-24.268425	-22.957664	-22.157396	-21.854481	-21.989481	-22.467447	-23.171268	-23.976074	-24.762318	-25.426729	-25.889128	-26.095337	-26.015982	-25.641998	-24.977898	-24.034601	-22.822758	-21.348045	-19.609276	-17.599424	-15.309525	-12.734687	-9.8804398	-6.7690063	-3.4429955	0.033960342	3.5806856	7.1057472	10.517956	13.738603	16.713083	19.420252	21.877010	24.137224	26.284185	28.417768	30.637581	33.024902	35.626698	38.443203	41.422684	44.463154	47.421452	50.127861	52.404240	54.082706	55.022209	55.120686	54.321774	52.615398	50.033340	46.640835	42.526566	37.792305	32.544403	26.887794	20.922474	14.743592	8.4424715	2.1096325	-4.1627789	-10.278820	-16.137859	-21.635124	-26.663548	-31.116547	-34.891724	-37.894722	-40.043289	-41.271214	-41.532066	-40.802711	-39.086308	-36.414864	-32.850845	-28.487495	-23.447382	-17.878963	-11.950400	-5.8413534	0.26766953	6.2072582	11.831758	17.031118	21.741272	25.951092	29.706144	33.107368	36.305531	39.491180	42.880836	46.700375	51.166752	56.469322	62.752365	70.099731	78.523102	87.955154	98.247841	109.17715	120.45396	131.74100	142.67506	152.89276	162.05827	169.89056	176.18698	180.84175	183.85573	185.33719	185.49239	184.60674	183.01762	181.08229	179.14293	177.49323	176.34985	175.83157	175.94928	176.60751	177.61815	178.72520	179.63821	180.07054	179.77769	178.59152	176.44508	173.38460	169.56650	165.23973	160.71475	156.32437	152.38104	149.13673	146.75206	145.27599	144.64191	144.67696	145.12384	145.67125	145.98814	145.75735	144.70557	142.62576	139.39163	134.96387	129.38803	122.78643	115.34491	107.29601	98.900955	90.430969	82.149681	74.297974	67.082153	60.666279	55.168869	50.664165	47.187489	44.742943	43.312992	42.867573	43.371323	44.787979	47.080814	50.209404	54.123528	58.754860	64.009277	69.760544	75.847946	82.078522	88.234634	94.086853	99.410629	104.00544	107.71425	110.44006	112.15832	112.92187	112.85785	112.15555	111.04680	109.77966	108.58952	107.67144	107.15699	107.10035	107.47493	108.18190	109.06908	109.95684	110.66682	111.04796	110.99666	110.46613	109.46632	108.05323	106.31227	104.33806	102.21661	100.01117	97.755608	95.454033	93.086563	90.618065	88.008064	85.218445	82.218765	78.987740	75.512520	71.786217	67.805756	63.570408	59.082569	54.349171	49.384201	44.210518	38.860970	33.377415	27.808680	22.207336	16.625957	11.114102	5.7157416	0.46771574	-4.6008902	-9.4691811	-14.124268	-18.561350	-22.783352	-26.800341	-30.628132	-34.286270	-37.795063	-41.172310	-44.430008	-47.571747	-50.591057	-53.471214	-56.186226	-58.702885	-60.983406	-62.988071	-64.677628	-66.015228	-66.967728	-67.506981	-67.611000	-67.265518	-66.466110	-65.220726	-63.552578	-61.502655	-59.131508	-56.519493	-53.764946	-50.979874	-48.283165	-45.791473	-43.608612	-41.814514	-40.454803	-39.532810	-39.004677	-38.778873	-38.720345	-38.659096	-38.402706	-37.751514	-36.514828	-34.527134	-31.662148	-27.844093	-23.054754	-17.336218	-10.789261	-3.5676501	4.1310039	12.076544	20.019098	27.702036	34.874523	41.302830	46.779896	51.133469	54.232407	55.991669	56.375996	55.401894	53.138481	49.705521	45.269207	40.034904	34.237114	28.126604	21.957157	15.971910	10.391918	5.4079428	1.1763046	-2.1812534	-4.5741348	-5.9375644	-6.2267313	-5.4121013	-3.4766550	-0.41585413	3.7604918	9.0248585	15.328474	22.598555	30.737150	39.622009	49.109039	59.036739	69.230904	79.510277	89.691696	99.594849	109.04627	117.88223	125.95070	133.11191	139.23796	144.21133	147.92336	150.27216	151.16223	150.50562	148.22505	144.26054	138.57747	131.17679	122.10616	111.46857	99.429123	86.216766	72.120644	57.480423	42.671051	28.083408	14.102895	1.0873766	-10.651907	-20.865641	-29.375830	-36.078808	-40.942097	-43.995853	-45.320442	-45.032066	-43.268269	-40.175156	-35.897980	-30.575552	-24.339230	-17.315678	-9.6326742	-1.4264956	7.1507492	15.925508	24.700546	33.256710	41.359791	48.771992	55.267128	60.648243	64.765656	67.532616	68.937080	69.046989	68.008530	66.036362	63.397648	60.389973	57.316841	54.462345	52.067722	50.312416	49.300510	49.054760	49.517960	50.561562	52.001415	53.618378	55.182369	56.477188	57.323143	57.595158	57.233784	56.247871	54.708652	52.735954	50.479023	48.094070	45.722572	43.472420	41.405327	39.530476	37.806057	36.147217	34.439026	32.552807	30.363693	27.767763	24.697626	21.135002	17.120070	12.756971	8.2147894	3.7238421	-0.43371463	-3.9386690	-6.4552045	-7.6559114	-7.2498493	-5.0111542	-0.80549526	5.3890438	13.469421	23.205235	34.247906	46.150414	58.396168	70.434189	81.716324	91.733757	100.04823	106.31657	110.30624	111.90226	111.10624	108.02935	102.88065	95.953209	87.608948	78.262703	68.366135	58.390343	48.807098	40.068626	32.585442	26.703911	22.684406	20.682312	20.734093	22.750290	26.516911	31.706322	37.897141	44.602036	51.301716	57.481636	62.669319	66.467438	68.581223	68.836693	67.188324	63.716160	58.612106	52.157738	44.695862	36.598396	28.234913	19.943609	12.008706	4.6452971	-2.0069060	-7.8810673	-12.972662	-17.323408	-21.001354	-24.080433	-26.621944	-28.660267	-30.194345	-31.185616	-31.562138	-31.227995	-30.076214	-28.003536	-24.925293	-20.788727	-15.583784	-9.3507042	-2.1839392	5.7674236	14.303293	23.179819	32.120659	40.832069	49.021217	56.417210	62.793106	67.987305	71.921883
-54.044262	-54.904171	-54.759785	-53.617805	-51.451965	-48.202789	-43.783722	-38.092411	-31.026520	-22.501999	-12.472601	-0.94880319	11.985645	26.161381	41.316566	57.097664	73.067955	88.725311	103.52799	116.92774	128.40739	137.51988	143.92421	147.41478	147.93983	145.60641	140.67073	133.51419	124.60876	114.47443	103.63450	92.574608	81.708847	71.357422	61.737190	52.964054	45.065918	38.002773	31.689220	26.016846	20.872503	16.151310	11.763494	7.6359773	3.7102914	-0.061177850	-3.7188027	-7.2974968	-10.826334	-14.325671	-17.802992	-21.248524	-24.632078	-27.902189	-30.988495	-33.806957	-36.268135	-38.286732	-39.791798	-40.735596	-41.100533	-40.902786	-40.192593	-39.050880	-37.583122	-35.910839	-34.162079	-32.461742	-30.922892	-29.639736	-28.682920	-28.097095	-27.900976	-28.088955	-28.634235	-29.492523	-30.606037	-31.907103	-33.321495	-34.771072	-36.176029	-37.456417	-38.533226	-39.328705	-39.766243	-39.769634	-39.262447	-38.167809	-36.409660	-33.915955	-30.624674	-26.492502	-21.505814	-15.692532	-9.1334047	-1.9698677	5.5928049	13.289258	20.805397	27.796593	33.911949	38.821369	42.242992	43.967621	43.877151	41.954990	38.287491	33.056278	26.522503	19.005253	10.856137	2.4331007	-5.9244800	-13.916499	-21.297714	-27.886976	-33.569649	-38.294170	-42.063412	-44.922314	-46.943932	-48.214844	-48.822060	-48.842106	-48.333191	-47.330498	-45.844856	-43.864029	-41.356663	-38.278336	-34.579426	-30.214445	-25.152607	-19.388939	-12.955198	-5.9294453	1.5569711	9.3164740	17.107573	24.642981	31.604187	37.661575	42.498459	45.837646	47.466709	47.260189	45.194828	41.356457	35.936455	29.217949	21.552448	13.329763	4.9438591	-3.2409058	-10.919374	-17.867510	-23.954296	-29.142521	-33.479313	-37.078232	-40.096275	-42.709373	-45.089520	-47.386757	-49.716934	-52.156143	-54.740837	-57.471912	-60.321339	-63.239113	-66.159531	-69.005630	-71.691986	-74.125549	-76.205704	-77.823601	-78.861580	-79.193306	-78.684586	-77.195457	-74.583473	-70.708305	-65.437950	-58.656086	-50.271004	-40.225418	-28.506937	-15.158255	-0.28626621	15.931286	33.242355	51.322151	69.779770	88.170647	106.01434	122.81667	138.09476	151.40231	162.35339	170.64252	176.05865	178.49312	177.94087	174.49550	168.34004	159.73425	149.00026	136.50821	122.66080	107.87905	92.587845	77.201508	62.109909	47.665199	34.170399	21.870667	10.948264	1.5219369	-6.3492703	-12.658046	-17.437609	-20.748531	-22.665140	-23.262682	-22.606941	-20.747410	-17.714380	-13.521307	-8.1710615	-1.6666613	5.9756737	14.712655	24.460938	35.087315	46.403202	58.164257	70.075623	81.801620	92.979156	103.23390	112.19772	119.52722	124.92239	128.14491	129.03555	127.52912	123.66508	117.59260	109.56682	99.936440	89.121590	77.583870	65.791153	54.180977	43.127083	32.913181	23.716976	15.605925	8.5451012	2.4149485	-2.9637871	-7.8016424	-12.312125	-16.686808	-21.076206	-25.577509	-30.229824	-35.015961	-39.869984	-44.688557	-49.344826	-53.702988	-57.632351	-61.019684	-63.779037	-65.858505	-67.243645	-67.957420	-68.057114	-67.628273	-66.776657	-65.618591	-64.270927	-62.841316	-61.419640	-60.071442	-58.833790	-57.713943	-56.690807	-55.718994	-54.734871	-53.664154	-52.430126	-50.961967	-49.202152	-47.112595	-44.678848	-41.911976	-38.847878	-35.543945	-32.073364	-28.517323	-24.956095	-21.459963	-18.081520	-14.850237	-11.770816	-8.8257141	-5.9816484	-3.1996260	-0.44660616	2.2930512	5.0080824	7.6549530	10.157465	12.411753	14.296160	15.684785	16.462994	16.543545	15.880856	14.482988	12.419701	9.8260899	6.9013510	3.9021201	1.1303287	-1.0845289	-2.4087038	-2.5318120	-1.1975808	1.7647905	6.4120450	12.664666	20.294960	28.929155	38.064980	47.106255	55.411671	62.354374	67.385704	70.095871	70.263588	67.887306	63.193199	56.617859	48.766068	40.349312	32.111542	24.752071	18.854576	14.831583	12.890483	13.024666	15.030329	18.545275	23.104551	28.205051	33.371368	38.215088	42.480785	46.074627	49.072327	51.706589	54.335526	57.395767	61.344913	66.599655	73.475647	82.136505	92.557114	104.50683	117.55550	131.10313	144.43166	156.77461	167.39655	175.67529	181.17567	183.70668	183.35339	180.47978	175.70013	169.82332	163.77507	158.50803	154.91138	153.72989	155.50238	160.52547	168.84511	180.27533	194.43698	210.81168	228.79973	247.77559	267.13226	286.31235	304.82217	322.23206	338.16522	352.28101	364.25766	373.77945	380.53430	384.22162	384.57269	381.38217	374.54507	364.09689	350.24802	333.40710	314.18857	293.39941	272.00388	251.06958	231.69801	214.94803	201.76114	192.89641	188.88367	189.99869	196.26215	207.46074	223.18439	242.87456	265.87482	291.47903	318.97183	347.65924	376.88998	406.06741	434.65591	462.18228	488.23642	512.46930	534.59174	554.37213	571.63330	586.25049	598.14532	607.28278	613.66492	617.32678	618.33014	616.75861	612.71033	606.29321	597.61768	586.79163	573.91632	559.08575	542.38965	523.91962	503.77927	482.09738	459.03979	434.81982	409.70386	384.00989	358.09879	332.35883	307.18430	282.95303	260.00348	238.61757	219.01051	201.32893	185.65805	172.03598	160.47166	150.96379	143.51515	138.14008	134.86130	133.69685	134.63687	137.61531	142.48009	148.96954	156.69939	165.16690	173.77438	181.87094	188.81149	194.02298	197.07162	197.72047	195.96655	192.05240	186.44792	179.80304	172.87860	166.46323	161.28935	157.95943	156.89206	158.29524	162.16824	168.32800	176.45560	186.15169	196.99207	208.57675	220.56296	232.68541	244.75912	256.67310	268.37610	279.86212	291.15799	302.31671	313.41507	324.55518	335.86716	347.50906	359.66080	372.51123	386.23743	400.97650	416.79324	433.64734	451.36307	469.60733	487.87936	505.51630	521.71478	535.57257	546.14355	552.50635	553.83795	549.48474	539.02692	522.32214	499.53003	471.11136	437.80112	400.56168	360.51978	318.89404	276.92163	235.78963	196.57619	160.20509	127.41396	98.736176	74.495224	54.808105	39.597950	28.612474	21.448854	17.583866	16.408863	17.269051	19.504671	22.492193	25.681631	28.626966	31.006180	32.629135	33.432720	33.464985	32.860828	31.813320	30.545050	29.282654	28.237267	27.592201	27.496317	28.063452	29.374609	31.482441	34.416298	38.187428	42.794373	48.228600	54.479782	61.540558	69.409195	78.089211	87.584137	97.887482	108.96754	120.74966	133.09732	145.79713	158.55048	170.97513	182.61914	192.98680	201.57576	207.92078	211.63910	212.47241	210.31874	205.25003	197.51254	187.51001	175.77068	162.90381	149.54956	136.32961
65.001236	62.345863	58.275322	52.935818	46.508518	39.198986	31.227139	22.817636	14.190724	5.5538530	-2.9061079	-11.029152	-18.686949	-25.785063	-32.263176	-38.092533	-43.271896	-47.821857	-51.778831	-55.188969	-58.102726	-60.570290	-62.637787	-64.344398	-65.720032	-66.783539	-67.541733	-67.988968	-68.107735	-67.870461	-67.242317	-66.185211	-64.662399	-62.643719	-60.110203	-57.058376	-53.503304	-49.480034	-45.043732	-40.267994	-35.241726	-30.064661	-24.841827	-19.677229	-14.667301	-9.8947372	-5.4232984	-1.2944419	2.4734781	5.8832145	8.9538250	11.713163	14.189216	16.401175	18.351885	20.023340	21.375168	22.347916	22.869064	22.862558	22.258883	21.005493	19.075424	16.473576	13.239653	9.4476957	5.2025042	0.63317657	-4.1154900	-8.8930197	-13.553603	-17.966074	-22.022442	-25.643919	-28.784229	-31.429363	-33.594341	-35.317215	-36.651211	-37.656193	-38.390808	-38.905907	-39.240440	-39.420033	-39.458054	-39.358955	-39.122818	-38.750443	-38.247776	-37.628975	-36.917553	-36.145180	-35.348648	-34.565090	-33.826546	-33.154617	-32.556023	-32.019939	-31.517059	-31.000633	-30.408859	-29.667961	-28.695477	-27.402672	-25.696548	-23.481071	-20.658514	-17.131557	-12.807232	-7.6028633	-1.4545019	5.6732626	13.776663	22.803764	32.648232	43.147709	54.087833	65.211739	76.234367	86.860313	96.801865	105.79666	113.62095	120.09882	125.10529	128.56465	130.44440	130.74709	129.50110	126.75259	122.55972	116.98955	110.11813	102.03242	92.834274	82.644173	71.604393	59.880253	47.659454	35.148262	22.565699	10.135861	-1.9211986	-13.398631	-24.111692	-33.905163	-42.658791	-50.290462	-56.756771	-62.051334	-66.200974	-69.260414	-71.306175	-72.430153	-72.733459	-72.321114	-71.297501	-69.763008	-67.811653	-65.529518	-62.993759	-60.272118	-57.422688	-54.493950	-51.524940	-48.545662	-45.577984	-42.636604	-39.730579	-36.865002	-34.042473	-31.264523	-28.532291	-25.846214	-23.204643	-20.601208	-18.021164	-15.436941	-12.803660	-10.055288	-7.1022530	-3.8313479	-0.10858643	4.2152019	9.2952671	15.282328	22.310085	30.483755	39.869892	50.489925	62.317387	75.280571	89.268784	104.14244	119.74448	135.91180	152.48401	169.30847	186.24017	203.13681	219.84901	236.20802	252.01291	267.01953	280.93423	293.41455	304.07727	312.51630	318.32715	321.13812	320.64392	316.63873	309.04401	297.92807	283.51303	266.16943	246.39639	224.79065	202.00671	178.71260	155.54642	133.07774	111.77763	92.000237	73.976082	57.816845	43.529942	31.039551	20.211458	10.878437	2.8634152	-4.0014281	-9.8610516	-14.829891	-18.990370	-22.396450	-25.081734	-27.070169	-28.388187	-29.076128	-29.197689	-28.845604	-28.142853	-27.239048	-26.302246	-25.507404	-25.022808	-24.996544	-25.544798	-26.743172	-28.622517	-31.168772	-34.327175	-38.009377	-42.102539	-46.479088	-51.006039	-55.553207	-59.999725	-64.238846	-68.181084	-71.755974	-74.912506	-77.618546	-79.859619	-81.636703	-82.963936	-83.865822	-84.374855	-84.529152	-84.370911	-83.945305	-83.300011	-82.484924	-81.551964	-80.554382	-79.545425	-78.576447	-77.694023	-76.936943	-76.332901	-75.895851	-75.624069	-75.499420	-75.487938	-75.541565	-75.600868	-75.598404	-75.462204	-75.118973	-74.496765	-73.526939	-72.145363	-70.292847	-67.915260	-64.963173	-61.391693	-57.160275	-52.233028	-46.579651	-40.177078	-33.012180	-25.085571	-16.416451	-7.0485821	2.9433458	13.447515	24.309734	35.330715	46.266499	56.833248	66.717155	75.588593	83.120911	89.011261	93.002480	94.902832	94.602203	92.081978	87.418396	80.778160	72.407379	62.614937	51.752365	40.192215	28.306812	16.449326	4.9384255	-5.9529691	-16.004400	-25.050045	-32.977089	-39.720364	-45.254383	-49.583363	-52.730438	-54.727020	-55.603706	-55.383663	-54.079594	-51.694832	-48.228630	-43.685154	-38.084938	-31.477400	-23.952328	-15.648527	-6.7581043	2.4751492	11.763282	20.787352	29.215612	36.724335	43.019585	47.857971	51.063339	52.538895	52.272530	50.335354	46.873608	42.094864	36.250061	29.613216	22.460743	15.052771	7.6179161	0.34263039	-6.6335950	-13.218227	-19.360357	-25.042345	-30.269348	-35.058636	-39.430511	-43.401627	-46.981564	-50.172691	-52.972477	-55.377224	-57.386017	-59.003479	-60.240444	-61.112305	-61.634674	-61.817505	-61.658298	-61.135487	-60.203461	-58.789616	-56.794292	-54.093845	-50.546638	-46.001812	-40.310333	-33.337700	-24.977777	-15.166739	-3.8965244	8.7735462	22.707970	37.690079	53.422020	69.530525	85.578308	101.08171	115.53302	128.42662	139.28731	147.69839	153.32768	155.94940	155.45969	151.88536	145.38412	136.23659	124.83083	111.63985	97.194099	82.051025	66.763412	51.849373	37.765358	24.884295	13.480543	3.7214618	-4.3332481	-10.725313	-15.585342	-19.115379	-21.567677	-23.221779	-24.361338	-25.252563	-26.125546	-27.159727	-28.474363	-30.123976	-32.098827	-34.329983	-36.697510	-39.041939	-41.176701	-42.901890	-44.017681	-44.337334	-43.699032	-41.976406	-39.086807	-34.997658	-29.729895	-23.358595	-16.010521	-7.8586702	0.88570738	9.9833612	19.178671	28.211834	36.830769	44.802170	51.920547	58.015446	62.956135	66.653854	69.062134	70.174889	70.023277	68.671570	66.212303	62.761360	58.452908	53.434166	47.860573	41.890400	35.679386	29.375309	23.112320	17.006037	11.149497	5.6106215	0.43175364	-4.3686829	-8.7924709	-12.856247	-16.585560	-20.009117	-23.154335	-26.044870	-28.700136	-31.137030	-33.372829	-35.428516	-37.331303	-39.115852	-40.823147	-42.497581	-44.182392	-45.914356	-47.718689	-49.605171	-51.566235	-53.577164	-55.598747	-57.581539	-59.471359	-61.215225	-62.766739	-64.090446	-65.164482	-65.981293	-66.546371	-66.875107	-66.988289	-66.906670	-66.645561	-66.209961	-65.591248	-64.765785	-63.696022	-62.333870	-60.626228	-58.521923	-55.979111	-52.972092	-49.496597	-45.572517	-41.243683	-36.574535	-31.644142	-26.538565	-21.342791	-16.133886	-10.976742	-5.9236155	-1.0177922	3.6989818	8.1766510	12.346644	16.113861	19.353285	21.913019	23.624861	24.321749	23.859991	22.143772	19.147451	14.932148	9.6535530	3.5582669	-3.0310154	-9.7408371	-16.179630	-21.973766	-26.802774	-30.429195	-32.719761	-33.655533	-33.330284	-31.937710	-29.749567	-27.087376	-24.291515	-21.690416	-19.573364	-18.169022	-17.631063	-18.031660	-19.362461	-21.541880	-24.427816	-27.833208	-31.543224	-35.331776	-38.976215	-42.268742	-45.024212	-47.083801	-48.315353	-48.610931	-47.882957	-46.059990	-43.083588	-38.907471	-33.499146	-26.844717	-18.956211	-9.8804550	0.29166675	11.417455	23.297691	35.676674	48.248222	60.668175	72.572937	83.603523	93.432693	101.79337	108.50476	113.49424	116.81219	118.63828	119.27825	119.15205
-53.774181	-58.467228	-62.344666	-65.361656	-67.511017	-68.822357	-69.358650	-69.211128	-68.492599	-67.329666	-65.854767	-64.198265	-62.481411	-60.810394	-59.271885	-57.930141	-56.825768	-55.975838	-55.375366	-54.999596	-54.807259	-54.744240	-54.747734	-54.750710	-54.686543	-54.493504	-54.119175	-53.524158	-52.684765	-51.594559	-50.264214	-48.719700	-46.998833	-45.146492	-43.208706	-41.226269	-39.228561	-37.227757	-35.214348	-33.154018	-30.986490	-28.625988	-25.964088	-22.874231	-19.218124	-14.853931	-9.6456604	-3.4736333	3.7543962	12.092202	21.544689	32.058891	43.517452	55.735371	68.460922	81.381935	94.137009	106.33291	117.56648	127.45090	135.64383	141.87523	145.97223	147.87817	147.66309	145.52351	141.77069	136.80829	131.09937	125.12714	119.35298	114.17561	109.89621	106.69376	104.61295	103.56593	103.34751	103.66235	104.15952	104.47147	104.25150	103.20656	101.12109	97.870453	93.423378	87.834129	81.227005	73.776207	65.684204	57.161781	48.412148	39.619980	30.946520	22.529392	14.485949	6.9191628	-0.076472759	-6.4095855	-11.988398	-16.719606	-20.509342	-23.266659	-24.908646	-25.366917	-24.595032	-22.576056	-19.329937	-14.919731	-9.4560661	-3.0989559	3.9436729	11.421529	19.051477	26.531174	33.556114	39.838203	45.125164	49.217663	51.982952	53.363274	53.377190	52.114895	49.726879	46.408283	42.380360	37.871529	33.099850	28.259380	23.510166	18.973633	14.732302	10.833450	7.2955570	4.1163969	1.2813816	-1.2287152	-3.4320016	-5.3419561	-6.9665418	-8.3102694	-9.3779087	-10.179895	-10.737498	-11.087132	-11.282858	-11.396091	-11.512802	-11.728178	-12.139858	-12.840349	-13.909889	-15.410221	-17.380211	-19.833004	-22.754972	-26.106056	-29.821198	-33.812519	-37.972408	-42.177216	-46.291874	-50.175377	-53.687103	-56.693844	-59.077259	-60.741226	-61.618626	-61.676910	-60.922150	-59.400703	-57.198658	-54.438465	-51.273087	-47.877773	-44.439976	-41.148087	-38.180008	-35.692215	-33.810459	-32.622860	-32.175865	-32.473549	-33.479977	-35.124344	-37.308529	-39.915749	-42.819744	-45.893696	-49.017792	-52.085346	-55.006851	-57.711964	-60.149860	-62.287865	-64.108894	-65.607994	-66.788307	-67.656624	-68.218788	-68.475113	-68.416084	-68.018867	-67.244720	-66.038368	-64.329414	-62.036572	-59.074879	-55.365704	-50.849129	-45.497585	-39.329235	-32.419315	-24.907436	-16.999128	-8.9603386	-1.1043501	6.2281952	12.694897	17.979971	21.822422	24.040508	24.549524	23.370081	20.626211	16.533112	11.376116	5.4839306	-0.80090547	-7.1501999	-13.274065	-18.938066	-23.972132	-28.271532	-31.790806	-34.532566	-36.533710	-37.851208	-38.549767	-38.692478	-38.335426	-37.525978	-36.304241	-34.706470	-32.769684	-30.535887	-28.055485	-25.389133	-22.607841	-19.791727	-17.027237	-14.403648	-12.008936	-9.9255552	-8.2263613	-6.9709115	-6.2023497	-5.9451876	-6.2042775	-6.9650521	-8.1951675	-9.8475151	-11.864721	-14.183893	-16.741898	-19.480007	-22.347332	-25.302671	-28.314608	-31.359732	-34.419491	-37.476200	-40.508709	-43.488625	-46.377300	-49.124168	-51.666397	-53.929909	-55.831581	-57.282459	-58.191669	-58.470947	-58.039558	-56.829514	-54.790901	-51.897095	-48.149582	-43.581947	-38.262356	-32.294189	-25.814163	-18.987591	-12.000944	-5.0517988	1.6628726	7.9589682	13.677154	18.692757	22.923021	26.331089	28.926819	30.764599	31.939547	32.582386	32.854679	32.943897	33.059978	33.432121	34.306118	35.941677	38.609119	42.585411	48.149422	55.575508	65.126762	77.046555	91.549210	108.80887	128.94722	152.01915	177.99832	206.76154	238.07445	271.58047	306.79440	343.10403	379.78046	415.99985	450.87613	483.50443	513.01245	538.61670	559.67841	575.75482	586.63916	592.38666	593.32123	590.02112	583.28534	574.07916	563.46643	552.53046	542.29138	533.62866	527.21185	523.45001	522.46277	524.07574	527.84113	533.08411	538.96484	544.55585	548.92346	551.20483	550.67499	546.79834	539.25812	527.96643	513.05310	494.83917	473.79788	450.51074	425.62051	399.78928	373.66165	347.83554	322.84253	299.13498	277.08002	256.95789	238.96375	223.21071	209.73395	198.49481	189.38586	182.23624	176.81982	172.86420	170.06349	168.09247	166.62332	165.34198	163.96442	162.24954	160.00967	157.11526	153.49568	149.13503	144.06517	138.35585	132.10449	125.42651	118.44701	111.29449	104.09681	96.978180	90.057655	83.447296	77.250374	71.558319	66.448006	61.978046	58.186531	55.089828	52.683430	50.944920	49.838795	49.322189	49.350445	49.881248	50.876369	52.300198	54.115314	56.275978	58.720772	61.366280	64.103516	66.798347	69.296860	71.435242	73.053001	74.008255	74.192177	73.541245	72.044960	69.748108	66.747307	63.181843	59.220470	55.044792	50.832130	46.738789	42.885899	39.349033	36.153095	33.272346	30.635973	28.138725	25.655025	23.054947	20.220833	17.061312	13.522289	9.5929317	5.3061819	0.73401332	-4.0217342	-8.8418646	-13.603286	-18.192547	-22.517014	-26.512802	-30.148508	-33.424747	-36.369747	-39.031887	-41.470406	-43.745815	-45.910912	-48.003773	-50.043304	-52.027618	-53.935158	-55.728050	-57.357281	-58.768658	-59.909195	-60.733067	-61.206764	-61.313076	-61.053715	-60.450424	-59.544430	-58.394520	-57.073383	-55.662979	-54.248642	-52.912781	-51.728336	-50.752739	-50.022675	-49.550449	-49.322029	-49.296997	-49.410759	-49.578384	-49.700230	-49.668610	-49.375122	-48.717999	-47.609024	-45.979202	-43.783073	-41.000786	-37.638065	-33.723671	-29.304585	-24.439503	-19.191093	-13.618588	-7.7716007	-1.6866010	4.6130204	11.112929	17.800735	24.655914	31.640335	38.689964	45.710667	52.579044	59.148659	65.260712	70.757126	75.494019	79.352531	82.245491	84.119202	84.950287	84.739159	83.502434	81.266411	78.063301	73.931747	68.921043	63.098511	56.558018	49.427235	41.872204	34.097111	26.338627	18.855356	11.913221	5.7682199	0.64933205	-3.2571564	-5.8195934	-6.9680328	-6.6960588	-5.0571704	-2.1566060	1.8602259	6.8211622	12.541428	18.836639	25.534313	32.482994	39.558777	46.669979	53.759556	60.806297	67.824600	74.862701	81.999420	89.338501	97.000122	105.10934	113.78137	123.10416	133.12010	143.80786	155.06769	166.71114	178.45915	189.94870	200.74873	210.38542	218.37428	224.25639	227.63599	228.21338	225.81236	220.39677	212.07585	201.09758	187.83022	172.73503	156.33337	139.16998	121.77834	104.64889	88.204933	72.785805	58.639637	45.924637	34.718643	25.034660	16.841019	10.083019	4.7038841	0.66231430	-2.0554276	-3.4302549	-3.4126368	-1.9322635	1.0865241	5.7054601	11.952066	19.801199	29.160786	39.864010	51.668682	64.264038	77.284149
71.123886	83.922867	97.254288	110.66332	123.59558	135.43132	145.53180	153.29300	158.19968	159.87459	158.11563	152.91676	144.47029	133.15060	119.48113	104.09015	87.658867	70.869621	54.358555	38.677151	24.265923	11.440763	0.39189434	-8.8067503	-16.180401	-21.831570	-25.917015	-28.625900	-30.161453	-30.727154	-30.518023	-29.716299	-28.490704	-26.997711	-25.383215	-23.783430	-22.323595	-21.114510	-20.246723	-19.783484	-19.753807	-20.147177	-20.911718	-21.956673	-23.160084	-24.380816	-25.474012	-26.307726	-26.778685	-26.824503	-26.431072	-25.633862	-24.513288	-23.185190	-21.788126	-20.469156	-19.370770	-18.619677	-18.318979	-18.543562	-19.338585	-20.720104	-22.677103	-25.173771	-28.152237	-31.534796	-35.226551	-39.118355	-43.090942	-47.020348	-50.784565	-54.271183	-57.385300	-60.056297	-62.242771	-63.934196	-65.148888	-65.928162	-66.327286	-66.404617	-66.210663	-65.779037	-65.121071	-64.225349	-63.062397	-61.593987	-59.785358	-57.618439	-55.103466	-52.286964	-49.254623	-46.128632	-43.059517	-40.214199	-37.761635	-35.858170	-34.634418	-34.184864	-34.560886	-35.767525	-37.763515	-40.463940	-43.745197	-47.450943	-51.399162	-55.389545	-59.211155	-62.650017	-65.496788	-67.553925	-68.642891	-68.610802	-67.336975	-64.738960	-60.778461	-55.466267	-48.866188	-41.096687	-32.329617	-22.784489	-12.718421	-2.4107919	7.8559203	17.817810	27.250879	35.989376	43.937660	51.073948	57.443867	63.144951	68.303551	73.048172	77.482780	81.665588	85.596153	89.213776	92.407082	95.033508	96.944603	98.012985	98.155487	97.349205	95.636864	93.121841	89.953316	86.305298	82.353195	78.251839	74.118744	70.024414	65.990799	61.997513	57.993462	53.912361	49.688847	45.272835	40.640297	35.798931	30.787897	25.672598	20.534670	15.459942	10.526000	5.7915206	1.2895961	-2.9744201	-7.0198684	-10.883659	-14.610597	-18.243048	-21.812147	-25.331669	-28.796104	-32.182137	-35.453407	-38.566887	-41.479580	-44.153858	-46.560440	-48.678558	-50.492962	-51.988777	-53.144897	-53.927155	-54.283131	-54.139336	-53.401955	-51.961864	-49.703598	-46.517738	-42.315590	-37.044106	-30.699673	-23.338308	-15.081013	-6.1131859	3.3222055	12.936963	22.414196	31.427519	39.660110	46.822495	52.666878	56.997135	59.674507	60.619148	59.808212	57.272171	53.089630	47.382442	40.311024	32.070293	22.885864	13.009964	2.7164993	-7.7054672	-17.960201	-27.755762	-36.816303	-44.895241	-51.788517	-57.346603	-61.484005	-64.184921	-65.504417	-65.564484	-64.544830	-62.669117	-60.187527	-57.357090	-54.421577	-51.592461	-49.033165	-46.847710	-45.074825	-43.688141	-42.602287	-41.683964	-40.767071	-39.670013	-38.213928	-36.239746	-33.623024	-30.285543	-26.202776	-21.407173	-15.987312	-10.082762	-3.8760376	2.4188728	8.5698471	14.341314	19.509212	23.875221	27.278772	29.606514	30.797392	30.843880	29.788647	27.717556	24.749626	21.025234	16.694008	11.903436	6.7895565	1.4699373	-3.9596748	-9.4262295	-14.876785	-20.274172	-25.590618	-30.800846	-35.875401	-40.774769	-45.445469	-49.818283	-53.809105	-57.322395	-60.257126	-62.514462	-64.006706	-64.666389	-64.454773	-63.368462	-61.443176	-58.754105	-55.412270	-51.556610	-47.342735	-42.928902	-38.460899	-34.057941	-29.801365	-25.728407	-21.832443	-18.070433	-14.377180	-10.684716	-6.9440680	-3.1457803	0.66435814	4.3779664	7.8267503	10.795967	13.046641	14.343899	14.486629	13.333845	10.823948	6.9837856	1.9264722	-4.1606493	-11.036400	-18.430029	-26.066536	-33.689007	-41.075882	-48.051666	-54.490986	-60.316544	-65.492783	-70.016701	-73.907455	-77.196205	-79.917198	-82.100494	-83.766838	-84.924362	-85.567375	-85.676842	-85.222527	-84.166756	-82.469475	-80.094612	-77.017128	-73.230453	-68.753662	-63.637424	-57.968250	-51.869984	-45.502216	-39.055145	-32.741028	-26.782480	-21.398689	-16.790583	-13.126360	-10.529266	-9.0684814	-8.7548227	-9.5415421	-11.330080	-13.980489	-17.324741	-21.181412	-25.370022	-29.723171	-34.095505	-38.368614	-42.452320	-46.282776	-49.818386	-53.034966	-55.920784	-58.472588	-60.692623	-62.586845	-64.163834	-65.434448	-66.411331	-67.108749	-67.542191	-67.728195	-67.684090	-67.428085	-66.978973	-66.355934	-65.577682	-64.661209	-63.619949	-62.461864	-61.187698	-59.789944	-58.252548	-56.551895	-54.658226	-52.537445	-50.152309	-47.462662	-44.424377	-40.986977	-37.090652	-32.663483	-27.619770	-21.860512	-15.276448	-7.7536645	0.81844378	10.537920	21.480553	33.690422	47.171616	61.881088	77.723343	94.545944	112.13704	130.22426	148.47614	166.50676	183.88477	200.14705	214.81752	227.43079	237.55882	244.83890	249.00018	249.88541	247.46524	241.84451	233.25581	222.04514	208.64594	193.54828	177.26317	160.28787	143.07484	126.00748	109.38553	93.420074	78.239052	63.900284	50.410629	37.747253	25.878744	14.783228	4.4614792	-5.0549870	-13.701238	-21.380375	-27.967659	-33.316677	-37.265621	-39.644054	-40.279621	-39.005699	-35.670448	-30.148075	-22.352510	-12.253057	0.10936213	14.607597	31.018490	49.020924	68.204582	88.091003	108.16675	127.92522	146.91287	164.77232	181.27396	196.33011	209.98604	222.38730	233.72699	244.17923	253.83232	262.63196	270.34723	276.56796	280.73615	282.21057	280.35562	274.64108	264.73938	250.60371	232.51428	211.08617	187.23479	162.10461	136.96921	113.11662	91.734146	73.807587	60.045036	50.833736	46.231781	45.992641	49.616413	56.418816	65.608383	76.362030	87.891312	99.493698	110.58620	120.72081	129.58386	136.98236	142.82193	147.08037	149.78139	150.97180	150.70468	149.02989	145.99272	141.63861	136.02365	129.22739	121.36543	112.59964	103.14294	93.258240	83.250893	73.455093	64.215820	55.868973	48.720844	43.030121	38.992905	36.732872	36.296322	37.652111	40.696571	45.262169	51.129276	58.040398	65.715752	73.869080	82.223282	90.523705	98.549026	106.11850	113.09462	119.38164	124.92004	129.67798	133.64113	136.80267	139.15491	140.68356	141.36560	141.17043	140.06396	138.01436	134.99869	131.00896	126.05727	120.18037	113.44238	105.93768	97.792908	89.168701	80.260506	71.297508	62.538551	54.264149	46.763878	40.319622	35.185593	31.567802	29.605928	29.360270	30.807354	33.845276	38.308666	43.991798	50.675781	58.155193	66.259560	74.864815	83.893127	93.300331	103.05392	113.10596	123.36681	133.68533	143.84157	153.55347	162.49893	170.35005	176.81535	181.68283	184.85739	186.38661	186.47015	185.45061	183.78694	182.01294	180.68536	180.32881	181.38213	184.15338	188.78670	195.24409	203.30394	212.57495	222.52449	232.51794	241.86665	249.87967	255.91644	259.43475	260.03281
-25.782803	-26.234980	-26.828964	-27.439169	-27.894390	-27.995625	-27.537376	-26.331097	-24.227600	-21.136141	-17.038101	-11.993750	-6.1410766	0.31279027	7.1064224	13.943890	20.516579	26.525417	31.701136	35.820736	38.719887	40.299885	40.530266	39.447174	37.148396	33.785965	29.557051	24.693485	19.450619	14.095537	8.8948212	4.1026115	-0.051195860	-3.3714123	-5.7059932	-6.9521909	-7.0592389	-6.0278425	-3.9063382	-0.78407598	3.2168083	7.9507208	13.257388	18.969728	24.919737	30.942726	36.879562	42.577797	47.891716	52.682770	56.820278	60.183052	62.662422	64.165871	64.621658	63.983429	62.233963	59.388077	55.493122	50.627945	44.899109	38.435829	31.383503	23.897280	16.135988	8.2574921	0.41605294	-7.2385259	-14.560140	-21.404558	-27.627718	-33.084930	-37.632065	-41.129349	-43.448055	-44.480045	-44.149097	-42.423321	-39.326591	-34.947582	-29.444450	-23.043713	-16.032509	-8.7439461	-1.5366546	5.2301121	11.223083	16.160196	19.831760	22.114742	22.978537	22.481386	20.758568	18.003607	14.445192	10.323453	5.8676310	1.2781265	-3.2852197	-7.7084908	-11.922258	-15.895098	-19.623268	-23.118618	-26.396534	-29.465540	-32.319775	-34.934624	-37.266006	-39.252430	-40.819595	-41.886177	-42.370464	-42.196926	-41.302235	-39.640846	-37.189804	-33.952969	-29.964752	-25.292812	-20.040108	-14.344855	-8.3788223	-2.3425579	3.5421059	9.0426378	13.928679	17.987011	21.036339	22.941469	23.624641	23.072983	21.340757	18.546225	14.862894	10.506039	5.7155867	0.73744678	-4.1950474	-8.8773718	-13.146025	-16.885685	-20.030186	-22.558054	-24.483582	-25.844603	-26.689402	-27.064726	-27.006626	-26.535696	-25.656773	-24.363531	-22.646202	-20.501305	-17.941504	-15.003711	-11.754017	-8.2885170	-4.7301388	-1.2211529	2.0867913	5.0445938	7.5178466	9.3976974	10.609770	11.119848	10.936167	10.108421	8.7235689	6.8992248	4.7749720	2.5031440	0.23885918	-1.8692658	-3.6876857	-5.1049161	-6.0375252	-6.4339905	-6.2772136	-5.5852966	-4.4107103	-2.8378296	-0.97893620	1.0313663	3.0430698	4.8990707	6.4444852	7.5364275	8.0539207	7.9070349	7.0444098	5.4590893	3.1909943	0.32642078	-3.0058708	-6.6416235	-10.390736	-14.048777	-17.409595	-20.277733	-22.480251	-23.877054	-24.368959	-23.903553	-22.478157	-20.139736	-16.981785	-13.137612	-8.7704601	-4.0602651	0.81210709	5.6822014	10.419536	14.943011	19.232592	23.334751	27.360081	31.472567	35.870209	40.759491	46.325630	52.703079	59.949574	68.028893	76.803947	86.042717	95.436783	104.62981	113.25388	120.96764	127.49303	132.64548	136.35493	138.67511	139.78131	139.95721	139.57211	139.05206	138.84583	139.38959	141.07138	144.19806	148.96672	155.44160	163.53970	173.02542	183.51663	194.50262	205.37234	215.45392	224.05994	230.53738	234.31555	234.94902	232.15076	225.81302	216.01280	203.00375	187.19394	169.11397	149.37805	128.64209	107.56342	86.765030	66.806221	48.162346	31.212500	16.235497	3.4125226	-7.1651359	-15.485281	-21.601931	-25.622648	-27.695831	-27.999273	-26.729391	-24.091305	-20.289265	-15.517213	-9.9497242	-3.7335196	3.0193918	10.236053	17.882965	25.961597	34.498375	43.529102	53.079044	63.140549	73.650711	84.473633	95.389168	106.09261	116.20583	125.30058	132.93240	138.68120	142.19315	143.21944	141.64546	137.50667	130.98874	122.41156	112.20000	100.84444	88.857460	76.731621	64.903252	53.726250	43.457485	34.254036	26.180923	19.226009	13.319742	8.3555698	4.2091222	0.75337362	-2.1308849	-4.5495052	-6.5937271	-8.3422670	-9.8649197	-11.226221	-12.487935	-13.709058	-14.943263	-16.233334	-17.603615	-19.051205	-20.536793	-21.976397	-23.235069	-24.122595	-24.392223	-23.741886	-21.818037	-18.222212	-12.519636	-4.2509317	7.0534792	21.855110	40.585140	63.617420	91.237160	123.60603	160.72537	202.40051	248.20976	297.48239	349.29022	402.45697	455.58835	507.12344	555.40668	598.77716	635.66675	664.70233	684.79895	695.23767	695.71893	686.38568	667.81506	640.97754	607.17102	567.93372	524.94568	479.92993	434.55865	390.37271	348.72104	310.71930	277.23022	248.86292	225.98781	208.76311	197.16888	191.04317	190.11708	194.04457	202.42496	214.81563	230.73552	249.65979	271.00977	294.14124	318.33728	342.81052	366.72025	389.20474	409.42880	426.64352	440.24866	449.85083	455.30817	456.75247	454.58575	449.44815	442.16043	433.64755	424.85013	416.63293	409.70163	404.53320	401.32974	399.99670	400.15204	401.16260	402.20642	402.35449	400.66568	396.28146	388.51483	376.91983	361.33713	341.90845	319.06271	293.47403	265.99976	237.60883	209.30675	182.06987	156.79259	134.25406	115.10387	99.864967	88.949356	82.680824	81.318588	85.075813	94.129807	108.62086	128.64046	154.21021	185.25601	221.58199	262.84946	308.56665	358.09244	410.65665	465.39667	521.40704	577.79700	633.75037	688.57764	741.75537	792.94800	842.00610	888.94873	933.92444	977.16443	1018.9301	1059.4626	1098.9413	1137.4482	1174.9500	1211.2820	1246.1481	1279.1200	1309.6460	1337.0608	1360.6000	1379.4221	1392.6371	1399.3473	1398.6907	1389.9010	1372.3654	1345.6868	1309.7360	1264.6952	1211.0801	1149.7405	1081.8354	1008.7834	932.19196	853.77161	775.24255	698.24408	624.25336	554.52386	490.04596	431.53223	379.42941	333.94791	295.10660	262.78445	236.77020	216.80618	202.62019	193.94591	190.53117	192.13899	198.54442	209.53233	224.89819	244.45395	268.03491	295.50784	326.77155	361.74689	400.35403	442.47394	487.89758	536.27209	587.04645	639.43262	692.38757	744.62415	794.65271	840.85461	881.57532	915.23560	940.44116	956.08398	961.42328	956.13727	940.34619	914.59796	879.82916	837.30066	788.51538	735.12781	678.85181	621.37177	564.26617	508.94385	456.59906	408.18518	364.40573	325.72281	292.37796	264.42294	241.75546	224.15576	211.32076	202.89265	198.48119	197.67787	200.06337	205.20906	212.67430	222.00291	232.71991	244.33322	256.34048	268.24371	279.57150	289.90610	298.91360	306.37036	312.18250	316.39145	319.16278	320.75803	321.49078	321.67261	321.55676	321.28857	320.87161	320.15594	318.84991	316.55719	312.83142	307.24100	299.43475	289.19757	276.48898	261.46106	244.45068	225.95396	206.58258	187.01204	167.92650	149.96732	133.68924	119.52771	107.77736	98.582260	91.936211	87.692085	85.577759	85.218170	86.161636	87.909874	89.949936	91.787857	92.981125	93.168922	92.097481	89.638664	85.800087	80.725677	74.686203	68.060883	61.311378	54.950558	49.507874	45.494488	43.369625	43.510235	46.185162	51.535469
53.793194	44.355610	35.932224	28.368538	21.522776	15.276944	9.5448503	4.2765756	-0.54101753	-4.8872471	-8.7139378	-11.954824	-14.536743	-16.391956	-17.470207	-17.749346	-17.243565	-16.008038	-14.139557	-11.773223	-9.0751095	-6.2318363	-3.4384193	-0.88512421	1.2552052	2.8380613	3.7557707	3.9431896	3.3800530	2.0907130	0.14113522	-2.3658228	-5.2966261	-8.4940367	-11.784118	-14.983705	-17.907354	-20.374262	-22.215044	-23.278189	-23.436852	-22.595270	-20.694984	-17.720688	-13.704801	-8.7303715	-2.9317267	3.5083122	10.364452	17.379063	24.275648	30.774954	36.612705	41.556828	45.422695	48.084946	49.483673	49.625652	48.579395	46.465668	43.444473	39.700180	35.426575	30.813740	26.037094	21.250296	16.580925	12.130161	7.9740152	4.1670389	0.74654484	-2.2625499	-4.8433352	-6.9830160	-8.6697960	-9.8907909	-10.630927	-10.872793	-10.597410	-9.7859516	-8.4220133	-6.4943967	-3.9997673	-0.94527292	2.6497438	6.7526627	11.317856	16.287792	21.595062	27.164658	32.916428	38.766636	44.628761	50.413109	56.025154	61.363647	66.318329	70.768494	74.583580	77.625320	79.752968	80.830688	80.736687	79.373497	76.677666	72.628006	67.251068	60.622959	52.867577	44.150661	34.671017	24.649561	14.316895	3.9015098	-6.3811545	-16.337774	-25.803637	-34.646767	-42.769485	-50.107857	-56.629570	-62.330265	-67.229424	-71.365555	-74.791504	-77.569702	-79.767998	-81.455528	-82.699394	-83.561684	-84.097076	-84.351105	-84.359024	-84.145409	-83.724426	-83.100914	-82.272217	-81.230354	-79.965157	-78.467194	-76.730942	-74.757675	-72.557495	-70.150642	-67.567574	-64.847855	-62.037853	-59.187191	-56.344685	-53.553577	-50.846977	-48.243706	-45.744980	-43.332424	-40.967655	-38.593800	-36.138680	-33.520271	-30.653648	-27.459198	-23.871836	-19.849800	-15.382454	-10.496026	-5.2559166	0.23440957	5.8390493	11.398823	16.743608	21.706535	26.137766	29.917019	32.962540	35.235584	36.740597	37.520760	37.650303	37.224869	36.352207	35.143471	33.707458	32.146881	30.557178	29.027121	27.639038	26.469305	25.586952	25.051292	24.908085	25.185246	25.889048	27.001648	28.480499	30.259964	32.255161	34.367905	36.493717	38.529510	40.381538	41.972229	43.245884	44.172424	44.748837	44.997887	44.964561	44.709846	44.303493	43.815659	43.308929	42.831837	42.414436	42.067028	41.781796	41.537331	41.306324	41.064468	40.800610	40.526779	40.286732	40.162113	40.275211	40.787270	41.891781	43.802921	46.739098	50.902969	56.459648	63.514900	72.096275	82.138885	93.478806	105.85431	118.91627	132.24681	145.38455	157.85492	169.20169	179.01863	186.97758	192.85149	196.53055	198.03192	197.50104	195.20644	191.52818	186.94058	181.99048	177.27321	173.40469	170.99420	170.61511	172.77821	177.90591	186.30951	198.16974	213.52309	232.25134	254.07825	278.57132	305.14996	333.10065	361.59726	389.72937	416.53696	441.05014	462.33542	479.54486	491.96652	499.07251	500.56107	496.38910	486.79041	472.27560	453.61420	431.79526	407.97083	383.38452	359.28995	336.86728	317.14404	300.92828	288.75952	280.88351	277.25162	277.54611	281.22675	287.59436	295.86313	305.23456	314.96320	324.40967	333.07343	340.60550	346.80035	351.57169	354.91586	356.87195	357.48294	356.76514	354.68954	351.17624	346.10260	339.32187	330.68887	320.08682	307.45370	292.80139	276.22656	257.91257	238.12114	217.17711	195.44856	173.32278	151.18469	129.39693	108.28532	88.129807	69.160980	51.561832	35.473885	21.005074	8.2394733	-2.7536840	-11.911745	-19.172304	-24.468946	-27.728523	-28.870266	-27.805862	-24.440071	-18.671169	-10.391012	0.51597357	14.175004	30.724178	50.318340	73.132454	99.363480	129.22844	162.95741	200.77921	242.89818	289.46252	340.52396	395.99210	455.58618	518.79181	584.82800	652.62958	720.85602	787.92450	852.07251	911.44653	964.20538	1008.6400	1043.2837	1067.0150	1079.1299	1079.3855	1068.0072	1045.6581	1013.3793	972.50555	924.56793	871.19299	814.00726	754.55762	694.24847	634.30212	575.73944	519.38110	465.86151	415.65427	369.10187	326.44632	287.85776	253.45656	223.33202	197.55389	176.17943	159.25722	146.82678	138.91609	135.53706	136.67818	142.29564	152.30310	166.56065	184.86511	206.94270	232.44672	260.96146	292.01324	325.08954	359.66370	395.22363	431.30167	467.49942	503.50720	539.11182	574.19037	608.69354	642.61517	675.95636	708.68555	740.70123	771.80377	801.67999	829.90222	855.94354	879.20728	899.06696	914.91028	926.18549	932.43890	933.34760	928.73645	918.58289	903.01324	882.28430	856.76215	826.89691	793.19598	756.20166	716.47137	674.56464	631.03156	586.41022	541.22131	495.96890	451.13904	407.19778	364.58752	323.72195	284.97925	248.69388	215.14981	184.57475	157.13667	132.94464	112.05156	94.461243	80.136444	69.008293	60.984531	55.956306	53.801678	54.386856	57.563919	63.166695	71.005013	80.858688	92.472313	105.55111	119.75951	134.72256	150.02994	165.24432	179.91298	193.58311	205.82024	216.22922	224.47652	230.31192	233.58720	234.26994	232.45032	228.33810	222.25117	214.59369	205.82784	196.44107	186.91220	177.68134	169.12593	161.54570	155.15718	150.09712	146.43312	144.17834	143.30782	143.77200	145.50861	148.44807	152.51564	157.62871	163.69305	170.59703	178.20749	186.36769	194.89757	203.59778	212.25525	220.65164	228.57150	235.81049	242.18057	247.51376	251.66232	254.49614	255.89981	255.76883	254.00844	250.53607	245.28758	238.22833	229.36667	218.76945	206.57463	193.00087	178.34883	162.99609	147.38202	131.98625	117.30151	103.80524	91.932068	82.051338	74.451736	69.334351	66.813637	66.925789	69.640884	74.876953	82.512535	92.395424	104.34650	118.15853	133.59058	150.36053	168.13818	186.54178	205.13972	223.45967	241.00459	257.27545	271.79727	284.14758	293.98129	301.05084	305.21805	306.45688	304.84564	300.55237	293.81363	284.91049	274.14706	261.83142	248.26382	233.73103	218.50763	202.86150	187.06062	171.37993	156.10324	141.52052	127.91917	115.56960	104.70859	95.521408	88.127190	82.569633	78.815674	76.762360	76.252563	77.097351	79.102783	82.098717	85.965172	90.655182	96.210648	102.77013	110.56882	119.92999	131.24977	144.97713	161.58961	181.56775	205.36877	233.40097	266.00006	303.40561	345.74103	392.99435	445.00232	501.43790	561.80371	625.43213	691.49493	759.02399	826.94366	894.11560	959.39142	1021.6716	1079.9663	1133.4506	1181.5098	1223.7687	1260.1022	1290.6254	1315.6620	1335.6957
-36.605606	-32.872108	-28.372940	-23.206238	-17.480633	-11.315775	-4.8435469	1.7908411	8.4283352	14.897414	21.017233	26.603123	31.474051	35.461823	38.421085	40.239307	40.844856	40.213280	38.369602	35.387165	31.382122	26.504707	20.927931	14.835204	8.4084415	1.8178897	-4.7851253	-11.272175	-17.538383	-23.500595	-29.094025	-34.268360	-38.984764	-43.213844	-46.935116	-50.137535	-52.820271	-54.993011	-56.675133	-57.893028	-58.675991	-59.050678	-59.035164	-58.633640	-57.832565	-56.599247	-54.883545	-52.622429	-49.747635	-46.195496	-41.917858	-36.893543	-31.138456	-24.713755	-17.730822	-10.351908	-2.7867808	4.7157068	11.880023	18.420029	24.057129	28.539345	31.659061	33.268616	33.291302	31.727577	28.655445	24.225475	18.650646	12.192009	5.1418242	-2.1951342	-9.5202312	-16.558392	-23.073307	-28.879087	-33.847805	-37.912136	-41.063065	-43.342884	-44.834019	-45.645206	-45.896400	-45.704308	-45.170494	-44.373226	-43.364075	-42.169319	-40.795074	-39.235050	-37.478630	-35.517765	-33.351040	-30.984043	-28.426416	-25.686197	-22.763113	-19.642618	-16.292082	-12.660628	-8.6827316	-4.2858906	0.59872341	6.0236454	12.011818	18.544146	25.549175	32.896507	40.394356	47.793201	54.795403	61.071396	66.281387	70.101608	72.252243	72.524437	70.802544	67.078857	61.458344	54.152409	45.461693	35.750954	25.418076	14.862090	4.4536114	-5.4888387	-14.714385	-23.046154	-30.379354	-36.672287	-41.932674	-46.201866	-49.539307	-52.009094	-53.669861	-54.568611	-54.738255	-54.198559	-52.959396	-51.025600	-48.402409	-45.100803	-41.142067	-36.561192	-31.409218	-25.753918	-19.679493	-13.284777	-6.6807337	0.013260841	6.6737671	13.178391	19.411177	25.268421	30.663984	35.533756	39.838909	43.566986	46.730583	49.363731	51.515762	53.243565	54.603199	55.641727	56.390575	56.861187	57.043770	56.909264	56.414082	55.507172	54.138748	52.269169	49.877098	46.966309	43.569847	39.751606	35.604595	31.246788	26.814177	22.452467	18.307999	14.518681	11.205999	8.4687195	6.3779030	4.9741497	4.2660141	4.2297168	4.8098264	5.9206567	7.4489217	9.2581091	11.194464	13.095707	14.801655	16.166927	17.073853	17.444765	17.251635	16.521881	15.338816	13.836881	12.191421	10.604386	9.2871199	8.4422693	8.2464180	8.8350391	10.290800	12.636232	15.830706	19.772110	24.302431	29.217037	34.276962	39.223179	43.792194	47.732109	50.817795	52.864437	53.738697	53.366550	51.737057	48.902798	44.975769	40.120159	34.542328	28.478516	22.181667	15.907607	9.9021149	4.3889074	-0.44061804	-4.4354105	-7.4908710	-9.5521603	-10.615412	-10.726009	-9.9745445	-8.4899826	-6.4305201	-3.9721003	-1.2959051	1.4246569	4.0358744	6.4132848	8.4673872	10.145399	11.427913	12.322278	12.853056	13.052330	12.950933	12.573216	11.935744	11.050694	9.9328871	8.6093864	7.1293530	5.5726399	4.0546751	2.7270710	1.7734127	1.4005020	1.8262913	3.2660441	5.9184074	9.9525948	15.497663	22.634468	31.389908	41.732941	53.571712	66.751465	81.052864	96.191391	111.81898	127.52869	142.86467	157.33772	170.44687	181.70682	190.67834	197.00009	200.41730	200.80469	198.17972	192.70599	184.68379	174.53023	162.75116	149.90665	136.57466	123.31525	110.63876	98.979515	88.676430	79.960625	72.950806	67.654709	63.977692	61.736374	60.677681	60.501617	60.886230	61.513496	62.093498	62.384617	62.208199	61.455910	60.089260	58.132393	55.658623	52.773903	49.599220	46.254734	42.847275	39.462624	36.162724	32.987392	29.958946	27.088812	24.383692	21.851412	19.503912	17.358677	15.437145	13.761859	12.352026	11.218840	10.361540	9.7645893	9.3970661	9.2143335	9.1622601	9.1836472	9.2258968	9.2493954	9.2353125	9.1914577	9.1552963	9.1928625	9.3933611	9.8590221	10.691146	11.973542	13.755433	16.036345	18.755749	21.789452	24.954512	28.022764	30.741579	32.859322	34.152367	34.449112	33.648060	31.727097	28.742903	24.821495	20.141439	14.913370	9.3591146	3.6940436	-1.8847647	-7.2027416	-12.104237	-16.441853	-20.060532	-22.778765	-24.369843	-24.545992	-22.947983	-19.142790	-12.630832	-2.8641982	10.723705	28.678043	51.473000	79.456436	112.79241	151.40678	194.94183	242.72678	293.76767	346.76364	400.14932	452.16470	500.94769	544.64374	581.52344	610.09882	629.22375	638.17480	636.69928	625.02698	603.84851	574.25781	537.66986	495.72021	450.15579	402.72992	355.10721	308.78741	265.05099	224.92902	189.19533	158.38060	132.80151	112.60253	97.803543	88.348801	84.151657	85.130981	91.235222	102.45242	118.80478	140.32953	167.04826	198.92842	235.84232	277.52725	323.55200	373.29327	425.92358	480.41440	535.55304	589.97754	642.22516	690.79688	734.23401	771.20331	800.58228	821.54089	833.60565	836.70148	831.16211	817.70636	797.37836	771.46271	741.37390	708.54126	674.29553	639.77295	605.84460	573.07867	541.73621	511.80075	483.03326	455.04742	427.39423	399.64871	371.48758	342.75272	313.49524	283.99640	254.76416	226.50815	200.09277	176.47481	156.62923	141.46892	131.76488	128.07245	130.66956	139.51250	154.21384	174.04527	197.96739	224.68587	252.73068	280.55341	306.63477	329.59253	348.28040	361.86627	369.88312	372.24750	369.24164	361.46518	349.75919	335.11459	318.57440	301.13986	283.69165	266.93164	251.34952	237.21463	224.58965	213.36269	203.28958	194.04173	185.25267	176.55920	167.63461	158.21187	148.09784	137.17990	125.42573	112.87840	99.648911	85.905518	71.862122	57.764809	43.876907	30.463831	17.777128	6.0400314	-4.5651531	-13.905926	-21.904350	-28.536682	-33.828606	-37.846676	-40.687077	-42.463516	-43.295723	-43.299778	-42.581188	-41.231216	-39.326496	-36.931381	-34.102661	-30.895571	-27.370426	-23.598595	-19.667099	-15.680423	-11.759182	-8.0345707	-4.6384296	-1.6891699	0.72591490	2.5704081	3.8791759	4.7769966	5.4933581	6.3711982	7.8676486	10.545515	15.054732	22.103886	32.422363	46.715355	65.613274	89.619469	119.05962	154.03673	194.39647	239.70599	289.24973	342.04382	396.86920	452.32208	506.87769	558.96301	607.03339	649.64636	685.52820	713.63123	733.17432	743.67224	744.95001	737.14124	720.67651	696.25861	664.82532	627.50690	585.56873	540.35303	493.21469	445.45822	398.27942	352.71603	309.61008	269.58710	233.04909	200.18480	170.99261	145.31422	122.87465	103.32394	86.277763	71.352325	58.191998	46.488094	35.988773	26.500471	17.883020	10.039917	2.9061990	-3.5641074	-9.4092607	-14.668422	-19.387373	-23.620661	-27.430946	-30.886198	-34.055233	-37.002869	-39.785168	-42.445374
88.411888	87.238770	84.734383	81.029640	76.305908	70.789024	64.738747	58.432953	52.147617	46.134941	40.601696	35.691002	31.470507	27.929070	24.982307	22.487190	20.262794	18.115017	15.861176	13.351496	10.484859	7.2167768	3.5598352	-0.42302608	-4.6307278	-8.9393272	-13.218498	-17.346876	-21.224964	-24.783901	-27.990541	-30.847727	-33.390968	-35.681847	-37.798843	-39.827190	-41.848289	-43.930553	-46.121994	-48.445751	-50.898933	-53.454597	-56.066536	-58.676090	-61.219711	-63.636497	-65.874260	-67.893936	-69.671417	-71.197243	-72.474426	-73.514938	-74.336037	-74.956680	-75.395287	-75.668404	-75.791122	-75.778305	-75.646278	-75.414322	-75.105247	-74.744743	-74.359245	-73.972580	-73.602249	-73.255630	-72.927284	-72.597809	-72.234398	-71.793327	-71.223724	-70.472206	-69.487671	-68.225754	-66.652298	-64.746140	-62.500778	-59.925320	-57.044716	-53.899593	-50.545483	-47.051384	-43.497505	-39.972122	-36.567223	-33.373215	-30.472887	-27.934963	-25.807905	-24.114605	-22.848516	-21.972057	-21.417564	-21.090561	-20.876503	-20.649025	-20.280575	-19.653606	-18.671867	-17.270348	-15.423019	-13.147478	-10.505543	-7.5995164	-4.5644455	-1.5566032	1.2607203	3.7326305	5.7277555	7.1513958	7.9551730	8.1419621	7.7654228	6.9241519	5.7511168	4.3992424	3.0252535	1.7732022	0.75972056	0.062585831	-0.28657055	-0.30439949	-0.053125143	0.36651969	0.82598758	1.1817915	1.2894828	1.0177648	0.26109439	-1.0498036	-2.9401801	-5.3869104	-8.3178577	-11.614966	-15.120557	-18.646496	-21.985174	-24.921223	-27.242855	-28.752031	-29.272703	-28.657240	-26.791317	-23.598183	-19.043385	-13.140156	-5.9562941	2.3785834	11.666775	21.639196	31.957790	42.225677	52.006012	60.850010	68.331696	74.086205	77.846664	79.474937	78.980499	76.525291	72.411705	67.055817	60.948395	54.609238	48.540585	43.185261	38.894447	35.908520	34.350903	34.234921	35.479691	37.932369	41.392181	45.633392	50.424137	55.540409	60.774689	65.940178	70.872169	75.427162	79.482483	82.935425	85.703560	87.725510	88.960770	89.389259	89.008781	87.831322	85.877785	83.172623	79.739120	75.597069	70.762749	65.251953	59.085426	52.295509	44.932259	37.067863	28.798016	20.239939	11.526508	2.7987537	-5.8034468	-14.149923	-22.127422	-29.644281	-36.632259	-43.045876	-48.859787	-54.064766	-58.663300	-62.665306	-66.084427	-68.935143	-71.230408	-72.980087	-74.189644	-74.859039	-74.981850	-74.544739	-73.527252	-71.902428	-69.638489	-66.701805	-63.061161	-58.693466	-53.590195	-47.764362	-41.256908	-34.141880	-26.529358	-18.565483	-10.429188	-2.3256693	5.5232277	12.890640	19.557667	25.326132	30.030418	33.547157	35.802162	36.774540	36.497532	35.056225	32.582905	29.249489	25.258518	20.832363	16.201269	11.591619	7.2140989	3.2534900	-0.13982391	-2.8557396	-4.8272395	-6.0301504	-6.4797411	-6.2243299	-5.3367715	-3.9034925	-2.0126371	0.25894308	2.8587561	5.7714143	9.0300159	12.725964	17.015865	22.125179	28.347490	36.039070	45.607796	57.496696	72.161003	90.039909	111.52309	136.91275	166.38333	199.94072	237.38411	278.27383	321.90948	367.32324	413.29114	458.36780	500.94370	539.32733	571.84509	596.95599	613.36774	620.14581	616.80182	603.35052	580.32709	548.76111	510.10907	466.15158	418.86652	370.29343	322.40283	276.98572	235.57272	199.38872	169.34282	146.04810	129.86087	120.92857	119.23344	124.62238	136.81781	155.40881	179.82692	209.31638	242.90791	279.40988	317.42242	355.38159	391.63123	424.51645	452.48938	474.21451	488.66028	495.16559	493.47656	483.74838	466.51505	442.63272	413.20526	379.49988	342.86304	304.64328	266.12582	228.48221	192.73557	159.73984	130.17094	104.52749	83.136887	66.165810	53.632233	45.418015	41.282562	40.877342	43.763016	49.430691	57.328625	66.895203	77.599106	88.984184	100.71751	112.63597	124.78624	137.45273	151.16766	166.69930	185.01651	207.22858	234.50517	267.98059	308.64984	357.26630	414.24814	479.60089	552.86249	633.07446	718.77972	808.04980	898.53796	987.56073	1072.2031	1149.4480	1216.3267	1270.0817	1308.3374	1329.2654	1331.7258	1315.3801	1280.7427	1229.1791	1162.8296	1084.4689	997.31140	904.77557	810.23871	716.80542	627.11395	543.20227	466.44427	397.55875	336.68115	283.48383	237.32339	197.39352	162.86299	132.98605	107.17681	85.046310	66.407509	51.255817	39.734383	32.092854	28.645508	29.732737	35.686401	46.798080	63.288353	85.274971	112.73946	145.49327	183.14594	225.07994	270.43713	318.12259	366.82837	415.08105	461.30930	503.93097	541.44873	572.54852	596.19031	611.68085	618.72296	617.43335	608.33020	592.29224	570.49170	544.31097	515.25037	484.83585	454.53369	425.67978	399.42590	376.70575	358.21906	344.43311	335.59756	331.76828	332.83899	338.57590	348.65427	362.69824	380.31876	401.15649	424.92273	451.44232	480.69449	512.84772	548.28528	587.61725	631.67023	681.45428	738.10181	802.77716	876.56158	960.31506	1054.5287	1159.1785	1273.5909	1396.3464	1525.2279	1657.2318	1788.6526	1915.2411	2032.4346	2135.6406	2220.5557	2283.4871	2321.6467	2333.3813	2318.3130	2277.3713	2212.7085	2127.5088	2025.7100	1911.6731	1789.8363	1664.3922	1539.0259	1416.7390	1299.7656	1189.5874	1087.0221	992.37006	905.58508	826.44092	754.67163	690.06824	632.52673	582.04688	538.69501	502.54175	473.58990	451.70941	436.58472	427.68726	424.27170	425.39566	429.96039	436.76678	444.58130	452.20413	458.54080	462.66333	463.86685	461.71069	456.04385	447.01218	435.04352	420.81293	405.18753	389.15829	373.76163	360.00333	348.78986	340.87643	336.83774	337.06165	341.76636	351.03375	364.85382	383.17007	405.91901	433.05573	464.56494	500.45166	540.71631	585.31470	634.10822	686.81030	742.93201	801.73743	862.21313	923.05811	982.70227	1039.3546	1091.0825	1135.9191	1171.9900	1197.6497	1211.6112	1213.0582	1201.7249	1177.9354	1142.5988	1097.1626	1043.5284	983.94171	920.86682	856.85803	794.43842	735.99030	683.66351	639.30469	604.40106	580.04382	566.90143	565.20685	574.75232	594.89459	624.56799	662.31122	706.30396	754.42059	804.30133	853.43958	899.28687	939.37036	971.41760	993.48041	1004.0456	1002.1274	987.32556	959.84747	920.48944	870.57568	811.86395	746.42505	676.50592	604.39203	532.27905	462.16467	395.76593	334.46777	279.30176	230.95230	189.78450	155.88889	129.13474	109.22696	95.760292	88.267487	86.258217	89.247490	96.772766	108.40073	123.72452	142.35361	163.89832	187.95233	214.07501	241.77786	270.51599	299.68842
-19.923639	-15.785847	-11.357129	-6.6959453	-1.8826883	2.9820340	7.7809963	12.385857	16.663555	20.483727	23.725685	26.284660	28.076706	29.041687	29.144630	28.375635	26.748247	24.297781	21.079210	17.165354	12.645628	7.6248164	2.2219288	-3.4311934	-9.1921539	-14.910857	-20.433247	-25.605482	-30.278299	-34.311234	-37.576542	-39.962696	-41.377819	-41.753281	-41.047504	-39.250595	-36.389114	-32.530872	-27.788807	-22.323030	-16.339876	-10.087079	-3.8447638	2.0881257	7.4109583	11.841211	15.134846	17.105536	17.640049	16.708681	14.368743	10.760834	6.0985341	0.65217531	-5.2710314	-11.348114	-17.261055	-22.714291	-27.448181	-31.247629	-33.945896	-35.424519	-35.610481	-34.472080	-32.014675	-28.277657	-23.332745	-17.283901	-10.268410	-2.4581323	5.9401393	14.686367	23.511791	32.127445	40.236252	47.548618	53.800472	58.771660	62.303612	64.313240	64.801506	63.855270	61.641254	58.392395	54.387833	49.927757	45.306465	40.786041	36.573807	32.806023	29.540051	26.755167	24.362871	22.224308	20.173313	18.041794	15.684078	12.997284	9.9352856	6.5143156	2.8102036	-1.0522065	-4.9157033	-8.6104679	-11.974550	-14.871834	-17.205853	-18.927395	-20.036140	-20.576359	-20.628132	-20.295618	-19.694603	-18.940439	-18.138350	-17.376732	-16.723677	-16.226992	-15.916843	-15.810195	-15.916721	-16.244308	-16.803944	-17.613184	-18.697161	-20.087593	-21.819210	-23.924042	-26.424334	-29.324833	-32.605442	-36.215370	-40.069946	-44.050858	-48.010159	-51.778175	-55.174721	-58.022572	-60.161911	-61.464100	-61.843327	-61.264847	-59.748768	-57.369202	-54.248817	-50.549477	-46.460052	-42.182693	-37.918678	-33.855553	-30.155972	-26.949490	-24.327278	-22.339880	-20.997969	-20.275375	-20.114145	-20.430544	-21.121870	-22.073090	-23.162987	-24.269587	-25.274218	-26.064480	-26.535948	-26.593008	-26.148834	-25.125053	-23.451513	-21.066547	-17.918201	-13.966677	-9.1883526	-3.5811882	2.8288546	9.9811115	17.774071	26.061653	34.652718	43.315258	51.785782	59.783791	67.029747	73.265762	78.274773	81.897423	84.042740	84.692520	83.898117	81.770737	78.467094	74.172966	69.086250	63.402607	57.304260	50.952995	44.487381	38.022884	31.654739	25.462217	19.513428	13.870411	8.5936499	3.7461429	-0.60365248	-4.3798552	-7.4986510	-9.8694220	-11.397643	-11.989378	-11.557010	-10.025711	-7.3398848	-3.4685822	1.5906792	7.8106003	15.135180	23.483635	32.756023	42.840126	53.618050	64.971771	76.785698	88.946342	101.33813	113.83583	126.29526	138.54276	150.36702	161.51361	171.68582	180.55183	187.75912	192.95538	195.81413	196.06224	193.50668	188.05724	179.74222	168.71539	155.25227	139.73801	122.64502	104.50516	85.877220	67.313759	49.329292	32.373318	16.808969	2.9000738	-9.1937752	-19.413527	-27.789120	-34.421532	-39.460072	-43.077179	-45.443436	-46.705353	-46.968456	-46.287754	-44.666958	-42.066910	-38.422215	-33.664322	-27.748007	-20.677576	-12.528833	-3.4636173	6.2660141	16.324841	26.312727	35.792091	44.321060	51.489140	56.950478	60.451424	61.849365	61.120857	58.359116	53.761475	47.608856	40.240299	32.025131	23.336098	14.525973	5.9094753	-2.2487650	-9.7398176	-16.410812	-22.161175	-26.936329	-30.720562	-33.530151	-35.407383	-36.415451	-36.634083	-36.155113	-35.077797	-33.503792	-31.532124	-29.255177	-26.756239	-24.109795	-21.384176	-18.646441	-15.967876	-13.428589	-11.119478	-9.1402092	-7.5931168	-6.5733633	-6.1570606	-6.3897495	-7.2771339	-8.7801571	-10.815026	-13.258508	-15.956802	-18.736792	-21.417126	-23.817991	-25.768177	-27.109455	-27.698959	-27.410667	-26.137606	-23.795429	-20.328251	-15.716043	-9.9825039	-3.2016842	4.4985170	12.937666	21.889868	31.096592	40.284424	49.185593	57.559097	65.209366	72.000275	77.862411	82.792648	86.846283	90.122826	92.747475	94.851357	96.552933	97.943504	99.078918	99.978401	100.63033	101.00405	101.06496	100.79028	100.18266	99.278290	98.148613	96.894234	95.632050	94.477966	93.527115	92.836014	92.408440	92.188484	92.061211	91.861580	91.389915	90.432411	88.782814	86.264137	82.746277	78.158714	72.496826	65.821701	58.253784	49.962349	41.150780	32.041183	22.858299	13.815374	5.1024170	-3.1221356	-10.735984	-17.653687	-23.824081	-29.225258	-33.857765	-37.737179	-40.887390	-43.334885	-45.105164	-46.220913	-46.702511	-46.569954	-45.846111	-44.560581	-42.753689	-40.480061	-37.811451	-34.838310	-31.669971	-28.432953	-25.267580	-22.322474	-19.747631	-17.686138	-16.265255	-15.587754	-15.724176	-16.706915	-18.526903	-21.133129	-24.435431	-28.310179	-32.608612	-37.166893	-41.817101	-46.398109	-50.765289	-54.797997	-58.404545	-61.523922	-64.124542	-66.200386	-67.765182	-68.845680	-69.474640	-69.684677	-69.503242	-68.949379	-68.031837	-66.748871	-65.089302	-63.034435	-60.561089	-57.645195	-54.266090	-50.411118	-46.080162	-41.289299	-36.073013	-30.484003	-24.590076	-18.468128	-12.195641	-5.8410110	0.54564524	6.9393091	13.342533	19.782604	26.302757	32.948669	39.751785	46.712112	53.783962	60.866745	67.803711	74.388794	80.381622	85.528511	89.586784	92.348991	93.663612	93.449684	91.703171	88.495522	83.964180	78.297676	71.717323	64.458076	56.750992	48.809139	40.817650	32.928654	25.260113	17.898247	10.902206	4.3097329	-1.8570061	-7.5860891	-12.872028	-17.713068	-22.109674	-26.064190	-29.580887	-32.666386	-35.330044	-37.584057	-39.443626	-40.926975	-42.055748	-42.855694	-43.357719	-43.599293	-43.625687	-43.490700	-43.256615	-42.992882	-42.773418	-42.672813	-42.761501	-43.100605	-43.737095	-44.699623	-45.995979	-47.612167	-49.513535	-51.647682	-53.949032	-56.344162	-58.757858	-61.118244	-63.361103	-65.432373	-67.288658	-68.895813	-70.225937	-71.253639	-71.952271	-72.291176	-72.234924	-71.744659	-70.782188	-69.315933	-67.328308	-64.823074	-61.831551	-58.416264	-54.671349	-50.718983	-46.702286	-42.775330	-39.091587	-35.792316	-32.996540	-30.793615	-29.239485	-28.356518	-28.136686	-28.547161	-29.537140	-31.044725	-33.002834	-35.343220	-37.998550	-40.902573	-43.988567	-47.187412	-50.425571	-53.624344	-56.700569	-59.569355	-62.148483	-64.363976	-66.155861	-67.482910	-68.325569	-68.685944	-68.584923	-68.056473	-67.140511	-65.875076	-64.290184	-62.404137	-60.223526	-57.747131	-54.972878	-51.906536	-48.570396	-45.009617	-41.294968	-37.520794	-33.798336	-30.245388	-26.974133	-24.079035	-21.627493	-19.654316	-18.161369	-17.121950	-16.489079	-16.205912	-16.216316	-16.473286	-16.944286	-17.611969	-18.470739	-19.519457	-20.751822	-22.145725	-23.653324	-25.193264	-26.646296	-27.854733	-28.626379	-28.742659	-27.970444	-26.076984	-22.846693	-18.098722	-11.703885	-3.5996599
-53.170334	-51.783669	-50.446011	-49.193703	-48.063923	-47.094589	-46.324173	-45.791191	-45.533306	-45.585999	-45.980816	-46.743183	-47.890163	-49.428028	-51.350288	-53.636162	-56.250015	-59.141682	-62.247780	-65.494308	-68.799820	-72.079506	-75.249527	-78.231384	-80.956108	-83.367714	-85.425941	-87.108017	-88.409111	-89.341827	-89.934586	-90.228767	-90.275551	-90.131905	-89.856598	-89.506371	-89.132355	-88.777405	-88.474106	-88.243637	-88.095490	-88.027954	-88.029190	-88.078674	-88.148903	-88.207153	-88.217186	-88.140549	-87.937569	-87.567619	-86.988930	-86.157455	-85.025436	-83.539757	-81.640480	-79.260361	-76.325806	-72.760124	-68.489021	-63.448803	-57.596478	-50.920776	-43.452904	-35.274757	-26.523163	-17.388475	-8.1063271	1.0573337	9.8270226	17.942142	25.182285	31.389847	36.486580	40.481339	43.467606	45.610126	47.122723	48.239811	49.185528	50.144722	51.239574	52.515106	53.934975	55.387932	56.703651	57.675381	58.086872	57.739857	56.479504	54.215652	50.938152	46.726040	41.750370	36.271767	30.632961	25.247467	20.584703	17.151665	15.471197	16.056503	19.381987	25.850763	35.760124	49.267200	66.357635	86.821342	110.23908	135.98354	163.23746	191.02989	218.28842	243.90535	266.80984	286.04181	300.81744	310.58112	315.03818	314.16510	308.19727	297.59796	283.01013	265.20151	245.00485	223.26279	200.77943	178.28348	156.40263	135.65096	116.42528	99.010269	83.588394	70.252708	59.019787	49.841419	42.614197	37.186787	33.365200	30.917606	29.579449	29.060274	29.053165	29.246908	29.340376	29.058510	28.167370	26.487694	23.904346	20.370939	15.909033	10.601867	4.5836630	-1.9742649	-8.8791504	-15.932119	-22.942436	-29.738983	-36.178963	-42.152988	-47.587433	-52.443924	-56.716805	-60.429066	-63.626995	-66.374313	-68.745506	-70.818985	-72.670113	-74.364243	-75.950516	-77.456581	-78.885124	-80.212425	-81.389870	-82.348015	-83.003784	-83.269745	-83.065239	-82.327927	-81.024689	-79.160530	-76.784248	-73.989937	-70.913528	-67.724586	-64.613602	-61.775658	-59.392475	-57.614094	-56.542873	-56.221279	-56.625446	-57.665306	-59.191750	-61.010220	-62.899208	-64.631668	-65.996902	-66.820259	-66.978287	-66.407867	-65.108360	-63.136894	-60.598072	-57.629620	-54.386379	-51.024757	-47.689632	-44.504768	-41.567570	-38.947643	-36.688362	-34.810459	-33.315926	-32.191757	-31.412640	-30.942623	-30.736221	-30.739380	-30.891104	-31.125988	-31.377596	-31.582483	-31.684128	-31.635899	-31.402424	-30.959335	-30.290695	-29.385441	-28.232811	-26.818340	-25.120945	-23.112194	-20.757858	-18.022171	-14.874305	-11.296408	-7.2924519	-2.8966513	1.8195934	6.7435417	11.720243	16.556196	21.027523	24.892193	27.906332	29.842424	30.508360	29.765434	27.542580	23.846436	18.764599	12.462549	5.1740398	-2.8141956	-11.181870	-19.596447	-27.734783	-35.302921	-42.052284	-47.791542	-52.393188	-55.795311	-57.998535	-59.059353	-59.080765	-58.201298	-56.583611	-54.403465	-51.839996	-49.067429	-46.248737	-43.531139	-41.043114	-38.892857	-37.167511	-35.933113	-35.234581	-35.095886	-35.520115	-36.489452	-37.965305	-39.888710	-42.181236	-44.746632	-47.473198	-50.237129	-52.906586	-55.346504	-57.423988	-59.013863	-60.004307	-60.302380	-59.838821	-58.572342	-56.492805	-53.623173	-50.020107	-45.772823	-41.000244	-35.846188	-30.472681	-25.051268	-19.752668	-14.734852	-10.130338	-6.0330276	-2.4858825	0.52940702	3.0994754	5.3813047	7.5978346	10.026407	12.978827	16.774487	21.707331	28.009735	35.817211	45.137863	55.831501	67.602463	80.008118	92.484703	104.38866	115.05008	123.83289	130.19510	133.74234	134.26846	131.77802	126.48863	118.81284	109.32161	98.694595	87.662399	76.948425	67.215858	59.025352	52.806927	48.847427	47.292610	48.161167	51.366135	56.739613	64.055649	73.047928	83.420883	94.853447	106.99725	119.47280	131.86629	143.73102	154.59628	163.98399	171.43327	176.53143	178.94667	178.46019	174.99178	168.61618	159.56700	148.22659	135.10239	120.79080	105.93310	91.166412	77.076080	64.153519	52.764648	43.131519	35.329174	29.296921	24.862360	21.774279	19.740541	18.465593	17.684242	17.187073	16.836742	16.572872	16.407471	16.411518	16.695797	17.388767	18.614338	20.472231	23.022900	26.278059	30.197716	34.692867	39.633137	44.858177	50.191116	55.452423	60.472885	65.104462	69.227867	72.756607	75.637398	77.846985	79.386627	80.274719	80.539322	80.211716	79.321793	77.896484	75.960747	73.541229	70.671402	67.396667	63.778625	59.896439	55.844978	51.729126	47.655003	43.718994	39.996651	36.533222	33.338264	30.385529	27.618994	24.964836	22.347332	19.706841	17.015888	14.290781	11.595769	9.0383282	6.7556891	4.8944006	3.5863020	2.9251041	2.9478860	3.6251202	4.8616033	6.5080619	8.3816910	10.291895	12.066612	13.574297	14.738294	15.541002	16.018406	16.246418	16.322952	16.348774	16.411434	16.573914	16.869358	17.300776	17.844610	18.455578	19.071594	19.617380	20.006802	20.145111	19.931824	19.265675	18.051954	16.212477	13.696503	10.491534	6.6320338	2.2045789	-2.6512585	-7.7465382	-12.850233	-17.698841	-22.007030	-25.477674	-27.810341	-28.707947	-27.881447	-25.053680	-19.963383	-12.370681	-2.0656652	11.119487	27.294224	46.489594	68.636230	93.541962	120.87240	150.13799	180.69019	211.73079	242.33559	271.49338	298.15942	321.31915	340.05890	353.63522	361.53699	363.53162	359.69110	350.39099	336.28510	318.25314	297.33151	274.63138	251.25420	228.21478	206.37820	186.41621	168.78641	153.73088	141.29353	131.34848	123.63535	117.79599	113.40887	110.01932	107.16580	104.40247	101.31992	97.564964	92.860001	87.020653	79.970505	71.749992	62.517456	52.539764	42.172928	31.832211	21.955191	12.960993	5.2106934	-1.0266895	-5.5977759	-8.4756212	-9.7558727	-9.6394873	-8.4043350	-6.3699517	-3.8602135	-1.1692569	1.4655328	3.8799925	5.9883432	7.7773762	9.2920399	10.615785	11.849609	13.093281	14.431787	15.928239	17.623596	19.541656	21.697229	24.104767	26.784746	29.765985	33.082993	36.768223	40.840961	45.294430	50.083752	55.117271	60.253124	65.301956	70.036812	74.208321	77.564613	79.872932	80.940208	80.630997	78.879417	75.694611	71.159561	65.422539	58.684681	51.183083	43.173416	34.912682	26.644222	18.585520	10.919964	3.7920110	-2.6942208	-8.4731302	-13.513508	-17.812630	-21.389515	-24.278008	-26.520477	-28.162952	-29.251793	-29.832140	-29.947878	-29.642506	-28.960274	-27.946739	-26.648384	-25.111031	-23.377056	-21.482204	-19.452610	-17.302841	-15.035905	-12.645513	-10.120298	-7.4497013	-4.6298780
50.643284	47.914047	44.510334	40.356255	35.431084	29.774364	23.485710	16.719444	9.6743469	2.5796251	-4.3221636	-10.793680	-16.621653	-21.634417	-25.716671	-28.819967	-30.967855	-32.254486	-32.836464	-32.918331	-32.732384	-32.515121	-32.482483	-32.806698	-33.597729	-34.891457	-36.646358	-38.748783	-41.026535	-43.268417	-45.247635	-46.745583	-47.573402	-47.589096	-46.708107	-44.907349	-42.222660	-38.740833	-34.587780	-29.914375	-24.881725	-19.647316	-14.352990	-9.1157780	-4.0220418	0.87487292	5.5528507	10.015877	14.285253	18.388706	22.347883	26.166260	29.819010	33.246494	36.352730	39.010120	41.069221	42.374062	42.779854	42.171925	40.482143	37.701515	33.886131	29.156647	23.690477	17.708500	11.457975	5.1940360	-0.83774376	-6.4158440	-11.352831	-15.500548	-18.750839	-21.032593	-22.306770	-22.560833	-21.803755	-20.062790	-17.381973	-13.822424	-9.4639282	-4.4067607	1.2265544	7.2908182	13.618685	20.023005	26.300392	32.236546	37.612709	42.213692	45.837227	48.304695	49.472721	49.245178	47.584091	44.518383	40.148785	34.647171	28.250042	21.245457	13.954432	6.7085490	-0.17409325	-6.4113884	-11.776174	-16.109249	-19.325413	-21.412514	-22.424725	-22.471155	-21.702589	-20.297672	-18.450516	-16.360266	-14.222965	-12.225147	-10.538634	-9.3155479	-8.6834631	-8.7402802	-9.5496454	-11.137227	-13.488964	-16.551758	-20.237064	-24.427208	-28.983900	-33.757877	-38.598850	-43.364212	-47.926010	-52.175327	-56.023903	-59.403286	-62.261986	-64.561386	-66.271194	-67.365204	-67.817841	-67.601837	-66.687126	-65.040771	-62.627941	-59.413441	-55.364178	-50.452114	-44.658215	-37.977318	-30.423838	-22.038343	-12.894104	-3.1029470	7.1806030	17.758217	28.390427	38.803722	48.702034	57.781815	65.749817	72.341591	77.339058	80.585472	81.996681	81.567421	79.372932	75.565849	70.368782	64.063324	56.975838	49.460804	41.881832	34.591507	27.910742	22.109293	17.388998	13.871915	11.594389	10.508501	10.490798	11.357088	12.881717	14.818472	16.920509	18.956991	20.724503	22.053333	22.808281	22.886124	22.211103	20.730434	18.411354	15.240597	11.226126	6.4004555	0.82441521	-5.4100914	-12.179581	-19.331629	-26.690788	-34.067303	-41.267960	-48.107231	-54.417938	-60.059738	-64.924835	-68.940483	-72.068565	-74.302795	-75.664482	-76.197823	-75.965508	-75.045151	-73.526703	-71.510521	-69.105782	-66.428322	-63.597775	-60.733360	-57.948715	-55.346058	-53.010448	-51.005104	-49.368565	-48.114216	-47.232475	-46.695168	-46.461266	-46.483192	-46.712402	-47.103367	-47.615551	-48.213234	-48.863865	-49.535583	-50.194904	-50.805328	-51.327583	-51.721100	-51.946991	-51.971569	-51.769775	-51.328079	-50.646301	-49.738205	-48.631119	-47.364559	-45.988430	-44.560429	-43.143559	-41.802887	-40.602135	-39.599648	-38.844048	-38.369961	-38.194000	-38.311844	-38.696911	-39.301205	-40.058567	-40.890114	-41.711658	-42.441891	-43.010422	-43.364475	-43.473175	-43.328823	-42.944977	-42.351723	-41.589027	-40.699333	-39.720524	-38.680527	-37.594402	-36.463989	-35.280277	-34.028118	-32.691971	-31.262497	-29.742582	-28.151945	-26.529873	-24.935278	-23.444195	-22.144585	-21.129051	-20.486294	-20.292515	-20.603582	-21.449476	-22.831570	-24.722767	-27.070843	-29.803473	-32.834770	-36.071541	-39.418976	-42.784893	-46.082939	-49.234486	-52.170204	-54.831203	-57.170086	-59.151615	-60.752724	-61.961300	-62.773766	-63.191181	-63.214745	-62.841187	-62.059296	-60.848110	-59.177578	-57.011673	-54.313274	-51.050217	-47.201073	-42.759239	-37.734768	-32.152664	-26.048050	-19.458721	-12.416122	-4.9366417	2.9846420	11.376274	20.286894	29.775309	39.894455	50.670662	62.080826	74.031197	86.341118	98.736038	110.85220	122.25420	132.46524	141.00679	147.44389	151.43002	152.74602	151.32727	147.27596	140.85533	132.46835	122.62125	111.87805	100.81084	89.951851	79.752449	70.553452	62.569008	55.884903	50.469814	46.197327	42.874989	40.275921	38.169807	36.349762	34.652821	32.973770	31.271751	29.570963	27.956602	26.568199	25.590517	25.244495	25.778011	27.457932	30.562922	35.378418	42.193012	51.296562	62.979557	77.532967	95.247620	116.41267	141.31073	170.21034	203.35410	240.94260	283.11417	329.92169	381.30612	437.07083	496.85596	560.11768	626.11273	693.89410	762.31616	830.05432	895.63843	957.50177	1014.0399	1063.6825	1104.9694	1136.6287	1157.6492	1167.3447	1165.4008	1151.9023	1127.3373	1092.5765	1048.8292	997.57837	940.50330	879.39142	816.05225	752.23755	689.57257	629.50415	573.26440	521.85004	476.01483	436.27124	402.89807	375.95380	355.29153	340.57816	331.31766	326.87823	326.52582	329.46039	334.85562	341.89828	349.82431	357.94922	365.68863	372.57031	378.23392	382.42236	384.96478	385.75562	384.73096	381.84860	377.07217	370.36212	361.67599	350.97598	338.24179	323.48941	306.78677	288.26923	268.14661	246.70316	224.28885	201.30263	178.17012	155.32013	133.16075	112.06036	92.334419	74.239494	57.973309	43.680031	31.457802	21.366707	13.434475	7.6594486	4.0099721	2.4217119	2.7942011	4.9891267	8.8319178	14.118529	20.627384	28.136448	36.443188	45.385136	54.858025	64.827789	75.334084	86.483360	98.430069	111.34757	125.39046	140.65236	157.12411	174.65819	192.94452	211.50365	229.69908	246.77080	261.88824	274.21823	283.00146	287.62912	287.71112	283.12848	274.06232	260.99603	244.69073	226.13460	206.47284	186.92403	168.69142	152.87762	140.40802	131.97089	127.97603	128.53403	133.45641	142.27458	154.27573	168.55269	184.06339	199.69801	214.34908	226.98056	236.69293	242.77774	244.75951	242.42062	235.80603	225.20773	211.13031	194.24097	175.30971	155.14647	134.54225	114.22070	94.803650	76.793076	60.567421	46.389359	34.419868	24.733782	17.332403	12.151498	9.0637341	7.8780990	8.3389492	10.128300	12.874226	16.166817	19.581665	22.709339	25.187220	26.730816	27.159786	26.416063	24.571470	21.823528	18.479706	14.931626	11.621192	9.0020657	7.5000372	7.4756894	9.1928463	12.795479	18.294678	25.566969	34.363297	44.327892	55.025150	65.971870	76.672340	86.653885	95.499619	102.87708	108.55991	112.44246	114.54524	115.01202	114.09849	112.15340	109.59343	106.87497	104.46239	102.79768	102.27123	103.19735	105.79455	110.17244	116.32574	124.13669	133.38498	143.76668	154.92107	166.46490	178.03229	189.31679	200.11249	210.34857	220.11160	229.65215	239.37009	249.77937	261.45166	274.94553	290.72708	309.09311	330.10413	353.53903	378.87827	405.31628	431.80670	457.13290	479.99823	499.12592	513.35699	521.73859
5.5611472	-6.1557570	-15.879129	-23.715054	-29.827610	-34.423683	-37.737202	-40.013454	-41.494263	-42.404320	-42.939899	-43.260246	-43.482430	-43.680096	-43.886139	-44.098663	-44.290024	-44.417191	-44.432541	-44.293686	-43.971191	-43.453571	-42.749355	-41.886223	-40.908073	-39.870522	-38.835896	-37.868256	-37.029179	-36.374260	-35.950779	-35.795860	-35.935539	-36.383957	-37.142990	-38.202099	-39.538635	-41.118664	-42.898590	-44.827431	-46.849937	-48.910088	-50.954834	-52.937531	-54.820805	-56.578167	-58.194649	-59.666054	-60.997112	-62.198936	-63.285973	-64.273064	-65.172874	-65.993996	-66.739914	-67.408661	-67.993210	-68.482178	-68.860847	-69.111839	-69.215721	-69.151138	-68.894714	-68.420769	-67.701225	-66.705818	-65.403122	-63.762405	-61.756378	-59.364773	-56.578487	-53.403557	-49.864914	-46.008705	-41.903233	-37.637745	-33.319302	-29.067511	-25.007885	-21.263937	-17.949221	-15.159428	-12.965676	-11.409276	-10.498430	-10.207226	-10.477034	-11.220286	-12.326617	-13.670896	-15.122826	-16.557117	-17.863802	-18.956919	-19.781597	-20.317701	-20.580347	-20.616835	-20.500145	-20.320284	-20.173935	-20.154270	-20.341658	-20.796463	-21.554659	-22.626545	-23.998175	-25.635328	-27.489037	-29.501823	-31.613892	-33.768284	-35.914951	-38.013046	-40.031345	-41.947350	-43.744766	-45.409985	-46.928055	-48.278240	-49.430111	-50.340214	-50.950085	-51.185734	-50.958923	-50.170151	-48.713295	-46.481316	-43.372990	-39.299728	-34.192223	-28.006393	-20.728470	-12.378611	-3.0132298	7.2743664	18.354641	30.064339	42.210068	54.573204	66.915649	78.986404	90.528259	101.28548	111.01087	119.47368	126.46743	131.81749	135.38933	137.09460	136.89764	134.81923	130.93802	125.39015	118.36461	110.09660	100.85790	90.945633	80.669014	70.337082	60.246326	50.670792	41.855190	34.011459	27.319231	21.929577	17.971081	15.556714	14.789185	15.763272	18.563017	23.253134	29.865013	38.378239	48.700680	60.649857	73.939522	88.174728	102.85786	117.40632	131.18221	143.53085	153.82494	161.51028	166.14662	167.44078	165.26761	159.67667	150.88467	139.25516	125.26770	109.48114	92.493973	74.906647	57.288212	40.149822	23.925901	8.9629097	-4.4850330	-16.254982	-26.270231	-34.532421	-41.112045	-46.137825	-49.784992	-52.262760	-53.800671	-54.634151	-54.989861	-55.071213	-55.045479	-55.033356	-55.102097	-55.262943	-55.473179	-55.642693	-55.644402	-55.327465	-54.532200	-53.105225	-50.913521	-47.856445	-43.874954	-38.957253	-33.141235	-26.513416	-19.204851	-11.384815	-3.2522483	4.9738684	13.065046	20.794188	27.946108	34.327705	39.776737	44.169308	47.425003	49.509926	50.436531	50.260925	49.076954	47.007942	44.196587	40.793606	36.946606	32.789963	28.436594	23.972910	19.456734	14.918862	10.367638	5.7959094	1.1894178	-3.4647102	-8.1703911	-12.916946	-17.676296	-22.403145	-27.038086	-31.512922	-35.757492	-39.706657	-43.306431	-46.518250	-49.320637	-51.708317	-53.688541	-55.275875	-56.486038	-57.330269	-57.811287	-57.921787	-57.646061	-56.964401	-55.860004	-54.326450	-52.374840	-50.038380	-47.373341	-44.455555	-41.372387	-38.211479	-35.047676	-31.930582	-28.875208	-25.857412	-22.815788	-19.660065	-16.285374	-12.590691	-8.4987402	-3.9748545	0.95830536	6.2121735	11.631361	17.001148	22.062328	26.532341	30.129677	32.599297	33.735920	33.402557	31.542463	28.183405	23.433842	17.472464	10.532091	2.8799710	-5.2027497	-13.440745	-21.581541	-29.408209	-36.747837	-43.474873	-49.510353	-54.817589	-59.395363	-63.269737	-66.485535	-69.098297	-71.167633	-72.752121	-73.906181	-74.678726	-75.113228	-75.249016	-75.122986	-74.771217	-74.230179	-73.537025	-72.728836	-71.841003	-70.904694	-69.943970	-68.972900	-67.993004	-66.991341	-65.939705	-64.794434	-63.497154	-61.975857	-60.145950	-57.910816	-55.161522	-51.775566	-47.614658	-42.522480	-36.323055	-28.821301	-19.807264	-9.0652485	3.6111603	18.398138	35.415363	54.697186	76.163574	99.595634	124.61886	150.69838	177.14914	203.16100	227.83937	250.25699	269.51382	284.79819	295.44412	300.97910	301.15707	295.97424	285.66660	270.69058	251.68712	229.43668	204.80603	178.69391	151.97993	125.47821	99.901642	75.835770	53.723942	33.863274	16.409904	1.3922167	-11.269668	-21.740770	-30.245937	-37.044678	-42.407730	-46.597061	-49.850380	-52.370724	-54.321190	-55.824356	-56.965210	-57.796238	-58.343372	-58.610874	-58.584675	-58.232807	-57.503094	-56.318146	-54.567982	-52.101154	-48.714909	-44.145283	-38.057899	-30.040184	-19.596064	-6.1446099	10.976170	32.497784	59.200096	91.878044	131.29521	178.12288	232.86700	295.78662	366.80957	445.45596	530.77698	621.32391	715.15070	809.86163	902.70325	990.69525	1070.7961	1140.0850	1195.9471	1236.2458	1259.4604	1264.7860	1252.1793	1222.3486	1176.6958	1117.2122	1046.3376	966.80469	881.46887	793.15009	704.49023	617.83533	535.15381	457.98492	387.42523	324.14255	268.41721	220.20154	179.19196	144.90590	116.75797	94.130379	76.433029	63.150578	53.874695	48.320831	46.329838	47.855255	52.938919	61.677097	74.180695	90.532738	110.74756	134.73444	162.26953	192.97777	226.32780	261.63904	298.10196	334.80939	370.79727	405.09088	436.75369	464.93362	488.90512	508.10062	522.13257	530.80176	534.09528	532.17255	525.34479	514.04755	498.81006	480.22623	458.92413	435.53970	410.69266	384.96646	358.89218	332.93625	307.49350	282.88461	259.35883	237.10098	216.24236	196.87363	179.05882	162.84744	148.28433	135.41570	124.29028	114.95787	107.46411	101.84547	98.124771	96.309227	96.391762	98.355988	102.18249	107.85616	115.37071	124.72913	135.93842	148.99773	163.88040	180.51271	198.75165	218.36552	239.02017	260.27484	281.58881	302.33893	321.84808	339.42209	354.39063	366.15054	374.20563	378.20020	377.94385	373.42371	364.80521	352.42047	336.74506	318.36588	297.94257	276.16486	253.71053	231.20653	209.19664	188.11830	168.29024	149.91190	133.07352	117.77543	103.95390	91.509308	80.333557	70.333130	61.444660	53.642185	46.934944	41.357552	36.954720	33.762825	31.792145	31.012369	31.343391	32.652893	34.760677	37.448776	40.476173	43.595562	46.570782	49.192833	51.293018	52.752865	53.509583	53.557373	52.944561	51.766125	50.152786	48.256752	46.235607	44.235935	42.378571	40.747604	39.385353	38.293777	37.442860	36.785095	36.273323	35.879047	35.607967	35.509483	35.678230	36.246651	37.369541	39.202652	41.878368	45.482082	50.032860	55.470573	61.651478	68.352264	75.281891	82.099899	88.438637	93.927612	98.217926	101.00450	102.04559	101.17757	98.324783
-68.943779	-66.395081	-63.406475	-60.097710	-56.594692	-53.020969	-49.487900	-46.084526	-42.867420	-39.851772	-37.004936	-34.243671	-31.436607	-28.412285	-24.973383	-20.916134	-16.053879	-10.241799	-3.4002566	4.4667106	13.260532	22.787104	32.766354	42.851948	52.658947	61.796421	69.900711	76.665695	81.866615	85.374878	87.162750	87.298630	85.933685	83.282677	79.601753	75.165054	70.243393	65.086090	59.906841	54.874950	50.110661	45.684887	41.622555	37.908531	34.495705	31.314373	28.282385	25.315544	22.337410	19.288330	16.132673	12.863646	9.5051546	6.1104255	2.7568507	-0.46171379	-3.4455235	-6.0999823	-8.3468990	-10.133787	-11.440401	-12.281678	-12.706947	-12.795149	-12.647424	-12.377464	-12.101192	-11.926351	-11.943651	-12.219887	-12.793592	-13.673429	-14.839600	-16.247459	-17.833509	-19.522474	-21.235302	-22.896896	-24.442965	-25.825386	-27.015558	-28.005320	-28.805489	-29.442089	-29.950813	-30.370007	-30.733238	-31.062153	-31.360592	-31.610853	-31.772943	-31.787334	-31.581127	-31.077309	-30.206108	-28.916628	-27.187296	-25.033014	-22.507536	-19.700520	-16.729090	-13.725642	-10.823499	-8.1431112	-5.7814913	-3.8064146	-2.2565980	-1.1470289	-0.47827172	-0.24692416	-0.45477366	-1.1140594	-2.2478664	-3.8848457	-6.0499568	-8.7532358	-11.979070	-15.678874	-19.768742	-24.132870	-28.632416	-33.117813	-37.442657	-41.476276	-45.113426	-48.279457	-50.931168	-53.053513	-54.654011	-55.755951	-56.391899	-56.598282	-56.411308	-55.864113	-54.984531	-53.793255	-52.302597	-50.515759	-48.427700	-46.028019	-43.306293	-40.259632	-36.901443	-33.269680	-29.432945	-25.492264	-21.577469	-17.837830	-14.427703	-11.489112	-9.1337614	-7.4272203	-6.3779502	-5.9327593	-5.9795113	-6.3568363	-6.8693447	-7.3065057	-7.4628873	-7.1573877	-6.2496362	-4.6522369	-2.3376245	0.66014481	4.2490826	8.2872725	12.594766	16.968168	21.196632	25.078176	28.435049	31.126944	33.061058	34.198318	34.555336	34.202175	33.256142	31.872644	30.234001	28.537205	26.982113	25.760527	25.046938	24.991638	25.715036	27.304258	29.810377	33.246830	37.587971	42.768482	48.683197	55.188412	62.104908	69.223022	76.310486	83.122887	89.416214	94.960693	99.555031	103.03938	105.30584	106.30502	106.04749	104.60004	102.07620	98.622437	94.401367	89.574348	84.285492	78.650230	72.749146	66.628273	60.305664	53.781666	47.051506	40.116978	32.994999	25.722130	18.354023	10.961196	3.6226277	-3.5811749	-10.573900	-17.286587	-23.658392	-29.635338	-35.167915	-40.209091	-44.713543	-48.638878	-51.948929	-54.618439	-56.638535	-58.021564	-58.804688	-59.050922	-58.847694	-58.302605	-57.536983	-56.677853	-55.849323	-55.164371	-54.717514	-54.579510	-54.793999	-55.376312	-56.314388	-57.571266	-59.089031	-60.793633	-62.600353	-64.419472	-66.161835	-67.743996	-69.092583	-70.147324	-70.862755	-71.208313	-71.166885	-70.732460	-69.907303	-68.699432	-67.121284	-65.189903	-62.928753	-60.370991	-57.563217	-54.568871	-51.469875	-48.365910	-45.370552	-42.604412	-40.186161	-38.222294	-36.797421	-35.966293	-35.748787	-36.128197	-37.052933	-38.440659	-40.184227	-42.157860	-44.223198	-46.234531	-48.043312	-49.502220	-50.469513	-50.813847	-50.419750	-49.193558	-47.068844	-44.011047	-40.019695	-35.128189	-29.400494	-22.924774	-15.804822	-8.1498451	-0.063988924	8.3633051	17.064722	25.999342	35.152874	44.533829	54.165234	64.073601	74.275734	84.765396	95.502068	106.40293	117.34026	128.14471	138.61369	148.52528	157.65503	165.79359	172.76384	178.43414	182.72743	185.62433	187.16046	187.41832	186.51434	184.58340	181.76160	178.16933	173.89696	168.99451	163.46643	157.27324	150.33998	142.57071	133.86838	124.15719	113.40530	101.64426	88.982361	75.609825	61.794323	47.867233	34.201546	21.184500	9.1875963	-1.4618115	-10.504755	-17.767752	-23.171467	-26.730648	-28.545792	-28.788403	-27.682056	-25.481361	-22.451511	-18.850075	-14.912292	-10.840929	-6.8001928	-2.9138284	0.73357153	4.0931339	7.1464696	9.8996792	12.376812	14.613106	16.648046	18.518438	20.251579	21.859137	23.331871	24.636322	25.713947	26.483070	26.844551	26.690548	25.915836	24.431347	22.177170	19.134674	15.335202	10.864132	5.8599014	0.50716734	-4.9745274	-10.345373	-15.361580	-19.791218	-23.427921	-26.101269	-27.683506	-28.092682	-27.293007	-25.293583	-22.146509	-17.945129	-12.822685	-6.9512148	-0.53995955	6.1677861	12.900344	19.366638	25.268620	30.317003	34.248875	36.845863	37.950336	37.477970	35.424599	31.866377	26.952961	20.894382	13.943445	6.3753567	-1.5325574	-9.5191288	-17.353926	-24.846941	-31.853495	-38.274601	-44.053627	-49.170616	-53.634895	-57.477177	-60.741436	-63.476883	-65.730255	-67.538551	-68.922424	-69.880898	-70.387970	-70.391861	-69.817688	-68.573914	-66.562546	-63.692375	-59.893990	-55.134979	-49.432957	-42.864861	-35.570599	-27.750008	-19.653570	-11.566647	-3.7898121	3.3836398	9.6898870	14.914610	18.908627	21.597916	22.986780	23.154221	22.243820	20.448421	17.990864	15.102574	12.002424	8.8776293	5.8687849	3.0604956	0.47910255	-1.9029770	-4.1561422	-6.3775158	-8.6721859	-11.134297	-13.830954	-16.791286	-20.002396	-23.412491	-26.940430	-30.489624	-33.963673	-37.280361	-40.381905	-43.239433	-45.851543	-48.237648	-50.428024	-52.452900	-54.332867	-56.072617	-57.658699	-59.061649	-60.241425	-61.155087	-61.765068	-62.046513	-61.992790	-61.618107	-60.957325	-60.062580	-58.997540	-57.829426	-56.619980	-55.415901	-54.240032	-53.084167	-51.904438	-50.619884	-49.114662	-47.243607	-44.840412	-41.727470	-37.725807	-32.663746	-26.383413	-18.744080	-9.6229296	1.0864229	13.475679	27.622961	43.590965	61.421715	81.127213	102.67674	125.98199	150.88261	177.13416	204.40100	232.25597	260.18839	287.62039	313.93121	338.48709	360.67612	379.94275	395.82117	407.96207	416.15283	420.32578	420.55670	417.05139	410.12296	400.16275	387.60614	372.89935	356.46957	338.70126	319.92191	300.39642	280.33151	259.88712	239.19403	218.37256	197.55162	176.88322	156.55075	136.77112	117.78731	99.855499	83.225891	68.121414	54.716118	43.116837	33.350014	25.356030	18.991299	14.038331	10.222618	7.2346745	4.7549744	2.4795482	0.14401960	-2.4555812	-5.4472170	-8.8727837	-12.684871	-16.750347	-20.860054	-24.745111	-28.097782	-30.596336	-31.931908	-31.835501	-30.103031	-26.616432	-21.358578	-14.421194	-6.0040941	3.5938983	13.992231	24.752827	35.409050	45.497711	54.591312	62.327633	68.435120	72.751419	75.234421	75.964424	75.138458	73.057030	70.104744	66.726585	63.401703	60.616707	58.839664	58.496387	59.949551	63.481022	69.277771	77.420898	87.878372
-84.322678	-83.875465	-83.471024	-83.117180	-82.814842	-82.558510	-82.337311	-82.136520	-81.939331	-81.728432	-81.487457	-81.201996	-80.860199	-80.452835	-79.972824	-79.414032	-78.769753	-78.030663	-77.182625	-76.204613	-75.067398	-73.733200	-72.156715	-70.288025	-68.076820	-65.477989	-62.457687	-58.999161	-55.107201	-50.810646	-46.161987	-41.234104	-36.114075	-30.894611	-25.663893	-20.494976	-15.435578	-10.499611	-5.6609392	-0.85015553	4.0453548	9.1782465	14.734926	20.927063	27.980955	36.126068	45.582733	56.550194	69.194504	83.637299	99.944466	118.11520	138.07133	159.64705	182.57985	206.50508	230.95395	255.35994	279.07248	301.38153	321.55142	338.86136	352.65134	362.36752	367.60156	368.11990	363.87976	355.02856	341.88925	324.93213	304.73743	281.95483	257.26147	231.32591	204.77812	178.18774	152.05098	126.78420	102.72355	80.127991	59.184868	40.016415	22.686638	7.2082615	-6.4502130	-18.357256	-28.610821	-37.330547	-44.649895	-50.708633	-55.645966	-59.594997	-62.678684	-65.007652	-66.680016	-67.782845	-68.395004	-68.590981	-68.444618	-68.032478	-67.435883	-66.741386	-66.039139	-65.419418	-64.967690	-64.758591	-64.849869	-65.277161	-66.050316	-67.152016	-68.539055	-70.146080	-71.891678	-73.685867	-75.438293	-77.065964	-78.499695	-79.688721	-80.602676	-81.231094	-81.580505	-81.669678	-81.523575	-81.166847	-80.617836	-79.883308	-78.955246	-77.809387	-76.406174	-74.693954	-72.614006	-70.107277	-67.121819	-63.620625	-59.588646	-55.038479	-50.014153	-44.592072	-38.879440	-33.009781	-27.136061	-21.421883	-16.031473	-11.119339	-6.8205180	-3.2421436	-0.45696545	1.5003061	2.6338730	2.9845743	2.6246262	1.6498222	0.16994286	-1.7017460	-3.8587561	-6.2101898	-8.6869793	-11.244753	-13.863034	-16.540619	-19.288239	-22.119085	-25.039217	-28.038868	-31.086334	-34.125404	-37.076786	-39.843559	-42.319885	-44.402065	-46.000275	-47.049606	-47.518978	-47.416603	-46.791397	-45.730125	-44.350643	-42.791855	-41.201744	-39.724766	-38.489853	-37.600277	-37.126488	-37.101856	-37.522438	-38.349373	-39.514431	-40.927166	-42.483173	-44.072556	-45.587818	-46.930206	-48.014648	-48.772785	-49.154026	-49.125053	-48.668110	-47.778622	-46.462559	-44.734116	-42.614334	-40.130508	-37.316860	-34.216213	-30.882214	-27.381824	-23.797297	-20.227024	-16.784826	-13.597003	-10.797307	-8.5197067	-6.8896332	-6.0144000	-5.9740062	-6.8129034	-8.5343819	-11.097837	-14.419399	-18.375973	-22.812126	-27.548765	-32.392914	-37.147076	-41.617592	-45.621075	-48.988575	-51.567883	-53.223907	-53.838226	-53.308426	-51.547966	-48.487598	-44.078339	-38.296642	-31.151342	-22.691767	-13.016096	-2.2787747	9.3047619	21.457129	33.843536	46.082329	57.761555	68.461205	77.778900	85.356941	90.908234	94.236664	95.251244	93.970879	90.519493	85.112869	78.038002	69.628532	60.239651	50.224590	39.916229	29.614887	19.583134	10.046576	1.1997142	-6.7858281	-13.752413	-19.549723	-24.031605	-27.057810	-28.501019	-28.258533	-26.267305	-22.520382	-17.082350	-10.101329	-1.8151503	7.4502478	17.290798	27.243134	36.810844	45.496132	52.834145	58.426258	61.969181	63.276527	62.290649	59.083755	53.847965	46.875893	38.534325	29.233448	19.395645	9.4267044	-0.30779231	-9.4992113	-17.905262	-25.352188	-31.731075	-36.990208	-41.125290	-44.169495	-46.184410	-47.252861	-47.473232	-46.955070	-45.814915	-44.171734	-42.141438	-39.830551	-37.329910	-34.709267	-32.014404	-29.268131	-26.475292	-23.632471	-20.740387	-17.817265	-14.910519	-12.103574	-9.5157719	-7.2943978	-5.5985360	-4.5776906	-4.3476648	-4.9686565	-6.4289207	-8.6378345	-11.429919	-14.579309	-17.822756	-20.887669	-23.520420	-25.511189	-26.711905	-27.045420	-26.505882	-25.151554	-23.092522	-20.475979	-17.471664	-14.259350	-11.019365	-7.9261804	-5.1443172	-2.8253565	-1.1049747	-0.098894119	0.10264874	-0.55839634	-2.1006365	-4.4967813	-7.6690865	-11.488154	-15.775418	-20.309971	-24.838955	-29.090641	-32.788998	-35.668625	-37.488750	-38.045906	-37.184799	-34.807770	-30.882252	-25.446962	-18.615871	-10.579430	-1.6016927	7.9879408	17.809566	27.454588	36.514214	44.613102	51.444569	56.804615	60.619106	62.961140	64.055054	64.264931	64.069382	64.023582	64.713516	66.707245	70.508163	76.515213	84.993484	96.056747	109.66235	125.61693	143.59143	163.14206	183.73468	204.77155	225.61783	245.62755	264.16907	280.65002	294.54065	305.39655	312.87854	316.76938	316.98489	313.57782	306.73401	296.76089	284.06699	269.13757	252.50653	234.72885	216.35695	197.92159	179.92021	162.81018	147.00615	132.87915	120.75378	110.90148	103.53024	98.769325	96.652847	97.105560	99.933418	104.82460	111.36166	119.04697	127.33958	135.70044	143.64130	150.77116	156.83504	161.73889	165.55870	168.53073	171.02484	173.50270	176.46651	180.40295	185.72806	192.73907	201.57692	212.20219	224.38742	237.72372	251.64310	265.45300	278.38104	289.62701	298.41760	304.06097	305.99655	303.83539	297.38892	286.68152	271.94839	253.61577	232.26793	208.60303	183.38321	157.38271	131.34013	105.91787	81.672066	59.034386	38.305607	19.659679	3.1566558	-11.238956	-23.635906	-34.193325	-43.098530	-50.547424	-56.728329	-61.810009	-65.934196	-69.212845	-71.729736	-73.546013	-74.708572	-75.260117	-75.249092	-74.737869	-73.807648	-72.559090	-71.108299	-69.578705	-68.090324	-66.748146	-65.631859	-64.788773	-64.231110	-63.938087	-63.862133	-63.937897	-64.092216	-64.253250	-64.357231	-64.352409	-64.199951	-63.872913	-63.354305	-62.635651	-61.716957	-60.608334	-59.332920	-57.930073	-56.457458	-54.990768	-53.620262	-52.443817	-51.557270	-51.043224	-50.960209	-51.334152	-52.153221	-53.367641	-54.894104	-56.624329	-58.436531	-60.207813	-61.826088	-63.199596	-64.263344	-64.981659	-65.347267	-65.377327	-65.107697	-64.585991	-63.864887	-62.996201	-62.026100	-60.991879	-59.920181	-58.826675	-57.716915	-56.588421	-55.433628	-54.243465	-53.011257	-51.736298	-50.426811	-49.101543	-47.789932	-46.530670	-45.368702	-44.351452	-43.524456	-42.927299	-42.590122	-42.530807	-42.753128	-43.245304	-43.978725	-44.906590	-45.962070	-47.056274	-48.075924	-48.881382	-49.305382	-49.153206	-48.204735	-46.218834	-42.940628	-38.111874	-31.484404	-22.836533	-11.992061	1.1592104	16.640627	34.369099	54.139530	75.614182	98.320999	121.66119	144.92845	167.33911	188.07303	206.32135	221.33942	232.49782	239.32785	241.55627	239.12482	232.19319	221.12411	206.45314	188.84633	169.05031	147.84077	125.97367	104.14328	82.950668	62.883106	44.304832	27.457859	12.470709	-0.62686145	-11.885667	-21.417345	-29.374628	-35.932922	-41.273827	-45.571243	-48.980289	-51.629292
-66.719864	-71.159966	-74.818031	-77.865578	-80.442177	-82.654213	-84.576660	-86.257057	-87.720734	-88.976578	-90.022514	-90.850540	-91.450760	-91.814568	-91.936905	-91.817795	-91.463486	-90.887085	-90.109207	-89.158279	-88.070679	-86.890656	-85.669281	-84.462914	-83.330536	-82.330269	-81.515175	-80.928947	-80.601837	-80.547676	-80.762154	-81.223030	-81.891975	-82.717842	-83.640961	-84.597778	-85.525085	-86.363617	-87.060448	-87.570435	-87.856476	-87.889236	-87.646347	-87.111412	-86.273117	-85.124321	-83.661285	-81.882858	-79.789696	-77.383179	-74.664139	-71.631172	-68.278519	-64.593422	-60.553051	-56.121075	-51.244221	-45.849319	-39.841255	-33.102886	-25.497326	-16.873638	-7.0762296	4.0417228	16.601074	30.676743	46.276367	63.320007	81.623589	100.88892	120.70338	140.55096	159.83508	177.91275	194.13725	207.90421	218.69720	226.12646	229.95647	230.11961	226.71399	219.98747	210.31020	198.13995	183.98547	168.37138	151.80844	134.77179	117.68595	100.91795	84.774757	69.504799	55.300461	42.300957	30.594471	20.219986	11.169364	3.3902650	-3.2085903	-8.7498531	-13.377401	-17.244064	-20.498619	-23.272779	-25.670362	-27.759434	-29.568529	-31.087736	-32.274250	-33.062115	-33.375137	-33.141338	-32.307819	-30.853848	-28.800936	-26.218618	-23.225018	-19.981909	-16.684883	-13.549137	-10.793102	-8.6207294	-7.2051640	-6.6748190	-7.1033444	-8.5041571	-10.829639	-13.974060	-17.780169	-22.047632	-26.542864	-31.008923	-35.175522	-38.768692	-41.520374	-43.178329	-43.516705	-42.347233	-39.530872	-34.989132	-28.714096	-20.775549	-11.324153	-0.58929038	11.128661	23.472023	36.044014	48.430561	60.223316	71.041832	80.553192	88.487076	94.645599	98.907738	101.22855	101.63391	100.21297	97.107979	92.504166	86.619469	79.694862	71.985428	63.752048	55.253052	46.736137	38.430244	30.537180	23.224281	16.618145	10.800358	5.8062410	1.6266570	-1.7865434	-4.5121474	-6.6486192	-8.3019867	-9.5737743	-10.550321	-11.294611	-11.841628	-12.197416	-12.341746	-12.234344	-11.822727	-11.052101	-9.8746424	-8.2584343	-6.1942759	-3.7003043	-0.82386255	2.3591998	5.7480612	9.2222004	12.648397	15.888608	18.808086	21.282972	23.207113	24.497282	25.096956	24.977854	24.139805	22.608875	20.433941	17.682344	14.434868	10.781040	6.8147831	2.6310740	-1.6763068	-6.0159063	-10.298811	-14.438515	-18.350502	-21.952337	-25.164146	-27.909739	-30.118193	-31.725788	-32.677952	-32.931194	-32.454762	-31.232288	-29.263199	-26.564064	-23.169786	-19.134148	-14.529688	-9.4463177	-3.9883559	1.7299776	7.5908642	13.480132	19.295254	24.952761	30.394688	35.592522	40.548492	45.293587	49.882111	54.383369	58.871361	63.413261	68.057983	72.826370	77.703751	82.635849	87.529144	92.254150	96.653450	100.55171	103.76826	106.12984	107.48343	107.70695	106.71802	104.47903	100.99935	96.333664	90.578178	83.864662	76.352798	68.223511	59.672256	50.903591	42.127548	33.556816	25.404476	17.881794	11.194613	5.5386024	1.0923057	-1.9917269	-3.5967431	-3.6521201	-2.1421518	0.88716745	5.3255572	11.000381	17.683924	25.105732	32.969608	40.973419	48.830505	56.290302	63.156315	69.299156	74.663506	79.267700	83.195541	86.582199	89.594231	92.407455	95.185204	98.059639	101.11993	104.40872	107.92847	111.65640	115.56699	119.65784	123.97494	128.63274	133.82446	139.81924	146.94568	155.56224	166.01689	178.60229	193.51239	210.80585	230.38469	251.98929	275.21475	299.54544	324.40598	349.22202	373.48532	396.81342	419	440.04694	460.17673	479.82178	499.59207	520.22284	542.50537	567.20837	594.99316	626.32996	661.42340	700.15179	742.02649	786.17786	831.37085	876.05310	918.43463	956.59509	988.61407	1012.7122	1027.3922	1031.5669	1024.6561	1006.6482	978.11041	940.15070	894.32922	842.53241	786.81824	729.25293	671.75659	615.97076	563.16699	514.19861	469.50110	429.13599	392.86621	360.25458	330.76419	303.85321	279.04919	255.99780	234.48332	214.42407	195.84750	178.85312	163.57095	150.12126	138.58159	128.96225	121.19196	115.11268	110.48200	106.98302	104.23956	101.83675	99.346420	96.354874	92.492630	87.462517	81.063461	73.207062	63.924137	53.360489	41.762314	29.452065	16.798872	4.1863585	-8.0176640	-19.486818	-29.954670	-39.224758	-47.172531	-53.740292	-58.926655	-62.773071	-65.349197	-66.738861	-67.028252	-66.296928	-64.612091	-62.026356	-58.578339	-54.295769	-49.200367	-43.313633	-36.662876	-29.286751	-21.239428	-12.593567	-3.4409626	6.1086917	15.931330	25.894167	35.863461	45.713680	55.337910	64.658264	73.635620	82.277527	90.642975	98.843300	107.03851	115.42789	124.23601	133.69287	144.01076	155.35760	167.83031	181.42993	196.04247	211.42790	227.22235	242.95248	258.06650	271.97784	284.11884	294.00040	301.26947	305.75769	307.51678	306.83136	304.21237	300.36703	296.15222	292.51465	290.42722	290.82846	294.57245	302.39459	314.89557	332.54352	355.69110	384.60278	419.48251	460.49875	507.79697	561.49506	621.66205	688.27832	761.18347	840.01575	924.15521	1012.6724	1104.2981	1197.4122	1290.0632	1380.0121	1464.8088	1541.8868	1608.6813	1662.7582	1701.9478	1724.4780	1729.0880	1715.1290	1682.6238	1632.2947	1565.5455	1484.3970	1391.3824	1289.4061	1181.5775	1071.0398	960.79694	853.56842	751.66876	656.93079	570.67078	493.69351	426.33228	368.51511	319.84457	279.68408	247.23911	221.62930	201.94659	187.30019	176.84941	169.82787	165.56212	163.48914	163.17181	164.31458	166.77567	170.57237	175.87611	182.99231	192.32411	204.31975	219.40627	237.91641	260.01587	285.63986	314.44714	345.79889	378.76593	412.16666	444.63129	474.69028	500.87704	521.83661	536.43060	543.82861	543.57611	535.63110	520.36859	498.54626	471.23917	439.74588	405.47778	369.84354	334.14066	299.46652	266.65948	236.27260	208.58444	183.63892	161.30801	141.36507	123.55644	107.66182	93.534233	81.115959	70.432182	61.565392	54.618496	49.675266	46.765476	45.841312	46.768341	49.331360	53.252811	58.219418	63.911728	70.031044	76.319839	82.572662	88.637520	94.408524	99.813110	104.79702	109.31125	113.30389	116.71785	119.49605	121.59126	122.97834	123.66669	123.70724	123.19434	122.25983	121.05998	119.75849	118.50708	117.42866	116.60623	116.07855	115.84499	115.87791	116.14037	116.60587	117.27660	118.19722	119.46196	121.21441	123.64198	126.96755	131.44115	137.33676	144.95560	154.63763	166.77960	181.85518	200.43130	223.17368	250.83315	284.20828	324.08047	371.12418	425.79749	488.22607	558.09253
-64.482552	-65.828209	-66.446198	-66.366158	-65.644371	-64.360138	-62.611588	-60.511311	-58.181595	-55.749233	-53.339752	-51.071098	-49.047070	-47.350803	-46.039036	-45.137646	-44.639290	-44.503376	-44.658588	-45.007858	-45.435478	-45.815552	-46.021370	-45.934769	-45.454990	-44.506393	-43.044598	-41.061089	-38.585506	-35.686131	-32.468102	-29.069401	-25.654833	-22.407907	-19.520935	-17.184019	-15.573029	-14.837970	-15.092073	-16.402763	-18.785309	-22.199690	-26.551243	-31.694988	-37.443382	-43.577045	-49.857285	-56.039513	-61.886658	-67.180977	-71.734062	-75.393990	-78.049683	-79.632347	-80.114548	-79.507263	-77.855888	-75.235550	-71.746391	-67.509460	-62.662956	-57.359146	-51.761600	-46.042427	-40.379082	-34.950470	-29.932060	-25.489868	-21.773554	-18.909132	-16.991554	-16.078117	-16.183752	-17.278255	-19.286690	-22.092749	-25.545523	-29.468662	-33.671558	-37.961422	-42.155106	-46.089508	-49.629662	-52.673878	-55.155571	-57.041962	-58.330067	-59.040569	-59.210487	-58.885529	-58.112606	-56.933495	-55.379692	-53.469048	-51.204052	-48.571884	-45.546303	-42.091095	-38.165356	-33.729923	-28.755238	-23.229660	-17.167835	-10.617804	-3.6659985	3.5612392	10.900549	18.159428	25.128696	31.599047	37.379139	42.313457	46.296642	49.282093	51.282902	52.364368	52.629498	52.199196	51.190647	49.698250	47.779869	45.451458	42.690506	39.448250	35.667149	31.300285	26.329086	20.775660	14.707376	8.2331924	1.4930847	-5.3570132	-12.162155	-18.783207	-25.107521	-31.054195	-36.573486	-41.641514	-46.252312	-50.408752	-54.114841	-57.370174	-60.167690	-62.494095	-64.332832	-65.668053	-66.488831	-66.792374	-66.585617	-65.884834	-64.713158	-63.096466	-61.058212	-58.613605	-55.764271	-52.493591	-48.763542	-44.512997	-39.658268	-34.095257	-27.703918	-20.354755	-11.917073	-2.2695920	8.6873474	21.018055	34.736992	49.795006	66.067200	83.344963	101.33338	119.65627	137.86913	155.48032	171.97937	186.87018	199.70488	210.11650	217.84525	222.75580	224.84419	224.23291	221.15604	215.93628	208.95605	200.62790	191.36664	181.56538	171.57956	161.71707	152.23680	143.35349	135.24626	128.07048	121.96852	117.07932	113.54349	111.50329	111.09730	112.44967	115.65413	120.75534	127.72858	136.46100	146.73633	158.22701	170.49509	183.00476	195.14554	206.26704	215.72105	222.90808	227.32274	228.59348	226.51062	221.04091	212.32533	200.66219	186.47636	170.28047	152.63170	134.08969	115.18020	96.367355	78.035576	60.482304	43.919689	28.482687	14.242197	1.2193985	-10.599657	-21.251236	-30.783737	-39.249920	-46.701859	-53.187687	-58.749767	-63.423836	-67.238541	-70.215347	-72.368774	-73.707031	-74.233063	-73.946503	-72.846260	-70.934067	-68.218582	-64.720032	-60.474995	-55.540630	-49.998222	-43.955086	-37.544830	-30.925344	-24.274515	-17.783703	-11.649317	-6.0630922	-1.2015865	2.7839768	5.7765875	7.7004642	8.5250301	8.2659130	6.9821625	4.7705579	1.7574912	-1.9111460	-6.0803313	-10.596039	-15.313769	-20.104925	-24.860992	-29.494923	-33.940727	-38.151402	-42.095966	-45.756439	-49.125088	-52.202068	-54.993744	-57.511036	-59.767792	-61.778622	-63.556232	-65.108223	-66.434090	-67.522873	-68.352432	-68.890770	-69.100006	-68.942543	-68.388901	-67.426224	-66.065865	-64.348801	-62.347870	-60.165760	-57.929028	-55.778362	-53.856430	-52.294609	-51.200203	-50.645958	-50.663036	-51.238239	-52.315666	-53.802784	-55.579472	-57.509277	-59.451321	-61.271057	-62.849419	-64.088699	-64.915237	-65.278549	-65.147644	-64.504868	-63.338772	-61.636406	-59.376534	-56.524498	-53.029015	-48.821228	-43.815857	-37.913788	-31.005753	-22.976055	-13.706421	-3.0795360	9.0174961	22.688778	38.023800	55.089378	73.918419	94.495926	116.74271	140.49846	165.50652	191.40282	217.71274	243.85721	269.17001	292.92731	314.38666	332.83304	347.62827	358.25653	364.36386	365.78400	362.54898	354.88397	343.18451	327.98245	309.90231	289.61404	267.78821	245.05635	221.98149	199.03926	176.61038	154.98206	134.35757	114.86959	96.595367	79.571693	63.807281	49.293087	36.008617	23.926994	13.017723	3.2485933	-5.4126568	-12.996910	-19.532324	-25.042938	-29.548416	-33.063957	-35.601418	-37.170776	-37.782001	-37.446468	-36.177662	-33.990486	-30.899719	-26.917614	-22.051615	-16.303183	-9.6686220	-2.1429057	6.2738023	15.566982	25.697140	36.589603	48.126015	60.139538	72.414925	84.693741	96.684540	108.07697	118.55743	127.82518	135.60666	141.66678	145.81670	147.91885	147.88916	145.69890	141.37624	135.00816	126.74301	116.79128	105.42445	92.969284	79.796059	66.301682	52.887321	39.933258	27.774448	16.679234	6.8353748	-1.6553926	-8.7731180	-14.566225	-19.132019	-22.592865	-25.072315	-26.673607	-27.463001	-27.459227	-26.629530	-24.892006	-22.123877	-18.174194	-12.880530	-6.0882201	2.3290486	12.448404	24.278719	37.744835	52.676086	68.801865	85.753548	103.07476	120.23883	136.67332	151.79001	165.01909	175.84473	183.83987	188.69754	190.25549	188.51266	183.63377	175.94348	165.90860	154.11020	141.20877	127.90485	114.89941	102.85719	92.375992	83.963501	78.022552	74.844017	74.606468	77.380211	83.134659	91.746590	103.00843	116.63637	132.27760	149.51689	167.88367	186.85858	205.88194	224.36250	241.68974	257.24783	270.43442	280.68277	287.48825	290.43839	289.24292	283.76300	274.03369	260.27789	242.90636	222.50449	199.80223	175.63193	150.87625	126.41153	103.05305	81.507446	62.337284	45.940453	32.546249	22.225967	14.916032	10.449417	8.5903978	9.0684052	11.607578	15.948126	21.859180	29.142193	37.626225	47.156944	57.581833	68.734451	80.420891	92.409958	104.42986	116.17146	127.29829	137.46260	146.32460	153.57390	158.94962	162.25638	163.37602	162.27223	158.98872	153.64209	146.41014	137.51797	127.22414	115.80734	103.55653	90.763329	77.718018	64.707436	52.014259	39.916550	28.686522	18.588182	9.8737049	2.7787588	-2.4822021	-5.7201719	-6.7745819	-5.5148787	-1.8409222	4.3168907	12.996622	24.201860	37.895439	53.989967	72.335091	92.703354	114.77768	138.14211	162.28079	186.58714	210.38460	232.95969	253.60471	271.66641	286.59509	297.98709	305.61560	309.44461	309.62354	306.46347	300.39816	291.93515	281.60559	269.91672	257.31644	244.17010	230.75307	217.25563	203.79776	190.44893	177.24957	164.22884	151.41846	138.86072	126.61118	114.73791	103.31750	92.429993	82.153473	72.557968	63.699585	55.614597	48.313644	41.776775	35.950634	30.748413	26.054392	21.733246	17.645004	13.663893	9.7002544	5.7223291	1.7760153	-2.0006499	-5.3694601	-7.9914360	-9.4330101
[truncated: 18,254,651 more chars]
