# Supplementary material for: Neuronal tuning and population representations of shape and category in human visual cortex
Source: Nat Commun. 2024 May 30;15:4608. doi: 10.1038/s41467-024-49078-3 (PMC11139926; doi:10.1038/s41467-024-49078-3)
Supplement: Supplementary file 3 — Source Data [file 41467_2024_49078_MOESM3_ESM.zip › Source data/Figure_2A_Lineplots_MUA.txt]

----------------------------------------------------------------------------------------------------------------MUA-----------------------------------------------------------------------------------------------------------------------------------------------------------------------------------------------------------------------------------------------------------------------------------------------------------------------------------------------------------------------------------------------------------------------------------------------------

EXAMPLE CHANNEL - MAIN EFFECT OF SHAPE

DIMENSIONS: TRIALS X TIME BINS 

TIME BINS: -275	-225	-175	-125	-75	-25	25	75	125	175	225	275	325	375	425	475	525

CATEGORY LABELS PER TRIAL: 'sport'	'tool'	'instrument'	'mineral'	'animal'	'fruits'	'fruits'	'sport'	'tool'	'instrument'	'mineral'	'animal'	'mineral'	'sport'	'instrument'	'tool'	'animal'	'fruits'	'tool'	'mineral'	'instrument'	'sport'	'animal'	'fruits'	'fruits'	'tool'	'mineral'	'sport'	'animal'	'instrument'	'fruits'	'sport'	'animal'	'instrument'	'tool'	'mineral'	'fruits'	'tool'	'mineral'	'instrument'	'sport'	'animal'	'tool'	'sport'	'instrument'	'mineral'	'fruits'	'animal'	'sport'	'mineral'	'instrument'	'animal'	'tool'	'fruits'	'instrument'	'tool'	'mineral'	'sport'	'animal'	'fruits'	'animal'	'mineral'	'tool'	'fruits'	'sport'	'instrument'	'tool'	'fruits'	'mineral'	'instrument'	'animal'	'sport'	'fruits'	'sport'	'mineral'	'tool'	'instrument'	'animal'	'tool'	'sport'	'fruits'	'animal'	'instrument'	'mineral'	'animal'	'instrument'	'tool'	'sport'	'mineral'	'fruits'	'instrument'	'fruits'	'animal'	'tool'	'sport'	'mineral'	'mineral'	'fruits'	'instrument'	'tool'	'animal'	'sport'	'tool'	'mineral'	'instrument'	'sport'	'animal'	'fruits'	'animal'	'sport'	'mineral'	'instrument'	'tool'	'fruits'	'animal'	'sport'	'tool'	'fruits'	'mineral'	'instrument'	'sport'	'mineral'	'tool'	'instrument'	'fruits'	'animal'	'mineral'	'fruits'	'sport'	'instrument'	'animal'	'tool'	'animal'	'fruits'	'sport'	'tool'	'instrument'	'mineral'	'animal'	'fruits'	'instrument'	'sport'	'mineral'	'tool'	'sport'	'tool'	'mineral'	'fruits'	'instrument'	'animal'	'mineral'	'fruits'	'instrument'	'sport'	'animal'	'tool'	'sport'	'animal'	'fruits'	'mineral'	'instrument'	'tool'	'animal'	'instrument'	'fruits'	'mineral'	'tool'	'sport'	'tool'	'animal'	'mineral'	'sport'	'fruits'	'instrument'	'tool'	'mineral'	'animal'	'instrument'	'fruits'	'sport'	'fruits'	'mineral'	'instrument'	'tool'	'animal'	'sport'	'fruits'	'instrument'	'animal'	'mineral'	'sport'	'tool'	'animal'	'mineral'	'sport'	'tool'	'instrument'	'fruits'	'instrument'	'animal'	'fruits'	'tool'	'mineral'	'sport'	'fruits'	'instrument'	'mineral'	'sport'	'animal'	'tool'	'fruits'	'instrument'	'tool'	'mineral'	'sport'	'animal'	'tool'	'mineral'	'instrument'	'fruits'	'animal'	'sport'	'sport'	'animal'	'mineral'	'instrument'	'tool'	'fruits'	'mineral'	'animal'	'tool'	'fruits'	'sport'	'instrument'	'sport'	'mineral'	'animal'	'instrument'	'fruits'	'tool'	'fruits'	'instrument'	'sport'	'tool'	'animal'	'mineral'	'sport'	'animal'	'tool'	'mineral'	'instrument'	'fruits'	'instrument'	'animal'	'fruits'	'sport'	'tool'	'mineral'	'sport'	'animal'	'fruits'	'tool'	'mineral'	'instrument'	'sport'	'instrument'	'mineral'	'tool'	'fruits'	'animal'	'fruits'	'instrument'	'mineral'	'tool'	'animal'	'sport'	'instrument'	'mineral'	'fruits'	'sport'	'animal'	'tool'	'animal'	'mineral'	'sport'	'tool'	'instrument'	'fruits'	'instrument'	'tool'	'sport'	'mineral'	'animal'	'fruits'	'fruits'	'sport'	'tool'	'instrument'	'mineral'	'animal'	'mineral'	'fruits'	'instrument'	'sport'	'tool'	'animal'	'tool'	'sport'	'instrument'	'animal'	'fruits'	'mineral'	'tool'	'mineral'	'instrument'	'animal'	'sport'	'fruits'	'mineral'	'tool'	'fruits'	'instrument'	'sport'	'animal'	'tool'	'instrument'	'fruits'	'sport'	'animal'	'mineral'	'animal'	'sport'	'tool'	'instrument'	'fruits'	'mineral'	'fruits'	'mineral'	'tool'	'instrument'	'animal'	'sport'	'mineral'	'instrument'	'tool'	'animal'	'fruits'	'sport'	'mineral'	'animal'	'sport'	'tool'	'fruits'	'instrument'	'sport'	'tool'	'instrument'	'animal'	'fruits'	'mineral'	'fruits'	'sport'	'tool'	'instrument'	'mineral'	'animal'	'instrument'	'tool'	'fruits'	'sport'	'mineral'	'animal'	'sport'	'instrument'	'mineral'	'tool'	'fruits'	'animal'	'mineral'	'animal'	'fruits'	'sport'	'instrument'	'tool'	'instrument'	'fruits'	'animal'	'sport'	'tool'	'mineral'	'fruits'	'mineral'	'animal'	'instrument'	'tool'	'sport'	'instrument'	'animal'	'tool'	'sport'	'mineral'	'fruits'	'animal'	'instrument'	'tool'	'fruits'	'mineral'	'sport'	'animal'	'sport'	'fruits'	'tool'	'instrument'	'mineral'	'fruits'	'sport'	'instrument'	'mineral'	'tool'	'animal'	'mineral'	'fruits'	'instrument'	'tool'	'sport'	'animal'	'mineral'	'tool'	'fruits'	'animal'	'sport'	'instrument'	'animal'	'fruits'	'instrument'	'sport'	'tool'	'mineral'	'tool'	'animal'	'mineral'	'fruits'	'sport'	'instrument'	'tool'	'animal'	'sport'	'instrument'	'mineral'	'fruits'	'animal'	'instrument'	'mineral'	'sport'	'fruits'	'tool'	'fruits'	'sport'	'instrument'	'animal'	'mineral'	'tool'	'sport'	'instrument'	'animal'	'tool'	'fruits'	'mineral'	'tool'	'mineral'	'animal'	'fruits'	'sport'	'instrument'	'animal'	'instrument'	'sport'	'tool'	'fruits'	'mineral'	'fruits'	'animal'	'sport'	'tool'	'instrument'	'mineral'	'tool'	'fruits'	'mineral'	'instrument'	'animal'	'sport'	'mineral'	'tool'	'animal'	'fruits'	'instrument'	'sport'	'mineral'	'tool'	'animal'	'fruits'	'sport'	'instrument'	'fruits'	'sport'	'tool'	'mineral'	'instrument'	'animal'	'sport'	'mineral'	'tool'	'animal'	'instrument'	'fruits'	'instrument'	'mineral'	'animal'	'sport'	'fruits'	'tool'	'tool'	'fruits'	'animal'	'sport'	'instrument'	'mineral'	'animal'	'fruits'	'instrument'	'mineral'	'sport'	'tool'	'sport'	'mineral'	'tool'	'fruits'	'instrument'	'animal'	'mineral'	'tool'	'animal'	'sport'	'fruits'	'instrument'	'animal'	'fruits'	'tool'	'sport'	'instrument'	'mineral'	'tool'	'animal'	'instrument'	'sport'	'fruits'	'mineral'	'instrument'	'tool'	'animal'	'mineral'	'fruits'	'sport'	'tool'	'sport'	'animal'	'mineral'	'instrument'	'fruits'	'tool'	'sport'	'fruits'	'mineral'	'animal'	'instrument'	'tool'	'instrument'	'fruits'	'animal'	'mineral'	'sport'	'tool'	'fruits'	'instrument'	'mineral'	'sport'	'animal'	'instrument'	'animal'	'tool'	'sport'	'fruits'	'mineral'	'sport'	'tool'	'mineral'	'animal'	'fruits'	'instrument'	'tool'	'instrument'	'fruits'	'animal'	'sport'	'mineral'	'fruits'	'tool'	'sport'	'animal'	'instrument'	'mineral'	'sport'	'tool'	'instrument'	'mineral'	'fruits'	'animal'	'sport'	'fruits'	'animal'	'mineral'	'tool'	'instrument'	'fruits'	'animal'	'mineral'	'sport'	'instrument'	'tool'	'animal'	'sport'	'instrument'	'mineral'	'fruits'	'tool'	'mineral'	'sport'	'instrument'	'tool'	'fruits'	'animal'	'mineral'	'sport'	'animal'	'instrument'	'fruits'	'tool'	'instrument'	'sport'	'mineral'	'animal'	'fruits'	'tool'	'instrument'	'tool'	'mineral'	'sport'	'fruits'	'animal'	'fruits'	'tool'	'sport'	'instrument'	'mineral'	'animal'	'instrument'	'tool'	'fruits'	'sport'	'animal'	'mineral'	'animal'	'sport'	'mineral'	'instrument'	'tool'	'fruits'	'tool'	'sport'	'instrument'	'fruits'	'mineral'	'animal'	'instrument'	'animal'	'fruits'	'tool'	'sport'	'mineral'	'tool'	'animal'	'mineral'	'fruits'	'sport'	'instrument'	'sport'	'animal'	'instrument'	'mineral'	'fruits'	'tool'	'sport'	'mineral'	'animal'	'instrument'	'fruits'	'tool'	'sport'	'tool'	'animal'	'mineral'	'fruits'	'instrument'	'instrument'	'sport'	'tool'	'animal'	'mineral'	'fruits'	'animal'	'instrument'	'fruits'	'mineral'	'tool'	'sport'	'mineral'	'instrument'	'animal'	'tool'	'sport'	'fruits'	'mineral'	'fruits'	'animal'	'tool'	'instrument'	'sport'	'instrument'	'mineral'	'tool'	'fruits'	'animal'	'sport'	'tool'	'instrument'	'sport'	'animal'	'mineral'	'fruits'	'instrument'	'animal'	'mineral'	'fruits'	'sport'	'tool'	'mineral'	'sport'	'tool'	'instrument'	'animal'	'fruits'	'animal'	'tool'	'mineral'	'fruits'	'sport'	'instrument'	'sport'	'animal'	'mineral'	'instrument'	'fruits'	'tool'	'sport'	'mineral'	'fruits'	'animal'	'instrument'	'tool'	'tool'	'sport'	'instrument'	'fruits'	'animal'	'mineral'	'fruits'	'instrument'	'sport'	'animal'	'mineral'	'tool'	'mineral'	'sport'	'fruits'	'instrument'	'tool'	'animal'	'instrument'	'mineral'	'sport'	'fruits'	'animal'	'tool'	'sport'	'animal'	'tool'	'mineral'	'fruits'	'instrument'	'mineral'	'animal'	'tool'	'fruits'	'sport'	'instrument'	'mineral'	'tool'	'sport'	'instrument'	'fruits'	'animal'	'sport'	'tool'	'fruits'	'mineral'	'animal'	'instrument'	'sport'	'mineral'	'fruits'	'tool'	'animal'	'instrument'	'sport'	'instrument'	'animal'	'mineral'	'tool'	'fruits'	'mineral'	'fruits'	'tool'	'sport'	'instrument'	'animal'	'tool'	'fruits'	'animal'	'mineral'	'sport'	'instrument'	'sport'	'tool'	'mineral'	'animal'	'fruits'	'instrument'	'animal'	'tool'	'sport'	'instrument'	'mineral'	'fruits'	'sport'	'fruits'	'tool'	'instrument'	'mineral'	'animal'	'mineral'	'fruits'	'tool'	'animal'	'sport'	'instrument'	'fruits'	'sport'	'animal'	'mineral'	'tool'	'instrument'	'sport'	'instrument'	'animal'	'fruits'	'tool'	'mineral'	'tool'	'fruits'	'mineral'	'instrument'	'animal'	'sport'	'tool'	'instrument'	'fruits'	'animal'	'sport'	'mineral'	'sport'	'animal'	'tool'	'instrument'	'mineral'	'fruits'	'mineral'	'tool'	'sport'	'instrument'	'animal'	'fruits'	'mineral'	'instrument'	'animal'	'fruits'	'tool'	'sport'	'sport'	'tool'	'animal'	'mineral'	'instrument'	'fruits'	'animal'	'sport'	'fruits'	'tool'	'instrument'	'mineral'	'animal'	'instrument'	'fruits'	'tool'	'sport'	'mineral'	'sport'	'instrument'	'fruits'	'mineral'	'tool'	'animal'	'instrument'	'fruits'	'mineral'	'animal'	'tool'	'sport'	'mineral'	'animal'	'fruits'	'tool'	'sport'	'instrument'	'fruits'	'mineral'	'sport'	'animal'	'tool'	'instrument'	'sport'	'instrument'	'fruits'	'mineral'	'animal'	'tool'	'animal'	'sport'	'tool'	'fruits'	'mineral'	'instrument'	'fruits'	'animal'	'sport'	'tool'	'instrument'	'mineral'	'sport'	'tool'	'animal'	'instrument'	'fruits'	'mineral'	'animal'	'mineral'	'fruits'	'sport'	'tool'	'instrument'	'tool'	'animal'	'mineral'	'fruits'	'sport'	'instrument'	'instrument'	'animal'	'tool'	'fruits'	'mineral'

SHAPE LABELS PER TRIAL: '7'	'9'	'1'	'6'	'1'	'7'	'5'	'2'	'3'	'9'	'5'	'9'	'9'	'5'	'5'	'6'	'3'	'2'	'4'	'8'	'3'	'4'	'8'	'4'	'9'	'7'	'3'	'1'	'6'	'8'	'3'	'8'	'5'	'2'	'2'	'7'	'1'	'1'	'4'	'4'	'9'	'2'	'8'	'6'	'6'	'2'	'6'	'4'	'3'	'1'	'7'	'7'	'5'	'8'	'8'	'8'	'5'	'1'	'1'	'1'	'8'	'8'	'6'	'2'	'4'	'3'	'9'	'8'	'6'	'9'	'4'	'8'	'4'	'9'	'9'	'2'	'5'	'3'	'4'	'2'	'6'	'2'	'6'	'2'	'6'	'7'	'1'	'6'	'7'	'7'	'2'	'9'	'7'	'5'	'3'	'4'	'1'	'5'	'4'	'7'	'5'	'7'	'3'	'3'	'1'	'5'	'9'	'3'	'9'	'8'	'9'	'7'	'5'	'2'	'2'	'1'	'6'	'9'	'7'	'3'	'2'	'5'	'9'	'8'	'6'	'7'	'6'	'8'	'7'	'1'	'6'	'4'	'8'	'1'	'5'	'7'	'6'	'3'	'5'	'7'	'9'	'4'	'8'	'8'	'9'	'2'	'2'	'3'	'2'	'1'	'1'	'4'	'4'	'3'	'3'	'1'	'6'	'4'	'5'	'4'	'5'	'3'	'3'	'7'	'2'	'2'	'8'	'8'	'1'	'2'	'7'	'5'	'5'	'6'	'2'	'8'	'4'	'9'	'1'	'6'	'4'	'4'	'5'	'9'	'7'	'3'	'3'	'2'	'1'	'1'	'4'	'3'	'6'	'3'	'2'	'5'	'4'	'9'	'1'	'9'	'7'	'7'	'9'	'7'	'8'	'8'	'5'	'1'	'5'	'6'	'6'	'3'	'4'	'6'	'9'	'8'	'5'	'1'	'4'	'1'	'3'	'2'	'3'	'7'	'6'	'3'	'3'	'7'	'7'	'9'	'8'	'9'	'7'	'1'	'4'	'3'	'6'	'2'	'8'	'9'	'2'	'5'	'1'	'1'	'8'	'4'	'6'	'5'	'6'	'9'	'9'	'6'	'6'	'1'	'4'	'5'	'7'	'2'	'8'	'2'	'3'	'4'	'8'	'8'	'9'	'7'	'5'	'2'	'5'	'4'	'1'	'1'	'1'	'9'	'6'	'4'	'7'	'8'	'8'	'2'	'8'	'4'	'7'	'5'	'8'	'1'	'9'	'5'	'3'	'2'	'9'	'3'	'5'	'7'	'6'	'3'	'8'	'6'	'2'	'2'	'6'	'2'	'2'	'7'	'7'	'1'	'6'	'1'	'5'	'9'	'4'	'9'	'5'	'7'	'4'	'3'	'6'	'3'	'4'	'3'	'9'	'8'	'5'	'4'	'4'	'3'	'8'	'3'	'3'	'3'	'4'	'5'	'3'	'5'	'9'	'4'	'7'	'8'	'6'	'4'	'2'	'9'	'6'	'1'	'2'	'9'	'3'	'4'	'2'	'8'	'1'	'7'	'2'	'7'	'6'	'1'	'6'	'7'	'6'	'1'	'1'	'2'	'9'	'9'	'5'	'6'	'2'	'8'	'4'	'7'	'9'	'1'	'8'	'8'	'7'	'5'	'5'	'5'	'8'	'5'	'5'	'9'	'6'	'2'	'9'	'2'	'1'	'8'	'7'	'7'	'9'	'6'	'6'	'2'	'9'	'3'	'7'	'9'	'3'	'2'	'5'	'4'	'2'	'1'	'5'	'7'	'2'	'1'	'3'	'6'	'8'	'8'	'4'	'9'	'1'	'4'	'3'	'1'	'4'	'8'	'3'	'6'	'5'	'1'	'5'	'4'	'4'	'6'	'3'	'7'	'7'	'8'	'2'	'3'	'5'	'3'	'9'	'8'	'4'	'7'	'4'	'7'	'5'	'4'	'8'	'9'	'9'	'9'	'1'	'9'	'3'	'3'	'5'	'2'	'5'	'5'	'1'	'6'	'6'	'4'	'6'	'7'	'7'	'1'	'8'	'6'	'2'	'9'	'2'	'7'	'1'	'6'	'1'	'2'	'5'	'8'	'8'	'1'	'4'	'2'	'8'	'6'	'4'	'3'	'7'	'3'	'2'	'7'	'9'	'8'	'7'	'4'	'7'	'5'	'6'	'6'	'1'	'5'	'2'	'3'	'9'	'2'	'2'	'4'	'8'	'8'	'4'	'3'	'6'	'1'	'7'	'4'	'1'	'8'	'2'	'1'	'5'	'1'	'3'	'9'	'3'	'9'	'6'	'5'	'5'	'6'	'9'	'8'	'2'	'9'	'7'	'5'	'3'	'8'	'1'	'6'	'7'	'4'	'3'	'4'	'2'	'8'	'2'	'5'	'7'	'2'	'3'	'5'	'6'	'8'	'1'	'5'	'7'	'9'	'6'	'3'	'3'	'1'	'3'	'1'	'4'	'6'	'8'	'1'	'4'	'9'	'5'	'4'	'7'	'6'	'3'	'4'	'4'	'3'	'7'	'8'	'9'	'4'	'1'	'1'	'9'	'2'	'5'	'2'	'9'	'8'	'7'	'6'	'5'	'8'	'2'	'6'	'9'	'7'	'4'	'6'	'5'	'3'	'7'	'1'	'5'	'5'	'9'	'1'	'8'	'4'	'5'	'4'	'5'	'9'	'7'	'7'	'9'	'9'	'9'	'8'	'4'	'7'	'6'	'6'	'8'	'6'	'3'	'8'	'8'	'5'	'2'	'7'	'4'	'7'	'2'	'1'	'6'	'1'	'1'	'1'	'9'	'2'	'2'	'8'	'2'	'4'	'3'	'3'	'6'	'3'	'3'	'2'	'4'	'4'	'2'	'7'	'8'	'7'	'8'	'5'	'1'	'3'	'4'	'9'	'1'	'4'	'8'	'3'	'9'	'2'	'9'	'1'	'9'	'9'	'4'	'3'	'8'	'7'	'8'	'1'	'9'	'6'	'3'	'5'	'5'	'5'	'5'	'3'	'6'	'1'	'2'	'2'	'6'	'4'	'8'	'5'	'6'	'7'	'1'	'2'	'2'	'6'	'7'	'7'	'3'	'6'	'1'	'8'	'2'	'2'	'7'	'6'	'7'	'7'	'6'	'1'	'8'	'1'	'4'	'3'	'9'	'1'	'6'	'4'	'4'	'5'	'9'	'7'	'1'	'6'	'9'	'7'	'5'	'4'	'8'	'6'	'2'	'1'	'9'	'2'	'3'	'9'	'6'	'3'	'8'	'5'	'7'	'4'	'3'	'8'	'2'	'3'	'5'	'2'	'9'	'8'	'4'	'3'	'5'	'5'	'1'	'3'	'1'	'2'	'3'	'2'	'2'	'3'	'4'	'9'	'4'	'3'	'6'	'4'	'2'	'5'	'4'	'2'	'7'	'8'	'7'	'6'	'9'	'8'	'5'	'9'	'8'	'5'	'7'	'7'	'1'	'4'	'5'	'5'	'5'	'4'	'9'	'1'	'6'	'7'	'6'	'1'	'6'	'3'	'2'	'3'	'9'	'7'	'8'	'8'	'9'	'6'	'8'	'1'	'3'	'8'	'4'	'4'	'4'	'6'	'2'	'1'	'1'	'7'	'7'	'2'	'2'	'7'	'9'	'9'	'9'	'3'	'9'	'7'	'3'	'2'	'7'	'8'	'6'	'9'	'5'	'4'	'5'	'6'	'6'	'5'	'3'	'3'	'4'	'3'	'8'	'1'	'1'	'1'	'5'	'2'	'8'	'9'	'8'	'6'	'8'	'5'	'4'	'6'	'7'	'1'	'5'	'2'	'9'	'6'	'4'	'9'	'8'	'5'	'1'	'4'	'1'	'6'	'4'	'5'	'2'	'5'	'4'	'7'	'3'	'2'	'8'	'8'	'9'	'7'	'2'	'9'	'5'	'1'	'5'	'6'	'7'	'7'	'6'	'7'	'9'	'8'	'2'	'2'	'1'	'2'	'8'	'4'	'6'	'3'	'4'	'7'	'6'	'3'	'1'	'5'	'3'	'1'	'3'	'8'	'9'	'3'	'8'	'6'	'1'	'2'	'2'	'9'	'4'	'9'	'2'	'1'	'6'	'3'	'6'	'9'	'6'	'8'	'2'	'6'	'3'	'5'	'7'	'7'	'3'	'7'	'8'	'3'	'8'	'3'	'5'	'6'	'4'	'9'	'4'	'4'	'7'	'7'	'5'	'1'	'4'	'2'	'7'	'1'	'1'	'4'	'1'	'5'	'5'	'2'	'8'	'5'	'9'	'8'	'9'	'3'	'8'	'9'	'2'	'7'	'7'	'9'	'9'	'9'	'5'	'1'	'3'	'6'	'4'	'5'	'4'	'5'	'3'	'2'	'1'	'8'	'3'	'2'	'1'	'6'	'5'	'7'	'2'	'7'	'8'

DATA:

-36.6666666666667	3.33333333333334	3.33333333333334	-16.6666666666667	43.3333333333333	3.33333333333334	23.3333333333333	23.3333333333333	-16.6666666666667	-16.6666666666667	3.33333333333334	23.3333333333333	23.3333333333333	43.3333333333333	23.3333333333333	43.3333333333333	-36.6666666666667
0	-20	40	0	-20	0	20	0	-20	-20	60	-20	-60	20	-40	-20	-60
-50	-70	-10	90	10	30	50	-10	-30	10	-70	-30	10	-30	-90	-50	-90
33.3333333333333	13.3333333333333	13.3333333333333	-6.66666666666667	-26.6666666666667	-26.6666666666667	13.3333333333333	-26.6666666666667	-26.6666666666667	33.3333333333333	13.3333333333333	-6.66666666666667	33.3333333333333	93.3333333333333	53.3333333333333	73.3333333333333	-26.6666666666667
33.3333333333333	-26.6666666666667	-6.66666666666667	33.3333333333333	-6.66666666666667	-26.6666666666667	33.3333333333333	33.3333333333333	-6.66666666666667	13.3333333333333	13.3333333333333	-26.6666666666667	-26.6666666666667	-26.6666666666667	13.3333333333333	13.3333333333333	-26.6666666666667
10	-10	30	-10	-10	-10	-30	-10	-10	30	30	30	-10	50	-10	30	-30
16.6666666666667	-3.33333333333334	-3.33333333333334	36.6666666666667	-23.3333333333333	-23.3333333333333	-23.3333333333333	-23.3333333333333	-23.3333333333333	-3.33333333333334	16.6666666666667	16.6666666666667	-3.33333333333334	-3.33333333333334	-43.3333333333333	16.6666666666667	-43.3333333333333
26.6666666666667	26.6666666666667	6.66666666666666	-33.3333333333333	-13.3333333333333	-13.3333333333333	46.6666666666667	-13.3333333333333	6.66666666666666	6.66666666666666	6.66666666666666	-13.3333333333333	-33.3333333333333	-13.3333333333333	6.66666666666666	6.66666666666666	-33.3333333333333
40	0	0	-40	0	0	0	-20	-40	-20	0	40	20	0	0	20	-40
-16.6666666666667	43.3333333333333	-16.6666666666667	-16.6666666666667	3.33333333333333	3.33333333333333	3.33333333333333	3.33333333333333	3.33333333333333	43.3333333333333	43.3333333333333	43.3333333333333	3.33333333333333	23.3333333333333	43.3333333333333	-16.6666666666667	-16.6666666666667
13.3333333333333	-6.66666666666667	-26.6666666666667	-6.66666666666667	-6.66666666666667	33.3333333333333	53.3333333333333	33.3333333333333	33.3333333333333	-6.66666666666667	13.3333333333333	13.3333333333333	13.3333333333333	33.3333333333333	73.3333333333333	-6.66666666666667	-26.6666666666667
-16.6666666666667	-16.6666666666667	-36.6666666666667	23.3333333333333	43.3333333333333	3.33333333333334	43.3333333333333	63.3333333333333	-16.6666666666667	-16.6666666666667	23.3333333333333	23.3333333333333	3.33333333333334	23.3333333333333	-16.6666666666667	-16.6666666666667	-36.6666666666667
0	0	0	-20	40	-20	0	20	20	40	-40	0	40	20	20	20	-40
-10	10	-10	-10	10	10	10	10	10	130	130	90	110	30	30	30	-10
-10	30	-10	10	10	-30	30	10	30	10	10	70	10	10	-10	-10	-50
-10	10	-10	-10	30	-10	30	10	10	-10	-30	10	-10	30	-50	-30	-50
20	0	-20	20	20	-40	-20	-20	-40	0	20	-20	0	-20	40	0	-40
16.6666666666667	-23.3333333333333	-3.33333333333333	-3.33333333333333	-23.3333333333333	36.6666666666667	-3.33333333333333	16.6666666666667	-3.33333333333333	-3.33333333333333	76.6666666666667	36.6666666666667	16.6666666666667	-3.33333333333333	36.6666666666667	36.6666666666667	-23.3333333333333
-3.33333333333333	-23.3333333333333	-3.33333333333333	16.6666666666667	16.6666666666667	-3.33333333333333	16.6666666666667	-3.33333333333333	36.6666666666667	16.6666666666667	-3.33333333333333	16.6666666666667	56.6666666666667	16.6666666666667	16.6666666666667	-23.3333333333333	-23.3333333333333
-33.3333333333333	-33.3333333333333	-13.3333333333333	6.66666666666666	66.6666666666667	6.66666666666666	106.666666666667	-33.3333333333333	-13.3333333333333	6.66666666666666	26.6666666666667	86.6666666666667	-13.3333333333333	26.6666666666667	26.6666666666667	-13.3333333333333	-53.3333333333333
26.6666666666667	-33.3333333333333	-13.3333333333333	46.6666666666667	-13.3333333333333	-13.3333333333333	6.66666666666666	6.66666666666666	-13.3333333333333	6.66666666666666	6.66666666666666	6.66666666666666	-13.3333333333333	-13.3333333333333	26.6666666666667	6.66666666666666	-53.3333333333333
6.66666666666666	6.66666666666666	6.66666666666666	6.66666666666666	6.66666666666666	-33.3333333333333	46.6666666666667	-53.3333333333333	-53.3333333333333	-53.3333333333333	-33.3333333333333	-13.3333333333333	-13.3333333333333	6.66666666666666	6.66666666666666	-33.3333333333333	-53.3333333333333
13.3333333333333	-6.66666666666667	-6.66666666666667	-26.6666666666667	-26.6666666666667	53.3333333333333	-6.66666666666667	33.3333333333333	13.3333333333333	13.3333333333333	33.3333333333333	-6.66666666666667	53.3333333333333	13.3333333333333	53.3333333333333	73.3333333333333	-26.6666666666667
-26.6666666666667	-6.66666666666666	13.3333333333333	13.3333333333333	-6.66666666666666	13.3333333333333	-26.6666666666667	13.3333333333333	-46.6666666666667	-46.6666666666667	-26.6666666666667	-46.6666666666667	-26.6666666666667	-26.6666666666667	-26.6666666666667	-46.6666666666667	-46.6666666666667
33.3333333333333	-6.66666666666667	-26.6666666666667	-6.66666666666667	33.3333333333333	-26.6666666666667	-6.66666666666667	33.3333333333333	-6.66666666666667	13.3333333333333	-6.66666666666667	-6.66666666666667	-6.66666666666667	13.3333333333333	33.3333333333333	13.3333333333333	-26.6666666666667
-20	20	40	20	-20	-40	-40	-20	-20	0	-20	0	-20	0	40	0	-40
50	-10	-10	-10	10	-30	10	10	-30	-30	-30	-30	-30	-30	-10	-10	-50
-6.66666666666666	33.3333333333333	-26.6666666666667	53.3333333333333	-26.6666666666667	-26.6666666666667	-26.6666666666667	-26.6666666666667	33.3333333333333	33.3333333333333	-6.66666666666666	-6.66666666666666	-6.66666666666666	-26.6666666666667	13.3333333333333	33.3333333333333	-46.6666666666667
10	-10	-30	10	-10	30	-10	-10	-10	30	110	-10	10	30	-10	-10	-30
-6.66666666666667	-6.66666666666667	-6.66666666666667	-6.66666666666667	13.3333333333333	13.3333333333333	-6.66666666666667	13.3333333333333	13.3333333333333	33.3333333333333	33.3333333333333	13.3333333333333	113.333333333333	53.3333333333333	53.3333333333333	53.3333333333333	-26.6666666666667
-3.33333333333334	76.6666666666667	-23.3333333333333	-23.3333333333333	-3.33333333333334	-23.3333333333333	16.6666666666667	36.6666666666667	36.6666666666667	-43.3333333333333	-23.3333333333333	-43.3333333333333	-3.33333333333334	-3.33333333333334	16.6666666666667	36.6666666666667	-43.3333333333333
10	50	-10	-10	-10	-30	-10	-10	30	110	10	10	10	10	70	90	-30
10	-30	-10	30	-10	10	-10	-30	10	-30	10	-30	30	30	10	50	-30
-20	20	0	0	0	0	0	0	60	20	40	0	20	20	-20	20	-20
-3.33333333333334	-43.3333333333333	-23.3333333333333	36.6666666666667	16.6666666666667	16.6666666666667	-3.33333333333334	-23.3333333333333	-43.3333333333333	-3.33333333333334	16.6666666666667	76.6666666666667	56.6666666666667	16.6666666666667	56.6666666666667	36.6666666666667	-43.3333333333333
26.6666666666667	26.6666666666667	6.66666666666666	-33.3333333333333	-13.3333333333333	-13.3333333333333	46.6666666666667	-33.3333333333333	-13.3333333333333	46.6666666666667	26.6666666666667	66.6666666666667	26.6666666666667	46.6666666666667	46.6666666666667	6.66666666666666	-33.3333333333333
-90	-70	30	70	70	-10	-50	-30	-90	-70	-90	-90	-90	-90	-50	-110	-110
-20	60	0	-20	-20	0	20	-40	20	40	0	40	80	20	0	20	-40
-13.3333333333333	6.66666666666667	-13.3333333333333	6.66666666666667	6.66666666666667	6.66666666666667	26.6666666666667	26.6666666666667	26.6666666666667	6.66666666666667	6.66666666666667	6.66666666666667	26.6666666666667	26.6666666666667	66.6666666666667	26.6666666666667	-13.3333333333333
-20	0	-20	20	0	20	-20	-40	0	-40	20	40	-20	20	0	0	-40
6.66666666666666	-33.3333333333333	66.6666666666667	-13.3333333333333	6.66666666666666	-33.3333333333333	-13.3333333333333	-13.3333333333333	6.66666666666666	6.66666666666666	-13.3333333333333	6.66666666666666	-13.3333333333333	-33.3333333333333	6.66666666666666	26.6666666666667	-33.3333333333333
-26.6666666666667	-26.6666666666667	13.3333333333333	13.3333333333333	33.3333333333333	-6.66666666666667	53.3333333333333	-6.66666666666667	13.3333333333333	-6.66666666666667	33.3333333333333	33.3333333333333	13.3333333333333	13.3333333333333	13.3333333333333	13.3333333333333	-26.6666666666667
6.66666666666666	6.66666666666666	-13.3333333333333	26.6666666666667	-13.3333333333333	-13.3333333333333	-13.3333333333333	-33.3333333333333	26.6666666666667	26.6666666666667	126.666666666667	66.6666666666667	26.6666666666667	-13.3333333333333	-13.3333333333333	-33.3333333333333	-33.3333333333333
-13.3333333333333	-13.3333333333333	-13.3333333333333	6.66666666666667	26.6666666666667	6.66666666666667	26.6666666666667	6.66666666666667	26.6666666666667	46.6666666666667	6.66666666666667	46.6666666666667	46.6666666666667	66.6666666666667	126.666666666667	126.666666666667	-13.3333333333333
3.33333333333334	-36.6666666666667	3.33333333333334	23.3333333333333	-16.6666666666667	23.3333333333333	43.3333333333333	3.33333333333334	-16.6666666666667	3.33333333333334	3.33333333333334	3.33333333333334	43.3333333333333	3.33333333333334	103.333333333333	-36.6666666666667	-36.6666666666667
-23.3333333333333	-3.33333333333334	76.6666666666667	-23.3333333333333	-3.33333333333334	-23.3333333333333	16.6666666666667	-23.3333333333333	-3.33333333333334	-43.3333333333333	-43.3333333333333	-3.33333333333334	-3.33333333333334	16.6666666666667	36.6666666666667	-3.33333333333334	-43.3333333333333
-36.6666666666667	-16.6666666666667	3.33333333333334	-16.6666666666667	23.3333333333333	43.3333333333333	3.33333333333334	-16.6666666666667	-16.6666666666667	3.33333333333334	23.3333333333333	23.3333333333333	-16.6666666666667	3.33333333333334	63.3333333333333	23.3333333333333	-36.6666666666667
30	-10	-10	-30	30	-10	30	10	10	-10	30	-30	10	10	30	30	-30
-43.3333333333333	16.6666666666667	36.6666666666667	-3.33333333333334	16.6666666666667	-23.3333333333333	16.6666666666667	-23.3333333333333	-23.3333333333333	16.6666666666667	-43.3333333333333	-23.3333333333333	-23.3333333333333	-3.33333333333334	-23.3333333333333	-23.3333333333333	-43.3333333333333
10	-10	10	-10	-10	10	-10	10	10	-10	70	-10	-30	70	30	30	-30
6.66666666666667	-13.3333333333333	-13.3333333333333	6.66666666666667	26.6666666666667	-13.3333333333333	26.6666666666667	-13.3333333333333	26.6666666666667	86.6666666666667	6.66666666666667	86.6666666666667	6.66666666666667	6.66666666666667	66.6666666666667	126.666666666667	-13.3333333333333
20	0	0	0	-20	0	20	-60	-20	-40	20	-20	0	-40	40	-40	-60
43.3333333333333	3.33333333333334	3.33333333333334	-16.6666666666667	-16.6666666666667	-16.6666666666667	-16.6666666666667	3.33333333333334	23.3333333333333	63.3333333333333	43.3333333333333	23.3333333333333	23.3333333333333	63.3333333333333	3.33333333333334	43.3333333333333	-36.6666666666667
-10	-10	-10	-10	-10	50	10	10	10	110	30	70	90	110	50	50	-10
-10	30	-30	10	10	-10	30	-10	10	10	30	-10	30	-10	-30	50	-30
0	0	-20	0	20	0	0	20	0	80	60	20	-20	40	40	40	-20
-20	40	0	20	-20	-20	-20	-20	40	100	60	20	20	20	80	60	-20
-20	0	-40	20	40	0	-20	-20	-60	0	-20	-20	-40	-40	-40	0	-60
46.6666666666667	26.6666666666667	-33.3333333333333	26.6666666666667	-33.3333333333333	-33.3333333333333	-13.3333333333333	-33.3333333333333	-33.3333333333333	46.6666666666667	26.6666666666667	-13.3333333333333	26.6666666666667	-13.3333333333333	-13.3333333333333	26.6666666666667	-33.3333333333333
-3.33333333333333	-3.33333333333333	-3.33333333333333	16.6666666666667	-23.3333333333333	16.6666666666667	-3.33333333333333	16.6666666666667	76.6666666666667	136.666666666667	36.6666666666667	96.6666666666667	136.666666666667	56.6666666666667	16.6666666666667	16.6666666666667	-23.3333333333333
-23.3333333333333	16.6666666666667	56.6666666666667	-23.3333333333333	-23.3333333333333	-3.33333333333334	-3.33333333333334	-23.3333333333333	-43.3333333333333	-23.3333333333333	36.6666666666667	16.6666666666667	-23.3333333333333	-3.33333333333334	16.6666666666667	-23.3333333333333	-63.3333333333333
-26.6666666666667	33.3333333333333	-26.6666666666667	13.3333333333333	13.3333333333333	-6.66666666666667	33.3333333333333	-6.66666666666667	13.3333333333333	53.3333333333333	-26.6666666666667	13.3333333333333	33.3333333333333	93.3333333333333	73.3333333333333	113.333333333333	-26.6666666666667
-10	30	-10	-10	-10	10	-10	-30	10	10	10	10	-10	30	50	10	-30
30	10	-30	10	-10	-10	-10	-10	-30	-10	50	10	-10	-10	10	30	-30
-3.33333333333333	-3.33333333333333	-23.3333333333333	-23.3333333333333	36.6666666666667	16.6666666666667	36.6666666666667	16.6666666666667	-23.3333333333333	16.6666666666667	36.6666666666667	-3.33333333333333	36.6666666666667	-23.3333333333333	16.6666666666667	36.6666666666667	-23.3333333333333
-26.6666666666667	-6.66666666666667	-6.66666666666667	13.3333333333333	13.3333333333333	13.3333333333333	-26.6666666666667	13.3333333333333	-26.6666666666667	-26.6666666666667	53.3333333333333	13.3333333333333	13.3333333333333	33.3333333333333	13.3333333333333	13.3333333333333	-26.6666666666667
-30	10	10	10	30	-30	10	10	10	-10	10	30	30	10	-10	10	-30
13.3333333333333	13.3333333333333	-6.66666666666667	-6.66666666666667	-6.66666666666667	-6.66666666666667	-6.66666666666667	33.3333333333333	-26.6666666666667	33.3333333333333	53.3333333333333	33.3333333333333	33.3333333333333	73.3333333333333	33.3333333333333	33.3333333333333	-26.6666666666667
56.6666666666667	16.6666666666667	-23.3333333333333	-3.33333333333333	-23.3333333333333	-23.3333333333333	16.6666666666667	-3.33333333333333	36.6666666666667	-3.33333333333333	-23.3333333333333	-3.33333333333333	16.6666666666667	16.6666666666667	-23.3333333333333	76.6666666666667	-23.3333333333333
-16.6666666666667	23.3333333333333	-16.6666666666667	3.33333333333334	-36.6666666666667	43.3333333333333	23.3333333333333	-16.6666666666667	23.3333333333333	3.33333333333334	3.33333333333334	43.3333333333333	23.3333333333333	3.33333333333334	63.3333333333333	63.3333333333333	-36.6666666666667
-10	30	-30	10	-30	30	50	50	-30	-10	30	-10	30	10	10	10	-30
-10	-10	-10	10	-10	30	10	30	30	90	70	30	30	50	10	30	-10
-13.3333333333333	-33.3333333333333	46.6666666666667	6.66666666666666	-33.3333333333333	26.6666666666667	-13.3333333333333	-13.3333333333333	-33.3333333333333	-33.3333333333333	-13.3333333333333	-13.3333333333333	66.6666666666667	-13.3333333333333	26.6666666666667	26.6666666666667	-33.3333333333333
-23.3333333333333	-23.3333333333333	16.6666666666667	-23.3333333333333	36.6666666666667	16.6666666666667	56.6666666666667	96.6666666666667	-3.33333333333333	56.6666666666667	16.6666666666667	-3.33333333333333	-3.33333333333333	-3.33333333333333	-3.33333333333333	-23.3333333333333	-23.3333333333333
10	-10	-10	-10	10	10	30	-10	50	70	30	50	10	10	30	50	-10
-16.6666666666667	-16.6666666666667	43.3333333333333	-16.6666666666667	3.33333333333334	3.33333333333334	3.33333333333334	-36.6666666666667	-36.6666666666667	43.3333333333333	23.3333333333333	23.3333333333333	3.33333333333334	-16.6666666666667	3.33333333333334	-16.6666666666667	-36.6666666666667
-3.33333333333333	-23.3333333333333	36.6666666666667	-3.33333333333333	-3.33333333333333	-3.33333333333333	-23.3333333333333	-23.3333333333333	36.6666666666667	-23.3333333333333	16.6666666666667	16.6666666666667	16.6666666666667	116.666666666667	36.6666666666667	36.6666666666667	-23.3333333333333
-16.6666666666667	23.3333333333333	3.33333333333333	23.3333333333333	-16.6666666666667	-16.6666666666667	3.33333333333333	3.33333333333333	-16.6666666666667	3.33333333333333	23.3333333333333	3.33333333333333	23.3333333333333	3.33333333333333	23.3333333333333	3.33333333333333	-16.6666666666667
10	30	-10	-10	-10	-10	-10	-30	-10	50	10	30	10	110	-30	-30	-30
3.33333333333334	3.33333333333334	-16.6666666666667	-36.6666666666667	-16.6666666666667	63.3333333333333	3.33333333333334	23.3333333333333	-16.6666666666667	-16.6666666666667	23.3333333333333	-36.6666666666667	43.3333333333333	3.33333333333334	-16.6666666666667	-16.6666666666667	-36.6666666666667
-6.66666666666667	13.3333333333333	53.3333333333333	-26.6666666666667	-6.66666666666667	-26.6666666666667	-26.6666666666667	-6.66666666666667	33.3333333333333	93.3333333333333	93.3333333333333	-26.6666666666667	13.3333333333333	33.3333333333333	53.3333333333333	13.3333333333333	-26.6666666666667
-3.33333333333333	-3.33333333333333	36.6666666666667	-3.33333333333333	-3.33333333333333	-23.3333333333333	-3.33333333333333	36.6666666666667	16.6666666666667	116.666666666667	116.666666666667	76.6666666666667	16.6666666666667	56.6666666666667	-23.3333333333333	96.6666666666667	-23.3333333333333
-30	-10	10	10	10	10	10	-30	70	30	70	10	10	-30	50	30	-30
46.6666666666667	-33.3333333333333	6.66666666666666	-13.3333333333333	6.66666666666666	-13.3333333333333	6.66666666666666	-13.3333333333333	6.66666666666666	6.66666666666666	6.66666666666666	26.6666666666667	66.6666666666667	6.66666666666666	-33.3333333333333	26.6666666666667	-33.3333333333333
-3.33333333333333	16.6666666666667	-23.3333333333333	36.6666666666667	-3.33333333333333	-23.3333333333333	56.6666666666667	16.6666666666667	-3.33333333333333	36.6666666666667	-3.33333333333333	-3.33333333333333	76.6666666666667	-23.3333333333333	-23.3333333333333	-3.33333333333333	-23.3333333333333
-23.3333333333333	36.6666666666667	-3.33333333333334	-3.33333333333334	-3.33333333333334	-3.33333333333334	-3.33333333333334	-3.33333333333334	-23.3333333333333	-3.33333333333334	-23.3333333333333	-23.3333333333333	16.6666666666667	76.6666666666667	16.6666666666667	96.6666666666667	-43.3333333333333
33.3333333333333	-6.66666666666667	13.3333333333333	-26.6666666666667	-6.66666666666667	-6.66666666666667	53.3333333333333	-6.66666666666667	33.3333333333333	13.3333333333333	13.3333333333333	13.3333333333333	53.3333333333333	13.3333333333333	33.3333333333333	33.3333333333333	-26.6666666666667
36.6666666666667	-3.33333333333333	16.6666666666667	-23.3333333333333	-3.33333333333333	-23.3333333333333	-3.33333333333333	-23.3333333333333	-3.33333333333333	16.6666666666667	-3.33333333333333	16.6666666666667	-23.3333333333333	16.6666666666667	16.6666666666667	36.6666666666667	-23.3333333333333
20	-20	20	-20	20	-20	40	40	20	40	20	-20	-20	40	60	0	-20
13.3333333333333	53.3333333333333	-26.6666666666667	-6.66666666666666	-26.6666666666667	-6.66666666666666	-26.6666666666667	-26.6666666666667	13.3333333333333	-6.66666666666666	53.3333333333333	-6.66666666666666	-6.66666666666666	-26.6666666666667	-6.66666666666666	13.3333333333333	-46.6666666666667
10	-10	-10	-10	-10	30	30	70	50	10	30	30	30	30	10	30	-10
-6.66666666666667	13.3333333333333	-6.66666666666667	-6.66666666666667	33.3333333333333	-26.6666666666667	-6.66666666666667	-6.66666666666667	13.3333333333333	33.3333333333333	-6.66666666666667	53.3333333333333	33.3333333333333	-26.6666666666667	13.3333333333333	33.3333333333333	-26.6666666666667
53.3333333333333	-26.6666666666667	13.3333333333333	-26.6666666666667	-6.66666666666666	-6.66666666666666	13.3333333333333	-6.66666666666666	-6.66666666666666	-26.6666666666667	-6.66666666666666	13.3333333333333	13.3333333333333	-6.66666666666666	-6.66666666666666	13.3333333333333	-46.6666666666667
-26.6666666666667	53.3333333333333	-26.6666666666667	-6.66666666666667	-6.66666666666667	13.3333333333333	-26.6666666666667	-26.6666666666667	-26.6666666666667	33.3333333333333	-6.66666666666667	-6.66666666666667	53.3333333333333	-6.66666666666667	-26.6666666666667	-6.66666666666667	-26.6666666666667
20	20	20	-20	-20	-20	0	20	0	40	0	-20	0	20	-20	0	-40
-6.66666666666667	-26.6666666666667	-26.6666666666667	13.3333333333333	33.3333333333333	13.3333333333333	73.3333333333333	113.333333333333	93.3333333333333	53.3333333333333	33.3333333333333	13.3333333333333	13.3333333333333	13.3333333333333	-6.66666666666667	13.3333333333333	-26.6666666666667
20	0	40	-20	0	-40	-20	20	0	20	-20	20	-40	-20	0	-20	-40
-33.3333333333333	-13.3333333333333	6.66666666666666	26.6666666666667	46.6666666666667	-33.3333333333333	66.6666666666667	26.6666666666667	46.6666666666667	46.6666666666667	-13.3333333333333	26.6666666666667	-13.3333333333333	26.6666666666667	6.66666666666666	-33.3333333333333	-33.3333333333333
-6.66666666666667	-26.6666666666667	-6.66666666666667	13.3333333333333	-6.66666666666667	33.3333333333333	-26.6666666666667	13.3333333333333	33.3333333333333	13.3333333333333	53.3333333333333	53.3333333333333	13.3333333333333	13.3333333333333	13.3333333333333	33.3333333333333	-26.6666666666667
13.3333333333333	-26.6666666666667	-26.6666666666667	13.3333333333333	-6.66666666666667	33.3333333333333	-26.6666666666667	-26.6666666666667	-26.6666666666667	-6.66666666666667	-6.66666666666667	13.3333333333333	33.3333333333333	33.3333333333333	-26.6666666666667	-26.6666666666667	-26.6666666666667
10	-30	-10	-10	10	30	-10	30	-10	-10	10	-10	30	10	10	70	-30
13.3333333333333	13.3333333333333	13.3333333333333	-26.6666666666667	-6.66666666666666	-6.66666666666666	-6.66666666666666	53.3333333333333	-6.66666666666666	-6.66666666666666	-26.6666666666667	-6.66666666666666	-6.66666666666666	-6.66666666666666	-26.6666666666667	53.3333333333333	-46.6666666666667
20	-20	40	-20	0	-20	20	20	0	20	60	-20	20	60	20	-20	-20
-26.6666666666667	13.3333333333333	-26.6666666666667	33.3333333333333	-26.6666666666667	33.3333333333333	33.3333333333333	13.3333333333333	-26.6666666666667	13.3333333333333	53.3333333333333	-6.66666666666666	-46.6666666666667	-26.6666666666667	13.3333333333333	-6.66666666666666	-46.6666666666667
23.3333333333333	-36.6666666666667	23.3333333333333	-16.6666666666667	3.33333333333334	3.33333333333334	3.33333333333334	-16.6666666666667	-16.6666666666667	-16.6666666666667	-16.6666666666667	63.3333333333333	-36.6666666666667	23.3333333333333	3.33333333333334	23.3333333333333	-36.6666666666667
-6.66666666666667	-26.6666666666667	-6.66666666666667	-6.66666666666667	-26.6666666666667	73.3333333333333	13.3333333333333	73.3333333333333	-6.66666666666667	53.3333333333333	-6.66666666666667	53.3333333333333	-26.6666666666667	13.3333333333333	73.3333333333333	13.3333333333333	-26.6666666666667
3.33333333333334	3.33333333333334	23.3333333333333	3.33333333333334	-36.6666666666667	3.33333333333334	-16.6666666666667	23.3333333333333	-36.6666666666667	-16.6666666666667	3.33333333333334	-16.6666666666667	-36.6666666666667	-56.6666666666667	3.33333333333334	3.33333333333334	-56.6666666666667
-3.33333333333334	-3.33333333333334	36.6666666666667	-23.3333333333333	-3.33333333333334	-3.33333333333334	-23.3333333333333	16.6666666666667	16.6666666666667	-23.3333333333333	-3.33333333333334	-23.3333333333333	-43.3333333333333	-23.3333333333333	16.6666666666667	16.6666666666667	-43.3333333333333
36.6666666666667	-3.33333333333334	-23.3333333333333	56.6666666666667	-43.3333333333333	-23.3333333333333	-43.3333333333333	-43.3333333333333	-3.33333333333334	-43.3333333333333	-23.3333333333333	16.6666666666667	16.6666666666667	16.6666666666667	-23.3333333333333	36.6666666666667	-43.3333333333333
-26.6666666666667	33.3333333333333	-26.6666666666667	13.3333333333333	13.3333333333333	-6.66666666666667	33.3333333333333	-6.66666666666667	-6.66666666666667	-6.66666666666667	33.3333333333333	-6.66666666666667	-6.66666666666667	-26.6666666666667	13.3333333333333	33.3333333333333	-26.6666666666667
-13.3333333333333	6.66666666666666	-13.3333333333333	6.66666666666666	26.6666666666667	-13.3333333333333	6.66666666666666	26.6666666666667	6.66666666666666	26.6666666666667	26.6666666666667	-33.3333333333333	6.66666666666666	26.6666666666667	-13.3333333333333	86.6666666666667	-33.3333333333333
26.6666666666667	-33.3333333333333	6.66666666666666	-13.3333333333333	26.6666666666667	-13.3333333333333	6.66666666666666	6.66666666666666	-33.3333333333333	-53.3333333333333	66.6666666666667	-13.3333333333333	-13.3333333333333	-33.3333333333333	-33.3333333333333	-33.3333333333333	-53.3333333333333
23.3333333333333	3.33333333333334	23.3333333333333	-36.6666666666667	-16.6666666666667	3.33333333333334	23.3333333333333	3.33333333333334	63.3333333333333	3.33333333333334	23.3333333333333	-16.6666666666667	-16.6666666666667	63.3333333333333	23.3333333333333	83.3333333333333	-36.6666666666667
-43.3333333333333	16.6666666666667	36.6666666666667	-23.3333333333333	16.6666666666667	-3.33333333333334	16.6666666666667	-3.33333333333334	-3.33333333333334	-23.3333333333333	36.6666666666667	-3.33333333333334	-3.33333333333334	-3.33333333333334	-3.33333333333334	-23.3333333333333	-43.3333333333333
-3.33333333333333	-23.3333333333333	16.6666666666667	-3.33333333333333	-3.33333333333333	16.6666666666667	-3.33333333333333	-3.33333333333333	16.6666666666667	96.6666666666667	56.6666666666667	36.6666666666667	-23.3333333333333	16.6666666666667	56.6666666666667	56.6666666666667	-23.3333333333333
-10	-10	-30	30	-10	30	-10	-30	-10	10	10	10	-30	-30	-30	-10	-30
-3.33333333333334	-3.33333333333334	-23.3333333333333	16.6666666666667	-23.3333333333333	36.6666666666667	16.6666666666667	16.6666666666667	-23.3333333333333	16.6666666666667	-3.33333333333334	-43.3333333333333	-23.3333333333333	16.6666666666667	136.666666666667	36.6666666666667	-43.3333333333333
-33.3333333333333	6.66666666666666	-13.3333333333333	6.66666666666666	6.66666666666666	26.6666666666667	6.66666666666666	-33.3333333333333	-13.3333333333333	26.6666666666667	46.6666666666667	6.66666666666666	26.6666666666667	26.6666666666667	6.66666666666666	-13.3333333333333	-53.3333333333333
13.3333333333333	33.3333333333333	13.3333333333333	-26.6666666666667	-26.6666666666667	-6.66666666666667	33.3333333333333	-6.66666666666667	-26.6666666666667	13.3333333333333	13.3333333333333	33.3333333333333	33.3333333333333	13.3333333333333	53.3333333333333	-6.66666666666667	-26.6666666666667
-6.66666666666667	13.3333333333333	13.3333333333333	13.3333333333333	-26.6666666666667	-6.66666666666667	93.3333333333333	-6.66666666666667	53.3333333333333	53.3333333333333	13.3333333333333	33.3333333333333	13.3333333333333	33.3333333333333	33.3333333333333	53.3333333333333	-26.6666666666667
6.66666666666666	6.66666666666666	6.66666666666666	-13.3333333333333	-13.3333333333333	6.66666666666666	6.66666666666666	-13.3333333333333	6.66666666666666	46.6666666666667	-33.3333333333333	26.6666666666667	6.66666666666666	-33.3333333333333	6.66666666666666	26.6666666666667	-33.3333333333333
6.66666666666667	6.66666666666667	6.66666666666667	-13.3333333333333	-13.3333333333333	6.66666666666667	6.66666666666667	46.6666666666667	66.6666666666667	26.6666666666667	66.6666666666667	86.6666666666667	6.66666666666667	26.6666666666667	6.66666666666667	46.6666666666667	-13.3333333333333
-30	10	30	-30	10	10	-30	50	-30	-30	-10	10	10	-30	10	50	-30
-6.66666666666667	13.3333333333333	-26.6666666666667	33.3333333333333	-26.6666666666667	13.3333333333333	33.3333333333333	33.3333333333333	13.3333333333333	93.3333333333333	13.3333333333333	73.3333333333333	93.3333333333333	13.3333333333333	73.3333333333333	13.3333333333333	-26.6666666666667
6.66666666666666	-13.3333333333333	6.66666666666666	-33.3333333333333	46.6666666666667	-13.3333333333333	-13.3333333333333	-13.3333333333333	6.66666666666666	46.6666666666667	26.6666666666667	-13.3333333333333	26.6666666666667	6.66666666666666	-33.3333333333333	6.66666666666666	-33.3333333333333
-23.3333333333333	16.6666666666667	-23.3333333333333	36.6666666666667	-23.3333333333333	16.6666666666667	16.6666666666667	-3.33333333333333	-3.33333333333333	16.6666666666667	16.6666666666667	36.6666666666667	16.6666666666667	36.6666666666667	36.6666666666667	56.6666666666667	-23.3333333333333
-10	-30	10	-10	-10	50	-10	-50	-10	-30	-10	10	-10	70	10	30	-50
30	-10	-10	50	-30	-30	10	-30	-50	-50	-30	-50	30	-30	-50	-50	-50
-23.3333333333333	16.6666666666667	16.6666666666667	-43.3333333333333	16.6666666666667	16.6666666666667	-3.33333333333334	-43.3333333333333	-23.3333333333333	-43.3333333333333	-43.3333333333333	-63.3333333333333	-23.3333333333333	16.6666666666667	-43.3333333333333	-23.3333333333333	-63.3333333333333
10	-10	-10	50	-10	-30	-30	-30	-10	-10	30	10	10	50	10	30	-30
30	10	10	-30	-10	-10	-10	30	-10	50	30	50	-30	70	-10	70	-30
30	30	10	-10	-30	-30	-10	-10	30	50	10	30	30	-10	150	110	-30
13.3333333333333	-46.6666666666667	-46.6666666666667	-26.6666666666667	33.3333333333333	73.3333333333333	53.3333333333333	33.3333333333333	53.3333333333333	13.3333333333333	13.3333333333333	33.3333333333333	33.3333333333333	33.3333333333333	-6.66666666666666	-6.66666666666666	-46.6666666666667
3.33333333333333	-16.6666666666667	-16.6666666666667	43.3333333333333	3.33333333333333	-16.6666666666667	23.3333333333333	3.33333333333333	-16.6666666666667	43.3333333333333	23.3333333333333	123.333333333333	43.3333333333333	63.3333333333333	63.3333333333333	23.3333333333333	-16.6666666666667
3.33333333333334	3.33333333333334	-16.6666666666667	43.3333333333333	-16.6666666666667	-16.6666666666667	-36.6666666666667	23.3333333333333	43.3333333333333	63.3333333333333	-16.6666666666667	43.3333333333333	-36.6666666666667	-16.6666666666667	43.3333333333333	83.3333333333333	-36.6666666666667
33.3333333333333	-26.6666666666667	-6.66666666666667	33.3333333333333	-26.6666666666667	-6.66666666666667	13.3333333333333	-6.66666666666667	13.3333333333333	53.3333333333333	-6.66666666666667	33.3333333333333	33.3333333333333	13.3333333333333	53.3333333333333	73.3333333333333	-26.6666666666667
-43.3333333333333	-3.33333333333334	-3.33333333333334	-3.33333333333334	56.6666666666667	-3.33333333333334	-23.3333333333333	-23.3333333333333	-3.33333333333334	36.6666666666667	-43.3333333333333	76.6666666666667	-43.3333333333333	16.6666666666667	56.6666666666667	-3.33333333333334	-43.3333333333333
6.66666666666667	6.66666666666667	-13.3333333333333	-13.3333333333333	6.66666666666667	6.66666666666667	6.66666666666667	26.6666666666667	26.6666666666667	26.6666666666667	26.6666666666667	66.6666666666667	86.6666666666667	26.6666666666667	46.6666666666667	26.6666666666667	-13.3333333333333
13.3333333333333	-6.66666666666667	-6.66666666666667	-26.6666666666667	13.3333333333333	13.3333333333333	13.3333333333333	33.3333333333333	53.3333333333333	73.3333333333333	-6.66666666666667	33.3333333333333	-26.6666666666667	-6.66666666666667	-26.6666666666667	-6.66666666666667	-26.6666666666667
36.6666666666667	-23.3333333333333	16.6666666666667	-3.33333333333333	-3.33333333333333	-23.3333333333333	16.6666666666667	16.6666666666667	96.6666666666667	-3.33333333333333	-3.33333333333333	96.6666666666667	96.6666666666667	56.6666666666667	-3.33333333333333	36.6666666666667	-23.3333333333333
3.33333333333333	3.33333333333333	3.33333333333333	-16.6666666666667	23.3333333333333	-16.6666666666667	3.33333333333333	3.33333333333333	-16.6666666666667	23.3333333333333	43.3333333333333	23.3333333333333	3.33333333333333	3.33333333333333	83.3333333333333	-16.6666666666667	-16.6666666666667
0	-20	40	-20	0	0	20	40	-20	20	40	0	20	0	40	0	-20
10	-30	-10	-30	10	50	30	-30	-10	-30	30	30	30	50	30	50	-50
-16.6666666666667	-16.6666666666667	3.33333333333333	3.33333333333333	23.3333333333333	3.33333333333333	43.3333333333333	23.3333333333333	23.3333333333333	83.3333333333333	-16.6666666666667	43.3333333333333	23.3333333333333	103.333333333333	103.333333333333	63.3333333333333	-16.6666666666667
30	-30	-30	30	10	-10	-10	50	30	50	10	10	50	-30	10	-10	-30
16.6666666666667	16.6666666666667	-3.33333333333333	-23.3333333333333	-23.3333333333333	16.6666666666667	-23.3333333333333	16.6666666666667	-3.33333333333333	-3.33333333333333	-3.33333333333333	-3.33333333333333	36.6666666666667	36.6666666666667	16.6666666666667	16.6666666666667	-23.3333333333333
-13.3333333333333	-33.3333333333333	-33.3333333333333	26.6666666666667	-13.3333333333333	66.6666666666667	6.66666666666666	-13.3333333333333	6.66666666666666	46.6666666666667	6.66666666666666	-33.3333333333333	-13.3333333333333	-13.3333333333333	66.6666666666667	-13.3333333333333	-33.3333333333333
-10	10	-10	30	-30	10	30	50	50	-10	-30	10	-10	30	10	10	-30
-26.6666666666667	-26.6666666666667	33.3333333333333	33.3333333333333	13.3333333333333	-26.6666666666667	13.3333333333333	13.3333333333333	-6.66666666666667	-6.66666666666667	-6.66666666666667	-6.66666666666667	113.333333333333	53.3333333333333	13.3333333333333	-26.6666666666667	-26.6666666666667
0	20	20	20	-40	-20	20	-20	-40	-60	-40	-60	-20	-40	80	-20	-60
60	-20	-20	-40	20	0	-20	20	40	-20	0	0	-20	60	20	-20	-40
0	0	20	-20	0	0	-20	20	40	0	100	20	-20	0	20	80	-20
-6.66666666666667	13.3333333333333	-6.66666666666667	-6.66666666666667	-6.66666666666667	13.3333333333333	13.3333333333333	-6.66666666666667	-6.66666666666667	13.3333333333333	53.3333333333333	-6.66666666666667	13.3333333333333	73.3333333333333	13.3333333333333	13.3333333333333	-26.6666666666667
-10	-10	-10	30	10	-10	-10	10	-30	10	10	50	10	50	10	10	-30
36.6666666666667	36.6666666666667	-43.3333333333333	-23.3333333333333	-23.3333333333333	16.6666666666667	-43.3333333333333	16.6666666666667	-3.33333333333334	-3.33333333333334	-3.33333333333334	36.6666666666667	16.6666666666667	36.6666666666667	-3.33333333333334	36.6666666666667	-43.3333333333333
56.6666666666667	16.6666666666667	-23.3333333333333	-43.3333333333333	-23.3333333333333	16.6666666666667	-3.33333333333334	-23.3333333333333	16.6666666666667	-23.3333333333333	-23.3333333333333	-3.33333333333334	-43.3333333333333	-23.3333333333333	-3.33333333333334	16.6666666666667	-43.3333333333333
-20	-20	20	20	0	0	-20	20	20	40	-20	-20	0	80	-20	100	-20
46.6666666666667	-33.3333333333333	26.6666666666667	-33.3333333333333	-13.3333333333333	6.66666666666666	-33.3333333333333	26.6666666666667	-33.3333333333333	-33.3333333333333	-13.3333333333333	46.6666666666667	6.66666666666666	-13.3333333333333	46.6666666666667	-13.3333333333333	-53.3333333333333
-3.33333333333333	16.6666666666667	-3.33333333333333	-3.33333333333333	-3.33333333333333	-3.33333333333333	-23.3333333333333	-23.3333333333333	16.6666666666667	56.6666666666667	16.6666666666667	-23.3333333333333	-3.33333333333333	-23.3333333333333	-3.33333333333333	16.6666666666667	-23.3333333333333
-13.3333333333333	6.66666666666667	-13.3333333333333	-13.3333333333333	46.6666666666667	-13.3333333333333	26.6666666666667	46.6666666666667	6.66666666666667	26.6666666666667	6.66666666666667	6.66666666666667	-13.3333333333333	6.66666666666667	6.66666666666667	26.6666666666667	-13.3333333333333
-6.66666666666666	-6.66666666666666	13.3333333333333	-6.66666666666666	13.3333333333333	-6.66666666666666	13.3333333333333	-6.66666666666666	-26.6666666666667	33.3333333333333	33.3333333333333	33.3333333333333	-26.6666666666667	-46.6666666666667	53.3333333333333	-46.6666666666667	-46.6666666666667
13.3333333333333	-26.6666666666667	33.3333333333333	13.3333333333333	-6.66666666666667	-26.6666666666667	-26.6666666666667	13.3333333333333	33.3333333333333	33.3333333333333	-26.6666666666667	13.3333333333333	13.3333333333333	33.3333333333333	53.3333333333333	-6.66666666666667	-26.6666666666667
-3.33333333333333	36.6666666666667	16.6666666666667	-23.3333333333333	-23.3333333333333	-3.33333333333333	-3.33333333333333	36.6666666666667	-3.33333333333333	56.6666666666667	-23.3333333333333	16.6666666666667	16.6666666666667	36.6666666666667	96.6666666666667	96.6666666666667	-23.3333333333333
-23.3333333333333	16.6666666666667	-3.33333333333333	-3.33333333333333	16.6666666666667	-3.33333333333333	-23.3333333333333	-3.33333333333333	-3.33333333333333	-23.3333333333333	16.6666666666667	-3.33333333333333	36.6666666666667	16.6666666666667	16.6666666666667	56.6666666666667	-23.3333333333333
-26.6666666666667	13.3333333333333	13.3333333333333	13.3333333333333	-6.66666666666666	-6.66666666666666	-26.6666666666667	33.3333333333333	-6.66666666666666	13.3333333333333	53.3333333333333	53.3333333333333	33.3333333333333	33.3333333333333	-6.66666666666666	-26.6666666666667	-46.6666666666667
-30	10	30	-10	10	-10	-30	50	10	10	-10	50	50	-10	-30	90	-30
-3.33333333333333	16.6666666666667	16.6666666666667	-23.3333333333333	16.6666666666667	-23.3333333333333	-23.3333333333333	96.6666666666667	16.6666666666667	-23.3333333333333	16.6666666666667	16.6666666666667	76.6666666666667	-23.3333333333333	56.6666666666667	76.6666666666667	-23.3333333333333
20	0	-20	-20	0	20	-40	-40	0	40	20	0	-20	0	-40	0	-40
23.3333333333333	3.33333333333333	3.33333333333333	-16.6666666666667	-16.6666666666667	3.33333333333333	3.33333333333333	43.3333333333333	23.3333333333333	43.3333333333333	63.3333333333333	23.3333333333333	103.333333333333	83.3333333333333	23.3333333333333	43.3333333333333	-16.6666666666667
-23.3333333333333	-23.3333333333333	16.6666666666667	-23.3333333333333	16.6666666666667	36.6666666666667	-3.33333333333334	16.6666666666667	-43.3333333333333	-43.3333333333333	76.6666666666667	16.6666666666667	36.6666666666667	-23.3333333333333	16.6666666666667	16.6666666666667	-43.3333333333333
-16.6666666666667	23.3333333333333	-16.6666666666667	23.3333333333333	-16.6666666666667	3.33333333333333	-16.6666666666667	23.3333333333333	43.3333333333333	3.33333333333333	43.3333333333333	23.3333333333333	23.3333333333333	23.3333333333333	83.3333333333333	43.3333333333333	-16.6666666666667
-6.66666666666666	33.3333333333333	-26.6666666666667	-6.66666666666666	-46.6666666666667	53.3333333333333	-46.6666666666667	13.3333333333333	-6.66666666666666	-6.66666666666666	33.3333333333333	-6.66666666666666	-6.66666666666666	-26.6666666666667	-26.6666666666667	-26.6666666666667	-46.6666666666667
6.66666666666667	6.66666666666667	-13.3333333333333	6.66666666666667	6.66666666666667	-13.3333333333333	6.66666666666667	26.6666666666667	26.6666666666667	46.6666666666667	26.6666666666667	26.6666666666667	46.6666666666667	26.6666666666667	6.66666666666667	26.6666666666667	-13.3333333333333
0	-40	-20	-20	40	40	-40	-40	0	-40	0	20	80	-40	40	20	-60
-36.6666666666667	-16.6666666666667	23.3333333333333	3.33333333333334	43.3333333333333	-16.6666666666667	3.33333333333334	-16.6666666666667	23.3333333333333	-36.6666666666667	-16.6666666666667	3.33333333333334	3.33333333333334	-16.6666666666667	43.3333333333333	-16.6666666666667	-36.6666666666667
-26.6666666666667	-6.66666666666667	13.3333333333333	13.3333333333333	-6.66666666666667	13.3333333333333	-26.6666666666667	13.3333333333333	-6.66666666666667	33.3333333333333	53.3333333333333	-6.66666666666667	-26.6666666666667	93.3333333333333	13.3333333333333	-6.66666666666667	-26.6666666666667
16.6666666666667	-3.33333333333333	36.6666666666667	-23.3333333333333	-3.33333333333333	-23.3333333333333	16.6666666666667	-3.33333333333333	-3.33333333333333	-3.33333333333333	56.6666666666667	16.6666666666667	56.6666666666667	76.6666666666667	36.6666666666667	36.6666666666667	-23.3333333333333
16.6666666666667	-43.3333333333333	-3.33333333333334	36.6666666666667	16.6666666666667	-23.3333333333333	36.6666666666667	-23.3333333333333	-23.3333333333333	16.6666666666667	16.6666666666667	36.6666666666667	36.6666666666667	56.6666666666667	16.6666666666667	36.6666666666667	-43.3333333333333
-10	10	-10	30	-10	-10	30	70	90	30	30	50	10	30	50	-10	-10
26.6666666666667	6.66666666666667	-13.3333333333333	-13.3333333333333	6.66666666666667	-13.3333333333333	-13.3333333333333	26.6666666666667	6.66666666666667	6.66666666666667	6.66666666666667	26.6666666666667	86.6666666666667	6.66666666666667	86.6666666666667	-13.3333333333333	-13.3333333333333
13.3333333333333	-26.6666666666667	13.3333333333333	-6.66666666666666	-26.6666666666667	33.3333333333333	53.3333333333333	-46.6666666666667	13.3333333333333	-6.66666666666666	93.3333333333333	53.3333333333333	-26.6666666666667	33.3333333333333	-6.66666666666666	-6.66666666666666	-46.6666666666667
-6.66666666666667	-6.66666666666667	-6.66666666666667	-6.66666666666667	13.3333333333333	13.3333333333333	33.3333333333333	33.3333333333333	13.3333333333333	33.3333333333333	33.3333333333333	13.3333333333333	33.3333333333333	93.3333333333333	113.333333333333	73.3333333333333	-6.66666666666667
3.33333333333333	-16.6666666666667	23.3333333333333	3.33333333333333	-16.6666666666667	3.33333333333333	23.3333333333333	-16.6666666666667	23.3333333333333	43.3333333333333	3.33333333333333	63.3333333333333	23.3333333333333	23.3333333333333	3.33333333333333	43.3333333333333	-16.6666666666667
23.3333333333333	-36.6666666666667	-16.6666666666667	3.33333333333334	3.33333333333334	23.3333333333333	-36.6666666666667	-16.6666666666667	-36.6666666666667	-16.6666666666667	-16.6666666666667	23.3333333333333	43.3333333333333	3.33333333333334	63.3333333333333	3.33333333333334	-36.6666666666667
-10	-30	30	-10	10	10	-30	10	30	-10	-10	-10	10	10	-10	10	-50
60	0	-20	-20	20	-40	-40	-40	-40	-20	0	-40	-40	-20	-20	-40	-40
10	-30	10	50	-30	-10	30	-10	-10	-30	-10	-10	-10	10	10	50	-30
-13.3333333333333	-13.3333333333333	6.66666666666666	26.6666666666667	6.66666666666666	-13.3333333333333	-13.3333333333333	6.66666666666666	26.6666666666667	6.66666666666666	66.6666666666667	46.6666666666667	86.6666666666667	46.6666666666667	6.66666666666666	-13.3333333333333	-33.3333333333333
30	-10	30	-10	-30	-10	-10	-10	-30	-30	-30	-30	10	30	10	10	-30
93.3333333333333	-6.66666666666667	-26.6666666666667	13.3333333333333	-26.6666666666667	-46.6666666666667	-66.6666666666667	-66.6666666666667	-26.6666666666667	-46.6666666666667	-26.6666666666667	13.3333333333333	-66.6666666666667	-6.66666666666667	-46.6666666666667	-6.66666666666667	-86.6666666666667
13.3333333333333	-6.66666666666666	33.3333333333333	-6.66666666666666	-26.6666666666667	-6.66666666666666	-46.6666666666667	-6.66666666666666	-26.6666666666667	-46.6666666666667	13.3333333333333	-26.6666666666667	73.3333333333333	13.3333333333333	-6.66666666666666	-26.6666666666667	-46.6666666666667
-16.6666666666667	23.3333333333333	23.3333333333333	-16.6666666666667	-16.6666666666667	3.33333333333334	-36.6666666666667	3.33333333333334	43.3333333333333	3.33333333333334	-16.6666666666667	-16.6666666666667	-16.6666666666667	3.33333333333334	3.33333333333334	23.3333333333333	-36.6666666666667
3.33333333333333	3.33333333333333	3.33333333333333	-16.6666666666667	3.33333333333333	3.33333333333333	43.3333333333333	83.3333333333333	43.3333333333333	23.3333333333333	63.3333333333333	23.3333333333333	43.3333333333333	103.333333333333	3.33333333333333	3.33333333333333	-16.6666666666667
-13.3333333333333	-13.3333333333333	-33.3333333333333	26.6666666666667	46.6666666666667	-13.3333333333333	-13.3333333333333	6.66666666666666	6.66666666666666	-13.3333333333333	66.6666666666667	46.6666666666667	106.666666666667	126.666666666667	26.6666666666667	6.66666666666666	-33.3333333333333
-3.33333333333334	-23.3333333333333	36.6666666666667	-43.3333333333333	16.6666666666667	16.6666666666667	16.6666666666667	-23.3333333333333	-43.3333333333333	-23.3333333333333	16.6666666666667	16.6666666666667	-3.33333333333334	-3.33333333333334	-43.3333333333333	-43.3333333333333	-43.3333333333333
6.66666666666666	-13.3333333333333	-13.3333333333333	6.66666666666666	26.6666666666667	-13.3333333333333	26.6666666666667	-33.3333333333333	-13.3333333333333	-13.3333333333333	-13.3333333333333	66.6666666666667	46.6666666666667	66.6666666666667	-13.3333333333333	-33.3333333333333	-33.3333333333333
-26.6666666666667	53.3333333333333	-26.6666666666667	-46.6666666666667	33.3333333333333	13.3333333333333	-26.6666666666667	-6.66666666666666	-6.66666666666666	33.3333333333333	-26.6666666666667	33.3333333333333	73.3333333333333	-46.6666666666667	-26.6666666666667	-6.66666666666666	-46.6666666666667
13.3333333333333	-26.6666666666667	-26.6666666666667	13.3333333333333	-26.6666666666667	53.3333333333333	33.3333333333333	53.3333333333333	33.3333333333333	13.3333333333333	-6.66666666666667	-6.66666666666667	13.3333333333333	-6.66666666666667	33.3333333333333	13.3333333333333	-26.6666666666667
-10	10	10	10	-10	-10	50	10	30	-30	30	70	50	10	30	-10	-30
36.6666666666667	-23.3333333333333	16.6666666666667	-3.33333333333333	-23.3333333333333	-3.33333333333333	-23.3333333333333	16.6666666666667	-3.33333333333333	-3.33333333333333	-3.33333333333333	-3.33333333333333	36.6666666666667	-23.3333333333333	16.6666666666667	56.6666666666667	-23.3333333333333
-10	-30	10	-10	10	30	-10	-30	-10	30	10	-10	-30	10	30	-30	-30
-6.66666666666666	-6.66666666666666	33.3333333333333	-6.66666666666666	-6.66666666666666	-6.66666666666666	-26.6666666666667	33.3333333333333	-26.6666666666667	13.3333333333333	33.3333333333333	-6.66666666666666	53.3333333333333	13.3333333333333	33.3333333333333	-6.66666666666666	-46.6666666666667
23.3333333333333	3.33333333333334	-16.6666666666667	-16.6666666666667	3.33333333333334	3.33333333333334	43.3333333333333	43.3333333333333	23.3333333333333	-36.6666666666667	-16.6666666666667	-16.6666666666667	-16.6666666666667	-16.6666666666667	3.33333333333334	3.33333333333334	-36.6666666666667
-10	-10	10	10	-10	10	-10	30	30	10	10	10	-10	-10	-10	10	-10
6.66666666666666	-33.3333333333333	6.66666666666666	26.6666666666667	-13.3333333333333	6.66666666666666	-13.3333333333333	6.66666666666666	-33.3333333333333	6.66666666666666	-13.3333333333333	66.6666666666667	6.66666666666666	26.6666666666667	-13.3333333333333	46.6666666666667	-33.3333333333333
6.66666666666666	6.66666666666666	-13.3333333333333	6.66666666666666	-13.3333333333333	6.66666666666666	86.6666666666667	6.66666666666666	6.66666666666666	66.6666666666667	26.6666666666667	26.6666666666667	-13.3333333333333	46.6666666666667	46.6666666666667	26.6666666666667	-33.3333333333333
-3.33333333333334	-23.3333333333333	-23.3333333333333	-23.3333333333333	36.6666666666667	36.6666666666667	116.666666666667	16.6666666666667	-23.3333333333333	-23.3333333333333	76.6666666666667	16.6666666666667	16.6666666666667	-3.33333333333334	56.6666666666667	16.6666666666667	-43.3333333333333
-16.6666666666667	-16.6666666666667	23.3333333333333	43.3333333333333	-36.6666666666667	3.33333333333334	-16.6666666666667	-16.6666666666667	43.3333333333333	23.3333333333333	-16.6666666666667	43.3333333333333	43.3333333333333	3.33333333333334	23.3333333333333	43.3333333333333	-36.6666666666667
0	20	-20	0	0	0	20	40	20	40	40	40	0	20	40	20	-20
-3.33333333333333	-3.33333333333333	-23.3333333333333	36.6666666666667	16.6666666666667	-23.3333333333333	36.6666666666667	36.6666666666667	16.6666666666667	76.6666666666667	36.6666666666667	36.6666666666667	76.6666666666667	16.6666666666667	16.6666666666667	16.6666666666667	-23.3333333333333
-13.3333333333333	6.66666666666666	-13.3333333333333	-13.3333333333333	6.66666666666666	26.6666666666667	-33.3333333333333	6.66666666666666	-13.3333333333333	-13.3333333333333	6.66666666666666	6.66666666666666	26.6666666666667	66.6666666666667	26.6666666666667	-13.3333333333333	-33.3333333333333
3.33333333333334	23.3333333333333	3.33333333333334	-16.6666666666667	3.33333333333334	-16.6666666666667	-16.6666666666667	3.33333333333334	3.33333333333334	-16.6666666666667	3.33333333333334	-16.6666666666667	23.3333333333333	3.33333333333334	43.3333333333333	3.33333333333334	-36.6666666666667
3.33333333333334	-36.6666666666667	43.3333333333333	-16.6666666666667	23.3333333333333	-16.6666666666667	-16.6666666666667	-56.6666666666667	3.33333333333334	3.33333333333334	-36.6666666666667	-36.6666666666667	-16.6666666666667	3.33333333333334	-56.6666666666667	3.33333333333334	-56.6666666666667
3.33333333333333	-16.6666666666667	-16.6666666666667	3.33333333333333	23.3333333333333	3.33333333333333	3.33333333333333	3.33333333333333	23.3333333333333	-16.6666666666667	43.3333333333333	23.3333333333333	23.3333333333333	3.33333333333333	3.33333333333333	63.3333333333333	-16.6666666666667
43.3333333333333	-16.6666666666667	-16.6666666666667	-16.6666666666667	-36.6666666666667	43.3333333333333	-16.6666666666667	23.3333333333333	43.3333333333333	-36.6666666666667	63.3333333333333	83.3333333333333	63.3333333333333	83.3333333333333	23.3333333333333	63.3333333333333	-36.6666666666667
-6.66666666666667	13.3333333333333	13.3333333333333	13.3333333333333	-6.66666666666667	-26.6666666666667	-6.66666666666667	-6.66666666666667	-26.6666666666667	93.3333333333333	53.3333333333333	33.3333333333333	33.3333333333333	-6.66666666666667	13.3333333333333	13.3333333333333	-26.6666666666667
10	-30	-10	-10	30	10	30	10	10	10	10	10	30	30	10	10	-30
-23.3333333333333	-23.3333333333333	-3.33333333333333	76.6666666666667	-23.3333333333333	-3.33333333333333	16.6666666666667	56.6666666666667	36.6666666666667	56.6666666666667	16.6666666666667	-3.33333333333333	-3.33333333333333	36.6666666666667	-23.3333333333333	36.6666666666667	-23.3333333333333
3.33333333333334	-16.6666666666667	23.3333333333333	23.3333333333333	3.33333333333334	-36.6666666666667	-16.6666666666667	3.33333333333334	-36.6666666666667	-36.6666666666667	43.3333333333333	23.3333333333333	-16.6666666666667	3.33333333333334	-16.6666666666667	3.33333333333334	-36.6666666666667
16.6666666666667	-3.33333333333333	-3.33333333333333	-23.3333333333333	-3.33333333333333	16.6666666666667	-3.33333333333333	-3.33333333333333	-23.3333333333333	36.6666666666667	16.6666666666667	76.6666666666667	-23.3333333333333	56.6666666666667	16.6666666666667	-3.33333333333333	-23.3333333333333
-23.3333333333333	-3.33333333333334	16.6666666666667	-3.33333333333334	-3.33333333333334	16.6666666666667	36.6666666666667	-23.3333333333333	16.6666666666667	16.6666666666667	-23.3333333333333	-3.33333333333334	36.6666666666667	-3.33333333333334	-23.3333333333333	-3.33333333333334	-43.3333333333333
3.33333333333334	3.33333333333334	3.33333333333334	-36.6666666666667	3.33333333333334	23.3333333333333	3.33333333333334	-36.6666666666667	63.3333333333333	43.3333333333333	23.3333333333333	43.3333333333333	3.33333333333334	3.33333333333334	-16.6666666666667	3.33333333333334	-36.6666666666667
16.6666666666667	16.6666666666667	16.6666666666667	-3.33333333333334	-23.3333333333333	-23.3333333333333	-23.3333333333333	16.6666666666667	36.6666666666667	16.6666666666667	16.6666666666667	36.6666666666667	76.6666666666667	-23.3333333333333	-3.33333333333334	16.6666666666667	-43.3333333333333
46.6666666666667	-13.3333333333333	6.66666666666666	6.66666666666666	-33.3333333333333	-13.3333333333333	-13.3333333333333	-33.3333333333333	-53.3333333333333	6.66666666666666	46.6666666666667	6.66666666666666	-53.3333333333333	-53.3333333333333	-13.3333333333333	-33.3333333333333	-53.3333333333333
-13.3333333333333	86.6666666666667	-13.3333333333333	26.6666666666667	-33.3333333333333	-53.3333333333333	26.6666666666667	-33.3333333333333	-13.3333333333333	106.666666666667	66.6666666666667	-13.3333333333333	6.66666666666666	26.6666666666667	-33.3333333333333	-13.3333333333333	-53.3333333333333
20	20	0	-20	-20	0	0	20	0	-20	40	20	20	120	80	20	-40
-10	-10	-10	10	10	10	30	-10	10	10	-10	-10	10	10	30	30	-10
0	-20	0	-20	20	20	0	-20	-20	40	-20	-20	0	-20	20	20	-40
-10	70	-30	10	-30	-10	30	10	70	30	-30	30	-10	70	50	30	-30
10	-10	-10	10	10	-10	-10	10	-30	-10	10	30	30	10	10	30	-30
-6.66666666666666	13.3333333333333	-46.6666666666667	-26.6666666666667	13.3333333333333	53.3333333333333	-26.6666666666667	-6.66666666666666	-6.66666666666666	33.3333333333333	33.3333333333333	13.3333333333333	-46.6666666666667	-6.66666666666666	-26.6666666666667	-6.66666666666666	-46.6666666666667
0	20	0	-40	20	0	-40	-40	40	0	-40	-40	20	0	20	40	-40
26.6666666666667	-13.3333333333333	26.6666666666667	6.66666666666666	-33.3333333333333	-13.3333333333333	-13.3333333333333	46.6666666666667	-13.3333333333333	-13.3333333333333	-13.3333333333333	-33.3333333333333	6.66666666666666	46.6666666666667	86.6666666666667	46.6666666666667	-33.3333333333333
-26.6666666666667	13.3333333333333	-6.66666666666667	-6.66666666666667	-6.66666666666667	33.3333333333333	13.3333333333333	-6.66666666666667	33.3333333333333	-6.66666666666667	93.3333333333333	-6.66666666666667	13.3333333333333	13.3333333333333	13.3333333333333	13.3333333333333	-26.6666666666667
-50	-10	30	30	-10	10	30	10	-10	10	10	-10	-30	-10	10	10	-50
53.3333333333333	13.3333333333333	-26.6666666666667	-26.6666666666667	-6.66666666666666	-6.66666666666666	-6.66666666666666	-6.66666666666666	-46.6666666666667	-26.6666666666667	-26.6666666666667	33.3333333333333	-26.6666666666667	13.3333333333333	53.3333333333333	13.3333333333333	-46.6666666666667
-6.66666666666667	13.3333333333333	13.3333333333333	-6.66666666666667	-6.66666666666667	-6.66666666666667	-6.66666666666667	53.3333333333333	-26.6666666666667	-6.66666666666667	-6.66666666666667	53.3333333333333	53.3333333333333	53.3333333333333	13.3333333333333	33.3333333333333	-26.6666666666667
43.3333333333333	-36.6666666666667	23.3333333333333	-16.6666666666667	-16.6666666666667	3.33333333333333	-76.6666666666667	3.33333333333333	-76.6666666666667	-56.6666666666667	-56.6666666666667	-36.6666666666667	-36.6666666666667	-36.6666666666667	-76.6666666666667	-36.6666666666667	-76.6666666666667
-13.3333333333333	26.6666666666667	26.6666666666667	6.66666666666666	-13.3333333333333	-33.3333333333333	-13.3333333333333	26.6666666666667	-33.3333333333333	6.66666666666666	-13.3333333333333	66.6666666666667	46.6666666666667	6.66666666666666	86.6666666666667	26.6666666666667	-33.3333333333333
0	-20	40	20	-20	-20	20	20	20	0	0	0	40	0	-20	40	-40
-10	-10	-30	-30	70	10	10	10	-30	-10	50	-30	30	-30	-10	50	-30
0	0	-20	20	-20	20	20	40	40	20	20	0	0	100	20	40	-20
-36.6666666666667	-16.6666666666667	3.33333333333334	3.33333333333334	23.3333333333333	23.3333333333333	23.3333333333333	-36.6666666666667	-36.6666666666667	3.33333333333334	23.3333333333333	3.33333333333334	-36.6666666666667	63.3333333333333	-36.6666666666667	3.33333333333334	-36.6666666666667
-3.33333333333333	-3.33333333333333	-23.3333333333333	-3.33333333333333	-3.33333333333333	36.6666666666667	16.6666666666667	16.6666666666667	-3.33333333333333	16.6666666666667	-3.33333333333333	16.6666666666667	16.6666666666667	16.6666666666667	36.6666666666667	16.6666666666667	-23.3333333333333
3.33333333333334	63.3333333333333	-16.6666666666667	3.33333333333334	-16.6666666666667	-36.6666666666667	43.3333333333333	43.3333333333333	23.3333333333333	-36.6666666666667	23.3333333333333	3.33333333333334	3.33333333333334	-16.6666666666667	-16.6666666666667	-36.6666666666667	-56.6666666666667
-6.66666666666666	-26.6666666666667	-6.66666666666666	13.3333333333333	33.3333333333333	-6.66666666666666	-6.66666666666666	13.3333333333333	53.3333333333333	-6.66666666666666	-46.6666666666667	-6.66666666666666	-46.6666666666667	-6.66666666666666	13.3333333333333	-46.6666666666667	-46.6666666666667
-23.3333333333333	-3.33333333333334	-3.33333333333334	36.6666666666667	-3.33333333333334	-3.33333333333334	36.6666666666667	16.6666666666667	-3.33333333333334	16.6666666666667	-3.33333333333334	-3.33333333333334	-3.33333333333334	56.6666666666667	-23.3333333333333	16.6666666666667	-43.3333333333333
10	-30	-30	-10	30	30	-30	-10	-30	-10	-10	-10	-50	-10	30	50	-50
3.33333333333334	23.3333333333333	-16.6666666666667	3.33333333333334	3.33333333333334	-16.6666666666667	63.3333333333333	-36.6666666666667	3.33333333333334	3.33333333333334	23.3333333333333	-16.6666666666667	23.3333333333333	43.3333333333333	3.33333333333334	3.33333333333334	-36.6666666666667
10	70	-30	-30	10	-30	-10	-30	-10	-30	-50	10	10	10	70	10	-50
13.3333333333333	-26.6666666666667	-6.66666666666667	-26.6666666666667	13.3333333333333	33.3333333333333	13.3333333333333	13.3333333333333	73.3333333333333	13.3333333333333	53.3333333333333	13.3333333333333	-26.6666666666667	13.3333333333333	-6.66666666666667	13.3333333333333	-26.6666666666667
40	-40	40	-40	-20	20	-40	-40	60	20	20	20	-40	40	80	20	-60
-6.66666666666666	73.3333333333333	13.3333333333333	-46.6666666666667	-6.66666666666666	-26.6666666666667	-26.6666666666667	-26.6666666666667	-26.6666666666667	-46.6666666666667	-6.66666666666666	-26.6666666666667	-6.66666666666666	-26.6666666666667	-46.6666666666667	13.3333333333333	-46.6666666666667
6.66666666666666	26.6666666666667	26.6666666666667	6.66666666666666	-33.3333333333333	-33.3333333333333	-33.3333333333333	46.6666666666667	46.6666666666667	46.6666666666667	46.6666666666667	46.6666666666667	26.6666666666667	6.66666666666666	-33.3333333333333	-13.3333333333333	-33.3333333333333
36.6666666666667	-23.3333333333333	-3.33333333333333	-3.33333333333333	16.6666666666667	-23.3333333333333	76.6666666666667	-23.3333333333333	-3.33333333333333	-3.33333333333333	16.6666666666667	16.6666666666667	16.6666666666667	36.6666666666667	-3.33333333333333	16.6666666666667	-23.3333333333333
-33.3333333333333	-53.3333333333333	26.6666666666667	26.6666666666667	-13.3333333333333	46.6666666666667	-13.3333333333333	-33.3333333333333	6.66666666666666	66.6666666666667	6.66666666666666	26.6666666666667	26.6666666666667	6.66666666666666	6.66666666666666	-13.3333333333333	-53.3333333333333
-10	30	30	-30	-10	-10	30	-10	50	50	30	-30	50	90	30	50	-30
0	-20	0	40	-20	0	0	0	0	20	0	40	20	20	60	60	-20
0	-20	40	-20	0	0	0	-20	0	20	0	-20	20	20	0	-20	-20
-16.6666666666667	43.3333333333333	-16.6666666666667	-16.6666666666667	3.33333333333334	3.33333333333334	3.33333333333334	-16.6666666666667	23.3333333333333	-36.6666666666667	-16.6666666666667	23.3333333333333	43.3333333333333	63.3333333333333	-36.6666666666667	3.33333333333334	-36.6666666666667
10	-10	-10	-10	30	-10	30	-30	50	50	30	10	-30	10	10	90	-30
16.6666666666667	-3.33333333333333	16.6666666666667	-3.33333333333333	-3.33333333333333	-23.3333333333333	-23.3333333333333	-3.33333333333333	16.6666666666667	76.6666666666667	36.6666666666667	-3.33333333333333	16.6666666666667	56.6666666666667	36.6666666666667	76.6666666666667	-23.3333333333333
-40	-20	0	20	60	-20	20	20	0	40	0	20	-20	-40	-20	-20	-40
-3.33333333333333	-23.3333333333333	-3.33333333333333	36.6666666666667	-3.33333333333333	-3.33333333333333	-23.3333333333333	16.6666666666667	-3.33333333333333	36.6666666666667	116.666666666667	76.6666666666667	-23.3333333333333	36.6666666666667	96.6666666666667	36.6666666666667	-23.3333333333333
-40	0	0	-20	0	60	-40	20	20	-20	0	60	0	0	60	-20	-40
3.33333333333334	-36.6666666666667	63.3333333333333	-16.6666666666667	3.33333333333334	-16.6666666666667	3.33333333333334	23.3333333333333	3.33333333333334	-16.6666666666667	-36.6666666666667	3.33333333333334	-16.6666666666667	3.33333333333334	43.3333333333333	3.33333333333334	-36.6666666666667
16.6666666666667	-43.3333333333333	-23.3333333333333	56.6666666666667	-3.33333333333334	-3.33333333333334	16.6666666666667	-23.3333333333333	-23.3333333333333	-23.3333333333333	-3.33333333333334	-3.33333333333334	16.6666666666667	-3.33333333333334	16.6666666666667	-43.3333333333333	-43.3333333333333
-6.66666666666667	-26.6666666666667	-26.6666666666667	-6.66666666666667	33.3333333333333	33.3333333333333	53.3333333333333	33.3333333333333	33.3333333333333	-6.66666666666667	-6.66666666666667	-6.66666666666667	33.3333333333333	-6.66666666666667	13.3333333333333	133.333333333333	-26.6666666666667
-6.66666666666666	-6.66666666666666	-6.66666666666666	33.3333333333333	-6.66666666666666	-6.66666666666666	-46.6666666666667	13.3333333333333	13.3333333333333	33.3333333333333	33.3333333333333	33.3333333333333	13.3333333333333	-6.66666666666666	-6.66666666666666	33.3333333333333	-46.6666666666667
-23.3333333333333	-3.33333333333333	36.6666666666667	-3.33333333333333	-3.33333333333333	-3.33333333333333	16.6666666666667	-3.33333333333333	36.6666666666667	16.6666666666667	56.6666666666667	36.6666666666667	-3.33333333333333	56.6666666666667	36.6666666666667	76.6666666666667	-23.3333333333333
3.33333333333334	-36.6666666666667	-36.6666666666667	-36.6666666666667	23.3333333333333	83.3333333333333	63.3333333333333	3.33333333333334	-36.6666666666667	-36.6666666666667	3.33333333333334	3.33333333333334	83.3333333333333	23.3333333333333	23.3333333333333	-16.6666666666667	-36.6666666666667
10	30	-30	-10	-10	10	10	-10	10	-30	-10	30	50	-30	70	-10	-50
-20	20	0	-20	20	0	20	0	40	0	40	0	20	0	0	20	-20
33.3333333333333	33.3333333333333	-6.66666666666666	-26.6666666666667	-26.6666666666667	-6.66666666666666	33.3333333333333	-6.66666666666666	13.3333333333333	-46.6666666666667	13.3333333333333	13.3333333333333	-26.6666666666667	-26.6666666666667	-26.6666666666667	-46.6666666666667	-46.6666666666667
-3.33333333333334	-3.33333333333334	16.6666666666667	-43.3333333333333	16.6666666666667	16.6666666666667	-3.33333333333334	-3.33333333333334	-23.3333333333333	16.6666666666667	36.6666666666667	-23.3333333333333	-3.33333333333334	-23.3333333333333	-23.3333333333333	56.6666666666667	-43.3333333333333
36.6666666666667	-3.33333333333334	-3.33333333333334	-23.3333333333333	-3.33333333333334	-3.33333333333334	-43.3333333333333	-43.3333333333333	-23.3333333333333	-3.33333333333334	-23.3333333333333	36.6666666666667	16.6666666666667	-3.33333333333334	-3.33333333333334	16.6666666666667	-43.3333333333333
0	0	0	20	0	-20	80	0	40	0	40	80	60	20	20	40	-20
-33.3333333333333	6.66666666666666	6.66666666666666	6.66666666666666	6.66666666666666	6.66666666666666	6.66666666666666	6.66666666666666	-13.3333333333333	-33.3333333333333	6.66666666666666	26.6666666666667	106.666666666667	-33.3333333333333	26.6666666666667	-13.3333333333333	-33.3333333333333
-6.66666666666667	33.3333333333333	-26.6666666666667	-6.66666666666667	-6.66666666666667	13.3333333333333	33.3333333333333	-6.66666666666667	33.3333333333333	53.3333333333333	13.3333333333333	53.3333333333333	33.3333333333333	53.3333333333333	-6.66666666666667	173.333333333333	-26.6666666666667
10	30	-10	10	-10	-30	-10	50	-10	-10	-10	-10	30	-10	30	-10	-30
10	-10	-30	10	30	-10	-30	-30	10	30	90	10	30	10	-10	-10	-30
10	-10	-10	-10	-10	30	30	30	10	-10	10	10	30	10	10	10	-30
-26.6666666666667	-6.66666666666667	13.3333333333333	13.3333333333333	-6.66666666666667	13.3333333333333	-6.66666666666667	13.3333333333333	13.3333333333333	-6.66666666666667	-6.66666666666667	-26.6666666666667	33.3333333333333	-26.6666666666667	33.3333333333333	-26.6666666666667	-26.6666666666667
-6.66666666666667	33.3333333333333	-6.66666666666667	-6.66666666666667	-26.6666666666667	13.3333333333333	33.3333333333333	13.3333333333333	33.3333333333333	13.3333333333333	-6.66666666666667	33.3333333333333	13.3333333333333	73.3333333333333	73.3333333333333	33.3333333333333	-26.6666666666667
-16.6666666666667	-36.6666666666667	-16.6666666666667	23.3333333333333	43.3333333333333	3.33333333333334	-16.6666666666667	23.3333333333333	43.3333333333333	23.3333333333333	43.3333333333333	23.3333333333333	43.3333333333333	3.33333333333334	23.3333333333333	83.3333333333333	-36.6666666666667
16.6666666666667	-23.3333333333333	-3.33333333333333	36.6666666666667	-23.3333333333333	-3.33333333333333	-3.33333333333333	-3.33333333333333	-3.33333333333333	-23.3333333333333	36.6666666666667	16.6666666666667	-3.33333333333333	56.6666666666667	-3.33333333333333	-23.3333333333333	-23.3333333333333
26.6666666666667	-13.3333333333333	-33.3333333333333	-13.3333333333333	6.66666666666666	26.6666666666667	6.66666666666666	46.6666666666667	26.6666666666667	6.66666666666666	6.66666666666666	26.6666666666667	66.6666666666667	26.6666666666667	26.6666666666667	6.66666666666666	-33.3333333333333
-36.6666666666667	23.3333333333333	-16.6666666666667	-16.6666666666667	3.33333333333334	43.3333333333333	3.33333333333334	43.3333333333333	23.3333333333333	43.3333333333333	23.3333333333333	43.3333333333333	23.3333333333333	-16.6666666666667	43.3333333333333	103.333333333333	-36.6666666666667
-6.66666666666666	-6.66666666666666	13.3333333333333	-26.6666666666667	13.3333333333333	13.3333333333333	-6.66666666666666	-26.6666666666667	-6.66666666666666	13.3333333333333	-26.6666666666667	-26.6666666666667	13.3333333333333	-26.6666666666667	33.3333333333333	33.3333333333333	-46.6666666666667
-3.33333333333333	-3.33333333333333	-23.3333333333333	-23.3333333333333	36.6666666666667	16.6666666666667	-3.33333333333333	16.6666666666667	16.6666666666667	36.6666666666667	-3.33333333333333	56.6666666666667	56.6666666666667	16.6666666666667	16.6666666666667	-3.33333333333333	-23.3333333333333
-13.3333333333333	6.66666666666667	-13.3333333333333	26.6666666666667	6.66666666666667	-13.3333333333333	26.6666666666667	-13.3333333333333	-13.3333333333333	26.6666666666667	26.6666666666667	6.66666666666667	6.66666666666667	6.66666666666667	46.6666666666667	66.6666666666667	-13.3333333333333
-20	0	40	-20	0	0	40	0	0	20	-20	0	20	0	-20	-40	-40
-16.6666666666667	3.33333333333334	-16.6666666666667	23.3333333333333	3.33333333333334	3.33333333333334	-16.6666666666667	3.33333333333334	-36.6666666666667	-16.6666666666667	3.33333333333334	-36.6666666666667	-16.6666666666667	43.3333333333333	83.3333333333333	-36.6666666666667	-36.6666666666667
20	0	-20	0	-20	20	0	0	20	-20	0	0	40	40	40	40	-20
13.3333333333333	-26.6666666666667	33.3333333333333	-6.66666666666667	13.3333333333333	-26.6666666666667	13.3333333333333	-26.6666666666667	13.3333333333333	73.3333333333333	73.3333333333333	53.3333333333333	33.3333333333333	-6.66666666666667	-6.66666666666667	53.3333333333333	-26.6666666666667
-6.66666666666667	-6.66666666666667	13.3333333333333	-6.66666666666667	-6.66666666666667	13.3333333333333	13.3333333333333	-6.66666666666667	-6.66666666666667	33.3333333333333	13.3333333333333	33.3333333333333	53.3333333333333	-26.6666666666667	33.3333333333333	13.3333333333333	-26.6666666666667
0	-20	0	20	0	0	20	-20	0	100	0	40	40	60	0	60	-40
-3.33333333333333	-23.3333333333333	36.6666666666667	-23.3333333333333	16.6666666666667	-3.33333333333333	16.6666666666667	36.6666666666667	-3.33333333333333	-3.33333333333333	16.6666666666667	56.6666666666667	16.6666666666667	16.6666666666667	-23.3333333333333	76.6666666666667	-23.3333333333333
-20	-20	20	0	0	20	0	0	-20	0	40	0	-20	60	0	0	-20
-36.6666666666667	-16.6666666666667	43.3333333333333	3.33333333333334	23.3333333333333	-16.6666666666667	-16.6666666666667	-36.6666666666667	-36.6666666666667	3.33333333333334	43.3333333333333	103.333333333333	23.3333333333333	-36.6666666666667	-36.6666666666667	-16.6666666666667	-36.6666666666667
-13.3333333333333	6.66666666666666	-13.3333333333333	26.6666666666667	-13.3333333333333	6.66666666666666	-13.3333333333333	46.6666666666667	-13.3333333333333	6.66666666666666	-33.3333333333333	-33.3333333333333	-33.3333333333333	-33.3333333333333	6.66666666666666	-13.3333333333333	-33.3333333333333
30	-50	30	-30	-30	50	-10	10	-30	-10	110	-50	-30	-10	-10	-50	-50
16.6666666666667	-3.33333333333333	-23.3333333333333	16.6666666666667	-3.33333333333333	-3.33333333333333	36.6666666666667	16.6666666666667	-3.33333333333333	-3.33333333333333	96.6666666666667	76.6666666666667	56.6666666666667	36.6666666666667	76.6666666666667	76.6666666666667	-23.3333333333333
23.3333333333333	23.3333333333333	-36.6666666666667	-36.6666666666667	3.33333333333334	23.3333333333333	3.33333333333334	3.33333333333334	-36.6666666666667	-36.6666666666667	-16.6666666666667	-16.6666666666667	23.3333333333333	3.33333333333334	-36.6666666666667	43.3333333333333	-36.6666666666667
30	-30	-10	-10	10	10	50	30	30	-30	70	-50	10	-30	50	10	-50
-13.3333333333333	6.66666666666666	-13.3333333333333	6.66666666666666	6.66666666666666	6.66666666666666	66.6666666666667	-33.3333333333333	6.66666666666666	-13.3333333333333	26.6666666666667	66.6666666666667	6.66666666666666	46.6666666666667	26.6666666666667	26.6666666666667	-33.3333333333333
-13.3333333333333	-13.3333333333333	6.66666666666666	-13.3333333333333	6.66666666666666	26.6666666666667	-13.3333333333333	-13.3333333333333	-33.3333333333333	-13.3333333333333	66.6666666666667	-13.3333333333333	-13.3333333333333	46.6666666666667	46.6666666666667	-13.3333333333333	-33.3333333333333
-13.3333333333333	-13.3333333333333	66.6666666666667	-13.3333333333333	6.66666666666666	-33.3333333333333	-13.3333333333333	-13.3333333333333	-13.3333333333333	-13.3333333333333	6.66666666666666	-33.3333333333333	6.66666666666666	-13.3333333333333	46.6666666666667	-13.3333333333333	-33.3333333333333
-20	0	-20	40	0	0	20	20	40	0	40	80	120	40	20	100	-20
-20	0	0	0	20	0	-20	0	0	-20	0	40	-40	-20	40	-20	-40
3.33333333333334	3.33333333333334	3.33333333333334	3.33333333333334	3.33333333333334	-16.6666666666667	3.33333333333334	43.3333333333333	-36.6666666666667	-16.6666666666667	23.3333333333333	43.3333333333333	-16.6666666666667	-36.6666666666667	23.3333333333333	-36.6666666666667	-36.6666666666667
16.6666666666667	16.6666666666667	36.6666666666667	-43.3333333333333	-23.3333333333333	-3.33333333333334	-23.3333333333333	-23.3333333333333	-23.3333333333333	-43.3333333333333	-23.3333333333333	16.6666666666667	16.6666666666667	-3.33333333333334	-43.3333333333333	-23.3333333333333	-43.3333333333333
-6.66666666666666	-26.6666666666667	-26.6666666666667	53.3333333333333	13.3333333333333	-6.66666666666666	33.3333333333333	-6.66666666666666	-46.6666666666667	33.3333333333333	-26.6666666666667	13.3333333333333	33.3333333333333	-26.6666666666667	53.3333333333333	-26.6666666666667	-46.6666666666667
46.6666666666667	6.66666666666666	6.66666666666666	-33.3333333333333	-33.3333333333333	6.66666666666666	-53.3333333333333	-53.3333333333333	6.66666666666666	26.6666666666667	6.66666666666666	26.6666666666667	26.6666666666667	-13.3333333333333	46.6666666666667	-33.3333333333333	-53.3333333333333
-3.33333333333333	16.6666666666667	16.6666666666667	-23.3333333333333	-3.33333333333333	-3.33333333333333	-23.3333333333333	-3.33333333333333	16.6666666666667	36.6666666666667	36.6666666666667	16.6666666666667	-3.33333333333333	36.6666666666667	16.6666666666667	16.6666666666667	-23.3333333333333
36.6666666666667	-23.3333333333333	-3.33333333333333	16.6666666666667	-23.3333333333333	-3.33333333333333	-3.33333333333333	-23.3333333333333	16.6666666666667	-3.33333333333333	-23.3333333333333	36.6666666666667	36.6666666666667	-3.33333333333333	36.6666666666667	16.6666666666667	-23.3333333333333
-3.33333333333334	36.6666666666667	-63.3333333333333	-43.3333333333333	16.6666666666667	56.6666666666667	36.6666666666667	-23.3333333333333	-63.3333333333333	-43.3333333333333	-3.33333333333334	-23.3333333333333	16.6666666666667	36.6666666666667	-23.3333333333333	16.6666666666667	-63.3333333333333
-23.3333333333333	-23.3333333333333	-3.33333333333334	16.6666666666667	16.6666666666667	16.6666666666667	-23.3333333333333	36.6666666666667	36.6666666666667	36.6666666666667	-3.33333333333334	16.6666666666667	16.6666666666667	36.6666666666667	-23.3333333333333	-23.3333333333333	-43.3333333333333
0	-20	20	0	-20	20	0	20	0	80	0	60	0	40	80	20	-20
-13.3333333333333	26.6666666666667	6.66666666666667	-13.3333333333333	6.66666666666667	-13.3333333333333	46.6666666666667	26.6666666666667	26.6666666666667	26.6666666666667	26.6666666666667	126.666666666667	46.6666666666667	46.6666666666667	46.6666666666667	26.6666666666667	-13.3333333333333
-13.3333333333333	6.66666666666666	-13.3333333333333	-13.3333333333333	46.6666666666667	-13.3333333333333	6.66666666666666	-33.3333333333333	-13.3333333333333	26.6666666666667	6.66666666666666	-33.3333333333333	46.6666666666667	6.66666666666666	6.66666666666666	-33.3333333333333	-33.3333333333333
10	-30	10	10	-10	10	-10	70	10	30	10	-10	30	-10	-10	50	-30
30	-30	10	10	10	-30	-10	70	30	30	50	30	70	-10	-10	30	-30
-10	10	-10	30	10	-30	30	-10	-10	-10	10	30	30	-10	10	10	-30
36.6666666666667	-3.33333333333333	-3.33333333333333	-3.33333333333333	-3.33333333333333	-23.3333333333333	-3.33333333333333	16.6666666666667	36.6666666666667	-3.33333333333333	56.6666666666667	16.6666666666667	-23.3333333333333	-3.33333333333333	76.6666666666667	-23.3333333333333	-23.3333333333333
6.66666666666666	-33.3333333333333	26.6666666666667	6.66666666666666	6.66666666666666	-13.3333333333333	-13.3333333333333	26.6666666666667	26.6666666666667	26.6666666666667	6.66666666666666	-33.3333333333333	-13.3333333333333	-13.3333333333333	-13.3333333333333	-13.3333333333333	-33.3333333333333
23.3333333333333	-16.6666666666667	-16.6666666666667	3.33333333333333	3.33333333333333	3.33333333333333	43.3333333333333	3.33333333333333	3.33333333333333	43.3333333333333	43.3333333333333	23.3333333333333	23.3333333333333	43.3333333333333	43.3333333333333	23.3333333333333	-16.6666666666667
10	30	-10	-10	10	-30	30	30	-10	-10	30	30	30	50	-10	10	-30
-36.6666666666667	-36.6666666666667	23.3333333333333	3.33333333333334	23.3333333333333	23.3333333333333	-36.6666666666667	43.3333333333333	-16.6666666666667	3.33333333333334	-16.6666666666667	-16.6666666666667	-36.6666666666667	23.3333333333333	3.33333333333334	-36.6666666666667	-36.6666666666667
-6.66666666666667	-26.6666666666667	-26.6666666666667	13.3333333333333	-6.66666666666667	53.3333333333333	-26.6666666666667	33.3333333333333	-6.66666666666667	-6.66666666666667	33.3333333333333	33.3333333333333	53.3333333333333	-26.6666666666667	13.3333333333333	93.3333333333333	-26.6666666666667
36.6666666666667	36.6666666666667	-23.3333333333333	-23.3333333333333	-3.33333333333333	-23.3333333333333	-23.3333333333333	-3.33333333333333	56.6666666666667	16.6666666666667	16.6666666666667	-23.3333333333333	-23.3333333333333	36.6666666666667	36.6666666666667	-23.3333333333333	-23.3333333333333
-3.33333333333333	36.6666666666667	-3.33333333333333	-23.3333333333333	-3.33333333333333	-3.33333333333333	-23.3333333333333	16.6666666666667	-23.3333333333333	16.6666666666667	56.6666666666667	-23.3333333333333	-3.33333333333333	16.6666666666667	-23.3333333333333	36.6666666666667	-23.3333333333333
36.6666666666667	-43.3333333333333	-23.3333333333333	16.6666666666667	36.6666666666667	-23.3333333333333	-23.3333333333333	-23.3333333333333	-23.3333333333333	-3.33333333333334	-3.33333333333334	-23.3333333333333	16.6666666666667	-23.3333333333333	-23.3333333333333	-23.3333333333333	-43.3333333333333
30	-10	30	10	-30	-30	-30	-30	30	-10	10	-30	30	10	30	-30	-30
3.33333333333334	43.3333333333333	-56.6666666666667	-16.6666666666667	3.33333333333334	23.3333333333333	-36.6666666666667	-16.6666666666667	3.33333333333334	-16.6666666666667	23.3333333333333	3.33333333333334	63.3333333333333	3.33333333333334	23.3333333333333	23.3333333333333	-56.6666666666667
3.33333333333334	23.3333333333333	-36.6666666666667	-36.6666666666667	3.33333333333334	43.3333333333333	43.3333333333333	3.33333333333334	23.3333333333333	-16.6666666666667	3.33333333333334	23.3333333333333	43.3333333333333	63.3333333333333	43.3333333333333	3.33333333333334	-36.6666666666667
-20	-40	0	0	60	0	-20	-20	-40	20	-80	-20	40	0	60	40	-80
0	20	-20	20	0	-20	-40	0	-20	0	-20	20	0	40	60	20	-40
46.6666666666667	-13.3333333333333	-13.3333333333333	6.66666666666666	-13.3333333333333	-13.3333333333333	26.6666666666667	6.66666666666666	46.6666666666667	6.66666666666666	26.6666666666667	26.6666666666667	26.6666666666667	-13.3333333333333	-13.3333333333333	26.6666666666667	-33.3333333333333
36.6666666666667	-23.3333333333333	-23.3333333333333	-43.3333333333333	16.6666666666667	36.6666666666667	-43.3333333333333	16.6666666666667	-3.33333333333334	16.6666666666667	-23.3333333333333	-3.33333333333334	-43.3333333333333	36.6666666666667	16.6666666666667	16.6666666666667	-43.3333333333333
-16.6666666666667	-16.6666666666667	3.33333333333334	43.3333333333333	-16.6666666666667	3.33333333333334	63.3333333333333	63.3333333333333	43.3333333333333	3.33333333333334	43.3333333333333	43.3333333333333	3.33333333333334	-36.6666666666667	63.3333333333333	23.3333333333333	-36.6666666666667
23.3333333333333	-16.6666666666667	-16.6666666666667	3.33333333333333	3.33333333333333	3.33333333333333	23.3333333333333	43.3333333333333	3.33333333333333	-16.6666666666667	-16.6666666666667	-16.6666666666667	3.33333333333333	3.33333333333333	3.33333333333333	-16.6666666666667	-16.6666666666667
33.3333333333333	-26.6666666666667	-26.6666666666667	33.3333333333333	-46.6666666666667	33.3333333333333	-26.6666666666667	-26.6666666666667	-6.66666666666666	13.3333333333333	33.3333333333333	-6.66666666666666	-26.6666666666667	33.3333333333333	33.3333333333333	-26.6666666666667	-46.6666666666667
-40	60	-20	-20	40	-20	-40	-40	40	40	60	60	0	-40	20	80	-40
3.33333333333334	-16.6666666666667	3.33333333333334	43.3333333333333	-16.6666666666667	-16.6666666666667	-16.6666666666667	-16.6666666666667	23.3333333333333	23.3333333333333	123.333333333333	23.3333333333333	103.333333333333	63.3333333333333	23.3333333333333	3.33333333333334	-36.6666666666667
30	-30	-30	10	30	-10	-10	-30	10	10	-10	-10	50	70	30	-30	-30
-56.6666666666667	-36.6666666666667	23.3333333333333	-16.6666666666667	83.3333333333333	3.33333333333333	-16.6666666666667	-56.6666666666667	-56.6666666666667	-56.6666666666667	-16.6666666666667	43.3333333333333	23.3333333333333	-76.6666666666667	-76.6666666666667	-36.6666666666667	-76.6666666666667
6.66666666666666	6.66666666666666	-33.3333333333333	-33.3333333333333	6.66666666666666	46.6666666666667	-33.3333333333333	46.6666666666667	-13.3333333333333	-13.3333333333333	-33.3333333333333	6.66666666666666	-13.3333333333333	-13.3333333333333	6.66666666666666	46.6666666666667	-53.3333333333333
26.6666666666667	-13.3333333333333	-33.3333333333333	46.6666666666667	-13.3333333333333	-13.3333333333333	-33.3333333333333	6.66666666666666	-33.3333333333333	-13.3333333333333	66.6666666666667	46.6666666666667	-33.3333333333333	-33.3333333333333	-13.3333333333333	-13.3333333333333	-33.3333333333333
-3.33333333333333	-23.3333333333333	-3.33333333333333	-3.33333333333333	36.6666666666667	-3.33333333333333	-23.3333333333333	56.6666666666667	-3.33333333333333	136.666666666667	36.6666666666667	56.6666666666667	176.666666666667	36.6666666666667	56.6666666666667	16.6666666666667	-23.3333333333333
16.6666666666667	-3.33333333333334	-3.33333333333334	-43.3333333333333	36.6666666666667	-3.33333333333334	-43.3333333333333	76.6666666666667	-43.3333333333333	16.6666666666667	36.6666666666667	36.6666666666667	16.6666666666667	-23.3333333333333	-3.33333333333334	36.6666666666667	-43.3333333333333
-10	10	-10	-10	-10	30	10	-10	30	10	110	-10	70	110	30	70	-10
-23.3333333333333	-3.33333333333333	-3.33333333333333	-3.33333333333333	16.6666666666667	16.6666666666667	36.6666666666667	16.6666666666667	36.6666666666667	-3.33333333333333	-3.33333333333333	-3.33333333333333	-23.3333333333333	16.6666666666667	16.6666666666667	-3.33333333333333	-23.3333333333333
-20	20	20	-20	0	0	-20	20	40	20	20	0	40	80	60	40	-20
-6.66666666666667	-6.66666666666667	-26.6666666666667	33.3333333333333	-6.66666666666667	13.3333333333333	-6.66666666666667	-6.66666666666667	53.3333333333333	53.3333333333333	13.3333333333333	33.3333333333333	53.3333333333333	-6.66666666666667	33.3333333333333	-26.6666666666667	-26.6666666666667
-13.3333333333333	-13.3333333333333	6.66666666666666	6.66666666666666	26.6666666666667	-13.3333333333333	6.66666666666666	6.66666666666666	26.6666666666667	46.6666666666667	6.66666666666666	26.6666666666667	6.66666666666666	-13.3333333333333	26.6666666666667	6.66666666666666	-33.3333333333333
-3.33333333333333	-23.3333333333333	-3.33333333333333	-3.33333333333333	36.6666666666667	-3.33333333333333	36.6666666666667	36.6666666666667	-3.33333333333333	16.6666666666667	16.6666666666667	36.6666666666667	-23.3333333333333	116.666666666667	36.6666666666667	-3.33333333333333	-23.3333333333333
23.3333333333333	-16.6666666666667	-16.6666666666667	3.33333333333334	23.3333333333333	-16.6666666666667	3.33333333333334	-36.6666666666667	-16.6666666666667	-16.6666666666667	-36.6666666666667	-36.6666666666667	-36.6666666666667	-36.6666666666667	-16.6666666666667	3.33333333333334	-36.6666666666667
-23.3333333333333	16.6666666666667	-23.3333333333333	16.6666666666667	-3.33333333333334	16.6666666666667	-23.3333333333333	-43.3333333333333	-43.3333333333333	-3.33333333333334	-3.33333333333334	-3.33333333333334	-23.3333333333333	36.6666666666667	36.6666666666667	-3.33333333333334	-43.3333333333333
16.6666666666667	16.6666666666667	-23.3333333333333	16.6666666666667	-23.3333333333333	-3.33333333333334	-23.3333333333333	16.6666666666667	-43.3333333333333	-3.33333333333334	36.6666666666667	-3.33333333333334	16.6666666666667	-3.33333333333334	-43.3333333333333	-23.3333333333333	-43.3333333333333
-13.3333333333333	26.6666666666667	-13.3333333333333	6.66666666666666	6.66666666666666	-13.3333333333333	6.66666666666666	6.66666666666666	66.6666666666667	-13.3333333333333	6.66666666666666	6.66666666666666	26.6666666666667	6.66666666666666	-13.3333333333333	6.66666666666666	-33.3333333333333
-26.6666666666667	53.3333333333333	-26.6666666666667	-6.66666666666667	-6.66666666666667	13.3333333333333	-26.6666666666667	-6.66666666666667	-6.66666666666667	-26.6666666666667	-6.66666666666667	73.3333333333333	-6.66666666666667	-26.6666666666667	33.3333333333333	-6.66666666666667	-26.6666666666667
-23.3333333333333	-3.33333333333333	-3.33333333333333	-3.33333333333333	-3.33333333333333	36.6666666666667	-3.33333333333333	-3.33333333333333	-3.33333333333333	-23.3333333333333	-23.3333333333333	56.6666666666667	36.6666666666667	36.6666666666667	56.6666666666667	56.6666666666667	-23.3333333333333
-16.6666666666667	3.33333333333333	3.33333333333333	3.33333333333333	3.33333333333333	3.33333333333333	43.3333333333333	-16.6666666666667	3.33333333333333	43.3333333333333	3.33333333333333	23.3333333333333	43.3333333333333	3.33333333333333	43.3333333333333	3.33333333333333	-16.6666666666667
20	-20	-20	-40	20	40	20	-20	40	-40	20	0	60	-20	0	-20	-40
-3.33333333333333	-23.3333333333333	-23.3333333333333	76.6666666666667	-3.33333333333333	-23.3333333333333	-3.33333333333333	36.6666666666667	-23.3333333333333	-23.3333333333333	-23.3333333333333	56.6666666666667	76.6666666666667	16.6666666666667	-3.33333333333333	16.6666666666667	-23.3333333333333
-3.33333333333333	-23.3333333333333	-23.3333333333333	-3.33333333333333	-3.33333333333333	56.6666666666667	36.6666666666667	-3.33333333333333	16.6666666666667	16.6666666666667	36.6666666666667	-23.3333333333333	16.6666666666667	-23.3333333333333	36.6666666666667	16.6666666666667	-23.3333333333333
-3.33333333333334	-23.3333333333333	-3.33333333333334	-3.33333333333334	-3.33333333333334	36.6666666666667	-23.3333333333333	-3.33333333333334	-23.3333333333333	-3.33333333333334	16.6666666666667	16.6666666666667	36.6666666666667	-43.3333333333333	16.6666666666667	16.6666666666667	-43.3333333333333
-10	30	-10	-10	10	-10	10	30	-10	30	30	50	30	50	90	10	-10
6.66666666666666	6.66666666666666	-13.3333333333333	-13.3333333333333	-13.3333333333333	26.6666666666667	-33.3333333333333	-13.3333333333333	-33.3333333333333	86.6666666666667	26.6666666666667	-13.3333333333333	-13.3333333333333	-13.3333333333333	6.66666666666666	26.6666666666667	-33.3333333333333
13.3333333333333	-26.6666666666667	-26.6666666666667	13.3333333333333	33.3333333333333	-6.66666666666666	-6.66666666666666	-46.6666666666667	-6.66666666666666	-6.66666666666666	-46.6666666666667	-26.6666666666667	-26.6666666666667	13.3333333333333	-26.6666666666667	-26.6666666666667	-46.6666666666667
-20	0	0	20	-20	20	20	20	0	0	20	0	-20	20	0	-20	-20
10	10	10	-30	-30	30	-50	-50	10	-50	-50	-30	-50	-50	-30	70	-70
10	-10	-10	-10	10	10	30	10	30	10	30	10	50	30	70	50	-10
-10	-30	50	-30	10	10	10	10	30	-30	-10	-30	-10	-30	10	-10	-50
-16.6666666666667	-16.6666666666667	3.33333333333334	-36.6666666666667	63.3333333333333	3.33333333333334	23.3333333333333	3.33333333333334	-16.6666666666667	23.3333333333333	-36.6666666666667	23.3333333333333	23.3333333333333	23.3333333333333	3.33333333333334	-16.6666666666667	-36.6666666666667
-20	0	0	0	40	-20	-20	0	20	0	0	0	40	40	80	60	-20
26.6666666666667	-33.3333333333333	-13.3333333333333	26.6666666666667	-33.3333333333333	26.6666666666667	26.6666666666667	6.66666666666666	6.66666666666666	66.6666666666667	-13.3333333333333	26.6666666666667	26.6666666666667	6.66666666666666	-13.3333333333333	26.6666666666667	-33.3333333333333
20	-20	20	-20	-20	20	80	60	-20	-20	0	-40	-20	20	-40	0	-40
-20	-40	20	0	20	20	-40	-20	20	-20	60	-20	20	-40	40	0	-40
3.33333333333334	3.33333333333334	-16.6666666666667	23.3333333333333	-16.6666666666667	3.33333333333334	-36.6666666666667	3.33333333333334	3.33333333333334	-16.6666666666667	3.33333333333334	23.3333333333333	23.3333333333333	83.3333333333333	83.3333333333333	-16.6666666666667	-36.6666666666667
3.33333333333333	-16.6666666666667	-16.6666666666667	3.33333333333333	3.33333333333333	23.3333333333333	3.33333333333333	3.33333333333333	3.33333333333333	3.33333333333333	23.3333333333333	3.33333333333333	23.3333333333333	23.3333333333333	103.333333333333	83.3333333333333	-16.6666666666667
-13.3333333333333	-13.3333333333333	-13.3333333333333	6.66666666666667	6.66666666666667	26.6666666666667	26.6666666666667	6.66666666666667	6.66666666666667	26.6666666666667	46.6666666666667	66.6666666666667	46.6666666666667	66.6666666666667	46.6666666666667	86.6666666666667	-13.3333333333333
10	-30	50	-10	10	-30	70	50	-10	30	10	50	-10	70	50	-10	-30
3.33333333333334	-16.6666666666667	-16.6666666666667	23.3333333333333	3.33333333333334	3.33333333333334	-16.6666666666667	3.33333333333334	-36.6666666666667	-16.6666666666667	3.33333333333334	3.33333333333334	63.3333333333333	-16.6666666666667	-16.6666666666667	-36.6666666666667	-36.6666666666667
3.33333333333334	-36.6666666666667	43.3333333333333	3.33333333333334	3.33333333333334	-16.6666666666667	-56.6666666666667	-36.6666666666667	3.33333333333334	23.3333333333333	3.33333333333334	3.33333333333334	-36.6666666666667	-36.6666666666667	-56.6666666666667	-16.6666666666667	-56.6666666666667
-10	10	-30	10	-10	30	-10	-10	10	30	90	30	-10	-10	50	-10	-30
6.66666666666666	26.6666666666667	6.66666666666666	-13.3333333333333	-13.3333333333333	-13.3333333333333	26.6666666666667	-33.3333333333333	6.66666666666666	6.66666666666666	6.66666666666666	-33.3333333333333	-13.3333333333333	66.6666666666667	6.66666666666666	106.666666666667	-33.3333333333333
10	-30	-10	30	-30	30	-10	-10	-30	50	10	90	50	50	50	10	-30
6.66666666666666	26.6666666666667	-33.3333333333333	26.6666666666667	6.66666666666666	-33.3333333333333	6.66666666666666	26.6666666666667	6.66666666666666	26.6666666666667	46.6666666666667	-13.3333333333333	-33.3333333333333	6.66666666666666	26.6666666666667	66.6666666666667	-33.3333333333333
6.66666666666666	-33.3333333333333	-13.3333333333333	6.66666666666666	-13.3333333333333	46.6666666666667	26.6666666666667	-13.3333333333333	6.66666666666666	-13.3333333333333	-13.3333333333333	-33.3333333333333	26.6666666666667	26.6666666666667	-13.3333333333333	-13.3333333333333	-33.3333333333333
-13.3333333333333	86.6666666666667	6.66666666666666	-13.3333333333333	-33.3333333333333	-33.3333333333333	-13.3333333333333	-33.3333333333333	46.6666666666667	-13.3333333333333	6.66666666666666	6.66666666666666	6.66666666666666	6.66666666666666	-33.3333333333333	-33.3333333333333	-33.3333333333333
16.6666666666667	-23.3333333333333	56.6666666666667	-43.3333333333333	16.6666666666667	-23.3333333333333	36.6666666666667	-3.33333333333334	36.6666666666667	16.6666666666667	-3.33333333333334	56.6666666666667	16.6666666666667	56.6666666666667	36.6666666666667	36.6666666666667	-43.3333333333333
26.6666666666667	26.6666666666667	6.66666666666666	-13.3333333333333	-33.3333333333333	-13.3333333333333	6.66666666666666	-13.3333333333333	46.6666666666667	-13.3333333333333	6.66666666666666	6.66666666666666	-13.3333333333333	26.6666666666667	26.6666666666667	-13.3333333333333	-33.3333333333333
-6.66666666666667	-6.66666666666667	-26.6666666666667	13.3333333333333	13.3333333333333	13.3333333333333	-26.6666666666667	13.3333333333333	13.3333333333333	-26.6666666666667	-26.6666666666667	13.3333333333333	33.3333333333333	-6.66666666666667	73.3333333333333	53.3333333333333	-26.6666666666667
-6.66666666666667	13.3333333333333	-6.66666666666667	13.3333333333333	-6.66666666666667	-6.66666666666667	33.3333333333333	-26.6666666666667	13.3333333333333	13.3333333333333	13.3333333333333	33.3333333333333	53.3333333333333	-6.66666666666667	-6.66666666666667	13.3333333333333	-26.6666666666667
40	20	20	-20	-20	-40	-40	-40	-60	-40	-40	-20	-20	-40	-60	-40	-60
3.33333333333334	3.33333333333334	3.33333333333334	-16.6666666666667	-16.6666666666667	23.3333333333333	-16.6666666666667	3.33333333333334	-36.6666666666667	3.33333333333334	23.3333333333333	-16.6666666666667	3.33333333333334	-16.6666666666667	-16.6666666666667	-16.6666666666667	-36.6666666666667
-23.3333333333333	-3.33333333333334	36.6666666666667	-3.33333333333334	16.6666666666667	-23.3333333333333	-23.3333333333333	16.6666666666667	16.6666666666667	-3.33333333333334	-3.33333333333334	-3.33333333333334	-23.3333333333333	-23.3333333333333	36.6666666666667	-43.3333333333333	-43.3333333333333
6.66666666666666	46.6666666666667	-13.3333333333333	-33.3333333333333	6.66666666666666	-13.3333333333333	6.66666666666666	-13.3333333333333	-33.3333333333333	-13.3333333333333	-13.3333333333333	-13.3333333333333	6.66666666666666	-33.3333333333333	-13.3333333333333	26.6666666666667	-53.3333333333333
-6.66666666666667	-6.66666666666667	-26.6666666666667	13.3333333333333	33.3333333333333	-6.66666666666667	33.3333333333333	-6.66666666666667	13.3333333333333	-26.6666666666667	-6.66666666666667	33.3333333333333	13.3333333333333	53.3333333333333	-26.6666666666667	13.3333333333333	-26.6666666666667
-3.33333333333333	-23.3333333333333	-3.33333333333333	16.6666666666667	-23.3333333333333	36.6666666666667	-23.3333333333333	-3.33333333333333	-3.33333333333333	-23.3333333333333	16.6666666666667	-3.33333333333333	-3.33333333333333	-3.33333333333333	16.6666666666667	-23.3333333333333	-23.3333333333333
-23.3333333333333	16.6666666666667	-43.3333333333333	16.6666666666667	-3.33333333333334	36.6666666666667	-3.33333333333334	-23.3333333333333	-43.3333333333333	16.6666666666667	-3.33333333333334	16.6666666666667	16.6666666666667	16.6666666666667	16.6666666666667	-3.33333333333334	-43.3333333333333
-26.6666666666667	-6.66666666666667	53.3333333333333	-26.6666666666667	13.3333333333333	-6.66666666666667	-6.66666666666667	53.3333333333333	-26.6666666666667	-6.66666666666667	13.3333333333333	-6.66666666666667	13.3333333333333	-26.6666666666667	73.3333333333333	73.3333333333333	-26.6666666666667
53.3333333333333	-26.6666666666667	-6.66666666666667	-6.66666666666667	13.3333333333333	-26.6666666666667	-26.6666666666667	13.3333333333333	-6.66666666666667	13.3333333333333	13.3333333333333	13.3333333333333	33.3333333333333	13.3333333333333	73.3333333333333	33.3333333333333	-26.6666666666667
-3.33333333333333	16.6666666666667	-3.33333333333333	-3.33333333333333	-3.33333333333333	-3.33333333333333	-3.33333333333333	36.6666666666667	-3.33333333333333	36.6666666666667	36.6666666666667	16.6666666666667	-23.3333333333333	-23.3333333333333	-3.33333333333333	36.6666666666667	-23.3333333333333
-10	30	10	30	-30	-30	30	-30	-10	30	30	-10	-10	30	-10	-30	-30
-10	-30	-10	-10	50	10	-30	-50	10	-50	-50	-50	30	10	10	30	-50
-3.33333333333333	-3.33333333333333	-3.33333333333333	-3.33333333333333	16.6666666666667	-3.33333333333333	-23.3333333333333	-3.33333333333333	-3.33333333333333	36.6666666666667	56.6666666666667	-3.33333333333333	96.6666666666667	16.6666666666667	-23.3333333333333	36.6666666666667	-23.3333333333333
6.66666666666666	-13.3333333333333	-33.3333333333333	-33.3333333333333	26.6666666666667	46.6666666666667	26.6666666666667	6.66666666666666	86.6666666666667	26.6666666666667	26.6666666666667	26.6666666666667	46.6666666666667	-13.3333333333333	6.66666666666666	-13.3333333333333	-33.3333333333333
-6.66666666666667	-6.66666666666667	-26.6666666666667	53.3333333333333	-6.66666666666667	-6.66666666666667	-26.6666666666667	-26.6666666666667	73.3333333333333	33.3333333333333	13.3333333333333	-26.6666666666667	-6.66666666666667	-26.6666666666667	-6.66666666666667	-6.66666666666667	-26.6666666666667
-10	-30	-10	30	10	10	10	-10	-10	-30	50	-10	-10	30	10	50	-30
-30	50	-10	10	-10	-10	-30	-30	-10	10	-10	10	-10	10	10	90	-30
40	0	0	-20	-20	0	20	-20	0	20	40	0	40	-20	0	-20	-20
3.33333333333334	-36.6666666666667	3.33333333333334	23.3333333333333	3.33333333333334	3.33333333333334	-16.6666666666667	-16.6666666666667	43.3333333333333	23.3333333333333	3.33333333333334	3.33333333333334	-16.6666666666667	3.33333333333334	-16.6666666666667	3.33333333333334	-36.6666666666667
10	10	-10	-10	-10	10	-10	30	30	-10	70	30	-10	50	70	50	-10
20	0	0	-20	0	0	20	0	20	-20	0	20	60	40	-20	60	-20
0	20	-20	0	-20	20	0	-20	-20	80	0	80	40	40	20	40	-20
-33.3333333333333	26.6666666666667	26.6666666666667	-33.3333333333333	-13.3333333333333	26.6666666666667	-53.3333333333333	-13.3333333333333	-53.3333333333333	-73.3333333333333	-13.3333333333333	-73.3333333333333	-53.3333333333333	-53.3333333333333	-53.3333333333333	26.6666666666667	-73.3333333333333
33.3333333333333	-6.66666666666667	-6.66666666666667	-6.66666666666667	-26.6666666666667	13.3333333333333	-6.66666666666667	73.3333333333333	53.3333333333333	13.3333333333333	-26.6666666666667	73.3333333333333	-6.66666666666667	-6.66666666666667	-26.6666666666667	-26.6666666666667	-26.6666666666667
43.3333333333333	-16.6666666666667	3.33333333333334	3.33333333333334	-36.6666666666667	3.33333333333334	-16.6666666666667	-16.6666666666667	-16.6666666666667	3.33333333333334	-36.6666666666667	3.33333333333334	-16.6666666666667	23.3333333333333	-16.6666666666667	-36.6666666666667	-36.6666666666667
6.66666666666666	-33.3333333333333	46.6666666666667	-13.3333333333333	6.66666666666666	-13.3333333333333	6.66666666666666	26.6666666666667	26.6666666666667	-33.3333333333333	6.66666666666666	6.66666666666666	-33.3333333333333	-13.3333333333333	6.66666666666666	26.6666666666667	-33.3333333333333
-3.33333333333333	-3.33333333333333	16.6666666666667	-23.3333333333333	-3.33333333333333	16.6666666666667	-3.33333333333333	16.6666666666667	36.6666666666667	16.6666666666667	-23.3333333333333	16.6666666666667	16.6666666666667	76.6666666666667	-23.3333333333333	36.6666666666667	-23.3333333333333
-23.3333333333333	16.6666666666667	-3.33333333333333	-23.3333333333333	36.6666666666667	-3.33333333333333	-23.3333333333333	36.6666666666667	-3.33333333333333	-3.33333333333333	-23.3333333333333	-3.33333333333333	-23.3333333333333	16.6666666666667	16.6666666666667	36.6666666666667	-23.3333333333333
-23.3333333333333	16.6666666666667	16.6666666666667	-3.33333333333333	16.6666666666667	-23.3333333333333	-3.33333333333333	16.6666666666667	-3.33333333333333	16.6666666666667	-3.33333333333333	16.6666666666667	-23.3333333333333	-23.3333333333333	-3.33333333333333	56.6666666666667	-23.3333333333333
13.3333333333333	-6.66666666666667	-6.66666666666667	-26.6666666666667	-6.66666666666667	33.3333333333333	-6.66666666666667	-6.66666666666667	53.3333333333333	33.3333333333333	53.3333333333333	53.3333333333333	13.3333333333333	-26.6666666666667	13.3333333333333	-6.66666666666667	-26.6666666666667
-20	-60	-20	20	20	60	100	-40	0	0	-20	-60	-40	-20	0	-20	-60
-16.6666666666667	23.3333333333333	23.3333333333333	-36.6666666666667	-16.6666666666667	23.3333333333333	-36.6666666666667	3.33333333333334	-36.6666666666667	3.33333333333334	-16.6666666666667	3.33333333333334	-16.6666666666667	-16.6666666666667	-16.6666666666667	43.3333333333333	-36.6666666666667
6.66666666666667	-13.3333333333333	6.66666666666667	26.6666666666667	-13.3333333333333	-13.3333333333333	26.6666666666667	6.66666666666667	46.6666666666667	46.6666666666667	46.6666666666667	26.6666666666667	-13.3333333333333	26.6666666666667	-13.3333333333333	66.6666666666667	-13.3333333333333
-30	10	-10	30	-10	10	-10	30	-10	-10	-30	10	10	-10	10	10	-30
-16.6666666666667	3.33333333333333	-16.6666666666667	23.3333333333333	23.3333333333333	-16.6666666666667	43.3333333333333	23.3333333333333	3.33333333333333	3.33333333333333	43.3333333333333	-16.6666666666667	3.33333333333333	23.3333333333333	3.33333333333333	-16.6666666666667	-16.6666666666667
16.6666666666667	-23.3333333333333	-43.3333333333333	-3.33333333333334	-3.33333333333334	56.6666666666667	-3.33333333333334	-3.33333333333334	-23.3333333333333	-3.33333333333334	-23.3333333333333	16.6666666666667	-43.3333333333333	-23.3333333333333	16.6666666666667	-43.3333333333333	-43.3333333333333
-23.3333333333333	16.6666666666667	-23.3333333333333	36.6666666666667	-3.33333333333333	-3.33333333333333	-3.33333333333333	-3.33333333333333	16.6666666666667	-3.33333333333333	16.6666666666667	16.6666666666667	36.6666666666667	36.6666666666667	96.6666666666667	76.6666666666667	-23.3333333333333
-16.6666666666667	-16.6666666666667	3.33333333333334	-16.6666666666667	23.3333333333333	23.3333333333333	-56.6666666666667	-36.6666666666667	-36.6666666666667	3.33333333333334	-16.6666666666667	63.3333333333333	83.3333333333333	-56.6666666666667	-36.6666666666667	-56.6666666666667	-56.6666666666667
-13.3333333333333	-13.3333333333333	6.66666666666666	26.6666666666667	-33.3333333333333	26.6666666666667	-13.3333333333333	26.6666666666667	26.6666666666667	6.66666666666666	6.66666666666666	26.6666666666667	-13.3333333333333	-13.3333333333333	26.6666666666667	-13.3333333333333	-33.3333333333333
-16.6666666666667	43.3333333333333	3.33333333333333	-16.6666666666667	3.33333333333333	-16.6666666666667	3.33333333333333	43.3333333333333	43.3333333333333	43.3333333333333	3.33333333333333	23.3333333333333	43.3333333333333	23.3333333333333	23.3333333333333	-16.6666666666667	-16.6666666666667
0	20	20	-20	-20	0	20	20	0	0	20	20	-20	0	40	-20	-20
-6.66666666666667	-26.6666666666667	13.3333333333333	13.3333333333333	13.3333333333333	-6.66666666666667	-26.6666666666667	-26.6666666666667	-6.66666666666667	-26.6666666666667	33.3333333333333	53.3333333333333	-6.66666666666667	73.3333333333333	33.3333333333333	33.3333333333333	-26.6666666666667
-20	-20	0	0	20	20	-20	20	0	20	20	40	0	20	20	120	-20
-26.6666666666667	33.3333333333333	13.3333333333333	-26.6666666666667	-6.66666666666667	13.3333333333333	13.3333333333333	13.3333333333333	-26.6666666666667	13.3333333333333	33.3333333333333	-26.6666666666667	13.3333333333333	13.3333333333333	13.3333333333333	13.3333333333333	-26.6666666666667
66.6666666666667	-13.3333333333333	-13.3333333333333	-13.3333333333333	-13.3333333333333	-13.3333333333333	-13.3333333333333	46.6666666666667	6.66666666666666	6.66666666666666	-13.3333333333333	-13.3333333333333	-33.3333333333333	-13.3333333333333	-13.3333333333333	26.6666666666667	-33.3333333333333
6.66666666666666	-13.3333333333333	6.66666666666666	6.66666666666666	26.6666666666667	-33.3333333333333	26.6666666666667	6.66666666666666	-13.3333333333333	-33.3333333333333	26.6666666666667	66.6666666666667	86.6666666666667	26.6666666666667	66.6666666666667	26.6666666666667	-33.3333333333333
23.3333333333333	-16.6666666666667	23.3333333333333	-16.6666666666667	-16.6666666666667	3.33333333333333	23.3333333333333	23.3333333333333	43.3333333333333	3.33333333333333	23.3333333333333	23.3333333333333	-16.6666666666667	3.33333333333333	63.3333333333333	23.3333333333333	-16.6666666666667
33.3333333333333	-6.66666666666667	33.3333333333333	-26.6666666666667	-26.6666666666667	-6.66666666666667	-6.66666666666667	-6.66666666666667	-6.66666666666667	13.3333333333333	-6.66666666666667	-6.66666666666667	53.3333333333333	13.3333333333333	13.3333333333333	-26.6666666666667	-26.6666666666667
-13.3333333333333	-13.3333333333333	26.6666666666667	-13.3333333333333	6.66666666666666	6.66666666666666	-33.3333333333333	-13.3333333333333	-13.3333333333333	6.66666666666666	6.66666666666666	6.66666666666666	6.66666666666666	6.66666666666666	46.6666666666667	46.6666666666667	-33.3333333333333
3.33333333333334	-36.6666666666667	-36.6666666666667	23.3333333333333	3.33333333333334	43.3333333333333	3.33333333333334	43.3333333333333	3.33333333333334	-36.6666666666667	3.33333333333334	3.33333333333334	-36.6666666666667	-16.6666666666667	3.33333333333334	-36.6666666666667	-56.6666666666667
-26.6666666666667	33.3333333333333	13.3333333333333	-26.6666666666667	13.3333333333333	-6.66666666666667	-26.6666666666667	-26.6666666666667	-6.66666666666667	-6.66666666666667	-26.6666666666667	-26.6666666666667	-6.66666666666667	33.3333333333333	13.3333333333333	-26.6666666666667	-26.6666666666667
33.3333333333333	-6.66666666666666	-6.66666666666666	-6.66666666666666	-26.6666666666667	13.3333333333333	13.3333333333333	-6.66666666666666	-26.6666666666667	13.3333333333333	13.3333333333333	13.3333333333333	-6.66666666666666	13.3333333333333	33.3333333333333	-26.6666666666667	-46.6666666666667
13.3333333333333	-6.66666666666667	-6.66666666666667	-26.6666666666667	53.3333333333333	-26.6666666666667	-6.66666666666667	13.3333333333333	-26.6666666666667	-26.6666666666667	13.3333333333333	-6.66666666666667	13.3333333333333	-6.66666666666667	-6.66666666666667	-26.6666666666667	-26.6666666666667
-6.66666666666667	-26.6666666666667	-6.66666666666667	13.3333333333333	13.3333333333333	13.3333333333333	33.3333333333333	13.3333333333333	-6.66666666666667	-26.6666666666667	73.3333333333333	13.3333333333333	-6.66666666666667	-6.66666666666667	-6.66666666666667	13.3333333333333	-26.6666666666667
-6.66666666666667	-26.6666666666667	13.3333333333333	33.3333333333333	13.3333333333333	-26.6666666666667	33.3333333333333	-26.6666666666667	-6.66666666666667	-26.6666666666667	13.3333333333333	-6.66666666666667	-6.66666666666667	-6.66666666666667	13.3333333333333	-6.66666666666667	-26.6666666666667
6.66666666666666	26.6666666666667	-13.3333333333333	-13.3333333333333	6.66666666666666	-13.3333333333333	6.66666666666666	26.6666666666667	-33.3333333333333	-53.3333333333333	-33.3333333333333	-53.3333333333333	6.66666666666666	6.66666666666666	-13.3333333333333	-53.3333333333333	-53.3333333333333
40	20	0	0	-40	-20	-20	20	-40	0	0	-20	0	-40	-20	-20	-40
30	-30	-10	10	-30	30	90	70	50	10	10	10	30	-10	70	-10	-30
23.3333333333333	-16.6666666666667	3.33333333333333	23.3333333333333	-16.6666666666667	-16.6666666666667	-16.6666666666667	3.33333333333333	23.3333333333333	3.33333333333333	-16.6666666666667	3.33333333333333	23.3333333333333	23.3333333333333	23.3333333333333	63.3333333333333	-16.6666666666667
3.33333333333334	23.3333333333333	-16.6666666666667	3.33333333333334	-16.6666666666667	3.33333333333334	3.33333333333334	43.3333333333333	-16.6666666666667	23.3333333333333	63.3333333333333	3.33333333333334	-16.6666666666667	-16.6666666666667	23.3333333333333	23.3333333333333	-36.6666666666667
10	-10	10	-10	-10	10	-10	10	10	10	50	10	70	30	30	50	-10
-33.3333333333333	-33.3333333333333	26.6666666666667	26.6666666666667	26.6666666666667	-13.3333333333333	6.66666666666666	-33.3333333333333	6.66666666666666	-13.3333333333333	6.66666666666666	-13.3333333333333	-33.3333333333333	-13.3333333333333	46.6666666666667	26.6666666666667	-33.3333333333333
10	10	-10	-30	30	-10	-30	10	-10	-10	50	10	10	-10	10	-10	-30
-26.6666666666667	-6.66666666666667	33.3333333333333	13.3333333333333	-6.66666666666667	-6.66666666666667	-6.66666666666667	13.3333333333333	-6.66666666666667	33.3333333333333	-26.6666666666667	53.3333333333333	33.3333333333333	-26.6666666666667	53.3333333333333	13.3333333333333	-26.6666666666667
6.66666666666667	26.6666666666667	-13.3333333333333	6.66666666666667	-13.3333333333333	-13.3333333333333	46.6666666666667	-13.3333333333333	6.66666666666667	6.66666666666667	26.6666666666667	6.66666666666667	46.6666666666667	6.66666666666667	26.6666666666667	106.666666666667	-13.3333333333333
-6.66666666666667	13.3333333333333	-6.66666666666667	-6.66666666666667	13.3333333333333	-6.66666666666667	-6.66666666666667	73.3333333333333	53.3333333333333	33.3333333333333	13.3333333333333	-6.66666666666667	33.3333333333333	53.3333333333333	53.3333333333333	73.3333333333333	-6.66666666666667
-16.6666666666667	43.3333333333333	-16.6666666666667	23.3333333333333	-16.6666666666667	-16.6666666666667	-16.6666666666667	23.3333333333333	23.3333333333333	-16.6666666666667	23.3333333333333	43.3333333333333	3.33333333333333	3.33333333333333	43.3333333333333	43.3333333333333	-16.6666666666667
3.33333333333334	-36.6666666666667	23.3333333333333	23.3333333333333	-16.6666666666667	3.33333333333334	-16.6666666666667	3.33333333333334	-16.6666666666667	23.3333333333333	23.3333333333333	3.33333333333334	-16.6666666666667	-36.6666666666667	23.3333333333333	43.3333333333333	-36.6666666666667
13.3333333333333	-46.6666666666667	-26.6666666666667	33.3333333333333	33.3333333333333	-6.66666666666667	-46.6666666666667	-26.6666666666667	53.3333333333333	-6.66666666666667	-26.6666666666667	-6.66666666666667	-6.66666666666667	-46.6666666666667	-26.6666666666667	-6.66666666666667	-66.6666666666667
-10	-30	10	10	-10	30	10	10	-10	10	30	30	10	10	10	10	-30
-26.6666666666667	-6.66666666666667	-6.66666666666667	-6.66666666666667	33.3333333333333	13.3333333333333	-6.66666666666667	-6.66666666666667	-26.6666666666667	-6.66666666666667	-6.66666666666667	-6.66666666666667	13.3333333333333	-6.66666666666667	-6.66666666666667	33.3333333333333	-26.6666666666667
-16.6666666666667	3.33333333333333	-16.6666666666667	3.33333333333333	23.3333333333333	3.33333333333333	3.33333333333333	3.33333333333333	-16.6666666666667	3.33333333333333	-16.6666666666667	3.33333333333333	3.33333333333333	43.3333333333333	3.33333333333333	23.3333333333333	-16.6666666666667
-3.33333333333333	-3.33333333333333	36.6666666666667	-3.33333333333333	-3.33333333333333	-23.3333333333333	16.6666666666667	-23.3333333333333	-23.3333333333333	16.6666666666667	-3.33333333333333	-3.33333333333333	36.6666666666667	76.6666666666667	-3.33333333333333	16.6666666666667	-23.3333333333333
-20	-20	20	0	0	20	20	40	-20	20	-20	20	0	0	0	60	-20
-10	30	10	-10	-10	-10	10	10	30	30	-10	50	10	50	50	-10	-10
-13.3333333333333	6.66666666666667	6.66666666666667	6.66666666666667	-13.3333333333333	6.66666666666667	26.6666666666667	6.66666666666667	6.66666666666667	66.6666666666667	46.6666666666667	46.6666666666667	6.66666666666667	26.6666666666667	46.6666666666667	46.6666666666667	-13.3333333333333
3.33333333333333	-16.6666666666667	3.33333333333333	3.33333333333333	-16.6666666666667	23.3333333333333	3.33333333333333	63.3333333333333	-16.6666666666667	3.33333333333333	3.33333333333333	43.3333333333333	63.3333333333333	3.33333333333333	43.3333333333333	-16.6666666666667	-16.6666666666667
-10	-10	-10	30	-10	10	70	30	50	50	70	50	50	50	50	10	-10
-10	-10	-10	-10	-10	50	10	70	-50	10	10	-10	30	-10	-10	-10	-50
6.66666666666666	-33.3333333333333	-33.3333333333333	-13.3333333333333	26.6666666666667	46.6666666666667	-13.3333333333333	-13.3333333333333	6.66666666666666	46.6666666666667	46.6666666666667	66.6666666666667	26.6666666666667	46.6666666666667	6.66666666666666	6.66666666666666	-33.3333333333333
13.3333333333333	13.3333333333333	-6.66666666666667	-6.66666666666667	-26.6666666666667	13.3333333333333	13.3333333333333	-26.6666666666667	-26.6666666666667	33.3333333333333	-26.6666666666667	33.3333333333333	13.3333333333333	-6.66666666666667	73.3333333333333	-6.66666666666667	-26.6666666666667
-3.33333333333333	16.6666666666667	-23.3333333333333	-23.3333333333333	16.6666666666667	16.6666666666667	-23.3333333333333	-3.33333333333333	-23.3333333333333	96.6666666666667	56.6666666666667	36.6666666666667	76.6666666666667	56.6666666666667	76.6666666666667	36.6666666666667	-23.3333333333333
30	-10	-10	10	-10	-10	-10	-10	10	-10	10	30	10	50	50	30	-30
10	30	-30	10	-10	-10	10	10	-10	70	50	50	-30	30	-10	-10	-30
13.3333333333333	13.3333333333333	13.3333333333333	-6.66666666666667	-6.66666666666667	-26.6666666666667	33.3333333333333	-6.66666666666667	33.3333333333333	-6.66666666666667	-26.6666666666667	73.3333333333333	-6.66666666666667	33.3333333333333	113.333333333333	33.3333333333333	-26.6666666666667
-16.6666666666667	23.3333333333333	23.3333333333333	-16.6666666666667	-16.6666666666667	3.33333333333333	-16.6666666666667	3.33333333333333	-16.6666666666667	23.3333333333333	-16.6666666666667	3.33333333333333	-16.6666666666667	63.3333333333333	63.3333333333333	23.3333333333333	-16.6666666666667
-43.3333333333333	-23.3333333333333	-23.3333333333333	-3.33333333333334	76.6666666666667	16.6666666666667	16.6666666666667	16.6666666666667	-3.33333333333334	16.6666666666667	-43.3333333333333	-23.3333333333333	16.6666666666667	-23.3333333333333	-3.33333333333334	-23.3333333333333	-43.3333333333333
6.66666666666666	46.6666666666667	-13.3333333333333	-13.3333333333333	6.66666666666666	-33.3333333333333	-13.3333333333333	-33.3333333333333	-13.3333333333333	-13.3333333333333	-13.3333333333333	-13.3333333333333	-33.3333333333333	26.6666666666667	6.66666666666666	26.6666666666667	-33.3333333333333
3.33333333333333	-16.6666666666667	3.33333333333333	3.33333333333333	23.3333333333333	-16.6666666666667	-16.6666666666667	-16.6666666666667	3.33333333333333	43.3333333333333	43.3333333333333	103.333333333333	23.3333333333333	83.3333333333333	3.33333333333333	63.3333333333333	-16.6666666666667
-20	20	20	20	-20	-20	40	0	-20	-40	20	40	-20	0	-20	0	-40
40	20	-40	40	-20	-40	0	-20	-20	40	-20	40	-20	0	40	80	-40
-3.33333333333334	36.6666666666667	-3.33333333333334	-23.3333333333333	16.6666666666667	-23.3333333333333	16.6666666666667	-23.3333333333333	36.6666666666667	16.6666666666667	-3.33333333333334	36.6666666666667	-43.3333333333333	36.6666666666667	56.6666666666667	-3.33333333333334	-43.3333333333333
10	-10	-10	10	-30	30	-10	50	-30	-10	-10	10	30	-10	10	50	-30
0	-20	0	-20	-20	60	60	40	-20	40	60	-20	0	0	20	0	-20
13.3333333333333	-6.66666666666666	-26.6666666666667	-26.6666666666667	33.3333333333333	13.3333333333333	-46.6666666666667	-26.6666666666667	-26.6666666666667	13.3333333333333	-6.66666666666666	-26.6666666666667	-26.6666666666667	-46.6666666666667	-26.6666666666667	-26.6666666666667	-46.6666666666667
-33.3333333333333	6.66666666666666	46.6666666666667	26.6666666666667	-33.3333333333333	-13.3333333333333	6.66666666666666	6.66666666666666	-13.3333333333333	-13.3333333333333	-33.3333333333333	26.6666666666667	-33.3333333333333	-13.3333333333333	6.66666666666666	46.6666666666667	-33.3333333333333
-10	-10	-10	10	10	10	-30	-10	-30	30	10	10	10	30	-10	10	-30
36.6666666666667	-3.33333333333333	-3.33333333333333	-23.3333333333333	-3.33333333333333	-3.33333333333333	56.6666666666667	16.6666666666667	56.6666666666667	36.6666666666667	16.6666666666667	56.6666666666667	56.6666666666667	-23.3333333333333	-3.33333333333333	16.6666666666667	-23.3333333333333
-13.3333333333333	6.66666666666666	-13.3333333333333	6.66666666666666	-13.3333333333333	26.6666666666667	26.6666666666667	-13.3333333333333	26.6666666666667	46.6666666666667	-13.3333333333333	-33.3333333333333	46.6666666666667	46.6666666666667	46.6666666666667	-13.3333333333333	-33.3333333333333
0	-20	40	0	-20	0	-20	0	-20	20	100	-40	-40	-20	0	20	-40
13.3333333333333	-26.6666666666667	33.3333333333333	13.3333333333333	-6.66666666666667	-26.6666666666667	13.3333333333333	-6.66666666666667	13.3333333333333	13.3333333333333	-6.66666666666667	33.3333333333333	33.3333333333333	33.3333333333333	73.3333333333333	13.3333333333333	-26.6666666666667
-30	-10	-10	-30	50	30	-30	10	10	-30	-30	-10	-10	30	-30	-30	-30
6.66666666666666	-13.3333333333333	66.6666666666667	-13.3333333333333	-13.3333333333333	-33.3333333333333	6.66666666666666	6.66666666666666	26.6666666666667	6.66666666666666	6.66666666666666	6.66666666666666	26.6666666666667	-13.3333333333333	-33.3333333333333	6.66666666666666	-33.3333333333333
46.6666666666667	-13.3333333333333	-33.3333333333333	6.66666666666666	-13.3333333333333	6.66666666666666	6.66666666666666	-33.3333333333333	26.6666666666667	26.6666666666667	86.6666666666667	-13.3333333333333	26.6666666666667	-13.3333333333333	26.6666666666667	-33.3333333333333	-33.3333333333333
-33.3333333333333	-33.3333333333333	-33.3333333333333	-13.3333333333333	106.666666666667	6.66666666666666	-13.3333333333333	-13.3333333333333	-13.3333333333333	-13.3333333333333	-13.3333333333333	-13.3333333333333	6.66666666666666	46.6666666666667	6.66666666666666	86.6666666666667	-33.3333333333333
-10	10	30	10	-30	-10	-10	-30	-10	-30	10	-10	10	10	50	-10	-30
16.6666666666667	-3.33333333333333	-3.33333333333333	16.6666666666667	-3.33333333333333	-23.3333333333333	36.6666666666667	-3.33333333333333	16.6666666666667	-3.33333333333333	16.6666666666667	16.6666666666667	-3.33333333333333	36.6666666666667	-23.3333333333333	56.6666666666667	-23.3333333333333
26.6666666666667	6.66666666666666	-13.3333333333333	6.66666666666666	-33.3333333333333	6.66666666666666	-33.3333333333333	6.66666666666666	6.66666666666666	46.6666666666667	6.66666666666666	46.6666666666667	-33.3333333333333	6.66666666666666	-13.3333333333333	-13.3333333333333	-33.3333333333333
-3.33333333333334	-23.3333333333333	-3.33333333333334	36.6666666666667	16.6666666666667	-23.3333333333333	-23.3333333333333	-3.33333333333334	16.6666666666667	36.6666666666667	-43.3333333333333	36.6666666666667	-3.33333333333334	16.6666666666667	-23.3333333333333	-23.3333333333333	-43.3333333333333
-23.3333333333333	-3.33333333333333	-23.3333333333333	-3.33333333333333	-3.33333333333333	56.6666666666667	36.6666666666667	16.6666666666667	56.6666666666667	-3.33333333333333	36.6666666666667	116.666666666667	76.6666666666667	16.6666666666667	76.6666666666667	36.6666666666667	-23.3333333333333
6.66666666666667	-13.3333333333333	6.66666666666667	-13.3333333333333	-13.3333333333333	26.6666666666667	6.66666666666667	26.6666666666667	26.6666666666667	26.6666666666667	26.6666666666667	46.6666666666667	-13.3333333333333	26.6666666666667	46.6666666666667	6.66666666666667	-13.3333333333333
0	0	-20	0	40	-20	0	20	-20	0	-20	0	-20	0	40	40	-20
23.3333333333333	23.3333333333333	3.33333333333333	-16.6666666666667	-16.6666666666667	-16.6666666666667	43.3333333333333	23.3333333333333	23.3333333333333	3.33333333333333	43.3333333333333	43.3333333333333	63.3333333333333	83.3333333333333	43.3333333333333	3.33333333333333	-16.6666666666667
40	0	0	0	-20	-20	20	20	-20	20	20	120	60	-20	0	-20	-20
26.6666666666667	6.66666666666666	-33.3333333333333	-13.3333333333333	26.6666666666667	-13.3333333333333	26.6666666666667	-33.3333333333333	6.66666666666666	-13.3333333333333	-33.3333333333333	26.6666666666667	-13.3333333333333	-13.3333333333333	-13.3333333333333	-13.3333333333333	-33.3333333333333
-26.6666666666667	-6.66666666666667	13.3333333333333	53.3333333333333	-26.6666666666667	-6.66666666666667	-6.66666666666667	13.3333333333333	33.3333333333333	53.3333333333333	33.3333333333333	13.3333333333333	13.3333333333333	33.3333333333333	-26.6666666666667	-6.66666666666667	-26.6666666666667
-20	20	-20	40	-20	0	-20	20	20	-20	-40	-40	40	-20	0	0	-40
-3.33333333333333	16.6666666666667	-23.3333333333333	16.6666666666667	-23.3333333333333	16.6666666666667	-23.3333333333333	-3.33333333333333	56.6666666666667	76.6666666666667	36.6666666666667	56.6666666666667	16.6666666666667	-3.33333333333333	-3.33333333333333	-3.33333333333333	-23.3333333333333
-3.33333333333333	-23.3333333333333	-23.3333333333333	76.6666666666667	-23.3333333333333	-3.33333333333333	-23.3333333333333	-3.33333333333333	56.6666666666667	-3.33333333333333	36.6666666666667	16.6666666666667	16.6666666666667	-23.3333333333333	76.6666666666667	-3.33333333333333	-23.3333333333333
-20	-20	60	20	-20	-20	20	-20	20	-40	0	20	-20	20	-20	0	-40
-23.3333333333333	-3.33333333333333	-3.33333333333333	-3.33333333333333	36.6666666666667	-3.33333333333333	16.6666666666667	-3.33333333333333	36.6666666666667	-3.33333333333333	-3.33333333333333	16.6666666666667	-3.33333333333333	-3.33333333333333	-23.3333333333333	76.6666666666667	-23.3333333333333
3.33333333333334	3.33333333333334	3.33333333333334	-16.6666666666667	-16.6666666666667	23.3333333333333	3.33333333333334	-16.6666666666667	-16.6666666666667	23.3333333333333	3.33333333333334	-36.6666666666667	23.3333333333333	23.3333333333333	3.33333333333334	3.33333333333334	-36.6666666666667
-43.3333333333333	-3.33333333333334	-3.33333333333334	-3.33333333333334	16.6666666666667	36.6666666666667	-3.33333333333334	-43.3333333333333	-23.3333333333333	16.6666666666667	36.6666666666667	-3.33333333333334	-3.33333333333334	-23.3333333333333	-23.3333333333333	36.6666666666667	-43.3333333333333
10	50	-10	-10	-30	-10	30	-10	10	10	-30	30	-10	50	-10	-10	-30
-13.3333333333333	6.66666666666666	6.66666666666666	-13.3333333333333	26.6666666666667	-13.3333333333333	26.6666666666667	-13.3333333333333	-13.3333333333333	26.6666666666667	6.66666666666666	-13.3333333333333	-13.3333333333333	6.66666666666666	6.66666666666666	46.6666666666667	-33.3333333333333
-50	-10	10	-10	10	50	110	10	10	-50	10	-50	10	10	30	-30	-50
-10	-10	30	10	-30	10	-10	-10	50	50	50	10	-10	-10	-10	30	-30
-16.6666666666667	3.33333333333333	-16.6666666666667	23.3333333333333	3.33333333333333	3.33333333333333	103.333333333333	-16.6666666666667	23.3333333333333	23.3333333333333	43.3333333333333	83.3333333333333	43.3333333333333	3.33333333333333	3.33333333333333	23.3333333333333	-16.6666666666667
53.3333333333333	-6.66666666666667	-6.66666666666667	-6.66666666666667	-6.66666666666667	-26.6666666666667	-26.6666666666667	33.3333333333333	-6.66666666666667	13.3333333333333	33.3333333333333	13.3333333333333	13.3333333333333	33.3333333333333	13.3333333333333	53.3333333333333	-26.6666666666667
46.6666666666667	6.66666666666666	-13.3333333333333	6.66666666666666	-33.3333333333333	-13.3333333333333	-13.3333333333333	6.66666666666666	6.66666666666666	6.66666666666666	26.6666666666667	6.66666666666666	26.6666666666667	26.6666666666667	26.6666666666667	6.66666666666666	-33.3333333333333
-23.3333333333333	-3.33333333333334	16.6666666666667	36.6666666666667	-23.3333333333333	-3.33333333333334	-23.3333333333333	-23.3333333333333	-43.3333333333333	-3.33333333333334	-23.3333333333333	-3.33333333333334	16.6666666666667	-23.3333333333333	-23.3333333333333	-23.3333333333333	-43.3333333333333
-33.3333333333333	26.6666666666667	26.6666666666667	6.66666666666666	6.66666666666666	-33.3333333333333	-13.3333333333333	-13.3333333333333	26.6666666666667	66.6666666666667	-13.3333333333333	6.66666666666666	-13.3333333333333	26.6666666666667	6.66666666666666	6.66666666666666	-33.3333333333333
-23.3333333333333	16.6666666666667	36.6666666666667	-3.33333333333333	-23.3333333333333	-3.33333333333333	56.6666666666667	76.6666666666667	36.6666666666667	16.6666666666667	-3.33333333333333	36.6666666666667	16.6666666666667	36.6666666666667	16.6666666666667	16.6666666666667	-23.3333333333333
40	-20	-20	-20	-20	40	60	40	40	60	20	0	-20	-20	40	20	-20
-3.33333333333333	16.6666666666667	36.6666666666667	-43.3333333333333	-3.33333333333333	-3.33333333333333	-83.3333333333333	-63.3333333333333	-83.3333333333333	-83.3333333333333	-83.3333333333333	-3.33333333333333	-83.3333333333333	-63.3333333333333	-3.33333333333333	-83.3333333333333	-83.3333333333333
-10	10	-10	30	-10	-10	10	-10	30	50	-10	-30	-30	50	-10	10	-30
10	-10	30	-10	-10	-10	10	30	50	10	30	-10	-10	10	50	70	-10
-26.6666666666667	33.3333333333333	-6.66666666666667	13.3333333333333	-6.66666666666667	-6.66666666666667	33.3333333333333	-26.6666666666667	-6.66666666666667	53.3333333333333	13.3333333333333	13.3333333333333	-26.6666666666667	33.3333333333333	33.3333333333333	73.3333333333333	-26.6666666666667
36.6666666666667	-3.33333333333333	16.6666666666667	-23.3333333333333	-3.33333333333333	-23.3333333333333	36.6666666666667	36.6666666666667	16.6666666666667	76.6666666666667	-3.33333333333333	36.6666666666667	36.6666666666667	-3.33333333333333	36.6666666666667	-3.33333333333333	-23.3333333333333
-3.33333333333334	-23.3333333333333	16.6666666666667	-23.3333333333333	16.6666666666667	16.6666666666667	-43.3333333333333	-3.33333333333334	-23.3333333333333	-23.3333333333333	-23.3333333333333	-23.3333333333333	-3.33333333333334	-3.33333333333334	16.6666666666667	-3.33333333333334	-43.3333333333333
3.33333333333334	3.33333333333334	-36.6666666666667	23.3333333333333	3.33333333333334	3.33333333333334	-36.6666666666667	3.33333333333334	-16.6666666666667	43.3333333333333	3.33333333333334	3.33333333333334	3.33333333333334	-16.6666666666667	-16.6666666666667	23.3333333333333	-36.6666666666667
-20	0	0	0	0	20	0	20	80	40	20	20	0	80	-20	20	-20
-23.3333333333333	16.6666666666667	-3.33333333333333	16.6666666666667	-3.33333333333333	-3.33333333333333	-3.33333333333333	-3.33333333333333	-3.33333333333333	-3.33333333333333	16.6666666666667	-23.3333333333333	16.6666666666667	76.6666666666667	76.6666666666667	36.6666666666667	-23.3333333333333
-13.3333333333333	-13.3333333333333	26.6666666666667	6.66666666666666	6.66666666666666	-13.3333333333333	6.66666666666666	-13.3333333333333	-33.3333333333333	-13.3333333333333	6.66666666666666	-33.3333333333333	26.6666666666667	6.66666666666666	6.66666666666666	26.6666666666667	-33.3333333333333
30	10	10	-10	-10	-30	30	30	50	10	10	10	50	10	70	-10	-30
-33.3333333333333	-13.3333333333333	-13.3333333333333	46.6666666666667	6.66666666666666	6.66666666666666	6.66666666666666	-33.3333333333333	66.6666666666667	26.6666666666667	26.6666666666667	6.66666666666666	86.6666666666667	66.6666666666667	26.6666666666667	86.6666666666667	-33.3333333333333
3.33333333333334	3.33333333333334	23.3333333333333	-16.6666666666667	3.33333333333334	-16.6666666666667	3.33333333333334	-16.6666666666667	-16.6666666666667	-16.6666666666667	3.33333333333334	-36.6666666666667	-36.6666666666667	-16.6666666666667	3.33333333333334	-16.6666666666667	-36.6666666666667
-3.33333333333333	16.6666666666667	-3.33333333333333	-23.3333333333333	16.6666666666667	-3.33333333333333	-23.3333333333333	-3.33333333333333	16.6666666666667	56.6666666666667	76.6666666666667	36.6666666666667	16.6666666666667	56.6666666666667	36.6666666666667	16.6666666666667	-23.3333333333333
-73.3333333333333	-73.3333333333333	-33.3333333333333	26.6666666666667	126.666666666667	26.6666666666667	106.666666666667	86.6666666666667	26.6666666666667	6.66666666666667	-13.3333333333333	6.66666666666667	-93.3333333333333	-53.3333333333333	-73.3333333333333	-33.3333333333333	-93.3333333333333
-6.66666666666667	-26.6666666666667	13.3333333333333	-6.66666666666667	-6.66666666666667	33.3333333333333	33.3333333333333	13.3333333333333	-6.66666666666667	33.3333333333333	53.3333333333333	13.3333333333333	-26.6666666666667	-6.66666666666667	-26.6666666666667	-26.6666666666667	-26.6666666666667
-10	30	-30	-70	50	30	-70	-10	-50	-50	-10	30	-10	30	70	-10	-70
40	-20	40	-20	-20	-20	40	-40	40	0	0	-20	20	0	40	-20	-40
-16.6666666666667	23.3333333333333	3.33333333333333	-16.6666666666667	3.33333333333333	3.33333333333333	43.3333333333333	23.3333333333333	3.33333333333333	83.3333333333333	63.3333333333333	3.33333333333333	3.33333333333333	43.3333333333333	43.3333333333333	63.3333333333333	-16.6666666666667
-23.3333333333333	36.6666666666667	-43.3333333333333	36.6666666666667	-3.33333333333334	-3.33333333333334	-3.33333333333334	-43.3333333333333	36.6666666666667	-3.33333333333334	-3.33333333333334	-23.3333333333333	-3.33333333333334	-23.3333333333333	-23.3333333333333	16.6666666666667	-43.3333333333333
33.3333333333333	13.3333333333333	-6.66666666666667	-26.6666666666667	-6.66666666666667	-6.66666666666667	13.3333333333333	-6.66666666666667	33.3333333333333	-6.66666666666667	53.3333333333333	73.3333333333333	-26.6666666666667	-6.66666666666667	13.3333333333333	33.3333333333333	-26.6666666666667
10	50	-10	-30	-10	-10	-30	10	10	10	-30	10	10	10	30	-10	-30
-10	-30	-10	30	-10	30	10	10	-30	10	-10	-30	30	10	-10	10	-30
-10	30	-10	-10	10	-10	10	-30	30	-10	10	10	-30	10	30	-10	-30
16.6666666666667	-3.33333333333334	16.6666666666667	-43.3333333333333	16.6666666666667	-3.33333333333334	-3.33333333333334	16.6666666666667	-43.3333333333333	-3.33333333333334	-3.33333333333334	-3.33333333333334	-43.3333333333333	-43.3333333333333	-3.33333333333334	16.6666666666667	-43.3333333333333
-33.3333333333333	6.66666666666666	-13.3333333333333	66.6666666666667	6.66666666666666	-33.3333333333333	-33.3333333333333	-33.3333333333333	106.666666666667	-13.3333333333333	6.66666666666666	26.6666666666667	46.6666666666667	-13.3333333333333	-33.3333333333333	6.66666666666666	-33.3333333333333
40	-20	20	-20	-40	20	-40	0	-20	-20	60	0	20	20	-20	-20	-40
-13.3333333333333	6.66666666666666	26.6666666666667	-13.3333333333333	26.6666666666667	-33.3333333333333	-33.3333333333333	-33.3333333333333	-13.3333333333333	-33.3333333333333	-33.3333333333333	-33.3333333333333	6.66666666666666	-13.3333333333333	-13.3333333333333	-53.3333333333333	-53.3333333333333
0	60	-20	-20	-20	0	0	20	20	0	60	0	-20	60	20	-20	-20
0	0	20	-20	-20	20	0	0	20	100	140	80	20	-20	0	20	-20
23.3333333333333	-36.6666666666667	-16.6666666666667	23.3333333333333	3.33333333333334	3.33333333333334	3.33333333333334	3.33333333333334	-36.6666666666667	23.3333333333333	23.3333333333333	-16.6666666666667	3.33333333333334	-36.6666666666667	43.3333333333333	-16.6666666666667	-36.6666666666667
23.3333333333333	-16.6666666666667	23.3333333333333	3.33333333333333	-16.6666666666667	-16.6666666666667	3.33333333333333	-16.6666666666667	-16.6666666666667	23.3333333333333	43.3333333333333	3.33333333333333	3.33333333333333	23.3333333333333	3.33333333333333	23.3333333333333	-16.6666666666667
-20	0	0	-20	40	0	0	20	40	180	40	40	80	0	0	40	-20
3.33333333333334	3.33333333333334	3.33333333333334	3.33333333333334	-16.6666666666667	3.33333333333334	-16.6666666666667	-16.6666666666667	-36.6666666666667	3.33333333333334	23.3333333333333	3.33333333333334	3.33333333333334	3.33333333333334	23.3333333333333	-36.6666666666667	-36.6666666666667
30	-10	-30	10	-10	10	-10	10	10	-10	10	-10	10	-30	-10	10	-30
-33.3333333333333	6.66666666666666	6.66666666666666	6.66666666666666	26.6666666666667	-13.3333333333333	6.66666666666666	-33.3333333333333	6.66666666666666	6.66666666666666	-13.3333333333333	-33.3333333333333	6.66666666666666	26.6666666666667	-33.3333333333333	26.6666666666667	-33.3333333333333
0	-40	-20	40	20	0	-20	-20	-40	-40	0	-20	-20	20	-40	0	-40
-23.3333333333333	56.6666666666667	-3.33333333333333	-23.3333333333333	-3.33333333333333	-3.33333333333333	-23.3333333333333	-3.33333333333333	16.6666666666667	56.6666666666667	36.6666666666667	36.6666666666667	16.6666666666667	36.6666666666667	36.6666666666667	36.6666666666667	-23.3333333333333
-10	-10	-10	50	-30	10	-50	-30	-50	-10	50	10	10	-30	-50	10	-50
-10	10	30	10	-30	-10	-30	10	-50	-10	-50	-50	-10	-50	-10	-10	-50
10	-10	-10	10	-10	10	-10	-10	-30	-10	-30	10	-10	-10	-10	10	-30
-10	30	10	-10	-10	-10	10	-10	70	30	-10	10	-30	10	30	-30	-30
-10	70	-30	10	-30	-10	-30	-30	10	-10	90	70	10	-10	50	30	-30
-6.66666666666666	53.3333333333333	13.3333333333333	-26.6666666666667	-26.6666666666667	-6.66666666666666	-46.6666666666667	13.3333333333333	13.3333333333333	-26.6666666666667	-6.66666666666666	13.3333333333333	13.3333333333333	33.3333333333333	13.3333333333333	33.3333333333333	-46.6666666666667
16.6666666666667	-23.3333333333333	-23.3333333333333	56.6666666666667	-3.33333333333333	-23.3333333333333	16.6666666666667	16.6666666666667	36.6666666666667	-23.3333333333333	-3.33333333333333	36.6666666666667	-23.3333333333333	-3.33333333333333	-23.3333333333333	-3.33333333333333	-23.3333333333333
-46.6666666666667	-6.66666666666666	-6.66666666666666	-6.66666666666666	93.3333333333333	-26.6666666666667	13.3333333333333	-6.66666666666666	33.3333333333333	-26.6666666666667	-46.6666666666667	13.3333333333333	33.3333333333333	33.3333333333333	-26.6666666666667	-26.6666666666667	-46.6666666666667
3.33333333333334	-16.6666666666667	3.33333333333334	-16.6666666666667	43.3333333333333	-16.6666666666667	43.3333333333333	-16.6666666666667	-16.6666666666667	3.33333333333334	3.33333333333334	3.33333333333334	-36.6666666666667	43.3333333333333	63.3333333333333	3.33333333333334	-36.6666666666667
-13.3333333333333	-13.3333333333333	6.66666666666667	-13.3333333333333	6.66666666666667	26.6666666666667	6.66666666666667	26.6666666666667	26.6666666666667	6.66666666666667	46.6666666666667	6.66666666666667	26.6666666666667	6.66666666666667	26.6666666666667	46.6666666666667	-13.3333333333333
-13.3333333333333	-13.3333333333333	66.6666666666667	-13.3333333333333	-33.3333333333333	6.66666666666666	-13.3333333333333	-13.3333333333333	6.66666666666666	6.66666666666666	46.6666666666667	6.66666666666666	46.6666666666667	6.66666666666666	6.66666666666666	46.6666666666667	-33.3333333333333
33.3333333333333	-26.6666666666667	-6.66666666666667	13.3333333333333	-6.66666666666667	-6.66666666666667	-26.6666666666667	-6.66666666666667	33.3333333333333	33.3333333333333	53.3333333333333	33.3333333333333	33.3333333333333	-26.6666666666667	13.3333333333333	-6.66666666666667	-26.6666666666667
-40	-20	60	0	20	-20	20	40	20	-20	-20	20	40	-20	20	-20	-40
-13.3333333333333	46.6666666666667	-13.3333333333333	6.66666666666667	-13.3333333333333	-13.3333333333333	6.66666666666667	26.6666666666667	6.66666666666667	26.6666666666667	66.6666666666667	66.6666666666667	46.6666666666667	26.6666666666667	66.6666666666667	-13.3333333333333	-13.3333333333333
33.3333333333333	-6.66666666666667	-26.6666666666667	33.3333333333333	-6.66666666666667	-26.6666666666667	13.3333333333333	-26.6666666666667	13.3333333333333	-6.66666666666667	-26.6666666666667	13.3333333333333	-6.66666666666667	73.3333333333333	33.3333333333333	13.3333333333333	-26.6666666666667
6.66666666666666	-13.3333333333333	6.66666666666666	-13.3333333333333	6.66666666666666	6.66666666666666	26.6666666666667	-33.3333333333333	6.66666666666666	-13.3333333333333	6.66666666666666	-13.3333333333333	-13.3333333333333	-13.3333333333333	6.66666666666666	6.66666666666666	-33.3333333333333
3.33333333333334	23.3333333333333	3.33333333333334	-16.6666666666667	3.33333333333334	-16.6666666666667	3.33333333333334	-36.6666666666667	-16.6666666666667	-16.6666666666667	3.33333333333334	-16.6666666666667	-16.6666666666667	3.33333333333334	3.33333333333334	23.3333333333333	-36.6666666666667
-13.3333333333333	-33.3333333333333	6.66666666666666	-13.3333333333333	6.66666666666666	46.6666666666667	-13.3333333333333	-13.3333333333333	66.6666666666667	66.6666666666667	86.6666666666667	6.66666666666666	26.6666666666667	46.6666666666667	86.6666666666667	-13.3333333333333	-33.3333333333333
-33.3333333333333	-13.3333333333333	6.66666666666666	26.6666666666667	6.66666666666666	6.66666666666666	-33.3333333333333	-13.3333333333333	-13.3333333333333	6.66666666666666	6.66666666666666	-13.3333333333333	6.66666666666666	-13.3333333333333	-33.3333333333333	6.66666666666666	-33.3333333333333
16.6666666666667	-23.3333333333333	-3.33333333333334	36.6666666666667	-23.3333333333333	-3.33333333333334	36.6666666666667	-23.3333333333333	-43.3333333333333	-23.3333333333333	-23.3333333333333	56.6666666666667	-3.33333333333334	16.6666666666667	-23.3333333333333	-3.33333333333334	-43.3333333333333
-56.6666666666667	-16.6666666666667	23.3333333333333	-16.6666666666667	3.33333333333334	63.3333333333333	3.33333333333334	-16.6666666666667	23.3333333333333	3.33333333333334	-36.6666666666667	-16.6666666666667	-36.6666666666667	-36.6666666666667	3.33333333333334	-36.6666666666667	-56.6666666666667
-10	-10	-30	30	10	10	-30	-10	-30	-30	-30	-10	50	-50	-10	-10	-50
-26.6666666666667	-26.6666666666667	-6.66666666666666	53.3333333333333	13.3333333333333	-6.66666666666666	-46.6666666666667	-6.66666666666666	13.3333333333333	53.3333333333333	-26.6666666666667	-6.66666666666666	13.3333333333333	33.3333333333333	-46.6666666666667	13.3333333333333	-46.6666666666667
-6.66666666666667	-6.66666666666667	-6.66666666666667	13.3333333333333	13.3333333333333	-6.66666666666667	33.3333333333333	93.3333333333333	133.333333333333	33.3333333333333	33.3333333333333	-6.66666666666667	-6.66666666666667	53.3333333333333	-26.6666666666667	73.3333333333333	-26.6666666666667
30	-30	10	-30	10	10	-30	-10	10	70	10	30	10	70	-30	-10	-30
-3.33333333333333	-3.33333333333333	36.6666666666667	-3.33333333333333	-23.3333333333333	-3.33333333333333	16.6666666666667	-3.33333333333333	56.6666666666667	116.666666666667	36.6666666666667	36.6666666666667	56.6666666666667	16.6666666666667	-3.33333333333333	16.6666666666667	-23.3333333333333
-10	10	10	10	-10	-10	-30	50	-10	-30	50	-10	30	-10	30	-10	-30
-13.3333333333333	-13.3333333333333	6.66666666666667	6.66666666666667	6.66666666666667	6.66666666666667	46.6666666666667	46.6666666666667	26.6666666666667	26.6666666666667	6.66666666666667	46.6666666666667	26.6666666666667	-13.3333333333333	46.6666666666667	26.6666666666667	-13.3333333333333
10	10	-30	30	-10	-10	-10	-10	-30	10	10	70	30	-10	-10	10	-30
13.3333333333333	-26.6666666666667	-6.66666666666666	13.3333333333333	-6.66666666666666	13.3333333333333	-26.6666666666667	-26.6666666666667	-26.6666666666667	13.3333333333333	-26.6666666666667	13.3333333333333	33.3333333333333	-26.6666666666667	33.3333333333333	-6.66666666666666	-46.6666666666667
33.3333333333333	-26.6666666666667	13.3333333333333	-6.66666666666667	13.3333333333333	-26.6666666666667	-6.66666666666667	13.3333333333333	-6.66666666666667	33.3333333333333	13.3333333333333	13.3333333333333	-6.66666666666667	-6.66666666666667	-26.6666666666667	-6.66666666666667	-26.6666666666667
53.3333333333333	33.3333333333333	-46.6666666666667	-26.6666666666667	-6.66666666666666	-6.66666666666666	-26.6666666666667	-6.66666666666666	-26.6666666666667	73.3333333333333	33.3333333333333	33.3333333333333	-6.66666666666666	33.3333333333333	13.3333333333333	-26.6666666666667	-46.6666666666667
-6.66666666666667	-6.66666666666667	13.3333333333333	13.3333333333333	-6.66666666666667	-6.66666666666667	73.3333333333333	-6.66666666666667	33.3333333333333	53.3333333333333	13.3333333333333	13.3333333333333	73.3333333333333	-6.66666666666667	33.3333333333333	33.3333333333333	-26.6666666666667
-16.6666666666667	23.3333333333333	23.3333333333333	-16.6666666666667	3.33333333333334	-16.6666666666667	23.3333333333333	3.33333333333334	3.33333333333334	23.3333333333333	23.3333333333333	43.3333333333333	3.33333333333334	-16.6666666666667	-16.6666666666667	43.3333333333333	-36.6666666666667
-16.6666666666667	23.3333333333333	3.33333333333333	3.33333333333333	-16.6666666666667	3.33333333333333	3.33333333333333	23.3333333333333	23.3333333333333	-16.6666666666667	3.33333333333333	103.333333333333	-16.6666666666667	23.3333333333333	3.33333333333333	3.33333333333333	-16.6666666666667
-6.66666666666667	-6.66666666666667	13.3333333333333	13.3333333333333	13.3333333333333	-26.6666666666667	13.3333333333333	13.3333333333333	-26.6666666666667	-26.6666666666667	73.3333333333333	33.3333333333333	-26.6666666666667	33.3333333333333	33.3333333333333	13.3333333333333	-26.6666666666667
36.6666666666667	-3.33333333333333	-23.3333333333333	16.6666666666667	-23.3333333333333	-3.33333333333333	-23.3333333333333	-3.33333333333333	-23.3333333333333	16.6666666666667	-3.33333333333333	-23.3333333333333	-23.3333333333333	36.6666666666667	16.6666666666667	36.6666666666667	-23.3333333333333
10	30	-30	30	-10	-30	50	10	-30	-30	-10	30	50	30	30	50	-30
-13.3333333333333	26.6666666666667	6.66666666666667	-13.3333333333333	6.66666666666667	-13.3333333333333	26.6666666666667	66.6666666666667	6.66666666666667	126.666666666667	46.6666666666667	46.6666666666667	26.6666666666667	66.6666666666667	46.6666666666667	26.6666666666667	-13.3333333333333
-36.6666666666667	3.33333333333334	3.33333333333334	23.3333333333333	-36.6666666666667	43.3333333333333	43.3333333333333	3.33333333333334	3.33333333333334	23.3333333333333	-16.6666666666667	3.33333333333334	3.33333333333334	3.33333333333334	23.3333333333333	23.3333333333333	-36.6666666666667
20	20	0	0	-40	0	-20	20	0	80	0	-20	60	-20	-20	40	-40
53.3333333333333	-6.66666666666667	-6.66666666666667	-6.66666666666667	-6.66666666666667	-26.6666666666667	13.3333333333333	13.3333333333333	-6.66666666666667	33.3333333333333	33.3333333333333	-6.66666666666667	-6.66666666666667	13.3333333333333	-6.66666666666667	53.3333333333333	-26.6666666666667
-6.66666666666667	-6.66666666666667	-6.66666666666667	-6.66666666666667	13.3333333333333	13.3333333333333	-6.66666666666667	-6.66666666666667	-26.6666666666667	-6.66666666666667	13.3333333333333	-6.66666666666667	13.3333333333333	53.3333333333333	33.3333333333333	13.3333333333333	-26.6666666666667
13.3333333333333	-26.6666666666667	-26.6666666666667	13.3333333333333	-6.66666666666666	33.3333333333333	-6.66666666666666	-6.66666666666666	-46.6666666666667	-6.66666666666666	-26.6666666666667	-26.6666666666667	-26.6666666666667	-46.6666666666667	-26.6666666666667	-26.6666666666667	-46.6666666666667
13.3333333333333	13.3333333333333	-26.6666666666667	-26.6666666666667	33.3333333333333	-6.66666666666667	33.3333333333333	-6.66666666666667	13.3333333333333	13.3333333333333	-6.66666666666667	-26.6666666666667	53.3333333333333	53.3333333333333	33.3333333333333	53.3333333333333	-26.6666666666667
-30	30	10	10	-10	-10	30	-30	-10	10	50	10	10	10	-10	-10	-30
-6.66666666666667	33.3333333333333	-6.66666666666667	-6.66666666666667	13.3333333333333	-26.6666666666667	33.3333333333333	33.3333333333333	33.3333333333333	33.3333333333333	33.3333333333333	13.3333333333333	33.3333333333333	53.3333333333333	-6.66666666666667	93.3333333333333	-26.6666666666667
-6.66666666666667	33.3333333333333	-6.66666666666667	-6.66666666666667	-6.66666666666667	-6.66666666666667	-26.6666666666667	33.3333333333333	-6.66666666666667	33.3333333333333	33.3333333333333	-26.6666666666667	53.3333333333333	-6.66666666666667	13.3333333333333	93.3333333333333	-26.6666666666667
0	0	0	-20	20	0	0	0	80	40	0	0	-20	60	-20	20	-20
40	-20	-20	0	-20	20	20	20	0	0	-20	0	-20	20	20	40	-20
-13.3333333333333	6.66666666666667	6.66666666666667	6.66666666666667	6.66666666666667	-13.3333333333333	6.66666666666667	26.6666666666667	6.66666666666667	6.66666666666667	6.66666666666667	6.66666666666667	66.6666666666667	6.66666666666667	46.6666666666667	66.6666666666667	-13.3333333333333
-33.3333333333333	-13.3333333333333	46.6666666666667	6.66666666666666	-13.3333333333333	6.66666666666666	6.66666666666666	6.66666666666666	6.66666666666666	46.6666666666667	66.6666666666667	26.6666666666667	-13.3333333333333	26.6666666666667	46.6666666666667	6.66666666666666	-33.3333333333333
-13.3333333333333	46.6666666666667	-33.3333333333333	6.66666666666666	-13.3333333333333	6.66666666666666	6.66666666666666	6.66666666666666	106.666666666667	-33.3333333333333	6.66666666666666	26.6666666666667	-33.3333333333333	-13.3333333333333	-13.3333333333333	86.6666666666667	-33.3333333333333
36.6666666666667	-23.3333333333333	-3.33333333333334	56.6666666666667	-43.3333333333333	-23.3333333333333	-23.3333333333333	-3.33333333333334	-23.3333333333333	-23.3333333333333	36.6666666666667	76.6666666666667	36.6666666666667	16.6666666666667	36.6666666666667	-23.3333333333333	-43.3333333333333
46.6666666666667	6.66666666666666	-13.3333333333333	-13.3333333333333	6.66666666666666	-33.3333333333333	26.6666666666667	26.6666666666667	6.66666666666666	86.6666666666667	46.6666666666667	26.6666666666667	-13.3333333333333	-13.3333333333333	-33.3333333333333	-33.3333333333333	-33.3333333333333
-20	0	20	40	-20	-20	-20	0	40	20	60	20	0	80	40	60	-20
20	-20	20	-20	20	-20	-40	-40	-40	-40	-20	-40	-20	-20	0	20	-40
-10	10	30	-10	10	-30	-30	-10	-30	30	10	-10	10	10	-10	10	-30
-6.66666666666667	-6.66666666666667	13.3333333333333	-6.66666666666667	-6.66666666666667	13.3333333333333	-6.66666666666667	-6.66666666666667	-26.6666666666667	33.3333333333333	13.3333333333333	-6.66666666666667	-26.6666666666667	33.3333333333333	-6.66666666666667	53.3333333333333	-26.6666666666667
16.6666666666667	-3.33333333333333	-3.33333333333333	-23.3333333333333	16.6666666666667	-3.33333333333333	36.6666666666667	36.6666666666667	-3.33333333333333	16.6666666666667	36.6666666666667	36.6666666666667	36.6666666666667	-23.3333333333333	-3.33333333333333	-23.3333333333333	-23.3333333333333
43.3333333333333	-16.6666666666667	-16.6666666666667	-36.6666666666667	23.3333333333333	3.33333333333334	3.33333333333334	3.33333333333334	63.3333333333333	23.3333333333333	3.33333333333334	3.33333333333334	43.3333333333333	-16.6666666666667	-16.6666666666667	-16.6666666666667	-36.6666666666667
13.3333333333333	-6.66666666666667	13.3333333333333	13.3333333333333	-6.66666666666667	-26.6666666666667	13.3333333333333	-6.66666666666667	13.3333333333333	-6.66666666666667	53.3333333333333	53.3333333333333	13.3333333333333	73.3333333333333	-6.66666666666667	33.3333333333333	-26.6666666666667
-3.33333333333333	-23.3333333333333	16.6666666666667	16.6666666666667	-3.33333333333333	-3.33333333333333	16.6666666666667	36.6666666666667	-23.3333333333333	-3.33333333333333	16.6666666666667	16.6666666666667	16.6666666666667	16.6666666666667	16.6666666666667	36.6666666666667	-23.3333333333333
0	-20	20	20	0	-20	0	0	0	0	20	60	40	0	20	20	-20
-6.66666666666667	-26.6666666666667	13.3333333333333	53.3333333333333	-6.66666666666667	-26.6666666666667	-6.66666666666667	-26.6666666666667	-26.6666666666667	13.3333333333333	-26.6666666666667	53.3333333333333	13.3333333333333	73.3333333333333	53.3333333333333	33.3333333333333	-26.6666666666667
-6.66666666666666	13.3333333333333	-6.66666666666666	-26.6666666666667	-6.66666666666666	33.3333333333333	-46.6666666666667	-26.6666666666667	13.3333333333333	13.3333333333333	-6.66666666666666	-26.6666666666667	-46.6666666666667	-26.6666666666667	-26.6666666666667	-6.66666666666666	-46.6666666666667
-16.6666666666667	-16.6666666666667	23.3333333333333	43.3333333333333	3.33333333333334	-36.6666666666667	-36.6666666666667	-16.6666666666667	-16.6666666666667	-16.6666666666667	-36.6666666666667	3.33333333333334	43.3333333333333	3.33333333333334	23.3333333333333	3.33333333333334	-36.6666666666667
-43.3333333333333	16.6666666666667	-3.33333333333334	16.6666666666667	16.6666666666667	-3.33333333333334	-3.33333333333334	36.6666666666667	-43.3333333333333	-23.3333333333333	-23.3333333333333	16.6666666666667	56.6666666666667	-43.3333333333333	-3.33333333333334	16.6666666666667	-43.3333333333333
3.33333333333333	-16.6666666666667	23.3333333333333	3.33333333333333	-16.6666666666667	3.33333333333333	23.3333333333333	23.3333333333333	3.33333333333333	23.3333333333333	-16.6666666666667	3.33333333333333	3.33333333333333	43.3333333333333	23.3333333333333	3.33333333333333	-16.6666666666667
-10	-10	-10	10	10	10	-30	-10	10	30	50	30	10	10	-30	-10	-30
-6.66666666666667	-6.66666666666667	53.3333333333333	-26.6666666666667	-26.6666666666667	13.3333333333333	-6.66666666666667	-6.66666666666667	-6.66666666666667	-6.66666666666667	13.3333333333333	-6.66666666666667	13.3333333333333	33.3333333333333	53.3333333333333	33.3333333333333	-26.6666666666667
6.66666666666666	6.66666666666666	6.66666666666666	-13.3333333333333	-13.3333333333333	6.66666666666666	-33.3333333333333	-33.3333333333333	-53.3333333333333	-33.3333333333333	-33.3333333333333	-13.3333333333333	-13.3333333333333	26.6666666666667	6.66666666666666	-33.3333333333333	-53.3333333333333
-23.3333333333333	-3.33333333333333	16.6666666666667	16.6666666666667	-23.3333333333333	16.6666666666667	36.6666666666667	16.6666666666667	-3.33333333333333	-23.3333333333333	16.6666666666667	-3.33333333333333	-3.33333333333333	56.6666666666667	16.6666666666667	-3.33333333333333	-23.3333333333333
-10	30	-10	10	-30	10	-30	30	-10	10	50	-30	50	-10	30	-10	-30
13.3333333333333	33.3333333333333	-26.6666666666667	-6.66666666666667	13.3333333333333	-26.6666666666667	53.3333333333333	-6.66666666666667	33.3333333333333	33.3333333333333	13.3333333333333	13.3333333333333	-26.6666666666667	-6.66666666666667	33.3333333333333	-6.66666666666667	-26.6666666666667
13.3333333333333	-26.6666666666667	-26.6666666666667	33.3333333333333	33.3333333333333	-26.6666666666667	53.3333333333333	-6.66666666666666	-46.6666666666667	-26.6666666666667	-46.6666666666667	53.3333333333333	13.3333333333333	13.3333333333333	-26.6666666666667	-6.66666666666666	-46.6666666666667
-20	40	-20	0	-20	20	0	0	-20	60	0	40	60	20	60	20	-20
-6.66666666666667	13.3333333333333	-6.66666666666667	-26.6666666666667	13.3333333333333	13.3333333333333	-26.6666666666667	13.3333333333333	-26.6666666666667	-6.66666666666667	13.3333333333333	33.3333333333333	-6.66666666666667	13.3333333333333	13.3333333333333	33.3333333333333	-26.6666666666667
-26.6666666666667	-6.66666666666667	13.3333333333333	-6.66666666666667	-6.66666666666667	33.3333333333333	-6.66666666666667	-26.6666666666667	33.3333333333333	-6.66666666666667	13.3333333333333	73.3333333333333	33.3333333333333	33.3333333333333	53.3333333333333	33.3333333333333	-26.6666666666667
-6.66666666666667	-6.66666666666667	33.3333333333333	-26.6666666666667	13.3333333333333	-6.66666666666667	13.3333333333333	-6.66666666666667	-26.6666666666667	53.3333333333333	-6.66666666666667	13.3333333333333	13.3333333333333	-6.66666666666667	-6.66666666666667	13.3333333333333	-26.6666666666667
40	0	0	-20	0	-20	0	-20	20	40	0	-20	0	0	-20	0	-40
0	40	-20	0	0	-20	0	-20	0	0	20	60	20	60	-20	60	-20
20	20	0	0	-20	-20	0	0	0	80	20	-20	20	20	0	0	-20
13.3333333333333	-6.66666666666667	-6.66666666666667	13.3333333333333	13.3333333333333	-26.6666666666667	13.3333333333333	-26.6666666666667	-6.66666666666667	33.3333333333333	-26.6666666666667	13.3333333333333	33.3333333333333	13.3333333333333	-6.66666666666667	13.3333333333333	-26.6666666666667
43.3333333333333	23.3333333333333	3.33333333333334	-16.6666666666667	-36.6666666666667	-16.6666666666667	-16.6666666666667	-16.6666666666667	23.3333333333333	23.3333333333333	43.3333333333333	3.33333333333334	3.33333333333334	43.3333333333333	63.3333333333333	83.3333333333333	-36.6666666666667
33.3333333333333	-6.66666666666667	33.3333333333333	-26.6666666666667	-6.66666666666667	-26.6666666666667	13.3333333333333	-6.66666666666667	-26.6666666666667	-6.66666666666667	13.3333333333333	33.3333333333333	33.3333333333333	33.3333333333333	73.3333333333333	113.333333333333	-26.6666666666667
10	-30	10	10	-30	30	50	-30	-10	50	10	-30	10	-30	-10	10	-30
16.6666666666667	-23.3333333333333	-3.33333333333334	36.6666666666667	16.6666666666667	-43.3333333333333	-23.3333333333333	-43.3333333333333	-43.3333333333333	-23.3333333333333	-3.33333333333334	-23.3333333333333	36.6666666666667	-43.3333333333333	-3.33333333333334	-23.3333333333333	-43.3333333333333
-6.66666666666667	33.3333333333333	-26.6666666666667	-6.66666666666667	-6.66666666666667	13.3333333333333	-26.6666666666667	13.3333333333333	33.3333333333333	-6.66666666666667	-6.66666666666667	33.3333333333333	-26.6666666666667	13.3333333333333	33.3333333333333	53.3333333333333	-26.6666666666667
-13.3333333333333	-13.3333333333333	26.6666666666667	26.6666666666667	-13.3333333333333	-13.3333333333333	26.6666666666667	26.6666666666667	6.66666666666667	26.6666666666667	6.66666666666667	26.6666666666667	-13.3333333333333	-13.3333333333333	66.6666666666667	-13.3333333333333	-13.3333333333333
-20	20	-20	0	0	20	0	0	40	0	0	20	-20	0	20	-20	-20
-13.3333333333333	66.6666666666667	-13.3333333333333	-13.3333333333333	-13.3333333333333	-13.3333333333333	-33.3333333333333	-13.3333333333333	6.66666666666666	26.6666666666667	-13.3333333333333	6.66666666666666	-13.3333333333333	-13.3333333333333	6.66666666666666	6.66666666666666	-33.3333333333333
26.6666666666667	-33.3333333333333	6.66666666666666	-13.3333333333333	6.66666666666666	6.66666666666666	-13.3333333333333	6.66666666666666	-13.3333333333333	6.66666666666666	-13.3333333333333	-13.3333333333333	6.66666666666666	-13.3333333333333	-13.3333333333333	26.6666666666667	-33.3333333333333
-33.3333333333333	-13.3333333333333	-13.3333333333333	6.66666666666666	26.6666666666667	26.6666666666667	-13.3333333333333	-13.3333333333333	-33.3333333333333	-53.3333333333333	6.66666666666666	-13.3333333333333	-13.3333333333333	-53.3333333333333	-33.3333333333333	-53.3333333333333	-53.3333333333333
-10	-10	-10	-10	10	30	-10	50	10	50	30	30	10	50	50	50	-10
23.3333333333333	3.33333333333334	3.33333333333334	-16.6666666666667	3.33333333333334	-16.6666666666667	-16.6666666666667	-36.6666666666667	-16.6666666666667	-16.6666666666667	-16.6666666666667	3.33333333333334	3.33333333333334	23.3333333333333	43.3333333333333	3.33333333333334	-36.6666666666667
-3.33333333333333	56.6666666666667	-23.3333333333333	-23.3333333333333	-3.33333333333333	-3.33333333333333	-23.3333333333333	-3.33333333333333	-23.3333333333333	16.6666666666667	16.6666666666667	-3.33333333333333	16.6666666666667	-23.3333333333333	16.6666666666667	-3.33333333333333	-23.3333333333333
6.66666666666666	26.6666666666667	-33.3333333333333	-13.3333333333333	-13.3333333333333	26.6666666666667	46.6666666666667	-33.3333333333333	6.66666666666666	46.6666666666667	-13.3333333333333	46.6666666666667	6.66666666666666	-13.3333333333333	6.66666666666666	6.66666666666666	-33.3333333333333
-30	10	-10	10	10	10	-10	-10	30	-10	10	30	-10	10	10	10	-30
-20	40	0	20	0	-40	40	-20	-40	20	20	80	20	0	40	60	-40
6.66666666666667	-13.3333333333333	6.66666666666667	-13.3333333333333	26.6666666666667	-13.3333333333333	-13.3333333333333	6.66666666666667	6.66666666666667	6.66666666666667	6.66666666666667	6.66666666666667	6.66666666666667	6.66666666666667	6.66666666666667	6.66666666666667	-13.3333333333333
26.6666666666667	-13.3333333333333	-13.3333333333333	6.66666666666666	6.66666666666666	-13.3333333333333	-13.3333333333333	6.66666666666666	26.6666666666667	6.66666666666666	-33.3333333333333	66.6666666666667	26.6666666666667	66.6666666666667	66.6666666666667	6.66666666666666	-33.3333333333333
16.6666666666667	56.6666666666667	16.6666666666667	-3.33333333333334	-43.3333333333333	-43.3333333333333	-23.3333333333333	-3.33333333333334	-23.3333333333333	-23.3333333333333	-23.3333333333333	-3.33333333333334	-23.3333333333333	-3.33333333333334	16.6666666666667	16.6666666666667	-43.3333333333333
-23.3333333333333	-3.33333333333334	16.6666666666667	-23.3333333333333	-3.33333333333334	36.6666666666667	-3.33333333333334	-43.3333333333333	-3.33333333333334	-3.33333333333334	-3.33333333333334	-43.3333333333333	-43.3333333333333	-23.3333333333333	-23.3333333333333	-43.3333333333333	-43.3333333333333
20	20	0	0	-20	-20	-20	40	20	-20	80	40	60	0	20	0	-20
-30	-10	30	-10	10	10	30	-30	10	-10	-10	70	-10	-30	-30	-10	-30
-36.6666666666667	3.33333333333334	-16.6666666666667	43.3333333333333	-16.6666666666667	23.3333333333333	3.33333333333334	-16.6666666666667	-16.6666666666667	43.3333333333333	-16.6666666666667	3.33333333333334	43.3333333333333	-16.6666666666667	3.33333333333334	3.33333333333334	-36.6666666666667
26.6666666666667	-13.3333333333333	-13.3333333333333	6.66666666666666	-13.3333333333333	6.66666666666666	26.6666666666667	-33.3333333333333	-13.3333333333333	-13.3333333333333	-13.3333333333333	-13.3333333333333	6.66666666666666	26.6666666666667	26.6666666666667	6.66666666666666	-33.3333333333333
13.3333333333333	-6.66666666666667	13.3333333333333	-6.66666666666667	-6.66666666666667	-6.66666666666667	-6.66666666666667	-6.66666666666667	-6.66666666666667	13.3333333333333	53.3333333333333	13.3333333333333	33.3333333333333	33.3333333333333	73.3333333333333	-6.66666666666667	-6.66666666666667
-16.6666666666667	-16.6666666666667	43.3333333333333	3.33333333333333	3.33333333333333	-16.6666666666667	3.33333333333333	23.3333333333333	23.3333333333333	3.33333333333333	63.3333333333333	63.3333333333333	43.3333333333333	23.3333333333333	3.33333333333333	23.3333333333333	-16.6666666666667
-3.33333333333333	-3.33333333333333	-3.33333333333333	-3.33333333333333	-3.33333333333333	16.6666666666667	16.6666666666667	-23.3333333333333	-3.33333333333333	16.6666666666667	36.6666666666667	16.6666666666667	16.6666666666667	-3.33333333333333	-3.33333333333333	-3.33333333333333	-23.3333333333333
36.6666666666667	-23.3333333333333	-3.33333333333333	-3.33333333333333	-23.3333333333333	16.6666666666667	16.6666666666667	-3.33333333333333	-3.33333333333333	-3.33333333333333	16.6666666666667	16.6666666666667	56.6666666666667	16.6666666666667	16.6666666666667	-3.33333333333333	-23.3333333333333
-6.66666666666667	13.3333333333333	33.3333333333333	-6.66666666666667	-26.6666666666667	-6.66666666666667	-26.6666666666667	13.3333333333333	-26.6666666666667	33.3333333333333	-6.66666666666667	-26.6666666666667	13.3333333333333	53.3333333333333	13.3333333333333	-26.6666666666667	-26.6666666666667
-10	-10	10	50	-10	-30	30	-30	10	-30	-10	-30	-10	10	-10	-30	-30
66.6666666666667	-13.3333333333333	-33.3333333333333	-33.3333333333333	6.66666666666666	6.66666666666666	6.66666666666666	-33.3333333333333	6.66666666666666	-13.3333333333333	26.6666666666667	46.6666666666667	6.66666666666666	-13.3333333333333	-13.3333333333333	6.66666666666666	-33.3333333333333
33.3333333333333	-26.6666666666667	-6.66666666666667	33.3333333333333	-26.6666666666667	-6.66666666666667	-26.6666666666667	13.3333333333333	-6.66666666666667	-26.6666666666667	33.3333333333333	-6.66666666666667	-6.66666666666667	-6.66666666666667	-26.6666666666667	33.3333333333333	-26.6666666666667
10	10	10	-50	10	10	-30	10	10	-10	-10	-50	-10	-10	-10	-30	-50
6.66666666666667	6.66666666666667	6.66666666666667	6.66666666666667	-13.3333333333333	-13.3333333333333	26.6666666666667	26.6666666666667	26.6666666666667	26.6666666666667	26.6666666666667	26.6666666666667	86.6666666666667	106.666666666667	6.66666666666667	26.6666666666667	-13.3333333333333
-10	-30	10	70	-30	-10	-30	-30	50	30	30	70	30	30	10	-10	-30
16.6666666666667	-3.33333333333333	-23.3333333333333	-3.33333333333333	36.6666666666667	-23.3333333333333	16.6666666666667	16.6666666666667	-3.33333333333333	-3.33333333333333	56.6666666666667	-23.3333333333333	56.6666666666667	36.6666666666667	36.6666666666667	-3.33333333333333	-23.3333333333333
26.6666666666667	-33.3333333333333	26.6666666666667	-33.3333333333333	26.6666666666667	-13.3333333333333	-33.3333333333333	6.66666666666666	26.6666666666667	6.66666666666666	26.6666666666667	26.6666666666667	6.66666666666666	-13.3333333333333	6.66666666666666	6.66666666666666	-33.3333333333333
0	20	-20	40	-20	-20	-40	0	40	40	-20	-20	20	-20	0	0	-40
-6.66666666666667	33.3333333333333	-6.66666666666667	-6.66666666666667	13.3333333333333	-26.6666666666667	13.3333333333333	-6.66666666666667	-26.6666666666667	-6.66666666666667	33.3333333333333	73.3333333333333	-26.6666666666667	-6.66666666666667	33.3333333333333	-6.66666666666667	-26.6666666666667
16.6666666666667	-23.3333333333333	16.6666666666667	16.6666666666667	-23.3333333333333	-3.33333333333333	-23.3333333333333	-3.33333333333333	-3.33333333333333	16.6666666666667	-23.3333333333333	16.6666666666667	16.6666666666667	16.6666666666667	76.6666666666667	36.6666666666667	-23.3333333333333
26.6666666666667	6.66666666666666	26.6666666666667	-13.3333333333333	-13.3333333333333	-33.3333333333333	-33.3333333333333	-33.3333333333333	-13.3333333333333	26.6666666666667	26.6666666666667	6.66666666666666	46.6666666666667	-13.3333333333333	-13.3333333333333	-13.3333333333333	-33.3333333333333
-10	-30	-10	-10	30	30	-10	-10	-10	-30	10	-10	-30	-30	-50	-30	-50
20	0	20	0	0	-40	-40	-20	-40	0	20	40	-20	20	40	-20	-40
70	10	-10	-10	-30	-30	-10	10	-10	-10	30	-30	-30	-30	-10	-10	-30
-6.66666666666667	-6.66666666666667	13.3333333333333	-6.66666666666667	13.3333333333333	-6.66666666666667	33.3333333333333	13.3333333333333	13.3333333333333	-26.6666666666667	-26.6666666666667	-26.6666666666667	73.3333333333333	-6.66666666666667	53.3333333333333	13.3333333333333	-26.6666666666667
13.3333333333333	13.3333333333333	-6.66666666666667	-6.66666666666667	-6.66666666666667	-6.66666666666667	13.3333333333333	13.3333333333333	13.3333333333333	-6.66666666666667	-6.66666666666667	33.3333333333333	33.3333333333333	-6.66666666666667	73.3333333333333	53.3333333333333	-26.6666666666667
-16.6666666666667	-16.6666666666667	63.3333333333333	-36.6666666666667	-36.6666666666667	43.3333333333333	-36.6666666666667	-36.6666666666667	-76.6666666666667	-76.6666666666667	-76.6666666666667	-36.6666666666667	-36.6666666666667	-56.6666666666667	-16.6666666666667	-36.6666666666667	-76.6666666666667
-26.6666666666667	13.3333333333333	13.3333333333333	13.3333333333333	-26.6666666666667	13.3333333333333	-6.66666666666667	13.3333333333333	-6.66666666666667	53.3333333333333	53.3333333333333	-26.6666666666667	13.3333333333333	13.3333333333333	-26.6666666666667	13.3333333333333	-26.6666666666667
33.3333333333333	-26.6666666666667	-26.6666666666667	-6.66666666666667	-6.66666666666667	33.3333333333333	73.3333333333333	-26.6666666666667	-26.6666666666667	-6.66666666666667	-26.6666666666667	-6.66666666666667	-26.6666666666667	-6.66666666666667	33.3333333333333	-26.6666666666667	-26.6666666666667
3.33333333333333	-16.6666666666667	23.3333333333333	23.3333333333333	-16.6666666666667	-16.6666666666667	3.33333333333333	-16.6666666666667	3.33333333333333	63.3333333333333	-16.6666666666667	23.3333333333333	3.33333333333333	-16.6666666666667	23.3333333333333	3.33333333333333	-16.6666666666667
33.3333333333333	-6.66666666666667	13.3333333333333	13.3333333333333	-26.6666666666667	-26.6666666666667	-26.6666666666667	13.3333333333333	-26.6666666666667	-6.66666666666667	33.3333333333333	-26.6666666666667	13.3333333333333	13.3333333333333	53.3333333333333	13.3333333333333	-26.6666666666667
-43.3333333333333	-23.3333333333333	36.6666666666667	-3.33333333333334	-23.3333333333333	56.6666666666667	-3.33333333333334	-3.33333333333334	-43.3333333333333	16.6666666666667	-23.3333333333333	36.6666666666667	-3.33333333333334	16.6666666666667	16.6666666666667	36.6666666666667	-43.3333333333333
0	0	-20	-20	0	40	0	20	0	0	60	0	40	20	-20	-20	-20
20	0	-20	0	20	-20	0	0	20	0	-20	60	20	0	20	0	-20
-10	50	10	-10	-30	-10	30	-30	30	30	-30	-30	-10	30	50	30	-30
13.3333333333333	-6.66666666666667	-6.66666666666667	13.3333333333333	-6.66666666666667	-6.66666666666667	13.3333333333333	33.3333333333333	-6.66666666666667	73.3333333333333	53.3333333333333	53.3333333333333	33.3333333333333	33.3333333333333	33.3333333333333	13.3333333333333	-6.66666666666667
-23.3333333333333	-3.33333333333333	-3.33333333333333	16.6666666666667	-3.33333333333333	16.6666666666667	-3.33333333333333	-3.33333333333333	-3.33333333333333	-23.3333333333333	-23.3333333333333	36.6666666666667	36.6666666666667	16.6666666666667	-3.33333333333333	-3.33333333333333	-23.3333333333333
3.33333333333334	-36.6666666666667	-36.6666666666667	83.3333333333333	3.33333333333334	-16.6666666666667	23.3333333333333	3.33333333333334	-16.6666666666667	-16.6666666666667	-36.6666666666667	-36.6666666666667	-36.6666666666667	3.33333333333334	23.3333333333333	-16.6666666666667	-36.6666666666667
10	-10	10	-10	10	-10	-30	-10	-10	50	10	70	-30	10	10	-10	-30
-20	20	-20	0	0	20	-20	20	-20	0	20	0	20	20	40	0	-20
3.33333333333333	-16.6666666666667	3.33333333333333	3.33333333333333	3.33333333333333	3.33333333333333	43.3333333333333	63.3333333333333	-16.6666666666667	23.3333333333333	63.3333333333333	43.3333333333333	83.3333333333333	63.3333333333333	43.3333333333333	123.333333333333	-16.6666666666667
-40	-40	20	0	-20	80	60	20	40	-40	80	-40	0	20	0	-20	-40
6.66666666666667	-13.3333333333333	6.66666666666667	-13.3333333333333	26.6666666666667	-13.3333333333333	-13.3333333333333	-13.3333333333333	46.6666666666667	-13.3333333333333	6.66666666666667	6.66666666666667	26.6666666666667	46.6666666666667	86.6666666666667	46.6666666666667	-13.3333333333333
3.33333333333333	3.33333333333333	23.3333333333333	-16.6666666666667	-16.6666666666667	3.33333333333333	23.3333333333333	3.33333333333333	3.33333333333333	-16.6666666666667	3.33333333333333	-16.6666666666667	3.33333333333333	63.3333333333333	3.33333333333333	-16.6666666666667	-16.6666666666667
13.3333333333333	-6.66666666666667	-6.66666666666667	-26.6666666666667	13.3333333333333	13.3333333333333	13.3333333333333	-6.66666666666667	-6.66666666666667	33.3333333333333	13.3333333333333	-6.66666666666667	13.3333333333333	-6.66666666666667	13.3333333333333	13.3333333333333	-26.6666666666667
23.3333333333333	3.33333333333333	3.33333333333333	-16.6666666666667	-16.6666666666667	3.33333333333333	3.33333333333333	-16.6666666666667	-16.6666666666667	43.3333333333333	23.3333333333333	-16.6666666666667	3.33333333333333	3.33333333333333	-16.6666666666667	43.3333333333333	-16.6666666666667
13.3333333333333	-26.6666666666667	-6.66666666666667	-26.6666666666667	13.3333333333333	33.3333333333333	-26.6666666666667	-6.66666666666667	-6.66666666666667	-6.66666666666667	-6.66666666666667	53.3333333333333	13.3333333333333	33.3333333333333	53.3333333333333	-6.66666666666667	-26.6666666666667
-43.3333333333333	-3.33333333333334	16.6666666666667	-3.33333333333334	16.6666666666667	16.6666666666667	-3.33333333333334	-3.33333333333334	-23.3333333333333	-23.3333333333333	-23.3333333333333	-3.33333333333334	56.6666666666667	76.6666666666667	16.6666666666667	16.6666666666667	-43.3333333333333
53.3333333333333	53.3333333333333	-26.6666666666667	-26.6666666666667	-26.6666666666667	-26.6666666666667	-26.6666666666667	-26.6666666666667	-6.66666666666667	-26.6666666666667	33.3333333333333	-26.6666666666667	-6.66666666666667	13.3333333333333	-26.6666666666667	33.3333333333333	-26.6666666666667
-13.3333333333333	-13.3333333333333	6.66666666666667	6.66666666666667	6.66666666666667	6.66666666666667	6.66666666666667	6.66666666666667	6.66666666666667	46.6666666666667	-13.3333333333333	66.6666666666667	6.66666666666667	6.66666666666667	-13.3333333333333	26.6666666666667	-13.3333333333333
3.33333333333333	-16.6666666666667	3.33333333333333	-16.6666666666667	3.33333333333333	23.3333333333333	3.33333333333333	3.33333333333333	-16.6666666666667	23.3333333333333	23.3333333333333	3.33333333333333	23.3333333333333	3.33333333333333	63.3333333333333	23.3333333333333	-16.6666666666667
-40	0	-20	0	60	0	0	-40	0	40	-40	-20	40	20	0	0	-40
23.3333333333333	3.33333333333333	3.33333333333333	-16.6666666666667	3.33333333333333	-16.6666666666667	-16.6666666666667	23.3333333333333	3.33333333333333	3.33333333333333	3.33333333333333	123.333333333333	83.3333333333333	23.3333333333333	3.33333333333333	23.3333333333333	-16.6666666666667
60	-20	0	-20	0	-20	0	40	40	40	20	0	60	20	40	20	-20
3.33333333333333	23.3333333333333	-16.6666666666667	23.3333333333333	-16.6666666666667	-16.6666666666667	3.33333333333333	3.33333333333333	-16.6666666666667	3.33333333333333	63.3333333333333	43.3333333333333	-16.6666666666667	23.3333333333333	-16.6666666666667	23.3333333333333	-16.6666666666667
-10	-30	-10	-10	50	10	10	10	10	-30	30	-10	10	-10	10	-10	-30
-43.3333333333333	-3.33333333333334	16.6666666666667	-23.3333333333333	16.6666666666667	36.6666666666667	16.6666666666667	-3.33333333333334	-23.3333333333333	36.6666666666667	-23.3333333333333	36.6666666666667	-43.3333333333333	-43.3333333333333	16.6666666666667	16.6666666666667	-43.3333333333333
-3.33333333333333	16.6666666666667	-3.33333333333333	-3.33333333333333	-23.3333333333333	16.6666666666667	16.6666666666667	-3.33333333333333	16.6666666666667	-3.33333333333333	36.6666666666667	16.6666666666667	36.6666666666667	76.6666666666667	-3.33333333333333	-3.33333333333333	-23.3333333333333
26.6666666666667	26.6666666666667	-33.3333333333333	26.6666666666667	-33.3333333333333	-13.3333333333333	-13.3333333333333	6.66666666666666	-33.3333333333333	-13.3333333333333	6.66666666666666	-13.3333333333333	26.6666666666667	-33.3333333333333	46.6666666666667	26.6666666666667	-33.3333333333333
26.6666666666667	6.66666666666667	-13.3333333333333	6.66666666666667	-13.3333333333333	-13.3333333333333	6.66666666666667	-13.3333333333333	6.66666666666667	26.6666666666667	86.6666666666667	26.6666666666667	86.6666666666667	46.6666666666667	26.6666666666667	6.66666666666667	-13.3333333333333
-26.6666666666667	-26.6666666666667	33.3333333333333	-6.66666666666667	-6.66666666666667	33.3333333333333	13.3333333333333	13.3333333333333	-26.6666666666667	-26.6666666666667	13.3333333333333	-26.6666666666667	13.3333333333333	-6.66666666666667	-6.66666666666667	-6.66666666666667	-26.6666666666667
60	-20	-20	-40	0	20	-20	-60	0	-20	-40	0	-20	20	-20	-40	-60
-20	-20	-20	20	40	0	20	-20	40	60	40	20	0	0	60	60	-20
-10	10	-10	-10	30	-10	-10	30	-30	-10	-10	30	30	10	10	-10	-30
-30	-30	10	50	-10	10	10	10	30	90	30	10	-30	10	30	10	-50
-3.33333333333333	-23.3333333333333	16.6666666666667	-3.33333333333333	16.6666666666667	-3.33333333333333	-3.33333333333333	-3.33333333333333	-23.3333333333333	16.6666666666667	-3.33333333333333	36.6666666666667	-23.3333333333333	-3.33333333333333	-3.33333333333333	56.6666666666667	-23.3333333333333
20	-20	-20	0	-20	40	0	20	40	0	-20	20	40	20	40	40	-20
-33.3333333333333	6.66666666666666	46.6666666666667	-33.3333333333333	6.66666666666666	6.66666666666666	-13.3333333333333	-33.3333333333333	-33.3333333333333	46.6666666666667	66.6666666666667	46.6666666666667	-33.3333333333333	6.66666666666666	-13.3333333333333	6.66666666666666	-53.3333333333333
0	-20	0	-20	40	0	-20	-20	-20	-20	-40	-20	-20	-40	-20	-20	-40
-40	20	0	20	60	-60	-40	-40	-40	0	-20	0	40	-60	-40	-60	-60
26.6666666666667	6.66666666666666	-33.3333333333333	-13.3333333333333	-13.3333333333333	26.6666666666667	-13.3333333333333	-13.3333333333333	-33.3333333333333	26.6666666666667	66.6666666666667	46.6666666666667	66.6666666666667	6.66666666666666	26.6666666666667	46.6666666666667	-33.3333333333333
3.33333333333334	-16.6666666666667	3.33333333333334	-16.6666666666667	3.33333333333334	23.3333333333333	3.33333333333334	23.3333333333333	-16.6666666666667	43.3333333333333	23.3333333333333	-16.6666666666667	3.33333333333334	-16.6666666666667	-16.6666666666667	3.33333333333334	-36.6666666666667
-10	10	-30	-30	70	-10	-30	-30	50	90	90	30	10	-30	10	-10	-30
-33.3333333333333	46.6666666666667	26.6666666666667	-33.3333333333333	6.66666666666666	-13.3333333333333	-13.3333333333333	6.66666666666666	6.66666666666666	26.6666666666667	6.66666666666666	46.6666666666667	26.6666666666667	86.6666666666667	66.6666666666667	26.6666666666667	-33.3333333333333
13.3333333333333	-26.6666666666667	-26.6666666666667	-6.66666666666666	33.3333333333333	13.3333333333333	13.3333333333333	-26.6666666666667	-6.66666666666666	-6.66666666666666	33.3333333333333	-26.6666666666667	-6.66666666666666	-26.6666666666667	13.3333333333333	13.3333333333333	-46.6666666666667
10	-30	-10	-10	30	10	-10	-30	-10	10	70	30	50	10	10	30	-30
43.3333333333333	-16.6666666666667	23.3333333333333	-16.6666666666667	-16.6666666666667	-16.6666666666667	-16.6666666666667	-16.6666666666667	23.3333333333333	63.3333333333333	3.33333333333334	-16.6666666666667	43.3333333333333	-16.6666666666667	-16.6666666666667	-36.6666666666667	-36.6666666666667
23.3333333333333	-36.6666666666667	3.33333333333334	-16.6666666666667	23.3333333333333	3.33333333333334	-16.6666666666667	-36.6666666666667	-16.6666666666667	-16.6666666666667	-36.6666666666667	-56.6666666666667	23.3333333333333	-36.6666666666667	3.33333333333334	-36.6666666666667	-56.6666666666667
6.66666666666667	6.66666666666667	-13.3333333333333	6.66666666666667	6.66666666666667	-13.3333333333333	-13.3333333333333	-13.3333333333333	26.6666666666667	26.6666666666667	26.6666666666667	46.6666666666667	46.6666666666667	46.6666666666667	46.6666666666667	66.6666666666667	-13.3333333333333
-43.3333333333333	16.6666666666667	-3.33333333333334	-3.33333333333334	16.6666666666667	16.6666666666667	-23.3333333333333	-23.3333333333333	-23.3333333333333	-3.33333333333334	36.6666666666667	96.6666666666667	-3.33333333333334	36.6666666666667	36.6666666666667	36.6666666666667	-43.3333333333333
-26.6666666666667	33.3333333333333	-6.66666666666667	13.3333333333333	-6.66666666666667	-6.66666666666667	-6.66666666666667	53.3333333333333	-6.66666666666667	-6.66666666666667	-6.66666666666667	-6.66666666666667	-6.66666666666667	-6.66666666666667	-6.66666666666667	-6.66666666666667	-26.6666666666667
26.6666666666667	6.66666666666667	-13.3333333333333	-53.3333333333333	26.6666666666667	6.66666666666667	-33.3333333333333	-33.3333333333333	-73.3333333333333	6.66666666666667	-13.3333333333333	-53.3333333333333	-33.3333333333333	-53.3333333333333	-33.3333333333333	-53.3333333333333	-73.3333333333333
-16.6666666666667	-16.6666666666667	23.3333333333333	23.3333333333333	3.33333333333334	-16.6666666666667	3.33333333333334	3.33333333333334	43.3333333333333	3.33333333333334	43.3333333333333	3.33333333333334	-16.6666666666667	-36.6666666666667	23.3333333333333	3.33333333333334	-36.6666666666667
-6.66666666666667	13.3333333333333	-6.66666666666667	-6.66666666666667	-6.66666666666667	13.3333333333333	33.3333333333333	-6.66666666666667	13.3333333333333	93.3333333333333	73.3333333333333	73.3333333333333	13.3333333333333	-6.66666666666667	13.3333333333333	33.3333333333333	-6.66666666666667
26.6666666666667	6.66666666666666	-33.3333333333333	6.66666666666666	26.6666666666667	-33.3333333333333	6.66666666666666	6.66666666666666	26.6666666666667	6.66666666666666	26.6666666666667	-13.3333333333333	6.66666666666666	26.6666666666667	-33.3333333333333	6.66666666666666	-33.3333333333333
13.3333333333333	13.3333333333333	-6.66666666666667	-6.66666666666667	13.3333333333333	-26.6666666666667	33.3333333333333	33.3333333333333	33.3333333333333	13.3333333333333	-26.6666666666667	-26.6666666666667	33.3333333333333	33.3333333333333	-6.66666666666667	53.3333333333333	-26.6666666666667
0	60	0	20	-40	-40	-60	-80	-80	-60	-100	-80	-60	-60	-40	-80	-100
-30	-10	10	-10	10	30	-10	30	50	30	-10	50	-10	30	-10	10	-30
50	70	-30	30	-70	-50	-70	-10	-10	-70	-90	-90	-50	-30	-50	-70	-110
3.33333333333334	23.3333333333333	-36.6666666666667	3.33333333333334	-16.6666666666667	23.3333333333333	3.33333333333334	23.3333333333333	3.33333333333334	-16.6666666666667	-16.6666666666667	-36.6666666666667	-36.6666666666667	-16.6666666666667	3.33333333333334	3.33333333333334	-36.6666666666667
-6.66666666666667	-26.6666666666667	-26.6666666666667	-6.66666666666667	33.3333333333333	33.3333333333333	33.3333333333333	33.3333333333333	-26.6666666666667	13.3333333333333	13.3333333333333	-26.6666666666667	13.3333333333333	13.3333333333333	13.3333333333333	-6.66666666666667	-26.6666666666667
-30	-30	-50	30	10	70	30	70	10	-10	50	10	-10	-10	10	-10	-50
-13.3333333333333	26.6666666666667	6.66666666666666	6.66666666666666	-13.3333333333333	-13.3333333333333	26.6666666666667	6.66666666666666	-13.3333333333333	26.6666666666667	6.66666666666666	26.6666666666667	6.66666666666666	46.6666666666667	-13.3333333333333	-13.3333333333333	-33.3333333333333
23.3333333333333	3.33333333333334	3.33333333333334	-16.6666666666667	-16.6666666666667	3.33333333333334	3.33333333333334	-16.6666666666667	3.33333333333334	-36.6666666666667	-16.6666666666667	3.33333333333334	-16.6666666666667	-36.6666666666667	-16.6666666666667	-16.6666666666667	-36.6666666666667
3.33333333333333	63.3333333333333	-16.6666666666667	-16.6666666666667	-16.6666666666667	-16.6666666666667	3.33333333333333	-16.6666666666667	-16.6666666666667	3.33333333333333	3.33333333333333	23.3333333333333	23.3333333333333	3.33333333333333	43.3333333333333	23.3333333333333	-16.6666666666667
-16.6666666666667	-16.6666666666667	-16.6666666666667	23.3333333333333	3.33333333333334	23.3333333333333	-36.6666666666667	3.33333333333334	23.3333333333333	23.3333333333333	3.33333333333334	23.3333333333333	-16.6666666666667	-36.6666666666667	3.33333333333334	-36.6666666666667	-36.6666666666667
10	-30	-10	10	10	10	-10	-10	30	30	70	10	10	-10	-30	70	-30
-13.3333333333333	26.6666666666667	-53.3333333333333	6.66666666666666	6.66666666666666	26.6666666666667	6.66666666666666	46.6666666666667	-13.3333333333333	6.66666666666666	-33.3333333333333	-33.3333333333333	-13.3333333333333	-33.3333333333333	46.6666666666667	66.6666666666667	-53.3333333333333
6.66666666666666	-13.3333333333333	-13.3333333333333	46.6666666666667	6.66666666666666	-33.3333333333333	26.6666666666667	-33.3333333333333	6.66666666666666	86.6666666666667	-13.3333333333333	46.6666666666667	6.66666666666666	-13.3333333333333	-33.3333333333333	-13.3333333333333	-33.3333333333333
13.3333333333333	33.3333333333333	-6.66666666666667	-6.66666666666667	-6.66666666666667	-26.6666666666667	-26.6666666666667	-6.66666666666667	-26.6666666666667	53.3333333333333	73.3333333333333	93.3333333333333	13.3333333333333	53.3333333333333	13.3333333333333	-6.66666666666667	-26.6666666666667
-30	-30	-10	30	30	10	-10	-10	-10	70	30	70	70	10	70	50	-30
23.3333333333333	3.33333333333333	-16.6666666666667	-16.6666666666667	-16.6666666666667	23.3333333333333	3.33333333333333	-16.6666666666667	3.33333333333333	43.3333333333333	23.3333333333333	23.3333333333333	23.3333333333333	23.3333333333333	23.3333333333333	3.33333333333333	-16.6666666666667
-60	-20	20	40	20	0	0	-20	-40	-20	-20	-20	-40	-40	-40	-40	-60
-3.33333333333333	-3.33333333333333	-3.33333333333333	-3.33333333333333	36.6666666666667	-23.3333333333333	-3.33333333333333	-23.3333333333333	16.6666666666667	36.6666666666667	16.6666666666667	-3.33333333333333	56.6666666666667	76.6666666666667	16.6666666666667	56.6666666666667	-23.3333333333333
60	20	0	-20	-40	-20	-20	-40	-40	-20	20	-40	-20	20	-40	20	-40
-30	30	-10	50	-30	-10	10	-10	-30	30	10	10	30	30	-10	-10	-30
6.66666666666666	-13.3333333333333	-13.3333333333333	-13.3333333333333	66.6666666666667	-33.3333333333333	26.6666666666667	6.66666666666666	46.6666666666667	6.66666666666666	46.6666666666667	-13.3333333333333	6.66666666666666	6.66666666666666	26.6666666666667	-13.3333333333333	-33.3333333333333
-26.6666666666667	-6.66666666666667	-26.6666666666667	-46.6666666666667	-26.6666666666667	133.333333333333	33.3333333333333	33.3333333333333	13.3333333333333	-46.6666666666667	-6.66666666666667	13.3333333333333	-46.6666666666667	-6.66666666666667	-6.66666666666667	-6.66666666666667	-66.6666666666667
-23.3333333333333	-23.3333333333333	16.6666666666667	16.6666666666667	-3.33333333333333	16.6666666666667	36.6666666666667	-3.33333333333333	-3.33333333333333	16.6666666666667	-3.33333333333333	-23.3333333333333	16.6666666666667	-3.33333333333333	16.6666666666667	56.6666666666667	-23.3333333333333
33.3333333333333	-6.66666666666667	-6.66666666666667	-6.66666666666667	-26.6666666666667	13.3333333333333	13.3333333333333	-26.6666666666667	-6.66666666666667	13.3333333333333	13.3333333333333	-26.6666666666667	53.3333333333333	53.3333333333333	33.3333333333333	93.3333333333333	-26.6666666666667
-16.6666666666667	-16.6666666666667	43.3333333333333	3.33333333333333	-16.6666666666667	3.33333333333333	43.3333333333333	63.3333333333333	23.3333333333333	123.333333333333	23.3333333333333	43.3333333333333	63.3333333333333	63.3333333333333	43.3333333333333	123.333333333333	-16.6666666666667
6.66666666666667	-13.3333333333333	-13.3333333333333	6.66666666666667	6.66666666666667	6.66666666666667	-13.3333333333333	46.6666666666667	46.6666666666667	26.6666666666667	6.66666666666667	26.6666666666667	26.6666666666667	46.6666666666667	46.6666666666667	66.6666666666667	-13.3333333333333
-20	-20	60	-20	0	0	-20	0	-20	-20	40	20	-20	-20	-40	20	-40
-33.3333333333333	66.6666666666667	-13.3333333333333	6.66666666666666	6.66666666666666	-33.3333333333333	26.6666666666667	26.6666666666667	26.6666666666667	-33.3333333333333	-13.3333333333333	46.6666666666667	46.6666666666667	26.6666666666667	6.66666666666666	6.66666666666666	-33.3333333333333
-3.33333333333333	-3.33333333333333	16.6666666666667	-23.3333333333333	-3.33333333333333	16.6666666666667	56.6666666666667	-23.3333333333333	-3.33333333333333	-23.3333333333333	36.6666666666667	-23.3333333333333	-3.33333333333333	16.6666666666667	16.6666666666667	16.6666666666667	-23.3333333333333
23.3333333333333	-16.6666666666667	-16.6666666666667	23.3333333333333	-16.6666666666667	3.33333333333333	43.3333333333333	3.33333333333333	63.3333333333333	63.3333333333333	3.33333333333333	63.3333333333333	3.33333333333333	3.33333333333333	83.3333333333333	23.3333333333333	-16.6666666666667
16.6666666666667	-3.33333333333333	16.6666666666667	-23.3333333333333	-3.33333333333333	-3.33333333333333	16.6666666666667	-23.3333333333333	-3.33333333333333	56.6666666666667	56.6666666666667	-3.33333333333333	-3.33333333333333	16.6666666666667	36.6666666666667	56.6666666666667	-23.3333333333333
13.3333333333333	-6.66666666666667	-6.66666666666667	-6.66666666666667	13.3333333333333	-6.66666666666667	-6.66666666666667	33.3333333333333	13.3333333333333	13.3333333333333	13.3333333333333	13.3333333333333	33.3333333333333	33.3333333333333	33.3333333333333	-6.66666666666667	-6.66666666666667
-40	60	20	-40	0	0	-20	40	-20	20	40	40	20	40	80	20	-40
-20	20	-20	20	0	0	-20	40	-20	60	40	40	-20	0	-20	-20	-20
10	10	-10	-30	-30	50	50	10	30	10	10	10	-10	-10	10	-10	-30
-16.6666666666667	3.33333333333334	-16.6666666666667	23.3333333333333	-16.6666666666667	23.3333333333333	23.3333333333333	23.3333333333333	3.33333333333334	3.33333333333334	23.3333333333333	-16.6666666666667	23.3333333333333	-16.6666666666667	-16.6666666666667	3.33333333333334	-36.6666666666667
10	-30	-10	30	30	-30	-10	-30	90	50	30	90	10	50	50	10	-30
-30	30	10	30	-10	-30	-10	10	30	50	50	-10	30	30	-30	-10	-30
-16.6666666666667	-16.6666666666667	-16.6666666666667	23.3333333333333	23.3333333333333	3.33333333333333	43.3333333333333	23.3333333333333	83.3333333333333	23.3333333333333	3.33333333333333	3.33333333333333	23.3333333333333	43.3333333333333	3.33333333333333	143.333333333333	-16.6666666666667
10	-10	-50	10	10	30	-30	10	-50	-50	-10	30	-10	-50	-30	10	-50
0	0	-20	0	-20	40	40	0	40	0	100	60	80	20	60	20	-20
3.33333333333333	-16.6666666666667	3.33333333333333	-16.6666666666667	3.33333333333333	23.3333333333333	63.3333333333333	63.3333333333333	123.333333333333	23.3333333333333	3.33333333333333	-16.6666666666667	23.3333333333333	3.33333333333333	43.3333333333333	3.33333333333333	-16.6666666666667
-20	20	-20	0	40	-20	60	60	20	60	40	20	0	-20	-20	20	-20
-16.6666666666667	3.33333333333333	3.33333333333333	-16.6666666666667	3.33333333333333	23.3333333333333	63.3333333333333	3.33333333333333	43.3333333333333	3.33333333333333	3.33333333333333	43.3333333333333	83.3333333333333	23.3333333333333	103.333333333333	63.3333333333333	-16.6666666666667
13.3333333333333	-6.66666666666667	13.3333333333333	33.3333333333333	-26.6666666666667	-26.6666666666667	53.3333333333333	33.3333333333333	-6.66666666666667	-26.6666666666667	-6.66666666666667	33.3333333333333	13.3333333333333	33.3333333333333	13.3333333333333	53.3333333333333	-26.6666666666667
60	-40	-40	20	-20	20	-20	-40	0	20	-20	20	0	40	20	40	-40
-6.66666666666667	-6.66666666666667	-6.66666666666667	13.3333333333333	-6.66666666666667	13.3333333333333	53.3333333333333	53.3333333333333	-6.66666666666667	33.3333333333333	13.3333333333333	53.3333333333333	13.3333333333333	-6.66666666666667	-6.66666666666667	-6.66666666666667	-6.66666666666667
-6.66666666666667	13.3333333333333	-26.6666666666667	33.3333333333333	-26.6666666666667	13.3333333333333	-26.6666666666667	13.3333333333333	13.3333333333333	33.3333333333333	-6.66666666666667	-26.6666666666667	53.3333333333333	13.3333333333333	93.3333333333333	113.333333333333	-26.6666666666667
0	20	-20	20	-20	0	-20	0	-20	-20	0	-20	20	20	0	0	-20
6.66666666666667	-13.3333333333333	46.6666666666667	-13.3333333333333	-13.3333333333333	-13.3333333333333	86.6666666666667	6.66666666666667	26.6666666666667	26.6666666666667	46.6666666666667	46.6666666666667	6.66666666666667	46.6666666666667	6.66666666666667	26.6666666666667	-13.3333333333333
20	0	20	20	-40	-20	-20	-20	-20	20	-20	20	0	20	0	80	-40
16.6666666666667	-3.33333333333333	36.6666666666667	-23.3333333333333	-23.3333333333333	-3.33333333333333	-23.3333333333333	-3.33333333333333	16.6666666666667	-3.33333333333333	76.6666666666667	56.6666666666667	16.6666666666667	-23.3333333333333	36.6666666666667	-3.33333333333333	-23.3333333333333
0	20	40	-20	-20	-20	20	20	20	0	-20	60	40	40	40	0	-20
-26.6666666666667	-26.6666666666667	13.3333333333333	-26.6666666666667	33.3333333333333	33.3333333333333	53.3333333333333	-6.66666666666667	-6.66666666666667	33.3333333333333	13.3333333333333	-46.6666666666667	-26.6666666666667	-26.6666666666667	13.3333333333333	13.3333333333333	-66.6666666666667
20	-20	0	-20	0	20	0	-20	-20	-20	20	80	40	20	60	80	-20
-33.3333333333333	-13.3333333333333	-33.3333333333333	46.6666666666667	26.6666666666667	6.66666666666666	-13.3333333333333	-13.3333333333333	-13.3333333333333	-13.3333333333333	26.6666666666667	86.6666666666667	26.6666666666667	-13.3333333333333	6.66666666666666	86.6666666666667	-33.3333333333333
-20	40	0	-20	-20	20	0	0	-20	0	-20	40	-20	0	-40	20	-40
-23.3333333333333	16.6666666666667	16.6666666666667	-23.3333333333333	-3.33333333333333	16.6666666666667	-3.33333333333333	-23.3333333333333	-3.33333333333333	16.6666666666667	-3.33333333333333	16.6666666666667	-3.33333333333333	96.6666666666667	36.6666666666667	36.6666666666667	-23.3333333333333
13.3333333333333	-6.66666666666667	13.3333333333333	-6.66666666666667	-6.66666666666667	-6.66666666666667	13.3333333333333	33.3333333333333	33.3333333333333	-6.66666666666667	13.3333333333333	53.3333333333333	13.3333333333333	33.3333333333333	53.3333333333333	-6.66666666666667	-6.66666666666667
-20	0	0	0	20	0	0	60	20	40	20	40	20	40	40	80	-20
-3.33333333333333	16.6666666666667	36.6666666666667	-23.3333333333333	-3.33333333333333	-23.3333333333333	-23.3333333333333	-3.33333333333333	36.6666666666667	36.6666666666667	-3.33333333333333	36.6666666666667	-23.3333333333333	56.6666666666667	36.6666666666667	56.6666666666667	-23.3333333333333
16.6666666666667	-3.33333333333333	-23.3333333333333	-23.3333333333333	16.6666666666667	16.6666666666667	16.6666666666667	16.6666666666667	-23.3333333333333	-3.33333333333333	-23.3333333333333	16.6666666666667	36.6666666666667	76.6666666666667	-3.33333333333333	-3.33333333333333	-23.3333333333333
-6.66666666666666	-26.6666666666667	33.3333333333333	33.3333333333333	-46.6666666666667	13.3333333333333	-26.6666666666667	13.3333333333333	-26.6666666666667	-46.6666666666667	-46.6666666666667	13.3333333333333	-6.66666666666666	-6.66666666666666	-46.6666666666667	-6.66666666666666	-46.6666666666667
-10	10	-30	10	50	-30	10	30	-10	-30	10	-10	30	50	-10	30	-30
-26.6666666666667	-26.6666666666667	13.3333333333333	13.3333333333333	-6.66666666666667	33.3333333333333	13.3333333333333	13.3333333333333	53.3333333333333	-6.66666666666667	33.3333333333333	53.3333333333333	13.3333333333333	-6.66666666666667	33.3333333333333	53.3333333333333	-26.6666666666667
20	0	0	-20	40	-40	0	0	-40	-40	20	-20	60	20	20	20	-40
16.6666666666667	16.6666666666667	-3.33333333333333	-3.33333333333333	-23.3333333333333	-3.33333333333333	16.6666666666667	-23.3333333333333	16.6666666666667	96.6666666666667	-3.33333333333333	36.6666666666667	-3.33333333333333	-23.3333333333333	-23.3333333333333	36.6666666666667	-23.3333333333333
-6.66666666666667	13.3333333333333	33.3333333333333	13.3333333333333	-26.6666666666667	-26.6666666666667	13.3333333333333	13.3333333333333	-6.66666666666667	13.3333333333333	-6.66666666666667	-6.66666666666667	-26.6666666666667	13.3333333333333	13.3333333333333	13.3333333333333	-26.6666666666667
-20	0	20	20	-20	0	20	-40	-20	-40	40	-40	-20	-20	-20	0	-40
-16.6666666666667	-16.6666666666667	-16.6666666666667	-16.6666666666667	3.33333333333334	63.3333333333333	-16.6666666666667	3.33333333333334	-16.6666666666667	3.33333333333334	-16.6666666666667	83.3333333333333	3.33333333333334	3.33333333333334	63.3333333333333	43.3333333333333	-36.6666666666667
33.3333333333333	-6.66666666666667	-6.66666666666667	-6.66666666666667	-6.66666666666667	-6.66666666666667	13.3333333333333	-6.66666666666667	13.3333333333333	53.3333333333333	53.3333333333333	33.3333333333333	53.3333333333333	53.3333333333333	33.3333333333333	-6.66666666666667	-6.66666666666667
-26.6666666666667	-6.66666666666667	-26.6666666666667	33.3333333333333	-26.6666666666667	53.3333333333333	-6.66666666666667	-6.66666666666667	-26.6666666666667	-26.6666666666667	-6.66666666666667	-6.66666666666667	-6.66666666666667	-26.6666666666667	73.3333333333333	73.3333333333333	-26.6666666666667
-6.66666666666667	-26.6666666666667	33.3333333333333	13.3333333333333	13.3333333333333	-26.6666666666667	-6.66666666666667	-6.66666666666667	-6.66666666666667	-6.66666666666667	13.3333333333333	13.3333333333333	-6.66666666666667	-6.66666666666667	13.3333333333333	53.3333333333333	-26.6666666666667
-16.6666666666667	43.3333333333333	3.33333333333334	3.33333333333334	-16.6666666666667	-16.6666666666667	-16.6666666666667	23.3333333333333	43.3333333333333	23.3333333333333	-16.6666666666667	3.33333333333334	3.33333333333334	3.33333333333334	-16.6666666666667	3.33333333333334	-36.6666666666667
10	10	-30	-10	30	-10	50	30	-10	10	10	-10	10	-10	-10	-10	-30
10	10	-10	30	-30	-10	30	-10	-30	70	-30	50	-10	30	90	30	-30
-3.33333333333334	-23.3333333333333	-23.3333333333333	16.6666666666667	-3.33333333333334	36.6666666666667	-3.33333333333334	16.6666666666667	16.6666666666667	-3.33333333333334	-23.3333333333333	-23.3333333333333	16.6666666666667	-43.3333333333333	-23.3333333333333	-3.33333333333334	-43.3333333333333
6.66666666666667	6.66666666666667	-13.3333333333333	6.66666666666667	-13.3333333333333	6.66666666666667	-13.3333333333333	26.6666666666667	26.6666666666667	-13.3333333333333	6.66666666666667	26.6666666666667	26.6666666666667	6.66666666666667	26.6666666666667	6.66666666666667	-13.3333333333333
-10	10	30	-10	-10	-10	-10	50	50	50	30	-30	30	-10	30	30	-30
-10	-10	10	-10	-10	30	110	50	30	10	10	50	10	50	70	10	-10
16.6666666666667	-3.33333333333333	-3.33333333333333	-3.33333333333333	-3.33333333333333	-3.33333333333333	16.6666666666667	36.6666666666667	-3.33333333333333	96.6666666666667	36.6666666666667	76.6666666666667	-3.33333333333333	-3.33333333333333	36.6666666666667	16.6666666666667	-23.3333333333333
-30	-10	50	10	-30	10	30	-10	50	50	10	70	30	70	30	-10	-30
-20	20	0	-20	20	0	-20	-20	0	0	20	40	120	20	20	40	-20
-3.33333333333334	-23.3333333333333	-3.33333333333334	-3.33333333333334	36.6666666666667	-3.33333333333334	16.6666666666667	-3.33333333333334	-23.3333333333333	-23.3333333333333	36.6666666666667	16.6666666666667	36.6666666666667	96.6666666666667	-43.3333333333333	-3.33333333333334	-43.3333333333333
23.3333333333333	23.3333333333333	-16.6666666666667	3.33333333333333	-16.6666666666667	-16.6666666666667	-16.6666666666667	-16.6666666666667	-16.6666666666667	3.33333333333333	3.33333333333333	23.3333333333333	-16.6666666666667	3.33333333333333	3.33333333333333	43.3333333333333	-16.6666666666667
-20	0	0	0	-20	40	-20	0	20	20	-20	20	-20	20	0	0	-20
6.66666666666666	26.6666666666667	-33.3333333333333	-13.3333333333333	6.66666666666666	6.66666666666666	6.66666666666666	6.66666666666666	-33.3333333333333	-33.3333333333333	-13.3333333333333	-13.3333333333333	-33.3333333333333	6.66666666666666	6.66666666666666	26.6666666666667	-33.3333333333333
20	20	0	0	0	-40	0	-40	40	-20	60	0	40	100	-40	-20	-40
6.66666666666666	-33.3333333333333	26.6666666666667	6.66666666666666	-13.3333333333333	6.66666666666666	-13.3333333333333	6.66666666666666	26.6666666666667	86.6666666666667	46.6666666666667	46.6666666666667	6.66666666666666	26.6666666666667	26.6666666666667	-13.3333333333333	-33.3333333333333
-10	30	-10	10	-10	-10	10	10	30	10	30	70	70	10	70	10	-30
-16.6666666666667	23.3333333333333	3.33333333333333	-16.6666666666667	3.33333333333333	3.33333333333333	43.3333333333333	3.33333333333333	3.33333333333333	63.3333333333333	23.3333333333333	23.3333333333333	-16.6666666666667	-16.6666666666667	63.3333333333333	103.333333333333	-16.6666666666667
-10	10	-10	30	-10	-10	30	-10	10	50	70	50	50	70	50	10	-10
-30	10	-50	30	30	10	-50	10	-30	-10	50	10	10	-30	50	-30	-50
-20	-20	-20	-20	0	80	-20	-20	0	0	0	20	0	0	60	0	-20
-6.66666666666666	-26.6666666666667	-26.6666666666667	-6.66666666666666	53.3333333333333	13.3333333333333	-46.6666666666667	-26.6666666666667	-26.6666666666667	-46.6666666666667	-26.6666666666667	-26.6666666666667	-26.6666666666667	-26.6666666666667	-6.66666666666666	-26.6666666666667	-46.6666666666667
50	30	30	-30	-30	-50	-50	-10	30	-50	-30	10	-30	-30	-10	-30	-50
33.3333333333333	-6.66666666666667	13.3333333333333	-26.6666666666667	-26.6666666666667	13.3333333333333	33.3333333333333	-6.66666666666667	33.3333333333333	-6.66666666666667	73.3333333333333	33.3333333333333	13.3333333333333	-26.6666666666667	-6.66666666666667	-6.66666666666667	-26.6666666666667
33.3333333333333	-26.6666666666667	13.3333333333333	-6.66666666666667	-26.6666666666667	13.3333333333333	-26.6666666666667	-26.6666666666667	13.3333333333333	-26.6666666666667	-26.6666666666667	-6.66666666666667	-26.6666666666667	13.3333333333333	13.3333333333333	-6.66666666666667	-26.6666666666667
-33.3333333333333	26.6666666666667	26.6666666666667	6.66666666666666	-33.3333333333333	6.66666666666666	-13.3333333333333	-33.3333333333333	-33.3333333333333	-13.3333333333333	6.66666666666666	46.6666666666667	6.66666666666666	-13.3333333333333	-33.3333333333333	6.66666666666666	-33.3333333333333
-10	50	-30	-10	30	-30	10	10	-10	30	-50	-30	30	-10	-50	-10	-50
-3.33333333333334	-3.33333333333334	36.6666666666667	-23.3333333333333	-3.33333333333334	-3.33333333333334	-43.3333333333333	-23.3333333333333	-23.3333333333333	16.6666666666667	16.6666666666667	-3.33333333333334	36.6666666666667	16.6666666666667	-23.3333333333333	16.6666666666667	-43.3333333333333
10	30	10	-30	-10	-10	10	10	-10	10	-10	30	70	50	10	10	-30
-43.3333333333333	-3.33333333333334	56.6666666666667	16.6666666666667	-23.3333333333333	-3.33333333333334	-3.33333333333334	-3.33333333333334	-3.33333333333334	-23.3333333333333	-3.33333333333334	-63.3333333333333	-63.3333333333333	-3.33333333333334	16.6666666666667	36.6666666666667	-63.3333333333333
-23.3333333333333	-23.3333333333333	16.6666666666667	-3.33333333333333	-3.33333333333333	36.6666666666667	16.6666666666667	-23.3333333333333	-3.33333333333333	36.6666666666667	16.6666666666667	36.6666666666667	16.6666666666667	-3.33333333333333	16.6666666666667	16.6666666666667	-23.3333333333333
-26.6666666666667	-26.6666666666667	53.3333333333333	33.3333333333333	-6.66666666666667	-26.6666666666667	-26.6666666666667	-26.6666666666667	13.3333333333333	13.3333333333333	13.3333333333333	13.3333333333333	-6.66666666666667	73.3333333333333	-6.66666666666667	13.3333333333333	-26.6666666666667
-23.3333333333333	16.6666666666667	16.6666666666667	16.6666666666667	-3.33333333333333	-23.3333333333333	-3.33333333333333	16.6666666666667	16.6666666666667	36.6666666666667	-3.33333333333333	36.6666666666667	16.6666666666667	-23.3333333333333	16.6666666666667	-3.33333333333333	-23.3333333333333
-20	0	0	60	-20	-20	-20	60	20	40	60	0	0	0	20	20	-20
-16.6666666666667	23.3333333333333	3.33333333333334	43.3333333333333	-16.6666666666667	-36.6666666666667	-16.6666666666667	3.33333333333334	3.33333333333334	43.3333333333333	3.33333333333334	3.33333333333334	23.3333333333333	3.33333333333334	-16.6666666666667	43.3333333333333	-36.6666666666667
40	-20	-20	20	-40	20	20	0	0	0	20	-40	40	20	20	-40	-40
-33.3333333333333	26.6666666666667	-33.3333333333333	26.6666666666667	46.6666666666667	-33.3333333333333	26.6666666666667	-13.3333333333333	6.66666666666666	6.66666666666666	-33.3333333333333	-13.3333333333333	46.6666666666667	126.666666666667	6.66666666666666	66.6666666666667	-33.3333333333333
50	-30	10	-30	10	-10	10	-10	110	50	130	30	90	30	30	-10	-30
3.33333333333333	3.33333333333333	23.3333333333333	-16.6666666666667	3.33333333333333	-16.6666666666667	43.3333333333333	-16.6666666666667	-16.6666666666667	43.3333333333333	43.3333333333333	3.33333333333333	83.3333333333333	43.3333333333333	23.3333333333333	43.3333333333333	-16.6666666666667
0	0	0	-20	20	0	-40	20	-20	-40	40	0	40	40	20	40	-40
6.66666666666667	-13.3333333333333	6.66666666666667	6.66666666666667	-13.3333333333333	6.66666666666667	6.66666666666667	6.66666666666667	6.66666666666667	86.6666666666667	46.6666666666667	26.6666666666667	106.666666666667	6.66666666666667	86.6666666666667	86.6666666666667	-13.3333333333333
-13.3333333333333	46.6666666666667	-33.3333333333333	6.66666666666666	-33.3333333333333	26.6666666666667	6.66666666666666	26.6666666666667	26.6666666666667	86.6666666666667	46.6666666666667	-13.3333333333333	-13.3333333333333	26.6666666666667	6.66666666666666	46.6666666666667	-33.3333333333333
-16.6666666666667	3.33333333333334	-16.6666666666667	3.33333333333334	23.3333333333333	3.33333333333334	23.3333333333333	-36.6666666666667	43.3333333333333	-16.6666666666667	-16.6666666666667	-16.6666666666667	23.3333333333333	63.3333333333333	3.33333333333334	-16.6666666666667	-36.6666666666667
-16.6666666666667	3.33333333333333	3.33333333333333	23.3333333333333	3.33333333333333	-16.6666666666667	83.3333333333333	3.33333333333333	23.3333333333333	23.3333333333333	3.33333333333333	23.3333333333333	43.3333333333333	23.3333333333333	23.3333333333333	43.3333333333333	-16.6666666666667
-6.66666666666667	13.3333333333333	-26.6666666666667	13.3333333333333	-26.6666666666667	33.3333333333333	-6.66666666666667	33.3333333333333	13.3333333333333	33.3333333333333	33.3333333333333	53.3333333333333	-6.66666666666667	-6.66666666666667	73.3333333333333	33.3333333333333	-26.6666666666667
10	10	30	-30	-30	10	-10	-10	-10	-10	30	-10	30	50	-10	-30	-50
-23.3333333333333	-23.3333333333333	16.6666666666667	16.6666666666667	36.6666666666667	-23.3333333333333	-3.33333333333333	-23.3333333333333	56.6666666666667	-23.3333333333333	56.6666666666667	-3.33333333333333	36.6666666666667	76.6666666666667	16.6666666666667	16.6666666666667	-23.3333333333333
36.6666666666667	-23.3333333333333	-23.3333333333333	-3.33333333333334	-3.33333333333334	16.6666666666667	-23.3333333333333	-3.33333333333334	16.6666666666667	16.6666666666667	-43.3333333333333	-63.3333333333333	-63.3333333333333	-63.3333333333333	-43.3333333333333	-43.3333333333333	-63.3333333333333
-33.3333333333333	6.66666666666666	-33.3333333333333	26.6666666666667	26.6666666666667	6.66666666666666	-13.3333333333333	-33.3333333333333	-53.3333333333333	-53.3333333333333	-33.3333333333333	-13.3333333333333	-33.3333333333333	6.66666666666666	-33.3333333333333	6.66666666666666	-53.3333333333333
-3.33333333333334	-23.3333333333333	16.6666666666667	-43.3333333333333	56.6666666666667	-3.33333333333334	-3.33333333333334	-23.3333333333333	-23.3333333333333	-3.33333333333334	-23.3333333333333	-3.33333333333334	-23.3333333333333	56.6666666666667	56.6666666666667	-43.3333333333333	-43.3333333333333
-23.3333333333333	36.6666666666667	-23.3333333333333	-3.33333333333333	-23.3333333333333	36.6666666666667	-23.3333333333333	-3.33333333333333	56.6666666666667	-23.3333333333333	16.6666666666667	76.6666666666667	36.6666666666667	-3.33333333333333	-23.3333333333333	16.6666666666667	-23.3333333333333
6.66666666666667	-13.3333333333333	-13.3333333333333	6.66666666666667	6.66666666666667	6.66666666666667	86.6666666666667	26.6666666666667	66.6666666666667	86.6666666666667	106.666666666667	66.6666666666667	106.666666666667	46.6666666666667	6.66666666666667	86.6666666666667	-13.3333333333333
13.3333333333333	13.3333333333333	33.3333333333333	-26.6666666666667	-6.66666666666667	-26.6666666666667	13.3333333333333	-26.6666666666667	73.3333333333333	53.3333333333333	113.333333333333	33.3333333333333	113.333333333333	-26.6666666666667	13.3333333333333	13.3333333333333	-26.6666666666667
-6.66666666666667	53.3333333333333	33.3333333333333	-26.6666666666667	-26.6666666666667	-26.6666666666667	33.3333333333333	13.3333333333333	33.3333333333333	53.3333333333333	13.3333333333333	33.3333333333333	-6.66666666666667	-6.66666666666667	-6.66666666666667	33.3333333333333	-26.6666666666667
-6.66666666666666	-26.6666666666667	-6.66666666666666	13.3333333333333	13.3333333333333	13.3333333333333	-46.6666666666667	13.3333333333333	-26.6666666666667	33.3333333333333	-6.66666666666666	33.3333333333333	13.3333333333333	73.3333333333333	-26.6666666666667	13.3333333333333	-46.6666666666667
-36.6666666666667	-16.6666666666667	-16.6666666666667	23.3333333333333	23.3333333333333	23.3333333333333	-16.6666666666667	-16.6666666666667	23.3333333333333	63.3333333333333	-36.6666666666667	43.3333333333333	23.3333333333333	-36.6666666666667	3.33333333333334	43.3333333333333	-36.6666666666667
-3.33333333333333	-3.33333333333333	16.6666666666667	16.6666666666667	-3.33333333333333	-23.3333333333333	16.6666666666667	16.6666666666667	16.6666666666667	-23.3333333333333	56.6666666666667	16.6666666666667	16.6666666666667	16.6666666666667	16.6666666666667	-3.33333333333333	-23.3333333333333
-30	30	10	-10	-10	10	30	-10	-10	10	-10	-10	50	90	50	30	-30
46.6666666666667	-13.3333333333333	-33.3333333333333	26.6666666666667	-13.3333333333333	-13.3333333333333	-33.3333333333333	6.66666666666666	6.66666666666666	46.6666666666667	26.6666666666667	46.6666666666667	86.6666666666667	46.6666666666667	6.66666666666666	46.6666666666667	-33.3333333333333
-10	-30	70	-10	-10	-10	10	30	-10	10	50	30	30	-10	10	10	-30
-10	10	-30	10	30	-10	10	-30	10	-30	-10	-10	-10	50	70	70	-30
-10	10	10	10	-10	-10	10	-30	-50	50	-50	-50	-30	-10	30	-10	-50
0	0	0	20	-20	0	20	0	0	20	40	-20	0	40	40	40	-20
-6.66666666666667	-26.6666666666667	-6.66666666666667	13.3333333333333	53.3333333333333	-26.6666666666667	-26.6666666666667	33.3333333333333	53.3333333333333	33.3333333333333	53.3333333333333	53.3333333333333	33.3333333333333	13.3333333333333	-26.6666666666667	-6.66666666666667	-26.6666666666667
-20	20	0	0	40	-40	0	-40	20	40	0	40	20	-40	40	20	-40
0	20	20	-40	0	0	-20	-20	20	-40	-40	0	40	0	20	0	-40
-13.3333333333333	-13.3333333333333	-13.3333333333333	-13.3333333333333	26.6666666666667	26.6666666666667	6.66666666666667	46.6666666666667	6.66666666666667	46.6666666666667	86.6666666666667	46.6666666666667	6.66666666666667	66.6666666666667	66.6666666666667	26.6666666666667	-13.3333333333333
43.3333333333333	-36.6666666666667	23.3333333333333	3.33333333333334	-16.6666666666667	-16.6666666666667	43.3333333333333	3.33333333333334	43.3333333333333	3.33333333333334	3.33333333333334	43.3333333333333	-16.6666666666667	-16.6666666666667	3.33333333333334	3.33333333333334	-36.6666666666667
-13.3333333333333	-33.3333333333333	66.6666666666667	-13.3333333333333	6.66666666666666	-13.3333333333333	46.6666666666667	-13.3333333333333	-33.3333333333333	-13.3333333333333	6.66666666666666	-13.3333333333333	-13.3333333333333	26.6666666666667	6.66666666666666	46.6666666666667	-33.3333333333333
16.6666666666667	16.6666666666667	-43.3333333333333	-23.3333333333333	36.6666666666667	-3.33333333333334	-43.3333333333333	36.6666666666667	-3.33333333333334	16.6666666666667	-43.3333333333333	-23.3333333333333	16.6666666666667	36.6666666666667	-23.3333333333333	-3.33333333333334	-43.3333333333333
-20	40	-20	20	-20	0	-20	0	20	60	40	60	80	60	0	0	-20
-3.33333333333333	-3.33333333333333	-3.33333333333333	-23.3333333333333	-3.33333333333333	36.6666666666667	16.6666666666667	16.6666666666667	-23.3333333333333	16.6666666666667	36.6666666666667	36.6666666666667	36.6666666666667	36.6666666666667	36.6666666666667	16.6666666666667	-23.3333333333333
-66.6666666666667	-46.6666666666667	13.3333333333333	-6.66666666666667	93.3333333333333	13.3333333333333	13.3333333333333	-46.6666666666667	-6.66666666666667	-6.66666666666667	53.3333333333333	-26.6666666666667	-6.66666666666667	-46.6666666666667	-46.6666666666667	-6.66666666666667	-66.6666666666667
-13.3333333333333	6.66666666666667	6.66666666666667	-13.3333333333333	6.66666666666667	6.66666666666667	6.66666666666667	46.6666666666667	6.66666666666667	26.6666666666667	46.6666666666667	6.66666666666667	106.666666666667	66.6666666666667	66.6666666666667	6.66666666666667	-13.3333333333333
-6.66666666666666	-26.6666666666667	13.3333333333333	-26.6666666666667	13.3333333333333	33.3333333333333	-26.6666666666667	-26.6666666666667	-6.66666666666666	-46.6666666666667	-6.66666666666666	-6.66666666666666	-6.66666666666666	53.3333333333333	-6.66666666666666	13.3333333333333	-46.6666666666667
-16.6666666666667	23.3333333333333	3.33333333333333	-16.6666666666667	3.33333333333333	3.33333333333333	3.33333333333333	-16.6666666666667	-16.6666666666667	43.3333333333333	23.3333333333333	23.3333333333333	23.3333333333333	3.33333333333333	83.3333333333333	63.3333333333333	-16.6666666666667
40	-40	20	0	0	-20	0	-20	-20	0	40	0	-20	0	-20	0	-40
-16.6666666666667	23.3333333333333	3.33333333333333	3.33333333333333	-16.6666666666667	3.33333333333333	3.33333333333333	43.3333333333333	43.3333333333333	43.3333333333333	23.3333333333333	43.3333333333333	83.3333333333333	3.33333333333333	63.3333333333333	83.3333333333333	-16.6666666666667
10	10	-30	-10	10	10	-10	10	-30	10	30	50	30	30	10	10	-30
0	0	0	20	-20	0	40	0	20	0	40	60	-20	0	0	60	-20
16.6666666666667	36.6666666666667	-3.33333333333333	-23.3333333333333	-23.3333333333333	-3.33333333333333	56.6666666666667	16.6666666666667	76.6666666666667	-3.33333333333333	36.6666666666667	36.6666666666667	36.6666666666667	-23.3333333333333	56.6666666666667	36.6666666666667	-23.3333333333333
0	60	0	-40	0	-20	-40	-40	0	-20	0	-40	20	0	20	-40	-40
-23.3333333333333	36.6666666666667	-23.3333333333333	-3.33333333333333	36.6666666666667	-23.3333333333333	-3.33333333333333	-23.3333333333333	36.6666666666667	56.6666666666667	56.6666666666667	96.6666666666667	16.6666666666667	16.6666666666667	-3.33333333333333	-3.33333333333333	-23.3333333333333
-26.6666666666667	-26.6666666666667	-6.66666666666667	13.3333333333333	33.3333333333333	13.3333333333333	13.3333333333333	-26.6666666666667	33.3333333333333	13.3333333333333	-6.66666666666667	-6.66666666666667	-6.66666666666667	13.3333333333333	13.3333333333333	53.3333333333333	-26.6666666666667
23.3333333333333	3.33333333333333	23.3333333333333	-16.6666666666667	-16.6666666666667	-16.6666666666667	23.3333333333333	23.3333333333333	3.33333333333333	83.3333333333333	3.33333333333333	43.3333333333333	3.33333333333333	23.3333333333333	23.3333333333333	3.33333333333333	-16.6666666666667
30	-10	-30	50	-10	-30	-10	-10	10	-10	-30	-10	-10	-30	-10	50	-30
-10	10	30	-10	10	-30	30	30	-10	-10	30	10	30	-10	-30	30	-30
10	30	10	-30	10	-30	-30	10	30	-30	-10	10	50	50	10	-30	-30
-30	10	10	-30	10	30	-10	-10	30	-10	-10	-10	-10	90	30	70	-30
3.33333333333333	-16.6666666666667	-16.6666666666667	23.3333333333333	-16.6666666666667	23.3333333333333	3.33333333333333	3.33333333333333	3.33333333333333	3.33333333333333	23.3333333333333	63.3333333333333	23.3333333333333	23.3333333333333	23.3333333333333	3.33333333333333	-16.6666666666667
23.3333333333333	3.33333333333333	-16.6666666666667	3.33333333333333	3.33333333333333	-16.6666666666667	23.3333333333333	3.33333333333333	23.3333333333333	3.33333333333333	3.33333333333333	3.33333333333333	3.33333333333333	43.3333333333333	3.33333333333333	63.3333333333333	-16.6666666666667
30	-10	-10	30	-30	-10	-30	-30	10	30	50	50	10	-30	30	-30	-30
16.6666666666667	-43.3333333333333	-3.33333333333334	16.6666666666667	-3.33333333333334	16.6666666666667	-23.3333333333333	-23.3333333333333	-3.33333333333334	-43.3333333333333	-23.3333333333333	-43.3333333333333	-23.3333333333333	-3.33333333333334	-23.3333333333333	-3.33333333333334	-43.3333333333333
-16.6666666666667	-16.6666666666667	23.3333333333333	3.33333333333334	3.33333333333334	3.33333333333334	-16.6666666666667	23.3333333333333	3.33333333333334	3.33333333333334	43.3333333333333	23.3333333333333	3.33333333333334	-16.6666666666667	23.3333333333333	43.3333333333333	-36.6666666666667
0	0	0	0	0	0	-20	-20	-20	100	20	0	0	-20	60	-20	-20
20	-20	40	-20	0	-20	-40	-40	0	-20	40	60	-20	100	40	-20	-40
-30	10	30	-30	10	10	-10	10	30	90	50	50	50	30	10	10	-30
-26.6666666666667	33.3333333333333	33.3333333333333	13.3333333333333	-26.6666666666667	-26.6666666666667	-6.66666666666667	13.3333333333333	33.3333333333333	53.3333333333333	13.3333333333333	33.3333333333333	33.3333333333333	73.3333333333333	53.3333333333333	33.3333333333333	-26.6666666666667
53.3333333333333	-6.66666666666667	-26.6666666666667	-6.66666666666667	13.3333333333333	-26.6666666666667	13.3333333333333	53.3333333333333	-6.66666666666667	13.3333333333333	33.3333333333333	13.3333333333333	53.3333333333333	13.3333333333333	-6.66666666666667	33.3333333333333	-26.6666666666667
66.6666666666667	-13.3333333333333	-13.3333333333333	-13.3333333333333	6.66666666666666	-33.3333333333333	6.66666666666666	6.66666666666666	66.6666666666667	26.6666666666667	26.6666666666667	46.6666666666667	126.666666666667	-13.3333333333333	26.6666666666667	26.6666666666667	-33.3333333333333
6.66666666666667	-13.3333333333333	6.66666666666667	-13.3333333333333	-13.3333333333333	26.6666666666667	26.6666666666667	-13.3333333333333	26.6666666666667	6.66666666666667	66.6666666666667	86.6666666666667	6.66666666666667	66.6666666666667	6.66666666666667	86.6666666666667	-13.3333333333333
6.66666666666666	26.6666666666667	-33.3333333333333	6.66666666666666	6.66666666666666	-13.3333333333333	26.6666666666667	26.6666666666667	6.66666666666666	6.66666666666666	26.6666666666667	6.66666666666666	26.6666666666667	-13.3333333333333	26.6666666666667	46.6666666666667	-33.3333333333333
3.33333333333334	-36.6666666666667	3.33333333333334	3.33333333333334	3.33333333333334	23.3333333333333	3.33333333333334	23.3333333333333	-16.6666666666667	3.33333333333334	-36.6666666666667	23.3333333333333	83.3333333333333	43.3333333333333	-36.6666666666667	3.33333333333334	-36.6666666666667
70	-10	-30	10	-30	-10	-10	10	-10	10	-10	-30	50	30	-10	10	-30
6.66666666666667	6.66666666666667	-13.3333333333333	6.66666666666667	6.66666666666667	-13.3333333333333	46.6666666666667	66.6666666666667	46.6666666666667	26.6666666666667	46.6666666666667	46.6666666666667	66.6666666666667	46.6666666666667	6.66666666666667	26.6666666666667	-13.3333333333333
-13.3333333333333	26.6666666666667	26.6666666666667	6.66666666666666	-13.3333333333333	-33.3333333333333	-13.3333333333333	-13.3333333333333	6.66666666666666	-33.3333333333333	26.6666666666667	-33.3333333333333	6.66666666666666	6.66666666666666	6.66666666666666	-13.3333333333333	-33.3333333333333
56.6666666666667	-3.33333333333334	-23.3333333333333	16.6666666666667	-3.33333333333334	-43.3333333333333	16.6666666666667	-23.3333333333333	-3.33333333333334	36.6666666666667	16.6666666666667	16.6666666666667	16.6666666666667	16.6666666666667	-3.33333333333334	16.6666666666667	-43.3333333333333
-13.3333333333333	-13.3333333333333	6.66666666666666	6.66666666666666	-13.3333333333333	26.6666666666667	-13.3333333333333	26.6666666666667	-13.3333333333333	-33.3333333333333	-13.3333333333333	-13.3333333333333	26.6666666666667	6.66666666666666	-13.3333333333333	6.66666666666666	-33.3333333333333
-13.3333333333333	-13.3333333333333	6.66666666666666	6.66666666666666	-13.3333333333333	26.6666666666667	-13.3333333333333	46.6666666666667	-13.3333333333333	-13.3333333333333	-13.3333333333333	6.66666666666666	66.6666666666667	-13.3333333333333	-13.3333333333333	26.6666666666667	-33.3333333333333
-6.66666666666667	-6.66666666666667	13.3333333333333	13.3333333333333	13.3333333333333	-26.6666666666667	-6.66666666666667	13.3333333333333	13.3333333333333	33.3333333333333	13.3333333333333	-6.66666666666667	53.3333333333333	33.3333333333333	33.3333333333333	13.3333333333333	-26.6666666666667
-10	30	10	10	-10	-30	-10	30	-10	30	-10	-10	-10	-10	10	10	-30
-13.3333333333333	6.66666666666666	26.6666666666667	26.6666666666667	-33.3333333333333	-13.3333333333333	-13.3333333333333	-33.3333333333333	6.66666666666666	46.6666666666667	106.666666666667	86.6666666666667	-33.3333333333333	66.6666666666667	-13.3333333333333	6.66666666666666	-33.3333333333333
10	-10	-10	-10	10	10	10	30	10	-10	10	-30	-10	10	10	-30	-30
-10	-30	10	-10	10	30	50	-10	10	10	10	70	30	90	50	30	-30
26.6666666666667	6.66666666666666	6.66666666666666	6.66666666666666	-33.3333333333333	-13.3333333333333	6.66666666666666	-13.3333333333333	-13.3333333333333	-13.3333333333333	6.66666666666666	-13.3333333333333	26.6666666666667	6.66666666666666	6.66666666666666	-13.3333333333333	-33.3333333333333
33.3333333333333	-26.6666666666667	13.3333333333333	13.3333333333333	-6.66666666666667	-26.6666666666667	53.3333333333333	13.3333333333333	53.3333333333333	13.3333333333333	-6.66666666666667	-6.66666666666667	13.3333333333333	-6.66666666666667	13.3333333333333	33.3333333333333	-26.6666666666667
103.333333333333	-16.6666666666667	23.3333333333333	-56.6666666666667	-16.6666666666667	-36.6666666666667	-36.6666666666667	23.3333333333333	-56.6666666666667	-16.6666666666667	43.3333333333333	43.3333333333333	3.33333333333334	103.333333333333	103.333333333333	-16.6666666666667	-56.6666666666667
0	0	-20	0	20	0	0	20	20	0	20	40	20	100	60	0	-20
-13.3333333333333	6.66666666666666	-33.3333333333333	6.66666666666666	26.6666666666667	6.66666666666666	26.6666666666667	6.66666666666666	-13.3333333333333	-33.3333333333333	-13.3333333333333	-13.3333333333333	26.6666666666667	6.66666666666666	26.6666666666667	-13.3333333333333	-33.3333333333333
-13.3333333333333	26.6666666666667	6.66666666666666	-53.3333333333333	-13.3333333333333	46.6666666666667	6.66666666666666	-33.3333333333333	-53.3333333333333	-53.3333333333333	-53.3333333333333	-13.3333333333333	-13.3333333333333	-13.3333333333333	-53.3333333333333	-53.3333333333333	-53.3333333333333
33.3333333333333	-6.66666666666666	-26.6666666666667	-6.66666666666666	13.3333333333333	-6.66666666666666	-26.6666666666667	-6.66666666666666	-6.66666666666666	-46.6666666666667	-26.6666666666667	-6.66666666666666	13.3333333333333	-46.6666666666667	-46.6666666666667	-6.66666666666666	-46.6666666666667
-6.66666666666666	13.3333333333333	-6.66666666666666	33.3333333333333	-6.66666666666666	-26.6666666666667	-6.66666666666666	-46.6666666666667	13.3333333333333	-46.6666666666667	-26.6666666666667	-26.6666666666667	-6.66666666666666	-26.6666666666667	33.3333333333333	-6.66666666666666	-46.6666666666667
-10	10	30	10	-30	-10	-10	-10	10	-10	30	-10	50	-10	50	30	-30
-20	-20	20	0	20	0	20	60	-20	20	0	20	0	20	20	40	-20
-16.6666666666667	3.33333333333333	-16.6666666666667	43.3333333333333	-16.6666666666667	3.33333333333333	23.3333333333333	23.3333333333333	83.3333333333333	3.33333333333333	43.3333333333333	3.33333333333333	3.33333333333333	43.3333333333333	63.3333333333333	43.3333333333333	-16.6666666666667
-16.6666666666667	3.33333333333334	3.33333333333334	43.3333333333333	-36.6666666666667	3.33333333333334	23.3333333333333	3.33333333333334	-36.6666666666667	-16.6666666666667	-36.6666666666667	-36.6666666666667	3.33333333333334	83.3333333333333	43.3333333333333	-16.6666666666667	-56.6666666666667
26.6666666666667	6.66666666666666	6.66666666666666	-33.3333333333333	-13.3333333333333	6.66666666666666	-33.3333333333333	46.6666666666667	6.66666666666666	6.66666666666666	46.6666666666667	126.666666666667	46.6666666666667	26.6666666666667	-13.3333333333333	6.66666666666666	-33.3333333333333
-6.66666666666667	13.3333333333333	13.3333333333333	-26.6666666666667	-6.66666666666667	13.3333333333333	33.3333333333333	33.3333333333333	13.3333333333333	13.3333333333333	13.3333333333333	53.3333333333333	33.3333333333333	13.3333333333333	13.3333333333333	13.3333333333333	-26.6666666666667
-3.33333333333334	-3.33333333333334	36.6666666666667	16.6666666666667	-23.3333333333333	-23.3333333333333	-23.3333333333333	16.6666666666667	-23.3333333333333	-23.3333333333333	36.6666666666667	16.6666666666667	-3.33333333333334	16.6666666666667	56.6666666666667	36.6666666666667	-43.3333333333333
10	-10	-10	10	10	-10	-10	10	50	50	110	110	50	-10	10	10	-10
0	20	-20	0	0	0	40	-20	20	40	20	40	40	20	20	40	-20
-20	0	-40	40	20	0	80	0	0	-60	0	0	-20	-60	20	-20	-60
-20	-20	0	20	0	20	20	80	-20	0	40	20	60	20	0	60	-20
-23.3333333333333	-23.3333333333333	-3.33333333333333	-3.33333333333333	16.6666666666667	36.6666666666667	36.6666666666667	16.6666666666667	56.6666666666667	36.6666666666667	-3.33333333333333	36.6666666666667	36.6666666666667	-3.33333333333333	-3.33333333333333	16.6666666666667	-23.3333333333333
-3.33333333333334	-3.33333333333334	16.6666666666667	16.6666666666667	-3.33333333333334	-23.3333333333333	16.6666666666667	-43.3333333333333	-3.33333333333334	-3.33333333333334	-3.33333333333334	-43.3333333333333	-23.3333333333333	56.6666666666667	-23.3333333333333	-3.33333333333334	-43.3333333333333
-16.6666666666667	3.33333333333334	3.33333333333334	23.3333333333333	3.33333333333334	-16.6666666666667	23.3333333333333	3.33333333333334	23.3333333333333	23.3333333333333	-16.6666666666667	-16.6666666666667	-16.6666666666667	43.3333333333333	-36.6666666666667	-16.6666666666667	-36.6666666666667
-6.66666666666666	-26.6666666666667	33.3333333333333	-46.6666666666667	73.3333333333333	-26.6666666666667	13.3333333333333	13.3333333333333	33.3333333333333	-26.6666666666667	-26.6666666666667	13.3333333333333	13.3333333333333	13.3333333333333	-6.66666666666666	53.3333333333333	-46.6666666666667
-13.3333333333333	6.66666666666667	6.66666666666667	-13.3333333333333	6.66666666666667	6.66666666666667	66.6666666666667	86.6666666666667	26.6666666666667	46.6666666666667	-13.3333333333333	46.6666666666667	6.66666666666667	26.6666666666667	86.6666666666667	26.6666666666667	-13.3333333333333
3.33333333333334	23.3333333333333	-16.6666666666667	23.3333333333333	3.33333333333334	-36.6666666666667	-36.6666666666667	-16.6666666666667	23.3333333333333	103.333333333333	83.3333333333333	23.3333333333333	-16.6666666666667	23.3333333333333	43.3333333333333	23.3333333333333	-36.6666666666667
86.6666666666667	-13.3333333333333	-13.3333333333333	6.66666666666667	-33.3333333333333	-33.3333333333333	-73.3333333333333	26.6666666666667	-53.3333333333333	-33.3333333333333	-73.3333333333333	-33.3333333333333	-33.3333333333333	-73.3333333333333	-33.3333333333333	-53.3333333333333	-73.3333333333333
3.33333333333333	-16.6666666666667	3.33333333333333	3.33333333333333	23.3333333333333	-16.6666666666667	23.3333333333333	63.3333333333333	23.3333333333333	23.3333333333333	23.3333333333333	3.33333333333333	3.33333333333333	23.3333333333333	63.3333333333333	23.3333333333333	-16.6666666666667
0	0	0	-20	40	-20	20	0	40	-20	60	20	40	120	-20	20	-20
53.3333333333333	13.3333333333333	-6.66666666666666	-46.6666666666667	-26.6666666666667	13.3333333333333	-26.6666666666667	-46.6666666666667	-6.66666666666666	-6.66666666666666	-26.6666666666667	-6.66666666666666	-26.6666666666667	-6.66666666666666	-6.66666666666666	-46.6666666666667	-46.6666666666667
10	-10	-30	-10	-10	50	-30	-10	-10	10	70	30	10	10	50	10	-30
16.6666666666667	-3.33333333333334	56.6666666666667	-43.3333333333333	-23.3333333333333	-3.33333333333334	-3.33333333333334	-3.33333333333334	-23.3333333333333	-3.33333333333334	-3.33333333333334	36.6666666666667	-3.33333333333334	-43.3333333333333	-23.3333333333333	-43.3333333333333	-43.3333333333333
6.66666666666667	6.66666666666667	-13.3333333333333	26.6666666666667	-13.3333333333333	-13.3333333333333	66.6666666666667	46.6666666666667	46.6666666666667	66.6666666666667	126.666666666667	26.6666666666667	26.6666666666667	6.66666666666667	6.66666666666667	-13.3333333333333	-13.3333333333333
3.33333333333334	-36.6666666666667	3.33333333333334	-16.6666666666667	43.3333333333333	3.33333333333334	3.33333333333334	-56.6666666666667	-16.6666666666667	-36.6666666666667	-56.6666666666667	-16.6666666666667	-16.6666666666667	-56.6666666666667	-36.6666666666667	63.3333333333333	-56.6666666666667
-36.6666666666667	3.33333333333334	-36.6666666666667	23.3333333333333	-16.6666666666667	63.3333333333333	-56.6666666666667	-56.6666666666667	-16.6666666666667	-36.6666666666667	-16.6666666666667	3.33333333333334	-36.6666666666667	83.3333333333333	63.3333333333333	83.3333333333333	-56.6666666666667
10	-10	10	-30	10	10	-30	10	-30	30	10	10	10	30	30	-10	-30
13.3333333333333	-26.6666666666667	13.3333333333333	-6.66666666666667	-6.66666666666667	13.3333333333333	73.3333333333333	13.3333333333333	33.3333333333333	-6.66666666666667	33.3333333333333	73.3333333333333	133.333333333333	13.3333333333333	-6.66666666666667	13.3333333333333	-26.6666666666667
-6.66666666666667	-6.66666666666667	-6.66666666666667	-26.6666666666667	13.3333333333333	33.3333333333333	13.3333333333333	13.3333333333333	13.3333333333333	-6.66666666666667	53.3333333333333	13.3333333333333	53.3333333333333	73.3333333333333	73.3333333333333	33.3333333333333	-26.6666666666667
-13.3333333333333	-33.3333333333333	26.6666666666667	-13.3333333333333	46.6666666666667	-13.3333333333333	26.6666666666667	26.6666666666667	-13.3333333333333	46.6666666666667	-33.3333333333333	-13.3333333333333	26.6666666666667	6.66666666666666	-13.3333333333333	46.6666666666667	-33.3333333333333
20	0	20	-20	0	-20	0	-20	-20	0	-20	-40	0	60	-20	60	-40
-10	-10	10	-30	30	10	30	-10	50	70	-30	-10	50	10	-10	10	-30
-10	-30	10	-10	10	30	10	-10	70	50	10	50	10	-10	-30	-30	-30
30	-10	-10	-10	-10	10	10	-10	-10	10	30	30	10	10	-10	30	-10
6.66666666666667	-13.3333333333333	26.6666666666667	6.66666666666667	-13.3333333333333	-13.3333333333333	26.6666666666667	-13.3333333333333	6.66666666666667	-13.3333333333333	66.6666666666667	46.6666666666667	6.66666666666667	6.66666666666667	46.6666666666667	-13.3333333333333	-13.3333333333333
-30	50	10	-10	10	-30	-30	-50	-10	-30	-10	-10	-50	-30	-50	-50	-50
36.6666666666667	36.6666666666667	-43.3333333333333	-23.3333333333333	-3.33333333333334	-3.33333333333334	-43.3333333333333	-3.33333333333334	-3.33333333333334	16.6666666666667	16.6666666666667	-23.3333333333333	-23.3333333333333	-23.3333333333333	36.6666666666667	16.6666666666667	-43.3333333333333
30	-10	-10	-10	30	-30	30	30	-10	-10	50	10	10	-30	-10	30	-30
-6.66666666666667	-26.6666666666667	-6.66666666666667	13.3333333333333	13.3333333333333	13.3333333333333	-26.6666666666667	53.3333333333333	13.3333333333333	93.3333333333333	33.3333333333333	53.3333333333333	13.3333333333333	33.3333333333333	13.3333333333333	33.3333333333333	-26.6666666666667
20	-20	-40	0	20	20	0	0	-40	40	-40	40	-20	20	-20	0	-40
-43.3333333333333	16.6666666666667	36.6666666666667	36.6666666666667	-3.33333333333334	-43.3333333333333	-23.3333333333333	-3.33333333333334	-43.3333333333333	-23.3333333333333	-43.3333333333333	-43.3333333333333	-43.3333333333333	-43.3333333333333	-3.33333333333334	-3.33333333333334	-63.3333333333333
10	-10	50	10	-30	-30	-30	10	-10	10	10	-10	-10	10	-30	50	-30
-16.6666666666667	3.33333333333333	43.3333333333333	-16.6666666666667	3.33333333333333	-16.6666666666667	43.3333333333333	23.3333333333333	3.33333333333333	23.3333333333333	103.333333333333	43.3333333333333	83.3333333333333	3.33333333333333	23.3333333333333	43.3333333333333	-16.6666666666667
-20	-20	0	0	60	-20	20	40	40	20	40	80	40	80	20	20	-20
-13.3333333333333	6.66666666666667	-13.3333333333333	26.6666666666667	-13.3333333333333	6.66666666666667	-13.3333333333333	46.6666666666667	6.66666666666667	-13.3333333333333	26.6666666666667	46.6666666666667	-13.3333333333333	26.6666666666667	46.6666666666667	46.6666666666667	-13.3333333333333
3.33333333333334	3.33333333333334	-16.6666666666667	-16.6666666666667	63.3333333333333	-36.6666666666667	-36.6666666666667	3.33333333333334	3.33333333333334	43.3333333333333	-16.6666666666667	3.33333333333334	-36.6666666666667	23.3333333333333	63.3333333333333	-16.6666666666667	-36.6666666666667
40	-20	0	20	-20	-20	20	0	0	80	100	20	60	0	60	40	-20
-40	-60	-60	40	80	40	0	0	0	20	20	0	40	40	0	0	-60


EXAMPLE CHANNEL - MAIN EFFECT OF CATEGORY AND INTERACTION

DIMENSIONS: TRIALS X TIME BINS 

TIME BINS: -275	-225	-175	-125	-75	-25	25	75	125	175	225	275	325	375	425	475	525

CATEGORY LABELS PER TRIAL: 'tool'	'sport'	'animal'	'mineral'	'sport'	'fruits'	'tool'	'tool'	'instrument'	'animal'	'instrument'	'instrument'	'mineral'	'fruits'	'instrument'	'instrument'	'tool'	'tool'	'sport'	'animal'	'sport'	'animal'	'mineral'	'sport'	'fruits'	'mineral'	'fruits'	'tool'	'animal'	'fruits'	'instrument'	'tool'	'mineral'	'instrument'	'tool'	'animal'	'sport'	'animal'	'fruits'	'mineral'	'instrument'	'mineral'	'sport'	'sport'	'mineral'	'instrument'	'mineral'	'fruits'	'fruits'	'animal'	'animal'	'fruits'	'tool'	'sport'	'instrument'	'sport'	'tool'	'tool'	'fruits'	'animal'	'instrument'	'fruits'	'mineral'	'sport'	'animal'	'sport'	'fruits'	'mineral'	'animal'	'fruits'	'instrument'	'fruits'	'animal'	'sport'	'animal'	'animal'	'tool'	'tool'	'instrument'	'animal'	'tool'	'instrument'	'sport'	'animal'	'mineral'	'sport'	'tool'	'instrument'	'tool'	'instrument'	'tool'	'fruits'	'mineral'	'fruits'	'fruits'	'mineral'	'mineral'	'mineral'	'tool'	'sport'	'mineral'	'instrument'	'mineral'	'sport'	'instrument'	'fruits'	'sport'	'animal'	'fruits'	'mineral'	'instrument'	'mineral'	'fruits'	'fruits'	'sport'	'animal'	'animal'	'tool'	'tool'	'instrument'	'mineral'	'animal'	'instrument'	'fruits'	'instrument'	'animal'	'tool'	'sport'	'fruits'	'sport'	'instrument'	'sport'	'tool'	'fruits'	'tool'	'animal'	'animal'	'tool'	'mineral'	'fruits'	'mineral'	'mineral'	'sport'	'instrument'	'fruits'	'instrument'	'sport'	'mineral'	'sport'	'animal'	'animal'	'instrument'	'animal'	'instrument'	'fruits'	'tool'	'tool'	'sport'	'mineral'	'sport'	'mineral'	'tool'	'animal'	'animal'	'instrument'	'fruits'	'tool'	'instrument'	'animal'	'sport'	'instrument'	'mineral'	'tool'	'tool'	'fruits'	'fruits'	'fruits'	'animal'	'fruits'	'animal'	'sport'	'tool'	'instrument'	'fruits'	'instrument'	'mineral'	'sport'	'tool'	'mineral'	'animal'	'tool'	'instrument'	'sport'	'sport'	'sport'	'instrument'	'mineral'	'tool'	'tool'	'fruits'	'fruits'	'mineral'	'instrument'	'fruits'	'animal'	'sport'	'sport'	'instrument'	'mineral'	'animal'	'animal'	'tool'	'mineral'	'mineral'	'mineral'	'sport'	'fruits'	'mineral'	'instrument'	'tool'	'sport'	'sport'	'animal'	'tool'	'sport'	'sport'	'animal'	'sport'	'mineral'	'tool'	'mineral'	'animal'	'instrument'	'fruits'	'mineral'	'instrument'	'tool'	'mineral'	'mineral'	'instrument'	'instrument'	'fruits'	'sport'	'instrument'	'mineral'	'tool'	'fruits'	'mineral'	'animal'	'instrument'	'fruits'	'animal'	'animal'	'tool'	'fruits'	'animal'	'tool'	'instrument'	'sport'	'animal'	'fruits'	'fruits'	'sport'	'sport'	'tool'	'tool'	'animal'	'fruits'	'instrument'	'mineral'	'sport'	'sport'	'animal'	'tool'	'animal'	'sport'	'animal'	'animal'	'tool'	'fruits'	'tool'	'tool'	'sport'	'tool'	'fruits'	'animal'	'instrument'	'fruits'	'fruits'	'instrument'	'instrument'	'fruits'	'sport'	'animal'	'fruits'	'instrument'	'mineral'	'instrument'	'mineral'	'mineral'	'mineral'	'tool'	'mineral'	'instrument'	'tool'	'mineral'	'fruits'	'instrument'	'sport'	'fruits'	'sport'	'mineral'	'tool'	'mineral'	'sport'	'instrument'	'tool'	'animal'	'mineral'	'sport'	'fruits'	'animal'	'instrument'	'animal'	'sport'	'animal'	'animal'	'instrument'	'mineral'	'fruits'	'instrument'	'tool'	'instrument'	'instrument'	'tool'	'sport'	'animal'	'instrument'	'fruits'	'sport'	'animal'	'tool'	'mineral'	'tool'	'sport'	'sport'	'instrument'	'fruits'	'mineral'	'tool'	'fruits'	'fruits'	'mineral'	'sport'	'fruits'	'mineral'	'tool'	'animal'	'sport'	'instrument'	'mineral'	'tool'	'animal'	'sport'	'tool'	'fruits'	'mineral'	'fruits'	'sport'	'tool'	'fruits'	'mineral'	'animal'	'instrument'	'animal'	'instrument'	'mineral'	'animal'	'fruits'	'mineral'	'fruits'	'instrument'	'tool'	'sport'	'mineral'	'mineral'	'mineral'	'instrument'	'tool'	'sport'	'animal'	'instrument'	'fruits'	'sport'	'mineral'	'animal'	'instrument'	'animal'	'fruits'	'fruits'	'sport'	'tool'	'animal'	'instrument'	'animal'	'instrument'	'tool'	'animal'	'tool'	'sport'	'animal'	'animal'	'tool'	'mineral'	'tool'	'instrument'	'fruits'	'sport'	'sport'	'fruits'	'sport'	'mineral'	'tool'	'mineral'	'fruits'	'animal'	'tool'	'sport'	'fruits'	'instrument'	'mineral'	'instrument'	'instrument'	'animal'	'mineral'	'instrument'	'fruits'	'animal'	'fruits'	'tool'	'sport'	'instrument'	'fruits'	'fruits'	'tool'	'sport'	'sport'	'sport'	'fruits'	'fruits'	'animal'	'mineral'	'fruits'	'animal'	'instrument'	'instrument'	'instrument'	'animal'	'animal'	'animal'	'tool'	'sport'	'instrument'	'instrument'	'sport'	'fruits'	'sport'	'instrument'	'mineral'	'mineral'	'tool'	'tool'	'mineral'	'sport'	'fruits'	'tool'	'tool'	'mineral'	'tool'	'tool'	'sport'	'mineral'	'animal'	'animal'	'mineral'	'mineral'	'mineral'	'tool'	'animal'	'instrument'	'tool'	'sport'	'tool'	'tool'	'tool'	'tool'	'mineral'	'instrument'	'instrument'	'animal'	'fruits'	'sport'	'tool'	'animal'	'instrument'	'instrument'	'mineral'	'tool'	'instrument'	'mineral'	'mineral'	'mineral'	'fruits'	'fruits'	'fruits'	'mineral'	'animal'	'sport'	'sport'	'animal'	'sport'	'sport'	'instrument'	'animal'	'animal'	'fruits'	'fruits'	'sport'	'fruits'	'sport'	'animal'	'sport'	'animal'	'mineral'	'tool'	'mineral'	'fruits'	'instrument'	'instrument'	'fruits'	'instrument'	'fruits'	'animal'	'fruits'	'fruits'	'instrument'	'tool'	'mineral'	'instrument'	'mineral'	'fruits'	'animal'	'mineral'	'animal'	'fruits'	'sport'	'sport'	'tool'	'animal'	'tool'	'fruits'	'instrument'	'sport'	'mineral'	'sport'	'mineral'	'tool'	'instrument'	'sport'	'instrument'	'fruits'	'sport'	'fruits'	'instrument'	'mineral'	'animal'	'mineral'	'tool'	'instrument'	'tool'	'mineral'	'tool'	'animal'	'sport'	'sport'	'tool'	'sport'	'animal'	'animal'	'fruits'	'tool'	'mineral'	'animal'	'instrument'	'animal'	'sport'	'fruits'	'sport'	'instrument'	'animal'	'animal'	'tool'	'instrument'	'mineral'	'instrument'	'fruits'	'fruits'	'sport'	'fruits'	'tool'	'mineral'	'sport'	'mineral'	'instrument'	'instrument'	'animal'	'mineral'	'tool'	'fruits'	'animal'	'tool'	'tool'	'instrument'	'fruits'	'animal'	'mineral'	'sport'	'instrument'	'animal'	'animal'	'sport'	'sport'	'mineral'	'fruits'	'fruits'	'animal'	'mineral'	'tool'	'tool'	'mineral'	'instrument'	'mineral'	'tool'	'fruits'	'sport'	'instrument'	'sport'	'tool'	'animal'	'mineral'	'animal'	'animal'	'mineral'	'mineral'	'sport'	'mineral'	'mineral'	'fruits'	'animal'	'tool'	'instrument'	'sport'	'instrument'	'instrument'	'animal'	'tool'	'animal'	'tool'	'fruits'	'sport'	'fruits'	'fruits'	'instrument'	'mineral'	'fruits'	'animal'	'fruits'	'sport'	'sport'	'mineral'	'tool'	'sport'	'tool'	'sport'	'fruits'	'animal'	'tool'	'fruits'	'sport'	'instrument'	'mineral'	'tool'	'instrument'	'fruits'	'animal'	'sport'	'tool'	'mineral'	'instrument'	'instrument'	'tool'	'instrument'	'fruits'	'instrument'	'animal'	'animal'	'mineral'	'mineral'	'mineral'	'fruits'	'mineral'	'sport'	'fruits'	'fruits'	'fruits'	'instrument'	'fruits'	'instrument'	'mineral'	'sport'	'instrument'	'mineral'	'sport'	'animal'	'tool'	'instrument'	'animal'	'instrument'	'animal'	'sport'	'fruits'	'animal'	'fruits'	'mineral'	'tool'	'tool'	'sport'	'animal'	'tool'	'mineral'	'fruits'	'mineral'	'animal'	'tool'	'instrument'	'tool'	'tool'	'sport'	'instrument'	'sport'	'tool'	'animal'	'instrument'	'sport'	'sport'	'tool'	'mineral'	'mineral'	'fruits'	'fruits'	'fruits'	'instrument'	'sport'	'animal'	'fruits'	'mineral'	'tool'	'tool'	'animal'	'fruits'	'instrument'	'fruits'	'animal'	'sport'	'tool'	'animal'	'mineral'	'fruits'	'mineral'	'animal'	'sport'	'instrument'	'sport'	'mineral'	'animal'	'tool'	'instrument'	'tool'	'sport'	'sport'	'animal'	'tool'	'mineral'	'instrument'	'fruits'	'sport'	'tool'	'instrument'	'animal'	'fruits'	'instrument'	'instrument'	'mineral'	'tool'	'sport'	'mineral'	'tool'	'sport'	'instrument'	'animal'	'tool'	'mineral'	'tool'	'animal'	'sport'	'tool'	'fruits'	'animal'	'animal'	'instrument'	'instrument'	'mineral'	'fruits'	'mineral'	'animal'	'animal'	'instrument'	'instrument'	'animal'	'tool'	'mineral'	'fruits'	'instrument'	'sport'	'fruits'	'fruits'	'sport'	'tool'	'mineral'	'tool'	'fruits'	'tool'	'fruits'	'sport'	'mineral'	'tool'	'tool'	'animal'	'mineral'	'sport'	'mineral'	'sport'	'fruits'	'sport'	'sport'	'animal'	'instrument'	'mineral'	'sport'	'fruits'	'instrument'	'instrument'	'animal'	'instrument'	'mineral'	'tool'	'animal'	'instrument'	'fruits'	'animal'	'animal'	'tool'	'instrument'	'instrument'	'sport'	'sport'	'fruits'	'animal'	'instrument'	'animal'	'tool'	'tool'	'mineral'	'sport'	'instrument'	'mineral'	'tool'	'fruits'	'mineral'	'fruits'	'fruits'	'animal'	'sport'	'mineral'	'tool'	'tool'	'sport'	'instrument'	'animal'	'instrument'	'fruits'	'fruits'	'sport'	'tool'	'sport'	'sport'	'animal'	'tool'	'mineral'	'mineral'	'sport'	'instrument'	'mineral'	'instrument'	'animal'	'fruits'	'fruits'	'mineral'	'instrument'	'mineral'	'sport'	'animal'	'mineral'	'tool'	'sport'	'fruits'	'instrument'	'mineral'	'instrument'	'fruits'	'tool'	'fruits'	'sport'	'fruits'	'sport'	'instrument'	'mineral'	'tool'	'animal'	'tool'	'instrument'	'instrument'	'animal'	'animal'	'mineral'	'sport'	'instrument'	'sport'	'fruits'	'tool'	'animal'	'tool'	'tool'	'tool'	'tool'	'mineral'	'fruits'	'sport'	'mineral'	'animal'	'fruits'	'mineral'	'animal'	'animal'	'instrument'	'sport'	'mineral'	'animal'	'fruits'	'fruits'	'sport'	'instrument'	'tool'	'fruits'	'tool'	'animal'	'tool'	'fruits'	'animal'	'sport'	'tool'	'sport'	'sport'	'instrument'	'fruits'	'tool'	'sport'	'mineral'	'tool'	'instrument'	'instrument'	'mineral'	'animal'	'animal'	'mineral'	'sport'	'instrument'	'fruits'	'sport'	'sport'	'animal'	'fruits'	'mineral'	'tool'	'mineral'	'fruits'	'sport'	'mineral'	'mineral'	'instrument'	'mineral'	'mineral'	'tool'	'animal'	'fruits'	'animal'	'tool'	'instrument'	'instrument'	'fruits'	'fruits'	'sport'	'animal'	'animal'	'instrument'	'instrument'	'instrument'	'instrument'	'mineral'	'sport'

SHAPE LABELS PER TRIAL: '5'	'7'	'7'	'1'	'5'	'5'	'4'	'3'	'9'	'9'	'6'	'4'	'2'	'9'	'8'	'2'	'1'	'8'	'4'	'5'	'8'	'4'	'9'	'9'	'1'	'7'	'8'	'2'	'2'	'4'	'3'	'9'	'5'	'1'	'6'	'1'	'3'	'8'	'6'	'4'	'7'	'8'	'1'	'2'	'6'	'5'	'3'	'2'	'3'	'6'	'3'	'7'	'7'	'6'	'5'	'6'	'5'	'2'	'4'	'9'	'9'	'1'	'1'	'9'	'2'	'7'	'3'	'8'	'3'	'5'	'2'	'6'	'4'	'3'	'1'	'7'	'7'	'4'	'1'	'6'	'9'	'4'	'4'	'5'	'5'	'1'	'1'	'8'	'6'	'3'	'8'	'9'	'6'	'2'	'8'	'4'	'2'	'7'	'3'	'5'	'9'	'6'	'3'	'2'	'7'	'7'	'8'	'8'	'3'	'4'	'6'	'9'	'9'	'6'	'1'	'1'	'6'	'6'	'1'	'1'	'5'	'3'	'5'	'7'	'7'	'4'	'8'	'6'	'2'	'4'	'8'	'2'	'4'	'5'	'3'	'5'	'9'	'2'	'1'	'1'	'8'	'2'	'7'	'9'	'4'	'3'	'5'	'7'	'3'	'8'	'7'	'2'	'2'	'4'	'8'	'5'	'7'	'9'	'6'	'8'	'3'	'9'	'6'	'7'	'6'	'3'	'1'	'8'	'8'	'4'	'4'	'1'	'5'	'3'	'4'	'9'	'1'	'2'	'2'	'1'	'2'	'6'	'1'	'6'	'7'	'7'	'6'	'4'	'9'	'5'	'2'	'2'	'8'	'5'	'1'	'3'	'5'	'9'	'8'	'7'	'5'	'2'	'9'	'8'	'4'	'7'	'3'	'5'	'4'	'9'	'3'	'7'	'6'	'8'	'3'	'9'	'3'	'6'	'2'	'8'	'4'	'3'	'4'	'9'	'5'	'8'	'8'	'2'	'7'	'3'	'5'	'7'	'5'	'7'	'2'	'1'	'6'	'1'	'4'	'9'	'7'	'1'	'9'	'3'	'3'	'2'	'9'	'8'	'2'	'8'	'5'	'9'	'5'	'7'	'4'	'6'	'1'	'4'	'1'	'3'	'8'	'6'	'6'	'7'	'4'	'5'	'1'	'2'	'6'	'9'	'7'	'2'	'7'	'7'	'9'	'6'	'4'	'1'	'8'	'4'	'3'	'9'	'4'	'2'	'5'	'2'	'3'	'7'	'9'	'7'	'5'	'3'	'3'	'3'	'8'	'1'	'7'	'6'	'8'	'5'	'4'	'1'	'1'	'9'	'6'	'2'	'2'	'4'	'5'	'1'	'9'	'3'	'5'	'9'	'8'	'2'	'4'	'8'	'6'	'1'	'6'	'5'	'8'	'6'	'3'	'5'	'2'	'5'	'9'	'4'	'8'	'3'	'4'	'6'	'5'	'9'	'3'	'9'	'7'	'1'	'1'	'7'	'5'	'8'	'4'	'6'	'1'	'5'	'7'	'4'	'6'	'9'	'6'	'7'	'1'	'1'	'1'	'9'	'2'	'2'	'3'	'6'	'7'	'5'	'9'	'8'	'2'	'3'	'8'	'2'	'2'	'8'	'6'	'3'	'8'	'7'	'4'	'4'	'3'	'8'	'2'	'4'	'7'	'9'	'5'	'6'	'3'	'6'	'1'	'8'	'9'	'9'	'6'	'1'	'9'	'4'	'7'	'1'	'8'	'9'	'7'	'5'	'6'	'5'	'3'	'1'	'2'	'7'	'6'	'4'	'2'	'5'	'9'	'4'	'4'	'2'	'4'	'5'	'3'	'5'	'2'	'7'	'8'	'2'	'7'	'8'	'3'	'6'	'1'	'8'	'1'	'3'	'1'	'7'	'6'	'8'	'1'	'1'	'8'	'3'	'8'	'4'	'9'	'3'	'7'	'4'	'5'	'9'	'5'	'6'	'9'	'4'	'2'	'2'	'7'	'2'	'5'	'6'	'8'	'4'	'1'	'2'	'3'	'9'	'1'	'7'	'3'	'6'	'8'	'1'	'4'	'6'	'3'	'6'	'4'	'8'	'2'	'9'	'9'	'5'	'7'	'5'	'5'	'3'	'7'	'2'	'9'	'6'	'2'	'1'	'2'	'5'	'4'	'8'	'1'	'7'	'3'	'2'	'3'	'1'	'7'	'6'	'9'	'8'	'6'	'4'	'1'	'3'	'5'	'7'	'6'	'5'	'1'	'3'	'6'	'2'	'4'	'8'	'1'	'9'	'2'	'3'	'9'	'5'	'6'	'5'	'2'	'4'	'9'	'9'	'7'	'7'	'3'	'8'	'5'	'4'	'4'	'8'	'7'	'8'	'6'	'6'	'2'	'1'	'7'	'3'	'7'	'2'	'2'	'1'	'3'	'7'	'3'	'3'	'5'	'6'	'4'	'9'	'1'	'5'	'9'	'8'	'2'	'5'	'3'	'6'	'4'	'4'	'1'	'5'	'4'	'9'	'2'	'1'	'7'	'9'	'8'	'8'	'7'	'6'	'4'	'1'	'8'	'5'	'8'	'2'	'7'	'5'	'6'	'8'	'3'	'9'	'4'	'9'	'2'	'2'	'5'	'3'	'3'	'5'	'7'	'2'	'1'	'4'	'7'	'4'	'9'	'6'	'7'	'6'	'7'	'4'	'9'	'9'	'6'	'4'	'3'	'4'	'8'	'1'	'7'	'3'	'4'	'1'	'8'	'2'	'8'	'5'	'3'	'9'	'9'	'7'	'6'	'6'	'3'	'6'	'8'	'8'	'5'	'1'	'2'	'5'	'1'	'2'	'5'	'8'	'1'	'9'	'1'	'2'	'7'	'4'	'5'	'8'	'5'	'9'	'3'	'5'	'9'	'2'	'2'	'9'	'5'	'1'	'3'	'9'	'8'	'6'	'6'	'8'	'2'	'8'	'9'	'6'	'9'	'2'	'1'	'3'	'1'	'4'	'1'	'2'	'8'	'6'	'4'	'6'	'7'	'7'	'7'	'4'	'7'	'5'	'6'	'3'	'5'	'4'	'3'	'1'	'7'	'8'	'4'	'3'	'2'	'6'	'3'	'2'	'3'	'6'	'5'	'3'	'4'	'1'	'1'	'6'	'4'	'3'	'8'	'5'	'8'	'7'	'8'	'9'	'3'	'5'	'6'	'9'	'7'	'4'	'8'	'6'	'9'	'6'	'7'	'2'	'1'	'2'	'9'	'9'	'4'	'7'	'5'	'1'	'4'	'7'	'7'	'5'	'3'	'5'	'1'	'2'	'8'	'1'	'2'	'8'	'4'	'9'	'9'	'3'	'8'	'7'	'1'	'3'	'8'	'1'	'9'	'8'	'8'	'5'	'8'	'5'	'2'	'3'	'5'	'7'	'4'	'3'	'2'	'2'	'7'	'4'	'4'	'1'	'1'	'5'	'7'	'9'	'4'	'1'	'5'	'3'	'6'	'7'	'4'	'7'	'4'	'6'	'2'	'8'	'9'	'6'	'6'	'5'	'1'	'3'	'2'	'6'	'6'	'9'	'9'	'2'	'7'	'4'	'8'	'8'	'1'	'4'	'5'	'1'	'7'	'2'	'9'	'3'	'4'	'6'	'5'	'2'	'7'	'4'	'6'	'1'	'7'	'1'	'8'	'4'	'9'	'2'	'9'	'3'	'1'	'9'	'3'	'5'	'7'	'2'	'8'	'6'	'2'	'9'	'5'	'5'	'9'	'7'	'8'	'8'	'6'	'3'	'3'	'2'	'3'	'6'	'1'	'5'	'4'	'6'	'6'	'7'	'5'	'7'	'4'	'8'	'1'	'3'	'3'	'2'	'7'	'2'	'5'	'3'	'6'	'7'	'6'	'9'	'5'	'4'	'5'	'8'	'2'	'7'	'7'	'8'	'2'	'4'	'5'	'2'	'4'	'5'	'3'	'4'	'9'	'8'	'1'	'3'	'6'	'1'	'8'	'9'	'2'	'8'	'9'	'3'	'1'	'1'	'1'	'9'	'6'	'9'	'6'	'4'	'8'	'1'	'9'	'2'	'2'	'7'	'1'	'9'	'6'	'6'	'7'	'8'	'3'	'3'	'3'	'2'	'7'	'3'	'4'	'9'	'6'	'2'	'2'	'9'	'5'	'4'	'7'	'4'	'5'	'8'	'7'	'1'	'1'	'4'	'5'	'8'	'6'	'5'	'6'	'2'	'3'	'9'	'1'	'8'	'3'	'7'	'1'	'5'	'9'	'8'	'5'	'4'	'6'	'4'	'8'	'6'	'9'	'4'	'5'	'1'	'7'	'3'	'4'	'8'	'7'	'1'	'9'	'1'	'4'	'6'	'7'	'5'	'9'	'2'	'3'	'9'	'1'	'2'	'2'	'4'	'5'	'9'	'2'	'2'	'8'	'2'	'3'	'7'	'6'	'9'	'5'	'4'	'7'	'4'	'6'	'1'	'3'	'8'	'3'	'6'	'8'	'5'	'8'	'1'	'5'	'6'	'7'	'3'	'5'	'7'	'3'	'5'

DATA:

16.6666666666667	-43.3333333333333	16.6666666666667	36.6666666666667	-23.3333333333333	-3.33333333333334	-3.33333333333334	56.6666666666667	-3.33333333333334	-23.3333333333333	-23.3333333333333	-43.3333333333333	-3.33333333333334	-3.33333333333334	-23.3333333333333	-23.3333333333333	-43.3333333333333
36.6666666666667	-23.3333333333333	-3.33333333333334	16.6666666666667	-23.3333333333333	-3.33333333333334	-43.3333333333333	-43.3333333333333	-43.3333333333333	-23.3333333333333	-23.3333333333333	-23.3333333333333	16.6666666666667	-43.3333333333333	-43.3333333333333	-23.3333333333333	-43.3333333333333
-6.66666666666667	13.3333333333333	13.3333333333333	-6.66666666666667	-6.66666666666667	-6.66666666666667	-6.66666666666667	-6.66666666666667	-6.66666666666667	-26.6666666666667	13.3333333333333	33.3333333333333	53.3333333333333	13.3333333333333	93.3333333333333	13.3333333333333	-26.6666666666667
20	-20	-20	0	0	20	-40	-20	60	-40	0	-20	0	-20	-20	0	-40
20	20	-20	0	-20	0	40	0	20	0	0	20	-20	20	-20	0	-20
26.6666666666667	-13.3333333333333	-13.3333333333333	-33.3333333333333	26.6666666666667	6.66666666666666	6.66666666666666	6.66666666666666	6.66666666666666	-33.3333333333333	-33.3333333333333	-13.3333333333333	-13.3333333333333	-33.3333333333333	26.6666666666667	-33.3333333333333	-33.3333333333333
-36.6666666666667	23.3333333333333	23.3333333333333	-16.6666666666667	23.3333333333333	-16.6666666666667	23.3333333333333	-16.6666666666667	3.33333333333334	-36.6666666666667	-16.6666666666667	3.33333333333334	-16.6666666666667	3.33333333333334	3.33333333333334	-16.6666666666667	-36.6666666666667
30	-10	-10	-10	10	-10	10	10	30	-10	-10	-10	30	30	50	30	-10
-3.33333333333334	16.6666666666667	-23.3333333333333	16.6666666666667	-3.33333333333334	-3.33333333333334	-23.3333333333333	16.6666666666667	-3.33333333333334	-23.3333333333333	-23.3333333333333	-43.3333333333333	-3.33333333333334	-23.3333333333333	-43.3333333333333	-43.3333333333333	-43.3333333333333
-16.6666666666667	-16.6666666666667	-16.6666666666667	3.33333333333334	43.3333333333333	3.33333333333334	-16.6666666666667	3.33333333333334	23.3333333333333	-36.6666666666667	23.3333333333333	-16.6666666666667	23.3333333333333	43.3333333333333	123.333333333333	23.3333333333333	-36.6666666666667
-13.3333333333333	-33.3333333333333	6.66666666666666	-13.3333333333333	6.66666666666666	46.6666666666667	-13.3333333333333	-13.3333333333333	-13.3333333333333	86.6666666666667	6.66666666666666	26.6666666666667	-13.3333333333333	66.6666666666667	26.6666666666667	6.66666666666666	-33.3333333333333
-13.3333333333333	6.66666666666667	6.66666666666667	6.66666666666667	-13.3333333333333	6.66666666666667	6.66666666666667	6.66666666666667	-13.3333333333333	-13.3333333333333	6.66666666666667	-13.3333333333333	26.6666666666667	6.66666666666667	6.66666666666667	66.6666666666667	-13.3333333333333
-10	10	10	30	-30	-10	10	-10	-10	10	10	10	-30	10	10	10	-30
6.66666666666667	26.6666666666667	-13.3333333333333	6.66666666666667	-13.3333333333333	-13.3333333333333	-13.3333333333333	6.66666666666667	6.66666666666667	6.66666666666667	-13.3333333333333	46.6666666666667	26.6666666666667	26.6666666666667	6.66666666666667	6.66666666666667	-13.3333333333333
3.33333333333333	-16.6666666666667	3.33333333333333	3.33333333333333	3.33333333333333	3.33333333333333	3.33333333333333	-16.6666666666667	-16.6666666666667	-16.6666666666667	-16.6666666666667	3.33333333333333	23.3333333333333	23.3333333333333	3.33333333333333	83.3333333333333	-16.6666666666667
-26.6666666666667	13.3333333333333	-26.6666666666667	-6.66666666666667	33.3333333333333	13.3333333333333	-26.6666666666667	33.3333333333333	-26.6666666666667	33.3333333333333	13.3333333333333	33.3333333333333	-26.6666666666667	-6.66666666666667	53.3333333333333	-26.6666666666667	-26.6666666666667
26.6666666666667	6.66666666666666	-13.3333333333333	-33.3333333333333	6.66666666666666	6.66666666666666	6.66666666666666	-33.3333333333333	26.6666666666667	6.66666666666666	-13.3333333333333	-13.3333333333333	-33.3333333333333	-33.3333333333333	26.6666666666667	-33.3333333333333	-33.3333333333333
20	0	40	-20	-40	0	-20	-20	0	-20	20	-40	-40	40	0	0	-40
-13.3333333333333	-13.3333333333333	-33.3333333333333	26.6666666666667	26.6666666666667	6.66666666666666	-53.3333333333333	26.6666666666667	-33.3333333333333	6.66666666666666	-33.3333333333333	-13.3333333333333	-13.3333333333333	6.66666666666666	-33.3333333333333	-13.3333333333333	-53.3333333333333
36.6666666666667	-3.33333333333333	-3.33333333333333	-3.33333333333333	-23.3333333333333	-3.33333333333333	-23.3333333333333	16.6666666666667	36.6666666666667	36.6666666666667	76.6666666666667	56.6666666666667	16.6666666666667	16.6666666666667	56.6666666666667	96.6666666666667	-23.3333333333333
10	10	-10	10	-10	-10	-30	10	10	10	-10	70	50	10	10	-10	-30
0	20	-20	20	0	-20	-40	0	-40	0	20	40	0	0	-20	20	-40
6.66666666666666	46.6666666666667	-13.3333333333333	6.66666666666666	-33.3333333333333	-13.3333333333333	-13.3333333333333	-13.3333333333333	-13.3333333333333	26.6666666666667	26.6666666666667	-13.3333333333333	6.66666666666666	6.66666666666666	-33.3333333333333	46.6666666666667	-33.3333333333333
26.6666666666667	6.66666666666666	-33.3333333333333	-13.3333333333333	6.66666666666666	6.66666666666666	-13.3333333333333	-33.3333333333333	26.6666666666667	-13.3333333333333	-33.3333333333333	-13.3333333333333	6.66666666666666	6.66666666666666	26.6666666666667	26.6666666666667	-33.3333333333333
6.66666666666666	-13.3333333333333	-13.3333333333333	6.66666666666666	6.66666666666666	6.66666666666666	-13.3333333333333	66.6666666666667	-33.3333333333333	-13.3333333333333	6.66666666666666	-33.3333333333333	6.66666666666666	-33.3333333333333	-33.3333333333333	26.6666666666667	-33.3333333333333
-26.6666666666667	13.3333333333333	13.3333333333333	-6.66666666666667	13.3333333333333	-6.66666666666667	-26.6666666666667	-6.66666666666667	-6.66666666666667	13.3333333333333	-6.66666666666667	53.3333333333333	-26.6666666666667	-6.66666666666667	-6.66666666666667	-6.66666666666667	-26.6666666666667
26.6666666666667	6.66666666666667	-13.3333333333333	6.66666666666667	-13.3333333333333	-13.3333333333333	26.6666666666667	6.66666666666667	26.6666666666667	46.6666666666667	6.66666666666667	46.6666666666667	-13.3333333333333	6.66666666666667	-13.3333333333333	-13.3333333333333	-13.3333333333333
0	20	-20	0	-20	20	0	0	20	40	-20	20	20	0	0	40	-40
0	-20	-20	20	0	20	-20	0	-20	0	40	20	20	0	-20	-20	-20
13.3333333333333	-26.6666666666667	13.3333333333333	-6.66666666666667	-6.66666666666667	13.3333333333333	13.3333333333333	-26.6666666666667	-6.66666666666667	-26.6666666666667	13.3333333333333	-6.66666666666667	13.3333333333333	13.3333333333333	-6.66666666666667	-6.66666666666667	-26.6666666666667
26.6666666666667	26.6666666666667	-33.3333333333333	6.66666666666666	-13.3333333333333	-13.3333333333333	6.66666666666666	-13.3333333333333	26.6666666666667	-13.3333333333333	-13.3333333333333	26.6666666666667	26.6666666666667	6.66666666666666	6.66666666666666	-13.3333333333333	-33.3333333333333
46.6666666666667	-33.3333333333333	-13.3333333333333	-13.3333333333333	6.66666666666666	6.66666666666666	-13.3333333333333	-13.3333333333333	26.6666666666667	-13.3333333333333	-13.3333333333333	6.66666666666666	6.66666666666666	-13.3333333333333	-13.3333333333333	-13.3333333333333	-33.3333333333333
-16.6666666666667	-36.6666666666667	-16.6666666666667	3.33333333333334	23.3333333333333	43.3333333333333	3.33333333333334	23.3333333333333	-16.6666666666667	-16.6666666666667	43.3333333333333	-16.6666666666667	23.3333333333333	23.3333333333333	3.33333333333334	43.3333333333333	-36.6666666666667
40	40	0	-20	-20	-40	0	0	40	-20	20	0	-40	-40	0	0	-40
0	-20	0	20	-20	20	-40	-20	0	40	-20	-40	40	60	-40	-20	-40
40	20	20	-40	0	-40	-20	-40	0	-20	-20	0	20	0	20	0	-40
-20	-20	20	0	0	20	0	0	-20	0	-20	0	0	20	40	-20	-20
-16.6666666666667	43.3333333333333	3.33333333333334	-16.6666666666667	-16.6666666666667	3.33333333333334	-16.6666666666667	3.33333333333334	-36.6666666666667	-16.6666666666667	-16.6666666666667	-16.6666666666667	-16.6666666666667	-16.6666666666667	3.33333333333334	43.3333333333333	-36.6666666666667
16.6666666666667	16.6666666666667	-23.3333333333333	-3.33333333333333	-3.33333333333333	-3.33333333333333	16.6666666666667	16.6666666666667	16.6666666666667	16.6666666666667	56.6666666666667	-3.33333333333333	-23.3333333333333	36.6666666666667	76.6666666666667	16.6666666666667	-23.3333333333333
-26.6666666666667	33.3333333333333	13.3333333333333	13.3333333333333	-26.6666666666667	-6.66666666666667	-6.66666666666667	-26.6666666666667	-6.66666666666667	33.3333333333333	-26.6666666666667	13.3333333333333	33.3333333333333	13.3333333333333	73.3333333333333	-26.6666666666667	-26.6666666666667
3.33333333333333	3.33333333333333	3.33333333333333	-16.6666666666667	23.3333333333333	-16.6666666666667	3.33333333333333	-16.6666666666667	-16.6666666666667	3.33333333333333	-16.6666666666667	3.33333333333333	-16.6666666666667	3.33333333333333	23.3333333333333	-16.6666666666667	-16.6666666666667
26.6666666666667	-13.3333333333333	6.66666666666666	6.66666666666666	-13.3333333333333	-13.3333333333333	46.6666666666667	26.6666666666667	6.66666666666666	6.66666666666666	6.66666666666666	6.66666666666666	-33.3333333333333	-33.3333333333333	-33.3333333333333	-13.3333333333333	-33.3333333333333
-6.66666666666666	33.3333333333333	33.3333333333333	-6.66666666666666	-26.6666666666667	-26.6666666666667	-6.66666666666666	-26.6666666666667	-6.66666666666666	-26.6666666666667	13.3333333333333	-6.66666666666666	-6.66666666666666	-26.6666666666667	-46.6666666666667	-26.6666666666667	-46.6666666666667
36.6666666666667	-3.33333333333333	-3.33333333333333	-3.33333333333333	-3.33333333333333	-23.3333333333333	36.6666666666667	16.6666666666667	-3.33333333333333	-3.33333333333333	-3.33333333333333	-3.33333333333333	36.6666666666667	-3.33333333333333	-3.33333333333333	-23.3333333333333	-23.3333333333333
60	0	0	-20	-20	-20	-20	20	0	20	0	20	-20	0	20	-20	-20
30	30	-10	10	-30	-30	-10	-30	-10	-30	50	10	-10	30	10	-10	-30
-46.6666666666667	53.3333333333333	13.3333333333333	-46.6666666666667	-6.66666666666666	33.3333333333333	33.3333333333333	-6.66666666666666	-26.6666666666667	-46.6666666666667	53.3333333333333	13.3333333333333	-6.66666666666666	-6.66666666666666	-26.6666666666667	-6.66666666666666	-46.6666666666667
-26.6666666666667	-6.66666666666667	13.3333333333333	-6.66666666666667	13.3333333333333	13.3333333333333	13.3333333333333	13.3333333333333	13.3333333333333	33.3333333333333	33.3333333333333	33.3333333333333	33.3333333333333	73.3333333333333	33.3333333333333	13.3333333333333	-26.6666666666667
-3.33333333333333	36.6666666666667	16.6666666666667	-3.33333333333333	-23.3333333333333	-23.3333333333333	16.6666666666667	-3.33333333333333	16.6666666666667	16.6666666666667	16.6666666666667	16.6666666666667	16.6666666666667	36.6666666666667	-3.33333333333333	16.6666666666667	-23.3333333333333
-20	40	-20	-20	-20	40	-20	-40	40	20	40	0	-20	20	20	0	-40
3.33333333333334	3.33333333333334	-16.6666666666667	23.3333333333333	-36.6666666666667	23.3333333333333	3.33333333333334	-16.6666666666667	-36.6666666666667	3.33333333333334	3.33333333333334	-16.6666666666667	3.33333333333334	63.3333333333333	3.33333333333334	23.3333333333333	-36.6666666666667
-26.6666666666667	-6.66666666666667	-26.6666666666667	-26.6666666666667	33.3333333333333	53.3333333333333	13.3333333333333	-6.66666666666667	13.3333333333333	-6.66666666666667	-6.66666666666667	13.3333333333333	33.3333333333333	13.3333333333333	-6.66666666666667	33.3333333333333	-26.6666666666667
6.66666666666666	6.66666666666666	6.66666666666666	-13.3333333333333	-13.3333333333333	6.66666666666666	6.66666666666666	26.6666666666667	-13.3333333333333	26.6666666666667	6.66666666666666	26.6666666666667	-13.3333333333333	-13.3333333333333	26.6666666666667	26.6666666666667	-33.3333333333333
-13.3333333333333	46.6666666666667	6.66666666666666	-13.3333333333333	-13.3333333333333	-13.3333333333333	26.6666666666667	46.6666666666667	-33.3333333333333	-13.3333333333333	-13.3333333333333	26.6666666666667	-13.3333333333333	6.66666666666666	6.66666666666666	-33.3333333333333	-33.3333333333333
-30	10	10	10	10	-10	30	10	-10	-10	10	30	30	-10	-10	30	-30
-6.66666666666667	13.3333333333333	13.3333333333333	-6.66666666666667	-6.66666666666667	-6.66666666666667	-26.6666666666667	13.3333333333333	-6.66666666666667	13.3333333333333	-6.66666666666667	33.3333333333333	13.3333333333333	-6.66666666666667	13.3333333333333	-6.66666666666667	-26.6666666666667
-10	-10	10	30	-10	-10	-10	30	-30	10	-30	-10	30	30	10	10	-30
-20	40	20	-20	0	-20	0	-20	-20	-20	0	-40	20	-40	0	-40	-40
-26.6666666666667	-26.6666666666667	13.3333333333333	53.3333333333333	-26.6666666666667	13.3333333333333	33.3333333333333	13.3333333333333	13.3333333333333	-26.6666666666667	-26.6666666666667	13.3333333333333	-6.66666666666667	-6.66666666666667	13.3333333333333	-26.6666666666667	-26.6666666666667
-20	40	0	-40	20	0	-40	0	-20	-20	20	0	0	60	20	-20	-40
0	0	0	-20	20	0	40	0	40	20	60	0	0	20	20	0	-20
-3.33333333333334	16.6666666666667	-23.3333333333333	-23.3333333333333	16.6666666666667	16.6666666666667	-43.3333333333333	-23.3333333333333	-43.3333333333333	-3.33333333333334	-3.33333333333334	-3.33333333333334	16.6666666666667	-43.3333333333333	-23.3333333333333	-3.33333333333334	-43.3333333333333
36.6666666666667	-3.33333333333334	-43.3333333333333	16.6666666666667	16.6666666666667	-23.3333333333333	-23.3333333333333	16.6666666666667	-3.33333333333334	16.6666666666667	-3.33333333333334	-23.3333333333333	-3.33333333333334	-3.33333333333334	36.6666666666667	-23.3333333333333	-43.3333333333333
13.3333333333333	-6.66666666666667	13.3333333333333	-26.6666666666667	13.3333333333333	-6.66666666666667	13.3333333333333	-26.6666666666667	-6.66666666666667	-6.66666666666667	-6.66666666666667	73.3333333333333	53.3333333333333	-6.66666666666667	-26.6666666666667	33.3333333333333	-26.6666666666667
16.6666666666667	36.6666666666667	-23.3333333333333	-23.3333333333333	-23.3333333333333	16.6666666666667	-23.3333333333333	-3.33333333333334	16.6666666666667	-43.3333333333333	36.6666666666667	-3.33333333333334	-23.3333333333333	-3.33333333333334	16.6666666666667	-3.33333333333334	-43.3333333333333
-3.33333333333333	-3.33333333333333	-23.3333333333333	-3.33333333333333	16.6666666666667	16.6666666666667	16.6666666666667	-3.33333333333333	-23.3333333333333	-3.33333333333333	16.6666666666667	16.6666666666667	36.6666666666667	16.6666666666667	36.6666666666667	-3.33333333333333	-23.3333333333333
-30	10	10	10	10	-10	-30	10	30	10	50	50	10	30	10	-10	-30
-13.3333333333333	6.66666666666666	46.6666666666667	-13.3333333333333	-13.3333333333333	-13.3333333333333	-13.3333333333333	6.66666666666666	6.66666666666666	6.66666666666666	-13.3333333333333	6.66666666666666	-13.3333333333333	-33.3333333333333	66.6666666666667	6.66666666666666	-33.3333333333333
50	-10	-10	-10	-10	-10	10	-10	-30	-30	30	50	-10	-10	30	-30	-30
6.66666666666666	-33.3333333333333	-13.3333333333333	46.6666666666667	-13.3333333333333	6.66666666666666	6.66666666666666	26.6666666666667	-13.3333333333333	6.66666666666666	-13.3333333333333	46.6666666666667	-13.3333333333333	26.6666666666667	6.66666666666666	6.66666666666666	-33.3333333333333
0	20	0	-20	20	-20	0	-40	20	40	-20	0	40	20	20	40	-40
3.33333333333334	-16.6666666666667	-16.6666666666667	23.3333333333333	3.33333333333334	3.33333333333334	-16.6666666666667	3.33333333333334	-36.6666666666667	-16.6666666666667	3.33333333333334	-16.6666666666667	3.33333333333334	3.33333333333334	63.3333333333333	-16.6666666666667	-36.6666666666667
0	-20	0	20	-40	40	0	0	-20	40	-20	40	20	20	-20	0	-40
0	-20	-20	40	0	0	0	20	40	20	-20	-20	20	20	0	40	-20
-30	10	30	10	-10	-10	30	30	70	-10	30	10	10	10	70	10	-30
-23.3333333333333	16.6666666666667	-23.3333333333333	16.6666666666667	-3.33333333333333	16.6666666666667	-3.33333333333333	16.6666666666667	-3.33333333333333	16.6666666666667	56.6666666666667	16.6666666666667	36.6666666666667	36.6666666666667	-3.33333333333333	16.6666666666667	-23.3333333333333
6.66666666666666	6.66666666666666	6.66666666666666	-33.3333333333333	6.66666666666666	6.66666666666666	-33.3333333333333	-13.3333333333333	-13.3333333333333	-13.3333333333333	6.66666666666666	-13.3333333333333	-13.3333333333333	-13.3333333333333	26.6666666666667	-13.3333333333333	-33.3333333333333
-6.66666666666667	-6.66666666666667	-26.6666666666667	33.3333333333333	-6.66666666666667	13.3333333333333	13.3333333333333	13.3333333333333	-26.6666666666667	13.3333333333333	33.3333333333333	13.3333333333333	33.3333333333333	13.3333333333333	-6.66666666666667	33.3333333333333	-26.6666666666667
-6.66666666666667	-6.66666666666667	13.3333333333333	-6.66666666666667	-26.6666666666667	33.3333333333333	13.3333333333333	-26.6666666666667	-26.6666666666667	13.3333333333333	-26.6666666666667	13.3333333333333	-26.6666666666667	-26.6666666666667	13.3333333333333	-26.6666666666667	-26.6666666666667
13.3333333333333	13.3333333333333	-6.66666666666667	-26.6666666666667	13.3333333333333	-6.66666666666667	33.3333333333333	-6.66666666666667	53.3333333333333	13.3333333333333	53.3333333333333	-26.6666666666667	53.3333333333333	13.3333333333333	-6.66666666666667	-6.66666666666667	-26.6666666666667
-23.3333333333333	-43.3333333333333	16.6666666666667	-3.33333333333334	76.6666666666667	-23.3333333333333	-43.3333333333333	-63.3333333333333	-63.3333333333333	-43.3333333333333	-63.3333333333333	-63.3333333333333	-43.3333333333333	-3.33333333333334	-43.3333333333333	-3.33333333333334	-63.3333333333333
6.66666666666666	-33.3333333333333	-33.3333333333333	6.66666666666666	26.6666666666667	26.6666666666667	26.6666666666667	-13.3333333333333	-13.3333333333333	-33.3333333333333	46.6666666666667	6.66666666666666	-33.3333333333333	-33.3333333333333	-13.3333333333333	6.66666666666666	-33.3333333333333
0	20	-20	-20	0	20	-20	-20	0	-20	-40	20	-40	0	20	-20	-40
-10	-10	10	10	-10	10	30	-10	30	10	30	30	10	10	30	50	-30
-3.33333333333333	16.6666666666667	-23.3333333333333	16.6666666666667	-3.33333333333333	-3.33333333333333	16.6666666666667	-23.3333333333333	16.6666666666667	56.6666666666667	-23.3333333333333	56.6666666666667	-23.3333333333333	-3.33333333333333	16.6666666666667	-23.3333333333333	-23.3333333333333
-6.66666666666667	13.3333333333333	33.3333333333333	13.3333333333333	-26.6666666666667	-26.6666666666667	-26.6666666666667	-26.6666666666667	-6.66666666666667	-26.6666666666667	-6.66666666666667	-6.66666666666667	-6.66666666666667	33.3333333333333	33.3333333333333	13.3333333333333	-26.6666666666667
6.66666666666667	6.66666666666667	-13.3333333333333	-13.3333333333333	6.66666666666667	6.66666666666667	26.6666666666667	6.66666666666667	26.6666666666667	-13.3333333333333	26.6666666666667	26.6666666666667	26.6666666666667	26.6666666666667	6.66666666666667	66.6666666666667	-13.3333333333333
0	20	-20	0	-20	20	0	0	20	20	60	20	20	0	40	20	-20
-30	10	30	-30	10	10	-30	10	-30	-10	10	30	10	30	30	-10	-30
-10	-10	70	-30	-10	-10	50	-10	10	-10	10	-10	50	-10	-10	10	-30
0	0	0	0	0	0	20	0	20	40	0	40	-20	0	-20	0	-20
-13.3333333333333	-13.3333333333333	26.6666666666667	6.66666666666666	26.6666666666667	-33.3333333333333	-13.3333333333333	-13.3333333333333	-13.3333333333333	-13.3333333333333	-13.3333333333333	-13.3333333333333	6.66666666666666	-13.3333333333333	-13.3333333333333	-13.3333333333333	-33.3333333333333
-20	-20	0	0	0	40	0	0	-20	-20	20	-20	-20	-20	-20	-20	-40
-10	10	10	10	-10	-10	10	-10	-10	10	-10	30	-10	90	30	30	-30
-6.66666666666667	-26.6666666666667	-6.66666666666667	13.3333333333333	13.3333333333333	13.3333333333333	13.3333333333333	-6.66666666666667	-26.6666666666667	-6.66666666666667	-6.66666666666667	73.3333333333333	13.3333333333333	33.3333333333333	-26.6666666666667	-6.66666666666667	-26.6666666666667
-3.33333333333334	36.6666666666667	-23.3333333333333	-3.33333333333334	16.6666666666667	-23.3333333333333	-3.33333333333334	-43.3333333333333	-23.3333333333333	56.6666666666667	36.6666666666667	-3.33333333333334	76.6666666666667	-23.3333333333333	-3.33333333333334	-3.33333333333334	-43.3333333333333
-43.3333333333333	16.6666666666667	-43.3333333333333	-3.33333333333334	56.6666666666667	16.6666666666667	-43.3333333333333	-3.33333333333334	-23.3333333333333	16.6666666666667	-43.3333333333333	16.6666666666667	-43.3333333333333	-43.3333333333333	-23.3333333333333	36.6666666666667	-43.3333333333333
-10	10	-10	10	-10	10	-10	-10	30	-10	50	-30	50	10	-10	-10	-30
0	-20	0	0	20	0	0	20	60	40	0	-20	0	0	40	20	-20
6.66666666666666	6.66666666666666	6.66666666666666	-13.3333333333333	-13.3333333333333	6.66666666666666	6.66666666666666	-13.3333333333333	6.66666666666666	-33.3333333333333	-13.3333333333333	26.6666666666667	6.66666666666666	-33.3333333333333	-13.3333333333333	26.6666666666667	-33.3333333333333
26.6666666666667	6.66666666666666	-33.3333333333333	6.66666666666666	26.6666666666667	-33.3333333333333	-13.3333333333333	-53.3333333333333	-53.3333333333333	-33.3333333333333	26.6666666666667	-13.3333333333333	-33.3333333333333	-13.3333333333333	-13.3333333333333	-33.3333333333333	-53.3333333333333
-23.3333333333333	-23.3333333333333	16.6666666666667	16.6666666666667	-3.33333333333334	16.6666666666667	-23.3333333333333	-3.33333333333334	-3.33333333333334	36.6666666666667	16.6666666666667	-3.33333333333334	-3.33333333333334	76.6666666666667	-3.33333333333334	36.6666666666667	-43.3333333333333
-3.33333333333333	16.6666666666667	-3.33333333333333	-3.33333333333333	16.6666666666667	-23.3333333333333	-23.3333333333333	-23.3333333333333	-3.33333333333333	56.6666666666667	16.6666666666667	-23.3333333333333	-3.33333333333333	36.6666666666667	36.6666666666667	-3.33333333333333	-23.3333333333333
6.66666666666666	-13.3333333333333	-13.3333333333333	-33.3333333333333	26.6666666666667	26.6666666666667	-33.3333333333333	6.66666666666666	6.66666666666666	6.66666666666666	-13.3333333333333	-33.3333333333333	6.66666666666666	-13.3333333333333	46.6666666666667	26.6666666666667	-33.3333333333333
-6.66666666666666	-6.66666666666666	13.3333333333333	13.3333333333333	-6.66666666666666	-6.66666666666666	-6.66666666666666	13.3333333333333	-26.6666666666667	33.3333333333333	-6.66666666666666	-46.6666666666667	13.3333333333333	53.3333333333333	-46.6666666666667	-46.6666666666667	-46.6666666666667
-26.6666666666667	33.3333333333333	-6.66666666666667	13.3333333333333	-26.6666666666667	13.3333333333333	13.3333333333333	93.3333333333333	-6.66666666666667	-26.6666666666667	-26.6666666666667	13.3333333333333	-6.66666666666667	13.3333333333333	-26.6666666666667	-6.66666666666667	-26.6666666666667
26.6666666666667	-13.3333333333333	-13.3333333333333	-13.3333333333333	6.66666666666667	6.66666666666667	-13.3333333333333	26.6666666666667	-13.3333333333333	46.6666666666667	46.6666666666667	46.6666666666667	46.6666666666667	-13.3333333333333	6.66666666666667	-13.3333333333333	-13.3333333333333
50	-30	-10	-10	10	-10	10	-30	-30	30	-10	-30	-10	-10	30	-30	-30
30	30	10	-10	-30	-30	-10	-30	10	-10	-10	-10	10	-30	-10	-10	-30
-13.3333333333333	6.66666666666666	-13.3333333333333	6.66666666666666	-13.3333333333333	26.6666666666667	-13.3333333333333	-13.3333333333333	6.66666666666666	-33.3333333333333	-33.3333333333333	-13.3333333333333	-13.3333333333333	6.66666666666666	-33.3333333333333	-13.3333333333333	-33.3333333333333
0	-20	0	0	20	0	0	20	40	40	60	0	0	40	40	40	-20
10	-30	-30	10	10	30	-10	-30	30	10	10	-30	-30	-10	-10	10	-30
-16.6666666666667	23.3333333333333	3.33333333333334	-36.6666666666667	3.33333333333334	23.3333333333333	3.33333333333334	-36.6666666666667	-16.6666666666667	23.3333333333333	-16.6666666666667	-36.6666666666667	-36.6666666666667	-16.6666666666667	3.33333333333334	23.3333333333333	-56.6666666666667
10	-10	70	-30	-10	-30	10	30	10	-10	50	-30	10	10	30	-10	-30
0	0	20	-20	-20	20	80	-20	40	0	20	0	20	20	40	0	-20
-20	0	40	-20	20	-20	20	0	60	0	20	0	40	0	-20	0	-20
-6.66666666666667	-6.66666666666667	13.3333333333333	-6.66666666666667	13.3333333333333	-6.66666666666667	13.3333333333333	13.3333333333333	13.3333333333333	33.3333333333333	13.3333333333333	13.3333333333333	-6.66666666666667	-6.66666666666667	33.3333333333333	-6.66666666666667	-26.6666666666667
-33.3333333333333	46.6666666666667	6.66666666666666	-13.3333333333333	6.66666666666666	-13.3333333333333	-13.3333333333333	-13.3333333333333	6.66666666666666	-13.3333333333333	-13.3333333333333	-33.3333333333333	-13.3333333333333	6.66666666666666	6.66666666666666	46.6666666666667	-33.3333333333333
-20	-20	0	20	20	0	-40	20	-40	20	20	0	20	40	-40	-20	-40
3.33333333333334	3.33333333333334	-36.6666666666667	23.3333333333333	3.33333333333334	3.33333333333334	43.3333333333333	-36.6666666666667	43.3333333333333	-16.6666666666667	-36.6666666666667	3.33333333333334	23.3333333333333	3.33333333333334	-16.6666666666667	-16.6666666666667	-36.6666666666667
-36.6666666666667	23.3333333333333	-16.6666666666667	3.33333333333334	23.3333333333333	3.33333333333334	3.33333333333334	-16.6666666666667	-16.6666666666667	-36.6666666666667	-16.6666666666667	-36.6666666666667	-36.6666666666667	-56.6666666666667	-56.6666666666667	-16.6666666666667	-56.6666666666667
26.6666666666667	26.6666666666667	-13.3333333333333	-13.3333333333333	-33.3333333333333	6.66666666666666	-13.3333333333333	-13.3333333333333	-33.3333333333333	26.6666666666667	-13.3333333333333	-33.3333333333333	86.6666666666667	-33.3333333333333	46.6666666666667	6.66666666666666	-33.3333333333333
10	10	-10	30	-30	-10	50	50	30	-10	30	30	10	-10	10	30	-30
-3.33333333333334	-23.3333333333333	16.6666666666667	-3.33333333333334	16.6666666666667	-3.33333333333334	-23.3333333333333	-3.33333333333334	16.6666666666667	-3.33333333333334	-23.3333333333333	36.6666666666667	-43.3333333333333	-23.3333333333333	-23.3333333333333	36.6666666666667	-43.3333333333333
-13.3333333333333	-13.3333333333333	6.66666666666666	-13.3333333333333	26.6666666666667	6.66666666666666	66.6666666666667	-13.3333333333333	-13.3333333333333	-33.3333333333333	6.66666666666666	46.6666666666667	-13.3333333333333	6.66666666666666	6.66666666666666	6.66666666666666	-33.3333333333333
-30	10	-10	-10	30	10	30	-10	-10	10	10	30	10	50	30	-30	-30
-3.33333333333333	16.6666666666667	-3.33333333333333	-23.3333333333333	16.6666666666667	-3.33333333333333	-3.33333333333333	-3.33333333333333	16.6666666666667	36.6666666666667	-23.3333333333333	36.6666666666667	36.6666666666667	36.6666666666667	-3.33333333333333	36.6666666666667	-23.3333333333333
23.3333333333333	-36.6666666666667	-36.6666666666667	-16.6666666666667	83.3333333333333	-16.6666666666667	23.3333333333333	-56.6666666666667	-36.6666666666667	23.3333333333333	-16.6666666666667	-16.6666666666667	-56.6666666666667	-36.6666666666667	-36.6666666666667	-56.6666666666667	-56.6666666666667
-13.3333333333333	-13.3333333333333	6.66666666666666	-13.3333333333333	-33.3333333333333	66.6666666666667	26.6666666666667	-13.3333333333333	-33.3333333333333	6.66666666666666	-33.3333333333333	6.66666666666666	106.666666666667	-33.3333333333333	6.66666666666666	-13.3333333333333	-33.3333333333333
-23.3333333333333	36.6666666666667	-23.3333333333333	-3.33333333333333	-3.33333333333333	16.6666666666667	-23.3333333333333	-23.3333333333333	-23.3333333333333	-3.33333333333333	-23.3333333333333	-3.33333333333333	16.6666666666667	-3.33333333333333	-3.33333333333333	-23.3333333333333	-23.3333333333333
33.3333333333333	-6.66666666666667	-6.66666666666667	-6.66666666666667	-26.6666666666667	13.3333333333333	-6.66666666666667	53.3333333333333	-26.6666666666667	-6.66666666666667	-6.66666666666667	-26.6666666666667	-6.66666666666667	-26.6666666666667	-26.6666666666667	13.3333333333333	-26.6666666666667
13.3333333333333	-26.6666666666667	13.3333333333333	-6.66666666666666	-6.66666666666666	13.3333333333333	-6.66666666666666	-46.6666666666667	-6.66666666666666	-46.6666666666667	-46.6666666666667	-46.6666666666667	-26.6666666666667	-6.66666666666666	-6.66666666666666	-46.6666666666667	-46.6666666666667
20	0	0	0	0	-20	-40	-40	-40	40	-20	-20	-20	-20	20	-20	-40
-6.66666666666667	-6.66666666666667	13.3333333333333	-6.66666666666667	-6.66666666666667	13.3333333333333	13.3333333333333	13.3333333333333	53.3333333333333	-6.66666666666667	13.3333333333333	13.3333333333333	-6.66666666666667	13.3333333333333	-26.6666666666667	-6.66666666666667	-26.6666666666667
13.3333333333333	-6.66666666666667	-6.66666666666667	33.3333333333333	-6.66666666666667	-26.6666666666667	93.3333333333333	-6.66666666666667	-6.66666666666667	33.3333333333333	-6.66666666666667	13.3333333333333	-26.6666666666667	53.3333333333333	-26.6666666666667	33.3333333333333	-26.6666666666667
-6.66666666666667	33.3333333333333	-6.66666666666667	-6.66666666666667	13.3333333333333	-26.6666666666667	-26.6666666666667	-6.66666666666667	-6.66666666666667	33.3333333333333	113.333333333333	13.3333333333333	33.3333333333333	53.3333333333333	53.3333333333333	33.3333333333333	-26.6666666666667
6.66666666666666	26.6666666666667	-13.3333333333333	-13.3333333333333	-13.3333333333333	6.66666666666666	6.66666666666666	6.66666666666666	6.66666666666666	6.66666666666666	6.66666666666666	-33.3333333333333	6.66666666666666	6.66666666666666	-33.3333333333333	-33.3333333333333	-33.3333333333333
-30	10	10	10	10	-10	-10	-10	-30	50	-10	-10	30	50	10	90	-30
-16.6666666666667	-16.6666666666667	-16.6666666666667	23.3333333333333	3.33333333333333	23.3333333333333	23.3333333333333	23.3333333333333	3.33333333333333	-16.6666666666667	-16.6666666666667	23.3333333333333	3.33333333333333	43.3333333333333	3.33333333333333	43.3333333333333	-16.6666666666667
-16.6666666666667	-16.6666666666667	3.33333333333334	-36.6666666666667	23.3333333333333	43.3333333333333	-16.6666666666667	23.3333333333333	43.3333333333333	23.3333333333333	3.33333333333334	-16.6666666666667	63.3333333333333	-16.6666666666667	-36.6666666666667	3.33333333333334	-36.6666666666667
3.33333333333334	-16.6666666666667	-16.6666666666667	3.33333333333334	-16.6666666666667	43.3333333333333	-16.6666666666667	-16.6666666666667	43.3333333333333	-16.6666666666667	-16.6666666666667	-16.6666666666667	-16.6666666666667	3.33333333333334	3.33333333333334	-16.6666666666667	-36.6666666666667
-20	0	-20	0	40	0	40	20	80	20	40	0	-20	40	60	20	-20
-16.6666666666667	23.3333333333333	3.33333333333333	-16.6666666666667	3.33333333333333	3.33333333333333	3.33333333333333	-16.6666666666667	-16.6666666666667	23.3333333333333	23.3333333333333	43.3333333333333	3.33333333333333	3.33333333333333	23.3333333333333	23.3333333333333	-16.6666666666667
16.6666666666667	16.6666666666667	-3.33333333333333	-3.33333333333333	-3.33333333333333	-23.3333333333333	16.6666666666667	36.6666666666667	36.6666666666667	16.6666666666667	-3.33333333333333	-23.3333333333333	36.6666666666667	56.6666666666667	36.6666666666667	16.6666666666667	-23.3333333333333
3.33333333333334	23.3333333333333	-36.6666666666667	23.3333333333333	-16.6666666666667	3.33333333333334	-16.6666666666667	3.33333333333334	3.33333333333334	3.33333333333334	3.33333333333334	3.33333333333334	3.33333333333334	23.3333333333333	-16.6666666666667	23.3333333333333	-36.6666666666667
-16.6666666666667	-16.6666666666667	-36.6666666666667	3.33333333333334	43.3333333333333	23.3333333333333	-36.6666666666667	43.3333333333333	3.33333333333334	23.3333333333333	3.33333333333334	3.33333333333334	23.3333333333333	-36.6666666666667	23.3333333333333	-16.6666666666667	-36.6666666666667
-3.33333333333333	-3.33333333333333	-3.33333333333333	-23.3333333333333	-3.33333333333333	36.6666666666667	56.6666666666667	-3.33333333333333	-23.3333333333333	56.6666666666667	16.6666666666667	36.6666666666667	-3.33333333333333	-3.33333333333333	-3.33333333333333	36.6666666666667	-23.3333333333333
-3.33333333333333	-23.3333333333333	-3.33333333333333	56.6666666666667	-3.33333333333333	-23.3333333333333	-23.3333333333333	-3.33333333333333	-3.33333333333333	-23.3333333333333	16.6666666666667	-3.33333333333333	-3.33333333333333	56.6666666666667	-23.3333333333333	56.6666666666667	-23.3333333333333
33.3333333333333	-6.66666666666666	13.3333333333333	13.3333333333333	-26.6666666666667	-26.6666666666667	-6.66666666666666	-26.6666666666667	-46.6666666666667	-26.6666666666667	-6.66666666666666	-26.6666666666667	-26.6666666666667	-46.6666666666667	-26.6666666666667	13.3333333333333	-46.6666666666667
13.3333333333333	13.3333333333333	33.3333333333333	-26.6666666666667	-26.6666666666667	-6.66666666666666	-6.66666666666666	-6.66666666666666	13.3333333333333	-26.6666666666667	-6.66666666666666	33.3333333333333	-26.6666666666667	-26.6666666666667	-46.6666666666667	13.3333333333333	-46.6666666666667
-26.6666666666667	13.3333333333333	13.3333333333333	13.3333333333333	-6.66666666666667	-6.66666666666667	33.3333333333333	-26.6666666666667	33.3333333333333	13.3333333333333	-6.66666666666667	-6.66666666666667	33.3333333333333	13.3333333333333	-6.66666666666667	-6.66666666666667	-26.6666666666667
-3.33333333333333	-23.3333333333333	36.6666666666667	16.6666666666667	-3.33333333333333	-23.3333333333333	-3.33333333333333	16.6666666666667	16.6666666666667	-23.3333333333333	-3.33333333333333	16.6666666666667	36.6666666666667	56.6666666666667	56.6666666666667	-23.3333333333333	-23.3333333333333
26.6666666666667	26.6666666666667	26.6666666666667	-33.3333333333333	-33.3333333333333	-13.3333333333333	-33.3333333333333	6.66666666666666	6.66666666666666	6.66666666666666	-33.3333333333333	6.66666666666666	-33.3333333333333	26.6666666666667	-13.3333333333333	-13.3333333333333	-33.3333333333333
-6.66666666666667	13.3333333333333	13.3333333333333	-6.66666666666667	-6.66666666666667	-6.66666666666667	-6.66666666666667	-6.66666666666667	13.3333333333333	-6.66666666666667	13.3333333333333	33.3333333333333	13.3333333333333	-26.6666666666667	-6.66666666666667	-6.66666666666667	-26.6666666666667
3.33333333333333	23.3333333333333	-16.6666666666667	-16.6666666666667	23.3333333333333	-16.6666666666667	3.33333333333333	23.3333333333333	23.3333333333333	43.3333333333333	23.3333333333333	3.33333333333333	63.3333333333333	-16.6666666666667	-16.6666666666667	3.33333333333333	-16.6666666666667
0	-20	0	-20	0	40	0	0	0	20	0	-20	0	-20	0	-20	-20
30	-30	30	30	-30	-30	-30	10	10	-10	10	-30	10	-30	30	-10	-30
10	-30	-10	30	10	-10	-10	10	10	-10	-10	10	-10	30	30	-10	-30
-6.66666666666667	-6.66666666666667	-26.6666666666667	-6.66666666666667	13.3333333333333	33.3333333333333	-26.6666666666667	13.3333333333333	-6.66666666666667	-6.66666666666667	-6.66666666666667	13.3333333333333	13.3333333333333	-6.66666666666667	13.3333333333333	13.3333333333333	-26.6666666666667
56.6666666666667	-23.3333333333333	-23.3333333333333	-3.33333333333333	-3.33333333333333	-3.33333333333333	-23.3333333333333	-3.33333333333333	-23.3333333333333	-3.33333333333333	-3.33333333333333	-3.33333333333333	-3.33333333333333	-3.33333333333333	16.6666666666667	-23.3333333333333	-23.3333333333333
26.6666666666667	6.66666666666666	-13.3333333333333	6.66666666666666	-13.3333333333333	-13.3333333333333	6.66666666666666	26.6666666666667	26.6666666666667	6.66666666666666	6.66666666666666	26.6666666666667	6.66666666666666	6.66666666666666	-13.3333333333333	-33.3333333333333	-33.3333333333333
6.66666666666667	-13.3333333333333	6.66666666666667	6.66666666666667	-13.3333333333333	6.66666666666667	66.6666666666667	86.6666666666667	-13.3333333333333	46.6666666666667	-13.3333333333333	-13.3333333333333	26.6666666666667	26.6666666666667	6.66666666666667	26.6666666666667	-13.3333333333333
-10	10	-10	10	-10	10	10	10	-10	10	-10	-10	10	-10	70	-30	-30
20	20	-20	0	0	-20	-20	40	-20	20	0	40	-20	60	0	0	-20
-16.6666666666667	23.3333333333333	23.3333333333333	-16.6666666666667	-36.6666666666667	23.3333333333333	43.3333333333333	43.3333333333333	-16.6666666666667	-16.6666666666667	3.33333333333334	23.3333333333333	83.3333333333333	23.3333333333333	43.3333333333333	-36.6666666666667	-36.6666666666667
0	0	0	0	0	0	-20	-20	0	0	-20	-20	-20	-20	60	0	-20
-13.3333333333333	6.66666666666666	-13.3333333333333	6.66666666666666	6.66666666666666	6.66666666666666	6.66666666666666	-33.3333333333333	26.6666666666667	-33.3333333333333	6.66666666666666	26.6666666666667	-13.3333333333333	26.6666666666667	-13.3333333333333	26.6666666666667	-33.3333333333333
26.6666666666667	6.66666666666666	6.66666666666666	-13.3333333333333	-13.3333333333333	-13.3333333333333	-13.3333333333333	6.66666666666666	-13.3333333333333	-13.3333333333333	-33.3333333333333	-33.3333333333333	6.66666666666666	-13.3333333333333	-13.3333333333333	26.6666666666667	-33.3333333333333
36.6666666666667	-3.33333333333333	-3.33333333333333	-23.3333333333333	-3.33333333333333	-3.33333333333333	-23.3333333333333	16.6666666666667	36.6666666666667	-3.33333333333333	-3.33333333333333	56.6666666666667	-3.33333333333333	-3.33333333333333	-3.33333333333333	36.6666666666667	-23.3333333333333
13.3333333333333	-6.66666666666667	-26.6666666666667	13.3333333333333	33.3333333333333	-26.6666666666667	33.3333333333333	33.3333333333333	-26.6666666666667	33.3333333333333	-26.6666666666667	13.3333333333333	-26.6666666666667	-6.66666666666667	-6.66666666666667	-26.6666666666667	-26.6666666666667
-26.6666666666667	-26.6666666666667	-26.6666666666667	-26.6666666666667	73.3333333333333	33.3333333333333	13.3333333333333	-26.6666666666667	-6.66666666666667	-6.66666666666667	-6.66666666666667	-6.66666666666667	-6.66666666666667	-6.66666666666667	-6.66666666666667	33.3333333333333	-26.6666666666667
6.66666666666667	6.66666666666667	6.66666666666667	-13.3333333333333	-13.3333333333333	6.66666666666667	-13.3333333333333	66.6666666666667	6.66666666666667	-13.3333333333333	6.66666666666667	66.6666666666667	26.6666666666667	6.66666666666667	6.66666666666667	-13.3333333333333	-13.3333333333333
-26.6666666666667	33.3333333333333	13.3333333333333	13.3333333333333	-6.66666666666667	-26.6666666666667	-6.66666666666667	13.3333333333333	-26.6666666666667	13.3333333333333	-6.66666666666667	-6.66666666666667	13.3333333333333	13.3333333333333	33.3333333333333	13.3333333333333	-26.6666666666667
20	0	0	0	0	-20	-40	0	20	0	-40	0	-20	0	0	-20	-40
23.3333333333333	3.33333333333334	43.3333333333333	-36.6666666666667	3.33333333333334	-36.6666666666667	-16.6666666666667	-36.6666666666667	-16.6666666666667	23.3333333333333	-16.6666666666667	-16.6666666666667	3.33333333333334	-16.6666666666667	-16.6666666666667	3.33333333333334	-36.6666666666667
-3.33333333333333	16.6666666666667	-3.33333333333333	-3.33333333333333	-3.33333333333333	-3.33333333333333	16.6666666666667	56.6666666666667	-3.33333333333333	-23.3333333333333	-3.33333333333333	-3.33333333333333	-3.33333333333333	-23.3333333333333	-3.33333333333333	36.6666666666667	-23.3333333333333
-6.66666666666667	-6.66666666666667	-26.6666666666667	33.3333333333333	33.3333333333333	-26.6666666666667	33.3333333333333	-26.6666666666667	13.3333333333333	-26.6666666666667	-26.6666666666667	13.3333333333333	13.3333333333333	-26.6666666666667	13.3333333333333	33.3333333333333	-26.6666666666667
0	0	0	0	-20	20	0	0	-20	100	-40	-40	0	-40	20	-40	-40
10	10	-10	10	-10	-10	30	70	50	10	50	50	50	30	70	10	-10
-26.6666666666667	33.3333333333333	-6.66666666666667	13.3333333333333	-6.66666666666667	-6.66666666666667	13.3333333333333	73.3333333333333	-26.6666666666667	13.3333333333333	33.3333333333333	-6.66666666666667	-6.66666666666667	-6.66666666666667	13.3333333333333	13.3333333333333	-26.6666666666667
-6.66666666666667	-6.66666666666667	53.3333333333333	13.3333333333333	-26.6666666666667	-26.6666666666667	13.3333333333333	-6.66666666666667	-6.66666666666667	33.3333333333333	13.3333333333333	-6.66666666666667	13.3333333333333	-6.66666666666667	-6.66666666666667	13.3333333333333	-26.6666666666667
3.33333333333334	23.3333333333333	3.33333333333334	-36.6666666666667	3.33333333333334	3.33333333333334	3.33333333333334	3.33333333333334	43.3333333333333	3.33333333333334	43.3333333333333	-16.6666666666667	-16.6666666666667	3.33333333333334	-36.6666666666667	3.33333333333334	-36.6666666666667
6.66666666666666	-13.3333333333333	-33.3333333333333	6.66666666666666	46.6666666666667	-13.3333333333333	-13.3333333333333	6.66666666666666	46.6666666666667	6.66666666666666	6.66666666666666	-13.3333333333333	6.66666666666666	-13.3333333333333	26.6666666666667	-13.3333333333333	-33.3333333333333
33.3333333333333	13.3333333333333	-6.66666666666667	-6.66666666666667	-6.66666666666667	-26.6666666666667	13.3333333333333	13.3333333333333	33.3333333333333	13.3333333333333	33.3333333333333	13.3333333333333	-6.66666666666667	-6.66666666666667	13.3333333333333	33.3333333333333	-26.6666666666667
-10	10	10	-10	10	-10	-10	10	-30	-10	-10	30	-10	-30	10	-10	-30
-6.66666666666666	-6.66666666666666	13.3333333333333	13.3333333333333	-26.6666666666667	13.3333333333333	-26.6666666666667	-46.6666666666667	-26.6666666666667	-26.6666666666667	-46.6666666666667	13.3333333333333	-26.6666666666667	-26.6666666666667	-26.6666666666667	13.3333333333333	-46.6666666666667
-6.66666666666667	13.3333333333333	13.3333333333333	-26.6666666666667	13.3333333333333	-6.66666666666667	33.3333333333333	-6.66666666666667	-26.6666666666667	-6.66666666666667	33.3333333333333	-26.6666666666667	13.3333333333333	-26.6666666666667	13.3333333333333	-6.66666666666667	-26.6666666666667
0	0	-20	40	0	-20	0	0	20	0	20	-20	20	20	20	40	-20
-3.33333333333333	-3.33333333333333	-23.3333333333333	36.6666666666667	-3.33333333333333	-3.33333333333333	56.6666666666667	76.6666666666667	-3.33333333333333	16.6666666666667	16.6666666666667	16.6666666666667	-23.3333333333333	16.6666666666667	16.6666666666667	16.6666666666667	-23.3333333333333
16.6666666666667	-3.33333333333333	-3.33333333333333	-23.3333333333333	-23.3333333333333	36.6666666666667	16.6666666666667	-3.33333333333333	-23.3333333333333	16.6666666666667	56.6666666666667	16.6666666666667	96.6666666666667	16.6666666666667	36.6666666666667	-3.33333333333333	-23.3333333333333
16.6666666666667	16.6666666666667	-3.33333333333333	16.6666666666667	-23.3333333333333	-23.3333333333333	36.6666666666667	-3.33333333333333	16.6666666666667	36.6666666666667	-23.3333333333333	56.6666666666667	56.6666666666667	16.6666666666667	76.6666666666667	16.6666666666667	-23.3333333333333
0	0	-20	0	20	0	0	0	0	-20	0	20	60	40	40	60	-20
-3.33333333333333	-3.33333333333333	16.6666666666667	-3.33333333333333	16.6666666666667	-23.3333333333333	-3.33333333333333	-23.3333333333333	-3.33333333333333	-3.33333333333333	16.6666666666667	-3.33333333333333	16.6666666666667	36.6666666666667	-3.33333333333333	36.6666666666667	-23.3333333333333
10	50	-30	-30	-10	10	10	30	50	10	10	10	-30	-10	-30	-30	-30
3.33333333333333	23.3333333333333	3.33333333333333	-16.6666666666667	3.33333333333333	-16.6666666666667	3.33333333333333	3.33333333333333	23.3333333333333	23.3333333333333	-16.6666666666667	23.3333333333333	3.33333333333333	23.3333333333333	23.3333333333333	23.3333333333333	-16.6666666666667
0	20	-20	0	-20	20	0	0	0	0	-20	0	20	60	20	0	-20
3.33333333333333	3.33333333333333	-16.6666666666667	3.33333333333333	3.33333333333333	3.33333333333333	3.33333333333333	43.3333333333333	43.3333333333333	3.33333333333333	83.3333333333333	23.3333333333333	43.3333333333333	23.3333333333333	3.33333333333333	3.33333333333333	-16.6666666666667
3.33333333333333	23.3333333333333	3.33333333333333	-16.6666666666667	-16.6666666666667	3.33333333333333	23.3333333333333	3.33333333333333	23.3333333333333	23.3333333333333	3.33333333333333	23.3333333333333	-16.6666666666667	3.33333333333333	3.33333333333333	-16.6666666666667	-16.6666666666667
-20	0	0	40	-20	0	0	0	0	40	40	60	20	-20	0	-20	-20
-16.6666666666667	3.33333333333333	3.33333333333333	-16.6666666666667	3.33333333333333	23.3333333333333	3.33333333333333	-16.6666666666667	23.3333333333333	3.33333333333333	23.3333333333333	43.3333333333333	23.3333333333333	3.33333333333333	23.3333333333333	23.3333333333333	-16.6666666666667
0	-20	0	20	0	0	-20	20	60	0	0	0	0	-20	-20	-20	-20
30	-10	-10	30	-10	-30	10	50	-30	30	30	-10	-30	-10	-30	10	-30
-10	50	-30	-10	10	-10	-10	-30	10	-30	30	-10	10	-10	-30	-30	-30
-10	-10	10	-30	-10	50	10	-50	-10	-50	-10	-30	-30	30	-30	-10	-50
-20	-20	40	20	0	-20	-40	20	-20	20	20	60	20	0	20	20	-40
-23.3333333333333	-3.33333333333333	16.6666666666667	16.6666666666667	-3.33333333333333	-3.33333333333333	16.6666666666667	36.6666666666667	16.6666666666667	-3.33333333333333	-3.33333333333333	36.6666666666667	16.6666666666667	56.6666666666667	-3.33333333333333	-3.33333333333333	-23.3333333333333
33.3333333333333	13.3333333333333	13.3333333333333	-6.66666666666666	-26.6666666666667	-26.6666666666667	-26.6666666666667	-46.6666666666667	13.3333333333333	-6.66666666666666	13.3333333333333	13.3333333333333	-6.66666666666666	-46.6666666666667	-6.66666666666666	-6.66666666666666	-46.6666666666667
3.33333333333334	-36.6666666666667	43.3333333333333	3.33333333333334	-16.6666666666667	3.33333333333334	-16.6666666666667	-36.6666666666667	-16.6666666666667	-16.6666666666667	-36.6666666666667	-16.6666666666667	43.3333333333333	-36.6666666666667	3.33333333333334	-16.6666666666667	-36.6666666666667
3.33333333333333	3.33333333333333	3.33333333333333	3.33333333333333	3.33333333333333	-16.6666666666667	-16.6666666666667	43.3333333333333	23.3333333333333	-16.6666666666667	23.3333333333333	-16.6666666666667	3.33333333333333	3.33333333333333	3.33333333333333	3.33333333333333	-16.6666666666667
0	20	0	0	0	-20	0	0	-20	0	-20	20	20	0	-20	0	-20
-10	-10	-10	30	10	-10	10	-10	-30	-30	-30	30	50	50	-10	-10	-30
16.6666666666667	-3.33333333333333	16.6666666666667	16.6666666666667	-23.3333333333333	-23.3333333333333	16.6666666666667	16.6666666666667	-3.33333333333333	-3.33333333333333	16.6666666666667	-23.3333333333333	36.6666666666667	-3.33333333333333	-3.33333333333333	16.6666666666667	-23.3333333333333
-23.3333333333333	-3.33333333333333	-23.3333333333333	-3.33333333333333	36.6666666666667	16.6666666666667	-3.33333333333333	-3.33333333333333	16.6666666666667	36.6666666666667	-23.3333333333333	-23.3333333333333	-3.33333333333333	36.6666666666667	-23.3333333333333	16.6666666666667	-23.3333333333333
13.3333333333333	-6.66666666666667	13.3333333333333	-6.66666666666667	-6.66666666666667	-6.66666666666667	13.3333333333333	-6.66666666666667	13.3333333333333	-6.66666666666667	53.3333333333333	-6.66666666666667	33.3333333333333	-26.6666666666667	13.3333333333333	33.3333333333333	-26.6666666666667
13.3333333333333	13.3333333333333	-6.66666666666667	-6.66666666666667	-6.66666666666667	-6.66666666666667	-6.66666666666667	33.3333333333333	-6.66666666666667	13.3333333333333	-6.66666666666667	-6.66666666666667	-6.66666666666667	-6.66666666666667	-26.6666666666667	13.3333333333333	-26.6666666666667
-10	-30	30	10	-10	10	-10	10	-10	-30	-30	-10	-10	-10	30	10	-30
-10	-10	-30	-10	30	30	30	10	10	30	10	-10	10	10	-30	-10	-30
-13.3333333333333	-13.3333333333333	-13.3333333333333	6.66666666666667	26.6666666666667	6.66666666666667	-13.3333333333333	6.66666666666667	6.66666666666667	26.6666666666667	46.6666666666667	26.6666666666667	6.66666666666667	6.66666666666667	26.6666666666667	-13.3333333333333	-13.3333333333333
-10	30	-30	-10	-10	30	30	70	50	-10	-10	10	10	30	10	30	-30
23.3333333333333	3.33333333333333	-16.6666666666667	-16.6666666666667	3.33333333333333	3.33333333333333	3.33333333333333	-16.6666666666667	3.33333333333333	23.3333333333333	-16.6666666666667	23.3333333333333	23.3333333333333	3.33333333333333	-16.6666666666667	23.3333333333333	-16.6666666666667
-3.33333333333333	-3.33333333333333	-3.33333333333333	-3.33333333333333	16.6666666666667	-3.33333333333333	16.6666666666667	16.6666666666667	-23.3333333333333	76.6666666666667	-3.33333333333333	16.6666666666667	16.6666666666667	36.6666666666667	-3.33333333333333	16.6666666666667	-23.3333333333333
-10	-10	10	-30	10	30	-30	10	-10	-10	50	10	-10	10	-10	-30	-30
-30	50	-30	10	10	-10	30	-30	-30	10	70	10	10	-10	30	130	-30
-16.6666666666667	-16.6666666666667	3.33333333333333	-16.6666666666667	23.3333333333333	23.3333333333333	3.33333333333333	23.3333333333333	3.33333333333333	23.3333333333333	3.33333333333333	23.3333333333333	63.3333333333333	43.3333333333333	103.333333333333	3.33333333333333	-16.6666666666667
6.66666666666667	6.66666666666667	6.66666666666667	-13.3333333333333	6.66666666666667	-13.3333333333333	6.66666666666667	26.6666666666667	26.6666666666667	6.66666666666667	6.66666666666667	26.6666666666667	6.66666666666667	86.6666666666667	46.6666666666667	-13.3333333333333	-13.3333333333333
26.6666666666667	-13.3333333333333	6.66666666666666	-13.3333333333333	26.6666666666667	-33.3333333333333	-33.3333333333333	-33.3333333333333	46.6666666666667	-13.3333333333333	-13.3333333333333	6.66666666666666	-33.3333333333333	6.66666666666666	6.66666666666666	-13.3333333333333	-33.3333333333333
-30	-30	30	-10	10	30	-10	30	30	-10	-10	10	-10	10	-10	30	-30
-13.3333333333333	6.66666666666667	26.6666666666667	-13.3333333333333	-13.3333333333333	6.66666666666667	26.6666666666667	46.6666666666667	26.6666666666667	-13.3333333333333	-13.3333333333333	26.6666666666667	6.66666666666667	26.6666666666667	6.66666666666667	6.66666666666667	-13.3333333333333
46.6666666666667	-13.3333333333333	-13.3333333333333	6.66666666666666	6.66666666666666	-33.3333333333333	-13.3333333333333	6.66666666666666	6.66666666666666	6.66666666666666	26.6666666666667	-13.3333333333333	-13.3333333333333	-33.3333333333333	6.66666666666666	-13.3333333333333	-33.3333333333333
3.33333333333334	3.33333333333334	3.33333333333334	3.33333333333334	-16.6666666666667	3.33333333333334	-36.6666666666667	23.3333333333333	3.33333333333334	23.3333333333333	43.3333333333333	-16.6666666666667	-16.6666666666667	3.33333333333334	-36.6666666666667	-16.6666666666667	-36.6666666666667
-13.3333333333333	-13.3333333333333	-13.3333333333333	6.66666666666666	26.6666666666667	6.66666666666666	-13.3333333333333	26.6666666666667	-13.3333333333333	6.66666666666666	-13.3333333333333	6.66666666666666	-33.3333333333333	-13.3333333333333	26.6666666666667	6.66666666666666	-33.3333333333333
10	-30	10	10	-30	30	-10	-10	-30	10	-10	-10	-30	50	-10	10	-30
10	-30	70	-10	-30	-10	10	-30	-30	-10	10	30	30	-30	-10	10	-30
-13.3333333333333	6.66666666666666	26.6666666666667	-33.3333333333333	-13.3333333333333	26.6666666666667	-33.3333333333333	-13.3333333333333	6.66666666666666	-13.3333333333333	-33.3333333333333	6.66666666666666	-13.3333333333333	-13.3333333333333	-13.3333333333333	6.66666666666666	-33.3333333333333
10	-30	10	10	-10	10	30	30	-10	10	-10	-30	10	-10	30	10	-30
33.3333333333333	-26.6666666666667	13.3333333333333	13.3333333333333	-26.6666666666667	-6.66666666666667	13.3333333333333	-6.66666666666667	13.3333333333333	13.3333333333333	33.3333333333333	-6.66666666666667	-26.6666666666667	-6.66666666666667	33.3333333333333	33.3333333333333	-26.6666666666667
10	10	-10	-10	-10	10	-10	10	-10	10	-10	-10	10	-10	10	10	-30
-23.3333333333333	-3.33333333333333	-3.33333333333333	-3.33333333333333	36.6666666666667	-3.33333333333333	-23.3333333333333	-23.3333333333333	-23.3333333333333	-23.3333333333333	36.6666666666667	16.6666666666667	-23.3333333333333	16.6666666666667	16.6666666666667	16.6666666666667	-23.3333333333333
13.3333333333333	13.3333333333333	13.3333333333333	-26.6666666666667	-26.6666666666667	13.3333333333333	13.3333333333333	-6.66666666666666	-46.6666666666667	13.3333333333333	33.3333333333333	-26.6666666666667	-6.66666666666666	-6.66666666666666	-26.6666666666667	-6.66666666666666	-46.6666666666667
-3.33333333333333	-23.3333333333333	16.6666666666667	-3.33333333333333	-3.33333333333333	16.6666666666667	-23.3333333333333	-3.33333333333333	56.6666666666667	-23.3333333333333	-3.33333333333333	36.6666666666667	-3.33333333333333	36.6666666666667	36.6666666666667	16.6666666666667	-23.3333333333333
23.3333333333333	23.3333333333333	3.33333333333334	3.33333333333334	-16.6666666666667	-36.6666666666667	-16.6666666666667	43.3333333333333	3.33333333333334	-36.6666666666667	-16.6666666666667	-36.6666666666667	-16.6666666666667	83.3333333333333	3.33333333333334	3.33333333333334	-36.6666666666667
-16.6666666666667	3.33333333333333	3.33333333333333	3.33333333333333	23.3333333333333	-16.6666666666667	3.33333333333333	63.3333333333333	43.3333333333333	23.3333333333333	63.3333333333333	23.3333333333333	3.33333333333333	-16.6666666666667	43.3333333333333	3.33333333333333	-16.6666666666667
10	-10	-10	10	-10	10	10	30	-30	-10	70	-10	-10	30	-30	-10	-30
23.3333333333333	3.33333333333333	3.33333333333333	3.33333333333333	-16.6666666666667	-16.6666666666667	3.33333333333333	23.3333333333333	3.33333333333333	43.3333333333333	3.33333333333333	23.3333333333333	3.33333333333333	3.33333333333333	-16.6666666666667	3.33333333333333	-16.6666666666667
-3.33333333333334	-3.33333333333334	-3.33333333333334	-3.33333333333334	16.6666666666667	-3.33333333333334	16.6666666666667	-23.3333333333333	-3.33333333333334	-3.33333333333334	-43.3333333333333	-3.33333333333334	16.6666666666667	-23.3333333333333	16.6666666666667	-23.3333333333333	-43.3333333333333
3.33333333333334	-36.6666666666667	23.3333333333333	-36.6666666666667	3.33333333333334	43.3333333333333	-16.6666666666667	43.3333333333333	23.3333333333333	3.33333333333334	3.33333333333334	23.3333333333333	3.33333333333334	3.33333333333334	23.3333333333333	-16.6666666666667	-36.6666666666667
-26.6666666666667	13.3333333333333	-6.66666666666667	-26.6666666666667	13.3333333333333	33.3333333333333	-6.66666666666667	-26.6666666666667	33.3333333333333	13.3333333333333	13.3333333333333	-6.66666666666667	13.3333333333333	-6.66666666666667	-26.6666666666667	-6.66666666666667	-26.6666666666667
-13.3333333333333	46.6666666666667	-33.3333333333333	-13.3333333333333	-33.3333333333333	46.6666666666667	-13.3333333333333	6.66666666666666	-13.3333333333333	-33.3333333333333	6.66666666666666	26.6666666666667	-13.3333333333333	26.6666666666667	-13.3333333333333	-13.3333333333333	-33.3333333333333
-13.3333333333333	-13.3333333333333	46.6666666666667	-13.3333333333333	26.6666666666667	-33.3333333333333	6.66666666666666	-13.3333333333333	-13.3333333333333	-33.3333333333333	6.66666666666666	-13.3333333333333	26.6666666666667	-13.3333333333333	6.66666666666666	-13.3333333333333	-33.3333333333333
10	10	30	-10	-10	-30	10	-10	10	30	-10	10	-30	10	-30	-30	-30
-3.33333333333333	-23.3333333333333	-3.33333333333333	-3.33333333333333	36.6666666666667	-3.33333333333333	-23.3333333333333	16.6666666666667	36.6666666666667	36.6666666666667	36.6666666666667	-3.33333333333333	-3.33333333333333	-3.33333333333333	16.6666666666667	-3.33333333333333	-23.3333333333333
0	0	0	20	-20	0	40	0	20	40	60	40	20	60	-20	0	-20
33.3333333333333	-26.6666666666667	13.3333333333333	13.3333333333333	-6.66666666666667	-26.6666666666667	-6.66666666666667	33.3333333333333	-26.6666666666667	33.3333333333333	113.333333333333	13.3333333333333	-6.66666666666667	73.3333333333333	-6.66666666666667	-26.6666666666667	-26.6666666666667
56.6666666666667	16.6666666666667	-23.3333333333333	-43.3333333333333	-23.3333333333333	16.6666666666667	-3.33333333333334	-43.3333333333333	-23.3333333333333	-3.33333333333334	16.6666666666667	-43.3333333333333	-23.3333333333333	-23.3333333333333	-43.3333333333333	-23.3333333333333	-43.3333333333333
-6.66666666666667	-6.66666666666667	13.3333333333333	-26.6666666666667	-6.66666666666667	33.3333333333333	13.3333333333333	33.3333333333333	-6.66666666666667	13.3333333333333	-6.66666666666667	53.3333333333333	-6.66666666666667	33.3333333333333	-26.6666666666667	33.3333333333333	-26.6666666666667
-13.3333333333333	-13.3333333333333	-13.3333333333333	-13.3333333333333	6.66666666666666	46.6666666666667	26.6666666666667	-13.3333333333333	-13.3333333333333	6.66666666666666	6.66666666666666	46.6666666666667	26.6666666666667	-13.3333333333333	26.6666666666667	6.66666666666666	-33.3333333333333
46.6666666666667	-13.3333333333333	-13.3333333333333	6.66666666666666	-13.3333333333333	-13.3333333333333	6.66666666666666	-13.3333333333333	-13.3333333333333	26.6666666666667	-33.3333333333333	-13.3333333333333	-13.3333333333333	-33.3333333333333	-33.3333333333333	-33.3333333333333	-33.3333333333333
-3.33333333333334	-23.3333333333333	36.6666666666667	36.6666666666667	-23.3333333333333	-23.3333333333333	16.6666666666667	-23.3333333333333	-23.3333333333333	-3.33333333333334	-3.33333333333334	16.6666666666667	36.6666666666667	-43.3333333333333	-23.3333333333333	-23.3333333333333	-43.3333333333333
-20	-20	-20	20	0	40	-40	0	0	20	20	0	-20	-40	20	-20	-40
30	-10	-30	-10	30	-10	10	-30	-10	-30	-10	30	90	10	-30	-30	-30
-13.3333333333333	6.66666666666666	-13.3333333333333	-13.3333333333333	-13.3333333333333	46.6666666666667	6.66666666666666	-13.3333333333333	-33.3333333333333	-13.3333333333333	6.66666666666666	-13.3333333333333	-33.3333333333333	26.6666666666667	6.66666666666666	-13.3333333333333	-33.3333333333333
-20	-20	20	-20	40	0	0	-40	-20	0	-20	-20	40	0	-20	0	-40
30	-30	10	30	-30	-10	-10	10	-10	-10	-10	-30	-10	-10	30	50	-30
-20	20	-20	0	20	0	0	40	-20	0	0	0	0	-20	0	40	-20
-13.3333333333333	26.6666666666667	46.6666666666667	-13.3333333333333	-33.3333333333333	-13.3333333333333	-33.3333333333333	6.66666666666666	-13.3333333333333	26.6666666666667	6.66666666666666	-33.3333333333333	26.6666666666667	26.6666666666667	6.66666666666666	6.66666666666666	-33.3333333333333
20	-20	-20	-20	20	20	-20	-20	20	-40	-40	0	0	0	20	-20	-40
-20	20	0	20	0	-20	0	0	-20	-20	-20	0	20	-20	40	0	-20
-3.33333333333333	16.6666666666667	-23.3333333333333	-23.3333333333333	-23.3333333333333	56.6666666666667	-23.3333333333333	-23.3333333333333	16.6666666666667	16.6666666666667	-3.33333333333333	-23.3333333333333	16.6666666666667	16.6666666666667	36.6666666666667	-3.33333333333333	-23.3333333333333
-6.66666666666667	13.3333333333333	-26.6666666666667	-26.6666666666667	33.3333333333333	13.3333333333333	-26.6666666666667	13.3333333333333	53.3333333333333	93.3333333333333	13.3333333333333	33.3333333333333	13.3333333333333	-6.66666666666667	13.3333333333333	-26.6666666666667	-26.6666666666667
0	20	-20	-20	-20	40	20	20	0	20	40	20	0	0	0	20	-20
6.66666666666666	6.66666666666666	-33.3333333333333	6.66666666666666	26.6666666666667	-13.3333333333333	-33.3333333333333	26.6666666666667	6.66666666666666	-33.3333333333333	-33.3333333333333	6.66666666666666	-13.3333333333333	26.6666666666667	-33.3333333333333	-33.3333333333333	-33.3333333333333
-6.66666666666667	33.3333333333333	-6.66666666666667	-6.66666666666667	-26.6666666666667	13.3333333333333	13.3333333333333	73.3333333333333	-6.66666666666667	-6.66666666666667	-6.66666666666667	-6.66666666666667	13.3333333333333	-26.6666666666667	53.3333333333333	13.3333333333333	-26.6666666666667
0	20	-20	-20	-20	40	0	-20	-20	20	20	0	20	0	40	-20	-20
-40	-40	0	60	-60	80	-40	0	-20	-20	-60	20	-20	-60	-60	-40	-60
-13.3333333333333	26.6666666666667	-13.3333333333333	6.66666666666666	-13.3333333333333	6.66666666666666	-33.3333333333333	6.66666666666666	-13.3333333333333	6.66666666666666	6.66666666666666	-33.3333333333333	26.6666666666667	-33.3333333333333	-33.3333333333333	6.66666666666666	-33.3333333333333
23.3333333333333	23.3333333333333	-16.6666666666667	-16.6666666666667	-16.6666666666667	3.33333333333334	3.33333333333334	-16.6666666666667	-36.6666666666667	-16.6666666666667	23.3333333333333	43.3333333333333	23.3333333333333	23.3333333333333	-16.6666666666667	3.33333333333334	-36.6666666666667
16.6666666666667	-3.33333333333333	-3.33333333333333	-3.33333333333333	-23.3333333333333	16.6666666666667	-3.33333333333333	76.6666666666667	56.6666666666667	16.6666666666667	36.6666666666667	76.6666666666667	-3.33333333333333	16.6666666666667	-23.3333333333333	-3.33333333333333	-23.3333333333333
-26.6666666666667	13.3333333333333	13.3333333333333	13.3333333333333	-6.66666666666667	-6.66666666666667	33.3333333333333	-26.6666666666667	-6.66666666666667	13.3333333333333	-6.66666666666667	13.3333333333333	13.3333333333333	-26.6666666666667	-6.66666666666667	-26.6666666666667	-26.6666666666667
6.66666666666667	6.66666666666667	-13.3333333333333	-13.3333333333333	6.66666666666667	6.66666666666667	-13.3333333333333	26.6666666666667	26.6666666666667	26.6666666666667	46.6666666666667	66.6666666666667	6.66666666666667	26.6666666666667	-13.3333333333333	46.6666666666667	-13.3333333333333
23.3333333333333	23.3333333333333	23.3333333333333	-16.6666666666667	-36.6666666666667	-16.6666666666667	3.33333333333334	-36.6666666666667	-36.6666666666667	3.33333333333334	-16.6666666666667	23.3333333333333	3.33333333333334	-16.6666666666667	43.3333333333333	-16.6666666666667	-36.6666666666667
3.33333333333333	3.33333333333333	23.3333333333333	3.33333333333333	-16.6666666666667	-16.6666666666667	3.33333333333333	23.3333333333333	3.33333333333333	43.3333333333333	3.33333333333333	-16.6666666666667	3.33333333333333	63.3333333333333	3.33333333333333	23.3333333333333	-16.6666666666667
6.66666666666666	-13.3333333333333	-13.3333333333333	6.66666666666666	6.66666666666666	6.66666666666666	-33.3333333333333	-13.3333333333333	26.6666666666667	6.66666666666666	26.6666666666667	6.66666666666666	46.6666666666667	6.66666666666666	106.666666666667	66.6666666666667	-33.3333333333333
0	20	-20	20	0	-20	-20	-20	0	20	0	0	-20	0	0	0	-20
-26.6666666666667	-6.66666666666667	13.3333333333333	13.3333333333333	33.3333333333333	-26.6666666666667	-6.66666666666667	-6.66666666666667	-26.6666666666667	33.3333333333333	-26.6666666666667	33.3333333333333	13.3333333333333	73.3333333333333	73.3333333333333	-26.6666666666667	-26.6666666666667
0	-20	0	0	0	20	0	20	20	-20	100	20	20	-20	20	0	-20
20	20	-20	-20	20	-20	-40	-40	0	-40	0	-40	-40	-20	0	20	-40
-16.6666666666667	3.33333333333334	3.33333333333334	-16.6666666666667	3.33333333333334	23.3333333333333	-16.6666666666667	3.33333333333334	-16.6666666666667	3.33333333333334	-16.6666666666667	3.33333333333334	-16.6666666666667	3.33333333333334	-16.6666666666667	-16.6666666666667	-36.6666666666667
-26.6666666666667	13.3333333333333	13.3333333333333	-26.6666666666667	13.3333333333333	13.3333333333333	-6.66666666666667	-6.66666666666667	-6.66666666666667	-26.6666666666667	-26.6666666666667	-26.6666666666667	-26.6666666666667	-6.66666666666667	53.3333333333333	33.3333333333333	-26.6666666666667
13.3333333333333	13.3333333333333	-26.6666666666667	13.3333333333333	-6.66666666666667	-6.66666666666667	33.3333333333333	13.3333333333333	-6.66666666666667	53.3333333333333	-6.66666666666667	73.3333333333333	13.3333333333333	-6.66666666666667	33.3333333333333	33.3333333333333	-26.6666666666667
-3.33333333333333	-3.33333333333333	16.6666666666667	-23.3333333333333	-3.33333333333333	16.6666666666667	36.6666666666667	-23.3333333333333	56.6666666666667	36.6666666666667	36.6666666666667	36.6666666666667	-23.3333333333333	-3.33333333333333	16.6666666666667	16.6666666666667	-23.3333333333333
-20	0	40	0	-20	0	0	-20	-20	20	40	0	0	-20	20	0	-20
-13.3333333333333	6.66666666666667	26.6666666666667	6.66666666666667	-13.3333333333333	-13.3333333333333	46.6666666666667	26.6666666666667	26.6666666666667	46.6666666666667	26.6666666666667	-13.3333333333333	46.6666666666667	6.66666666666667	6.66666666666667	6.66666666666667	-13.3333333333333
-13.3333333333333	-13.3333333333333	6.66666666666666	26.6666666666667	-13.3333333333333	6.66666666666666	6.66666666666666	86.6666666666667	6.66666666666666	6.66666666666666	-13.3333333333333	46.6666666666667	-13.3333333333333	6.66666666666666	-13.3333333333333	-13.3333333333333	-33.3333333333333
-10	10	30	-10	-10	-10	-10	10	-10	-30	-30	-10	-10	-10	30	10	-30
-6.66666666666667	-6.66666666666667	13.3333333333333	-6.66666666666667	13.3333333333333	-6.66666666666667	-6.66666666666667	-26.6666666666667	33.3333333333333	33.3333333333333	13.3333333333333	-6.66666666666667	13.3333333333333	-6.66666666666667	-6.66666666666667	13.3333333333333	-26.6666666666667
-10	10	30	-30	10	-10	30	10	-10	-30	10	50	-10	-10	-30	-30	-30
13.3333333333333	53.3333333333333	-46.6666666666667	-26.6666666666667	-6.66666666666666	13.3333333333333	33.3333333333333	-26.6666666666667	33.3333333333333	-46.6666666666667	-6.66666666666666	-6.66666666666666	-6.66666666666666	-46.6666666666667	-46.6666666666667	-26.6666666666667	-46.6666666666667
-13.3333333333333	6.66666666666667	26.6666666666667	-13.3333333333333	6.66666666666667	-13.3333333333333	46.6666666666667	26.6666666666667	46.6666666666667	66.6666666666667	6.66666666666667	26.6666666666667	6.66666666666667	66.6666666666667	46.6666666666667	46.6666666666667	-13.3333333333333
36.6666666666667	16.6666666666667	16.6666666666667	-23.3333333333333	-3.33333333333334	-43.3333333333333	16.6666666666667	56.6666666666667	-43.3333333333333	-3.33333333333334	-43.3333333333333	16.6666666666667	-23.3333333333333	-23.3333333333333	16.6666666666667	-3.33333333333334	-43.3333333333333
-23.3333333333333	-23.3333333333333	-23.3333333333333	-3.33333333333333	36.6666666666667	36.6666666666667	-23.3333333333333	36.6666666666667	36.6666666666667	16.6666666666667	36.6666666666667	36.6666666666667	16.6666666666667	-3.33333333333333	-23.3333333333333	-3.33333333333333	-23.3333333333333
-10	-10	-10	10	10	10	50	10	10	70	50	30	70	10	-10	-10	-10
6.66666666666666	6.66666666666666	-13.3333333333333	6.66666666666666	26.6666666666667	-33.3333333333333	6.66666666666666	6.66666666666666	-13.3333333333333	6.66666666666666	-13.3333333333333	-33.3333333333333	26.6666666666667	-13.3333333333333	6.66666666666666	-33.3333333333333	-33.3333333333333
13.3333333333333	13.3333333333333	13.3333333333333	-26.6666666666667	-6.66666666666667	-6.66666666666667	13.3333333333333	-26.6666666666667	93.3333333333333	33.3333333333333	-6.66666666666667	33.3333333333333	13.3333333333333	-6.66666666666667	13.3333333333333	-6.66666666666667	-26.6666666666667
-26.6666666666667	33.3333333333333	13.3333333333333	-6.66666666666667	-26.6666666666667	13.3333333333333	-26.6666666666667	33.3333333333333	-26.6666666666667	13.3333333333333	-26.6666666666667	13.3333333333333	13.3333333333333	-6.66666666666667	-6.66666666666667	-26.6666666666667	-26.6666666666667
46.6666666666667	-33.3333333333333	-13.3333333333333	26.6666666666667	6.66666666666666	-33.3333333333333	-33.3333333333333	6.66666666666666	-33.3333333333333	-13.3333333333333	6.66666666666666	86.6666666666667	46.6666666666667	-13.3333333333333	6.66666666666666	6.66666666666666	-33.3333333333333
6.66666666666667	6.66666666666667	26.6666666666667	-13.3333333333333	-13.3333333333333	-13.3333333333333	6.66666666666667	26.6666666666667	66.6666666666667	46.6666666666667	-13.3333333333333	26.6666666666667	-13.3333333333333	66.6666666666667	-13.3333333333333	26.6666666666667	-13.3333333333333
-10	10	10	10	-30	10	10	30	-30	-50	-50	30	-30	-10	30	10	-50
-10	10	-30	50	-10	-10	10	-10	-30	-10	-10	-10	-10	-10	30	-10	-30
3.33333333333333	-16.6666666666667	3.33333333333333	3.33333333333333	-16.6666666666667	23.3333333333333	43.3333333333333	23.3333333333333	3.33333333333333	43.3333333333333	23.3333333333333	-16.6666666666667	23.3333333333333	-16.6666666666667	23.3333333333333	3.33333333333333	-16.6666666666667
33.3333333333333	-6.66666666666667	-26.6666666666667	-26.6666666666667	33.3333333333333	-6.66666666666667	-6.66666666666667	-6.66666666666667	-6.66666666666667	13.3333333333333	-6.66666666666667	13.3333333333333	33.3333333333333	33.3333333333333	33.3333333333333	-26.6666666666667	-26.6666666666667
0	-20	-20	20	20	0	0	-20	-40	20	-20	20	0	20	-20	80	-40
3.33333333333334	3.33333333333334	3.33333333333334	-16.6666666666667	-16.6666666666667	23.3333333333333	23.3333333333333	3.33333333333334	3.33333333333334	-16.6666666666667	3.33333333333334	-16.6666666666667	-16.6666666666667	-16.6666666666667	-16.6666666666667	-16.6666666666667	-36.6666666666667
46.6666666666667	-13.3333333333333	6.66666666666666	6.66666666666666	-33.3333333333333	-13.3333333333333	6.66666666666666	-13.3333333333333	6.66666666666666	-13.3333333333333	-13.3333333333333	-13.3333333333333	-13.3333333333333	-33.3333333333333	-13.3333333333333	6.66666666666666	-33.3333333333333
-10	30	-10	10	-10	-10	70	10	-10	-10	-10	50	30	50	10	-10	-10
-20	20	-20	0	0	20	-20	40	-40	-20	0	-20	-20	0	0	0	-40
-23.3333333333333	-23.3333333333333	16.6666666666667	-3.33333333333333	16.6666666666667	16.6666666666667	-3.33333333333333	-3.33333333333333	36.6666666666667	16.6666666666667	16.6666666666667	-23.3333333333333	16.6666666666667	-3.33333333333333	-3.33333333333333	56.6666666666667	-23.3333333333333
36.6666666666667	16.6666666666667	-3.33333333333333	-3.33333333333333	-23.3333333333333	-23.3333333333333	-23.3333333333333	16.6666666666667	16.6666666666667	-3.33333333333333	16.6666666666667	-23.3333333333333	-3.33333333333333	36.6666666666667	-3.33333333333333	16.6666666666667	-23.3333333333333
6.66666666666667	-13.3333333333333	6.66666666666667	26.6666666666667	-13.3333333333333	-13.3333333333333	-13.3333333333333	-13.3333333333333	-13.3333333333333	-13.3333333333333	6.66666666666667	26.6666666666667	6.66666666666667	-13.3333333333333	26.6666666666667	6.66666666666667	-13.3333333333333
10	-10	-10	-10	30	-10	-10	-30	-10	10	-10	10	10	30	-10	10	-30
-13.3333333333333	-13.3333333333333	6.66666666666667	6.66666666666667	26.6666666666667	-13.3333333333333	6.66666666666667	6.66666666666667	46.6666666666667	46.6666666666667	6.66666666666667	6.66666666666667	6.66666666666667	6.66666666666667	26.6666666666667	46.6666666666667	-13.3333333333333
-10	-10	10	-10	10	10	-10	-10	-30	10	50	-10	-30	10	-10	10	-30
-3.33333333333333	-23.3333333333333	-3.33333333333333	36.6666666666667	-23.3333333333333	16.6666666666667	36.6666666666667	-3.33333333333333	36.6666666666667	116.666666666667	-3.33333333333333	16.6666666666667	-3.33333333333333	-3.33333333333333	16.6666666666667	16.6666666666667	-23.3333333333333
36.6666666666667	-43.3333333333333	56.6666666666667	-23.3333333333333	-3.33333333333334	-23.3333333333333	16.6666666666667	-23.3333333333333	-23.3333333333333	-23.3333333333333	-3.33333333333334	-23.3333333333333	-43.3333333333333	-23.3333333333333	-3.33333333333334	-23.3333333333333	-43.3333333333333
-3.33333333333334	-3.33333333333334	16.6666666666667	16.6666666666667	-3.33333333333334	-23.3333333333333	36.6666666666667	16.6666666666667	-3.33333333333334	-3.33333333333334	16.6666666666667	-3.33333333333334	-23.3333333333333	-23.3333333333333	16.6666666666667	16.6666666666667	-43.3333333333333
16.6666666666667	36.6666666666667	-23.3333333333333	-23.3333333333333	-23.3333333333333	16.6666666666667	-3.33333333333333	16.6666666666667	16.6666666666667	16.6666666666667	16.6666666666667	-3.33333333333333	16.6666666666667	-3.33333333333333	16.6666666666667	16.6666666666667	-23.3333333333333
20	0	0	-20	0	0	0	-40	0	-20	-20	20	0	-40	40	0	-40
3.33333333333334	23.3333333333333	3.33333333333334	-16.6666666666667	3.33333333333334	-16.6666666666667	-36.6666666666667	-36.6666666666667	-16.6666666666667	23.3333333333333	3.33333333333334	-16.6666666666667	3.33333333333334	23.3333333333333	-16.6666666666667	-36.6666666666667	-36.6666666666667
16.6666666666667	-3.33333333333333	-3.33333333333333	-3.33333333333333	-3.33333333333333	-3.33333333333333	16.6666666666667	-23.3333333333333	-3.33333333333333	16.6666666666667	56.6666666666667	16.6666666666667	16.6666666666667	16.6666666666667	36.6666666666667	-3.33333333333333	-23.3333333333333
-6.66666666666667	-6.66666666666667	-6.66666666666667	13.3333333333333	13.3333333333333	-6.66666666666667	13.3333333333333	-26.6666666666667	-26.6666666666667	33.3333333333333	33.3333333333333	-26.6666666666667	13.3333333333333	13.3333333333333	13.3333333333333	33.3333333333333	-26.6666666666667
-40	40	20	0	0	-20	-60	-60	-20	-20	-40	-60	-20	-40	-60	-40	-60
0	20	20	-20	0	-20	-20	0	0	60	0	0	-20	20	40	0	-20
23.3333333333333	3.33333333333334	-16.6666666666667	-16.6666666666667	23.3333333333333	-16.6666666666667	-36.6666666666667	3.33333333333334	-16.6666666666667	3.33333333333334	3.33333333333334	-16.6666666666667	23.3333333333333	-16.6666666666667	23.3333333333333	-36.6666666666667	-36.6666666666667
3.33333333333334	3.33333333333334	-16.6666666666667	23.3333333333333	3.33333333333334	-16.6666666666667	23.3333333333333	23.3333333333333	-16.6666666666667	3.33333333333334	3.33333333333334	3.33333333333334	3.33333333333334	3.33333333333334	-16.6666666666667	3.33333333333334	-36.6666666666667
13.3333333333333	13.3333333333333	-26.6666666666667	-6.66666666666667	-6.66666666666667	13.3333333333333	13.3333333333333	33.3333333333333	13.3333333333333	13.3333333333333	53.3333333333333	53.3333333333333	33.3333333333333	53.3333333333333	73.3333333333333	13.3333333333333	-26.6666666666667
20	-20	0	0	20	-20	20	0	0	-20	-20	0	20	-20	60	0	-20
0	20	0	0	-40	20	0	0	60	0	20	20	-20	20	80	20	-40
0	0	0	-20	0	20	20	0	0	-20	-20	20	20	20	40	40	-20
13.3333333333333	33.3333333333333	-6.66666666666667	13.3333333333333	-26.6666666666667	-26.6666666666667	13.3333333333333	13.3333333333333	-6.66666666666667	13.3333333333333	-26.6666666666667	-6.66666666666667	-6.66666666666667	-6.66666666666667	33.3333333333333	13.3333333333333	-26.6666666666667
-33.3333333333333	26.6666666666667	6.66666666666666	-13.3333333333333	6.66666666666666	6.66666666666666	26.6666666666667	-13.3333333333333	6.66666666666666	-33.3333333333333	6.66666666666666	6.66666666666666	6.66666666666666	-33.3333333333333	-13.3333333333333	-13.3333333333333	-33.3333333333333
10	-10	10	10	-10	-10	10	-10	10	-30	-10	10	-30	-30	-10	10	-30
-10	10	-30	-30	10	50	-30	-30	10	10	10	10	-30	-10	-10	-10	-30
-3.33333333333333	-23.3333333333333	-23.3333333333333	36.6666666666667	16.6666666666667	-3.33333333333333	16.6666666666667	16.6666666666667	-23.3333333333333	-3.33333333333333	-3.33333333333333	-23.3333333333333	36.6666666666667	-23.3333333333333	-3.33333333333333	-3.33333333333333	-23.3333333333333
-26.6666666666667	-26.6666666666667	-6.66666666666667	13.3333333333333	33.3333333333333	13.3333333333333	13.3333333333333	-26.6666666666667	-6.66666666666667	13.3333333333333	-6.66666666666667	-6.66666666666667	-26.6666666666667	-26.6666666666667	-26.6666666666667	-6.66666666666667	-26.6666666666667
-26.6666666666667	13.3333333333333	33.3333333333333	13.3333333333333	-6.66666666666667	-26.6666666666667	33.3333333333333	-6.66666666666667	-6.66666666666667	13.3333333333333	33.3333333333333	33.3333333333333	-6.66666666666667	-26.6666666666667	-6.66666666666667	33.3333333333333	-26.6666666666667
6.66666666666666	6.66666666666666	6.66666666666666	26.6666666666667	-33.3333333333333	-13.3333333333333	-13.3333333333333	-13.3333333333333	26.6666666666667	-13.3333333333333	6.66666666666666	26.6666666666667	-13.3333333333333	-33.3333333333333	6.66666666666666	-13.3333333333333	-33.3333333333333
-23.3333333333333	-23.3333333333333	-3.33333333333333	-3.33333333333333	36.6666666666667	16.6666666666667	-3.33333333333333	-3.33333333333333	36.6666666666667	36.6666666666667	-23.3333333333333	-3.33333333333333	-23.3333333333333	-3.33333333333333	-23.3333333333333	36.6666666666667	-23.3333333333333
3.33333333333334	3.33333333333334	-16.6666666666667	-16.6666666666667	3.33333333333334	23.3333333333333	-16.6666666666667	-16.6666666666667	3.33333333333334	3.33333333333334	-36.6666666666667	-36.6666666666667	43.3333333333333	-16.6666666666667	3.33333333333334	-36.6666666666667	-36.6666666666667
-10	-10	10	10	-10	10	30	10	50	-30	-10	-10	50	10	-10	-30	-30
50	10	10	-30	-30	-10	-10	30	-10	10	10	10	10	-10	-10	50	-30
-13.3333333333333	6.66666666666666	-33.3333333333333	26.6666666666667	6.66666666666666	6.66666666666666	6.66666666666666	-33.3333333333333	6.66666666666666	6.66666666666666	-33.3333333333333	6.66666666666666	-13.3333333333333	26.6666666666667	-13.3333333333333	-33.3333333333333	-33.3333333333333
16.6666666666667	-23.3333333333333	16.6666666666667	-3.33333333333333	-3.33333333333333	-3.33333333333333	-23.3333333333333	-3.33333333333333	-23.3333333333333	-3.33333333333333	36.6666666666667	16.6666666666667	16.6666666666667	16.6666666666667	-23.3333333333333	-3.33333333333333	-23.3333333333333
-6.66666666666667	53.3333333333333	-6.66666666666667	-6.66666666666667	-6.66666666666667	-26.6666666666667	-6.66666666666667	-26.6666666666667	13.3333333333333	-6.66666666666667	13.3333333333333	-6.66666666666667	-6.66666666666667	13.3333333333333	-6.66666666666667	13.3333333333333	-26.6666666666667
0	-20	20	40	-20	-20	-40	0	-20	-40	-20	-20	-20	-40	0	-20	-40
-3.33333333333333	-3.33333333333333	-3.33333333333333	-3.33333333333333	-3.33333333333333	16.6666666666667	-3.33333333333333	-3.33333333333333	-23.3333333333333	-3.33333333333333	-23.3333333333333	-23.3333333333333	-23.3333333333333	16.6666666666667	16.6666666666667	16.6666666666667	-23.3333333333333
-6.66666666666667	13.3333333333333	13.3333333333333	-26.6666666666667	33.3333333333333	-26.6666666666667	-26.6666666666667	13.3333333333333	33.3333333333333	-6.66666666666667	-6.66666666666667	-26.6666666666667	-6.66666666666667	13.3333333333333	13.3333333333333	-6.66666666666667	-26.6666666666667
-33.3333333333333	26.6666666666667	26.6666666666667	-13.3333333333333	-13.3333333333333	6.66666666666666	-33.3333333333333	-13.3333333333333	-33.3333333333333	-13.3333333333333	-13.3333333333333	-13.3333333333333	-13.3333333333333	6.66666666666666	-13.3333333333333	-13.3333333333333	-33.3333333333333
23.3333333333333	-16.6666666666667	3.33333333333333	3.33333333333333	3.33333333333333	-16.6666666666667	23.3333333333333	3.33333333333333	3.33333333333333	-16.6666666666667	43.3333333333333	-16.6666666666667	23.3333333333333	-16.6666666666667	3.33333333333333	-16.6666666666667	-16.6666666666667
-13.3333333333333	26.6666666666667	-33.3333333333333	66.6666666666667	-13.3333333333333	-33.3333333333333	-13.3333333333333	-33.3333333333333	-33.3333333333333	6.66666666666666	-33.3333333333333	26.6666666666667	6.66666666666666	-13.3333333333333	-13.3333333333333	26.6666666666667	-33.3333333333333
16.6666666666667	-3.33333333333334	-23.3333333333333	16.6666666666667	16.6666666666667	-23.3333333333333	-3.33333333333334	-23.3333333333333	-23.3333333333333	-23.3333333333333	16.6666666666667	36.6666666666667	-23.3333333333333	-43.3333333333333	-3.33333333333334	-3.33333333333334	-43.3333333333333
-13.3333333333333	46.6666666666667	6.66666666666666	-13.3333333333333	-13.3333333333333	-13.3333333333333	6.66666666666666	26.6666666666667	-13.3333333333333	86.6666666666667	-13.3333333333333	-33.3333333333333	-13.3333333333333	-13.3333333333333	-13.3333333333333	6.66666666666666	-33.3333333333333
3.33333333333334	3.33333333333334	-16.6666666666667	3.33333333333334	3.33333333333334	3.33333333333334	-16.6666666666667	-16.6666666666667	63.3333333333333	23.3333333333333	23.3333333333333	-36.6666666666667	-36.6666666666667	3.33333333333334	-16.6666666666667	-16.6666666666667	-36.6666666666667
60	0	-40	-20	0	0	0	-20	-20	0	0	20	-40	-40	20	-40	-40
13.3333333333333	13.3333333333333	-6.66666666666667	13.3333333333333	-26.6666666666667	-6.66666666666667	-6.66666666666667	33.3333333333333	13.3333333333333	-6.66666666666667	-6.66666666666667	33.3333333333333	-6.66666666666667	-6.66666666666667	13.3333333333333	-6.66666666666667	-26.6666666666667
-23.3333333333333	-23.3333333333333	-3.33333333333333	-23.3333333333333	36.6666666666667	36.6666666666667	-3.33333333333333	-3.33333333333333	-23.3333333333333	-3.33333333333333	16.6666666666667	-3.33333333333333	-23.3333333333333	-23.3333333333333	16.6666666666667	-3.33333333333333	-23.3333333333333
6.66666666666667	-13.3333333333333	26.6666666666667	6.66666666666667	-13.3333333333333	-13.3333333333333	46.6666666666667	46.6666666666667	6.66666666666667	6.66666666666667	86.6666666666667	26.6666666666667	6.66666666666667	26.6666666666667	26.6666666666667	46.6666666666667	-13.3333333333333
-13.3333333333333	26.6666666666667	-33.3333333333333	46.6666666666667	6.66666666666666	-33.3333333333333	-13.3333333333333	-13.3333333333333	-33.3333333333333	46.6666666666667	6.66666666666666	-33.3333333333333	-33.3333333333333	106.666666666667	-13.3333333333333	-33.3333333333333	-33.3333333333333
-20	0	20	0	0	0	40	40	40	20	0	-20	40	0	20	40	-20
-26.6666666666667	-6.66666666666667	-6.66666666666667	33.3333333333333	13.3333333333333	-6.66666666666667	-26.6666666666667	13.3333333333333	-6.66666666666667	13.3333333333333	-6.66666666666667	-26.6666666666667	33.3333333333333	-6.66666666666667	53.3333333333333	33.3333333333333	-26.6666666666667
6.66666666666666	6.66666666666666	-33.3333333333333	46.6666666666667	26.6666666666667	-53.3333333333333	-13.3333333333333	-33.3333333333333	-53.3333333333333	-33.3333333333333	-33.3333333333333	-53.3333333333333	-33.3333333333333	-33.3333333333333	-33.3333333333333	-13.3333333333333	-53.3333333333333
-6.66666666666667	33.3333333333333	-6.66666666666667	-26.6666666666667	-6.66666666666667	13.3333333333333	13.3333333333333	-6.66666666666667	-6.66666666666667	-26.6666666666667	33.3333333333333	-6.66666666666667	13.3333333333333	-6.66666666666667	-26.6666666666667	-26.6666666666667	-26.6666666666667
16.6666666666667	-3.33333333333333	-3.33333333333333	-23.3333333333333	36.6666666666667	-23.3333333333333	-3.33333333333333	16.6666666666667	56.6666666666667	-3.33333333333333	-3.33333333333333	-3.33333333333333	16.6666666666667	16.6666666666667	-3.33333333333333	36.6666666666667	-23.3333333333333
-46.6666666666667	-26.6666666666667	73.3333333333333	-6.66666666666666	13.3333333333333	-6.66666666666666	-46.6666666666667	-26.6666666666667	13.3333333333333	-46.6666666666667	-6.66666666666666	-26.6666666666667	-6.66666666666666	-26.6666666666667	-6.66666666666666	-26.6666666666667	-46.6666666666667
13.3333333333333	-6.66666666666666	33.3333333333333	-26.6666666666667	13.3333333333333	-26.6666666666667	-6.66666666666666	-46.6666666666667	-26.6666666666667	-26.6666666666667	-6.66666666666666	-26.6666666666667	13.3333333333333	-26.6666666666667	13.3333333333333	-6.66666666666666	-46.6666666666667
-16.6666666666667	3.33333333333333	3.33333333333333	3.33333333333333	3.33333333333333	3.33333333333333	23.3333333333333	43.3333333333333	23.3333333333333	3.33333333333333	-16.6666666666667	3.33333333333333	23.3333333333333	-16.6666666666667	23.3333333333333	-16.6666666666667	-16.6666666666667
56.6666666666667	-23.3333333333333	-23.3333333333333	-3.33333333333334	-23.3333333333333	16.6666666666667	-3.33333333333334	16.6666666666667	36.6666666666667	-3.33333333333334	16.6666666666667	16.6666666666667	-43.3333333333333	-3.33333333333334	-43.3333333333333	56.6666666666667	-43.3333333333333
-33.3333333333333	6.66666666666666	26.6666666666667	-33.3333333333333	26.6666666666667	6.66666666666666	-13.3333333333333	-13.3333333333333	26.6666666666667	-13.3333333333333	6.66666666666666	-13.3333333333333	26.6666666666667	26.6666666666667	-13.3333333333333	26.6666666666667	-33.3333333333333
-16.6666666666667	3.33333333333333	3.33333333333333	3.33333333333333	-16.6666666666667	23.3333333333333	3.33333333333333	23.3333333333333	23.3333333333333	63.3333333333333	3.33333333333333	3.33333333333333	3.33333333333333	-16.6666666666667	23.3333333333333	3.33333333333333	-16.6666666666667
-13.3333333333333	6.66666666666666	46.6666666666667	6.66666666666666	-13.3333333333333	-33.3333333333333	-33.3333333333333	-13.3333333333333	-13.3333333333333	-13.3333333333333	6.66666666666666	6.66666666666666	26.6666666666667	-13.3333333333333	-13.3333333333333	-13.3333333333333	-33.3333333333333
0	-20	-20	20	20	0	0	0	0	20	-20	0	-20	-20	0	-20	-20
23.3333333333333	3.33333333333334	3.33333333333334	-36.6666666666667	-16.6666666666667	23.3333333333333	23.3333333333333	-16.6666666666667	23.3333333333333	63.3333333333333	-16.6666666666667	3.33333333333334	3.33333333333334	-36.6666666666667	-36.6666666666667	-36.6666666666667	-36.6666666666667
-13.3333333333333	6.66666666666666	6.66666666666666	26.6666666666667	-13.3333333333333	-13.3333333333333	-33.3333333333333	-13.3333333333333	-13.3333333333333	-13.3333333333333	26.6666666666667	26.6666666666667	-13.3333333333333	-13.3333333333333	-13.3333333333333	-13.3333333333333	-33.3333333333333
13.3333333333333	13.3333333333333	-6.66666666666667	-6.66666666666667	-6.66666666666667	-6.66666666666667	-6.66666666666667	13.3333333333333	-26.6666666666667	-6.66666666666667	-26.6666666666667	13.3333333333333	-6.66666666666667	-26.6666666666667	13.3333333333333	-6.66666666666667	-26.6666666666667
3.33333333333333	3.33333333333333	3.33333333333333	-16.6666666666667	3.33333333333333	3.33333333333333	3.33333333333333	43.3333333333333	3.33333333333333	23.3333333333333	3.33333333333333	3.33333333333333	-16.6666666666667	23.3333333333333	3.33333333333333	3.33333333333333	-16.6666666666667
-16.6666666666667	23.3333333333333	3.33333333333333	23.3333333333333	-16.6666666666667	-16.6666666666667	23.3333333333333	23.3333333333333	-16.6666666666667	-16.6666666666667	63.3333333333333	-16.6666666666667	23.3333333333333	23.3333333333333	3.33333333333333	-16.6666666666667	-16.6666666666667
-6.66666666666667	-6.66666666666667	-6.66666666666667	13.3333333333333	-6.66666666666667	13.3333333333333	33.3333333333333	-6.66666666666667	13.3333333333333	13.3333333333333	13.3333333333333	-26.6666666666667	33.3333333333333	53.3333333333333	-6.66666666666667	53.3333333333333	-26.6666666666667
0	0	-20	0	20	0	-20	0	20	0	40	0	40	20	20	20	-20
-10	10	-10	10	-10	10	10	70	10	30	50	90	30	30	50	70	-10
70	-10	-10	-30	-10	-10	-30	-30	10	10	70	50	10	30	-10	30	-30
3.33333333333334	3.33333333333334	3.33333333333334	3.33333333333334	-16.6666666666667	3.33333333333334	-36.6666666666667	-36.6666666666667	-16.6666666666667	3.33333333333334	-36.6666666666667	3.33333333333334	-36.6666666666667	3.33333333333334	-36.6666666666667	23.3333333333333	-36.6666666666667
-10	-10	30	10	10	-30	10	-10	-10	-30	10	30	-10	-10	-30	50	-30
46.6666666666667	6.66666666666666	-13.3333333333333	-13.3333333333333	-13.3333333333333	-13.3333333333333	-13.3333333333333	6.66666666666666	-13.3333333333333	-13.3333333333333	26.6666666666667	-13.3333333333333	26.6666666666667	-33.3333333333333	6.66666666666666	-33.3333333333333	-33.3333333333333
56.6666666666667	-3.33333333333333	-23.3333333333333	-3.33333333333333	-23.3333333333333	-3.33333333333333	16.6666666666667	76.6666666666667	-3.33333333333333	-23.3333333333333	-3.33333333333333	-3.33333333333333	-3.33333333333333	-3.33333333333333	56.6666666666667	16.6666666666667	-23.3333333333333
26.6666666666667	26.6666666666667	-13.3333333333333	-13.3333333333333	6.66666666666666	-33.3333333333333	26.6666666666667	-33.3333333333333	26.6666666666667	-33.3333333333333	-13.3333333333333	-13.3333333333333	-33.3333333333333	6.66666666666666	-33.3333333333333	-13.3333333333333	-33.3333333333333
16.6666666666667	-23.3333333333333	-23.3333333333333	16.6666666666667	16.6666666666667	-3.33333333333333	36.6666666666667	-23.3333333333333	-3.33333333333333	-23.3333333333333	56.6666666666667	-3.33333333333333	-3.33333333333333	16.6666666666667	16.6666666666667	-3.33333333333333	-23.3333333333333
-23.3333333333333	16.6666666666667	-3.33333333333333	-3.33333333333333	-3.33333333333333	16.6666666666667	-3.33333333333333	16.6666666666667	36.6666666666667	16.6666666666667	-23.3333333333333	-23.3333333333333	-23.3333333333333	-23.3333333333333	56.6666666666667	-23.3333333333333	-23.3333333333333
-10	30	30	-10	-10	-30	-10	-10	10	-10	10	-10	90	10	-10	-10	-30
-13.3333333333333	26.6666666666667	6.66666666666666	-13.3333333333333	6.66666666666666	-13.3333333333333	-33.3333333333333	-13.3333333333333	46.6666666666667	6.66666666666666	-33.3333333333333	-13.3333333333333	6.66666666666666	-13.3333333333333	6.66666666666666	-13.3333333333333	-33.3333333333333
0	-20	40	-20	20	-20	40	40	-20	0	0	40	20	-20	0	0	-20
0	0	20	-20	20	-20	20	-20	40	0	20	60	40	-20	60	20	-20
10	10	-30	-10	30	-10	10	10	-30	10	-30	10	10	-10	-10	10	-30
-3.33333333333334	16.6666666666667	-23.3333333333333	16.6666666666667	-43.3333333333333	36.6666666666667	-3.33333333333334	-3.33333333333334	-43.3333333333333	-23.3333333333333	16.6666666666667	-43.3333333333333	-23.3333333333333	-23.3333333333333	-43.3333333333333	36.6666666666667	-43.3333333333333
3.33333333333333	3.33333333333333	3.33333333333333	3.33333333333333	3.33333333333333	-16.6666666666667	23.3333333333333	23.3333333333333	43.3333333333333	3.33333333333333	23.3333333333333	3.33333333333333	23.3333333333333	-16.6666666666667	-16.6666666666667	23.3333333333333	-16.6666666666667
0	20	0	-20	20	-20	0	-40	-20	60	20	-20	40	-20	40	-20	-40
-13.3333333333333	-33.3333333333333	-13.3333333333333	46.6666666666667	26.6666666666667	-13.3333333333333	-13.3333333333333	26.6666666666667	-33.3333333333333	-13.3333333333333	26.6666666666667	-33.3333333333333	6.66666666666666	6.66666666666666	26.6666666666667	6.66666666666666	-33.3333333333333
-6.66666666666667	-6.66666666666667	13.3333333333333	-6.66666666666667	-6.66666666666667	13.3333333333333	13.3333333333333	-26.6666666666667	-6.66666666666667	-6.66666666666667	-6.66666666666667	-6.66666666666667	13.3333333333333	13.3333333333333	-26.6666666666667	-26.6666666666667	-26.6666666666667
3.33333333333334	-16.6666666666667	3.33333333333334	23.3333333333333	-16.6666666666667	3.33333333333334	-36.6666666666667	-16.6666666666667	-16.6666666666667	-16.6666666666667	3.33333333333334	-36.6666666666667	-16.6666666666667	23.3333333333333	-16.6666666666667	-36.6666666666667	-36.6666666666667
-3.33333333333333	-23.3333333333333	-3.33333333333333	36.6666666666667	-3.33333333333333	-3.33333333333333	16.6666666666667	-23.3333333333333	56.6666666666667	16.6666666666667	-3.33333333333333	16.6666666666667	-23.3333333333333	-3.33333333333333	-3.33333333333333	-23.3333333333333	-23.3333333333333
-13.3333333333333	-13.3333333333333	-33.3333333333333	26.6666666666667	26.6666666666667	6.66666666666666	-13.3333333333333	6.66666666666666	-13.3333333333333	6.66666666666666	-13.3333333333333	46.6666666666667	6.66666666666666	26.6666666666667	-13.3333333333333	-13.3333333333333	-33.3333333333333
40	0	20	-20	-20	-20	0	20	40	20	0	40	20	-20	0	20	-20
3.33333333333333	-16.6666666666667	-16.6666666666667	23.3333333333333	3.33333333333333	3.33333333333333	3.33333333333333	23.3333333333333	23.3333333333333	23.3333333333333	23.3333333333333	3.33333333333333	23.3333333333333	43.3333333333333	23.3333333333333	3.33333333333333	-16.6666666666667
-10	30	-10	-10	10	-10	-30	-10	-10	-30	-30	-30	-10	-10	-30	30	-30
-33.3333333333333	-33.3333333333333	6.66666666666667	-13.3333333333333	46.6666666666667	26.6666666666667	-33.3333333333333	-73.3333333333333	-13.3333333333333	-13.3333333333333	-13.3333333333333	-53.3333333333333	6.66666666666667	-13.3333333333333	-73.3333333333333	-53.3333333333333	-73.3333333333333
13.3333333333333	13.3333333333333	-46.6666666666667	-6.66666666666666	13.3333333333333	13.3333333333333	13.3333333333333	-46.6666666666667	13.3333333333333	-26.6666666666667	-26.6666666666667	-46.6666666666667	13.3333333333333	-6.66666666666666	-26.6666666666667	-46.6666666666667	-46.6666666666667
3.33333333333334	23.3333333333333	-16.6666666666667	23.3333333333333	-16.6666666666667	-16.6666666666667	-16.6666666666667	-16.6666666666667	-36.6666666666667	3.33333333333334	3.33333333333334	3.33333333333334	23.3333333333333	-16.6666666666667	3.33333333333334	-36.6666666666667	-36.6666666666667
16.6666666666667	16.6666666666667	-23.3333333333333	-3.33333333333333	-3.33333333333333	-3.33333333333333	-3.33333333333333	-23.3333333333333	-23.3333333333333	36.6666666666667	16.6666666666667	-23.3333333333333	56.6666666666667	-3.33333333333333	76.6666666666667	16.6666666666667	-23.3333333333333
40	20	-20	-20	0	-20	-40	-20	0	0	20	40	20	-20	-20	-20	-40
-16.6666666666667	-36.6666666666667	23.3333333333333	-36.6666666666667	63.3333333333333	3.33333333333334	-36.6666666666667	23.3333333333333	-16.6666666666667	-16.6666666666667	-16.6666666666667	-36.6666666666667	23.3333333333333	-16.6666666666667	3.33333333333334	-16.6666666666667	-36.6666666666667
0	0	0	0	0	0	-20	-20	40	0	-20	20	20	0	20	20	-20
-30	30	10	10	-10	-10	-10	-30	10	-30	-10	10	10	30	10	-30	-30
10	30	-10	-30	-10	10	-30	-10	-30	10	10	-10	-30	-30	-10	-10	-30
23.3333333333333	3.33333333333333	-16.6666666666667	23.3333333333333	-16.6666666666667	-16.6666666666667	43.3333333333333	3.33333333333333	-16.6666666666667	3.33333333333333	3.33333333333333	3.33333333333333	43.3333333333333	23.3333333333333	43.3333333333333	-16.6666666666667	-16.6666666666667
-20	0	0	-20	20	20	20	20	0	0	80	0	0	-20	40	20	-20
36.6666666666667	-3.33333333333334	-3.33333333333334	-23.3333333333333	16.6666666666667	-23.3333333333333	-3.33333333333334	16.6666666666667	-23.3333333333333	-23.3333333333333	-23.3333333333333	-3.33333333333334	-43.3333333333333	-43.3333333333333	-3.33333333333334	-23.3333333333333	-43.3333333333333
-3.33333333333333	-23.3333333333333	36.6666666666667	16.6666666666667	-3.33333333333333	-23.3333333333333	-23.3333333333333	16.6666666666667	-23.3333333333333	-3.33333333333333	-3.33333333333333	16.6666666666667	-3.33333333333333	56.6666666666667	16.6666666666667	-3.33333333333333	-23.3333333333333
23.3333333333333	-16.6666666666667	3.33333333333333	-16.6666666666667	3.33333333333333	3.33333333333333	3.33333333333333	43.3333333333333	-16.6666666666667	23.3333333333333	3.33333333333333	43.3333333333333	3.33333333333333	23.3333333333333	23.3333333333333	23.3333333333333	-16.6666666666667
-3.33333333333333	56.6666666666667	-3.33333333333333	-23.3333333333333	-23.3333333333333	-3.33333333333333	-23.3333333333333	-23.3333333333333	-23.3333333333333	36.6666666666667	16.6666666666667	36.6666666666667	-3.33333333333333	-23.3333333333333	16.6666666666667	36.6666666666667	-23.3333333333333
10	-10	30	10	-10	-30	-10	-10	-10	-10	10	-30	10	10	30	-30	-30
-30	10	30	10	-10	-10	-30	-10	-10	30	30	-10	-10	10	50	-10	-30
-30	-10	10	10	10	10	-30	10	30	-10	-10	-30	-30	30	30	-30	-30
-23.3333333333333	-3.33333333333334	-43.3333333333333	-3.33333333333334	16.6666666666667	56.6666666666667	-43.3333333333333	-23.3333333333333	-3.33333333333334	-3.33333333333334	-43.3333333333333	-23.3333333333333	-43.3333333333333	-23.3333333333333	-3.33333333333334	-3.33333333333334	-43.3333333333333
-10	10	-30	-10	10	30	30	30	10	30	10	-10	10	-10	10	30	-30
43.3333333333333	3.33333333333334	-36.6666666666667	43.3333333333333	-36.6666666666667	-16.6666666666667	3.33333333333334	-36.6666666666667	3.33333333333334	-16.6666666666667	-16.6666666666667	3.33333333333334	43.3333333333333	23.3333333333333	-36.6666666666667	-36.6666666666667	-36.6666666666667
-6.66666666666667	-6.66666666666667	53.3333333333333	-26.6666666666667	-6.66666666666667	-6.66666666666667	-26.6666666666667	33.3333333333333	-26.6666666666667	33.3333333333333	73.3333333333333	-6.66666666666667	13.3333333333333	-26.6666666666667	13.3333333333333	-6.66666666666667	-26.6666666666667
23.3333333333333	-16.6666666666667	-16.6666666666667	3.33333333333334	43.3333333333333	-36.6666666666667	-16.6666666666667	-16.6666666666667	3.33333333333334	-36.6666666666667	-36.6666666666667	43.3333333333333	83.3333333333333	3.33333333333334	3.33333333333334	-16.6666666666667	-36.6666666666667
10	-10	-10	30	10	-30	90	-10	10	30	30	10	10	30	50	10	-30
6.66666666666666	6.66666666666666	-13.3333333333333	6.66666666666666	26.6666666666667	-33.3333333333333	6.66666666666666	-13.3333333333333	-13.3333333333333	-13.3333333333333	6.66666666666666	-13.3333333333333	-33.3333333333333	-13.3333333333333	26.6666666666667	-33.3333333333333	-33.3333333333333
3.33333333333333	-16.6666666666667	-16.6666666666667	23.3333333333333	-16.6666666666667	23.3333333333333	43.3333333333333	3.33333333333333	-16.6666666666667	3.33333333333333	3.33333333333333	23.3333333333333	3.33333333333333	23.3333333333333	3.33333333333333	23.3333333333333	-16.6666666666667
-16.6666666666667	-36.6666666666667	63.3333333333333	23.3333333333333	-16.6666666666667	-16.6666666666667	3.33333333333334	23.3333333333333	-16.6666666666667	-16.6666666666667	-16.6666666666667	-36.6666666666667	-36.6666666666667	3.33333333333334	-16.6666666666667	-16.6666666666667	-36.6666666666667
-6.66666666666667	-6.66666666666667	-6.66666666666667	-6.66666666666667	-6.66666666666667	33.3333333333333	-26.6666666666667	-26.6666666666667	13.3333333333333	-26.6666666666667	13.3333333333333	53.3333333333333	-6.66666666666667	33.3333333333333	13.3333333333333	33.3333333333333	-26.6666666666667
-3.33333333333333	-3.33333333333333	-3.33333333333333	-23.3333333333333	16.6666666666667	16.6666666666667	-23.3333333333333	-23.3333333333333	-3.33333333333333	-3.33333333333333	-23.3333333333333	-3.33333333333333	-3.33333333333333	-3.33333333333333	-23.3333333333333	36.6666666666667	-23.3333333333333
-16.6666666666667	3.33333333333333	3.33333333333333	23.3333333333333	-16.6666666666667	3.33333333333333	23.3333333333333	63.3333333333333	43.3333333333333	-16.6666666666667	3.33333333333333	23.3333333333333	23.3333333333333	-16.6666666666667	23.3333333333333	23.3333333333333	-16.6666666666667
43.3333333333333	23.3333333333333	3.33333333333334	-16.6666666666667	-36.6666666666667	-16.6666666666667	-16.6666666666667	3.33333333333334	-16.6666666666667	-16.6666666666667	-16.6666666666667	-36.6666666666667	-16.6666666666667	-16.6666666666667	-36.6666666666667	3.33333333333334	-36.6666666666667
30	-10	-10	10	-10	-10	50	30	10	30	30	10	10	-10	10	30	-10
-20	-20	0	20	0	20	0	20	-20	0	0	0	0	0	0	20	-20
36.6666666666667	-3.33333333333333	-23.3333333333333	-23.3333333333333	-23.3333333333333	36.6666666666667	-23.3333333333333	-23.3333333333333	-23.3333333333333	-23.3333333333333	16.6666666666667	56.6666666666667	36.6666666666667	-3.33333333333333	-3.33333333333333	76.6666666666667	-23.3333333333333
3.33333333333333	-16.6666666666667	23.3333333333333	-16.6666666666667	-16.6666666666667	23.3333333333333	-16.6666666666667	23.3333333333333	3.33333333333333	3.33333333333333	63.3333333333333	43.3333333333333	23.3333333333333	3.33333333333333	3.33333333333333	23.3333333333333	-16.6666666666667
3.33333333333333	3.33333333333333	3.33333333333333	3.33333333333333	-16.6666666666667	3.33333333333333	23.3333333333333	23.3333333333333	23.3333333333333	23.3333333333333	3.33333333333333	-16.6666666666667	23.3333333333333	-16.6666666666667	43.3333333333333	23.3333333333333	-16.6666666666667
10	-30	10	-10	10	10	30	-10	50	30	-10	30	-10	-10	-10	-30	-30
-3.33333333333334	36.6666666666667	36.6666666666667	-3.33333333333334	-43.3333333333333	-23.3333333333333	16.6666666666667	-23.3333333333333	-23.3333333333333	-43.3333333333333	-43.3333333333333	-43.3333333333333	-23.3333333333333	-23.3333333333333	-3.33333333333334	-43.3333333333333	-43.3333333333333
10	50	-10	-10	-30	-10	-10	-30	-30	10	10	-10	10	10	30	-10	-30
13.3333333333333	13.3333333333333	33.3333333333333	-26.6666666666667	-6.66666666666666	-26.6666666666667	-46.6666666666667	13.3333333333333	-6.66666666666666	-6.66666666666666	-26.6666666666667	-26.6666666666667	-26.6666666666667	-6.66666666666666	-6.66666666666666	-6.66666666666666	-46.6666666666667
10	10	-30	10	-30	30	10	30	10	-30	10	-30	30	-30	30	10	-30
3.33333333333333	23.3333333333333	-16.6666666666667	-16.6666666666667	23.3333333333333	-16.6666666666667	23.3333333333333	23.3333333333333	43.3333333333333	3.33333333333333	123.333333333333	23.3333333333333	63.3333333333333	3.33333333333333	63.3333333333333	23.3333333333333	-16.6666666666667
13.3333333333333	33.3333333333333	-26.6666666666667	13.3333333333333	-26.6666666666667	-6.66666666666667	-6.66666666666667	-6.66666666666667	33.3333333333333	13.3333333333333	-26.6666666666667	13.3333333333333	13.3333333333333	-26.6666666666667	-6.66666666666667	-6.66666666666667	-26.6666666666667
0	-20	0	0	0	20	0	20	-20	-20	0	-20	-20	-20	-20	-20	-20
16.6666666666667	16.6666666666667	-23.3333333333333	16.6666666666667	-23.3333333333333	-3.33333333333333	16.6666666666667	16.6666666666667	36.6666666666667	16.6666666666667	56.6666666666667	16.6666666666667	-23.3333333333333	36.6666666666667	56.6666666666667	16.6666666666667	-23.3333333333333
3.33333333333334	43.3333333333333	-16.6666666666667	3.33333333333334	-16.6666666666667	-16.6666666666667	-16.6666666666667	3.33333333333334	-16.6666666666667	43.3333333333333	-16.6666666666667	3.33333333333334	3.33333333333334	23.3333333333333	-16.6666666666667	3.33333333333334	-36.6666666666667
50	10	-30	-30	10	-10	10	30	-30	-30	-30	10	10	10	-30	-10	-30
-26.6666666666667	13.3333333333333	-6.66666666666667	13.3333333333333	13.3333333333333	-6.66666666666667	-6.66666666666667	-6.66666666666667	-6.66666666666667	-6.66666666666667	-26.6666666666667	-6.66666666666667	33.3333333333333	-6.66666666666667	13.3333333333333	53.3333333333333	-26.6666666666667
-13.3333333333333	-13.3333333333333	-13.3333333333333	6.66666666666667	6.66666666666667	26.6666666666667	6.66666666666667	6.66666666666667	66.6666666666667	66.6666666666667	26.6666666666667	66.6666666666667	26.6666666666667	-13.3333333333333	6.66666666666667	26.6666666666667	-13.3333333333333
0	-20	0	-20	0	40	0	0	20	0	0	-20	40	-20	-20	0	-20
0	20	-20	0	0	0	0	0	0	0	20	-20	-20	20	20	0	-20
13.3333333333333	13.3333333333333	-6.66666666666667	-6.66666666666667	-6.66666666666667	-6.66666666666667	-6.66666666666667	13.3333333333333	53.3333333333333	13.3333333333333	-26.6666666666667	-26.6666666666667	13.3333333333333	53.3333333333333	13.3333333333333	13.3333333333333	-26.6666666666667
-3.33333333333333	-3.33333333333333	16.6666666666667	-3.33333333333333	-3.33333333333333	-3.33333333333333	36.6666666666667	-3.33333333333333	-23.3333333333333	-3.33333333333333	-23.3333333333333	16.6666666666667	-23.3333333333333	16.6666666666667	16.6666666666667	-3.33333333333333	-23.3333333333333
0	20	0	0	0	-20	-20	-20	0	0	0	-20	20	40	-20	0	-20
23.3333333333333	3.33333333333334	23.3333333333333	-16.6666666666667	-16.6666666666667	-16.6666666666667	-16.6666666666667	3.33333333333334	-36.6666666666667	-16.6666666666667	-36.6666666666667	-16.6666666666667	-16.6666666666667	-36.6666666666667	-36.6666666666667	3.33333333333334	-36.6666666666667
-23.3333333333333	-3.33333333333333	16.6666666666667	-3.33333333333333	36.6666666666667	-23.3333333333333	16.6666666666667	-23.3333333333333	-3.33333333333333	-23.3333333333333	36.6666666666667	16.6666666666667	-23.3333333333333	16.6666666666667	-3.33333333333333	-3.33333333333333	-23.3333333333333
-3.33333333333333	36.6666666666667	-23.3333333333333	-3.33333333333333	-23.3333333333333	16.6666666666667	-23.3333333333333	-23.3333333333333	-23.3333333333333	-23.3333333333333	36.6666666666667	56.6666666666667	76.6666666666667	-3.33333333333333	56.6666666666667	76.6666666666667	-23.3333333333333
-20	20	0	20	0	-20	0	20	0	0	-20	-40	-40	-20	-40	-40	-40
-10	30	-10	10	-30	10	-10	-30	10	30	30	30	-10	-10	-30	-10	-30
26.6666666666667	-13.3333333333333	6.66666666666666	6.66666666666666	-13.3333333333333	-13.3333333333333	-13.3333333333333	-33.3333333333333	-13.3333333333333	-33.3333333333333	-13.3333333333333	-33.3333333333333	6.66666666666666	-33.3333333333333	6.66666666666666	-13.3333333333333	-33.3333333333333
-16.6666666666667	23.3333333333333	3.33333333333333	3.33333333333333	3.33333333333333	-16.6666666666667	-16.6666666666667	43.3333333333333	23.3333333333333	23.3333333333333	23.3333333333333	3.33333333333333	23.3333333333333	23.3333333333333	-16.6666666666667	3.33333333333333	-16.6666666666667
-6.66666666666667	13.3333333333333	-6.66666666666667	13.3333333333333	-6.66666666666667	-6.66666666666667	-6.66666666666667	-6.66666666666667	33.3333333333333	-6.66666666666667	13.3333333333333	-26.6666666666667	-6.66666666666667	13.3333333333333	-6.66666666666667	53.3333333333333	-26.6666666666667
-3.33333333333333	-3.33333333333333	-3.33333333333333	-23.3333333333333	-3.33333333333333	36.6666666666667	16.6666666666667	-3.33333333333333	-3.33333333333333	16.6666666666667	-3.33333333333333	16.6666666666667	-3.33333333333333	-3.33333333333333	-3.33333333333333	-3.33333333333333	-23.3333333333333
-40	-20	60	-20	0	20	40	-40	0	0	20	-20	-20	20	20	-40	-40
10	-10	30	-10	10	-30	50	30	-10	-10	50	10	10	10	10	-10	-30
-3.33333333333334	-23.3333333333333	-3.33333333333334	-3.33333333333334	16.6666666666667	16.6666666666667	-3.33333333333334	-43.3333333333333	16.6666666666667	-23.3333333333333	-3.33333333333334	-3.33333333333334	-43.3333333333333	-23.3333333333333	16.6666666666667	-3.33333333333334	-43.3333333333333
16.6666666666667	16.6666666666667	-23.3333333333333	36.6666666666667	-23.3333333333333	-23.3333333333333	16.6666666666667	-3.33333333333333	16.6666666666667	16.6666666666667	-3.33333333333333	-23.3333333333333	16.6666666666667	-23.3333333333333	16.6666666666667	16.6666666666667	-23.3333333333333
13.3333333333333	13.3333333333333	-26.6666666666667	-26.6666666666667	13.3333333333333	13.3333333333333	-6.66666666666667	-26.6666666666667	33.3333333333333	-26.6666666666667	33.3333333333333	13.3333333333333	53.3333333333333	-6.66666666666667	33.3333333333333	53.3333333333333	-26.6666666666667
30	30	10	-30	-30	-10	10	-10	-30	10	-30	10	10	-10	-10	-10	-30
-26.6666666666667	-6.66666666666667	-6.66666666666667	-6.66666666666667	53.3333333333333	-6.66666666666667	-6.66666666666667	13.3333333333333	13.3333333333333	-26.6666666666667	-6.66666666666667	-6.66666666666667	-6.66666666666667	-6.66666666666667	53.3333333333333	-6.66666666666667	-26.6666666666667
-53.3333333333333	126.666666666667	-33.3333333333333	-13.3333333333333	-13.3333333333333	-13.3333333333333	-53.3333333333333	-13.3333333333333	-33.3333333333333	-13.3333333333333	-33.3333333333333	6.66666666666666	-53.3333333333333	-33.3333333333333	6.66666666666666	-13.3333333333333	-53.3333333333333
-6.66666666666667	-26.6666666666667	33.3333333333333	13.3333333333333	-26.6666666666667	13.3333333333333	13.3333333333333	-6.66666666666667	13.3333333333333	33.3333333333333	33.3333333333333	73.3333333333333	33.3333333333333	73.3333333333333	53.3333333333333	-26.6666666666667	-26.6666666666667
-20	0	40	-20	-20	20	-20	0	20	20	-20	40	-20	0	0	0	-20
-16.6666666666667	-16.6666666666667	3.33333333333333	23.3333333333333	23.3333333333333	-16.6666666666667	3.33333333333333	3.33333333333333	-16.6666666666667	3.33333333333333	23.3333333333333	23.3333333333333	3.33333333333333	3.33333333333333	23.3333333333333	3.33333333333333	-16.6666666666667
20	-20	-20	-20	20	20	-20	40	-40	-40	-20	20	0	-20	-20	0	-40
0	-20	-20	20	-20	40	20	-20	40	0	20	0	-20	-20	0	0	-20
-3.33333333333333	16.6666666666667	-3.33333333333333	-23.3333333333333	16.6666666666667	-3.33333333333333	36.6666666666667	16.6666666666667	-3.33333333333333	-23.3333333333333	36.6666666666667	-3.33333333333333	-3.33333333333333	-23.3333333333333	-3.33333333333333	16.6666666666667	-23.3333333333333
-6.66666666666667	-26.6666666666667	-6.66666666666667	13.3333333333333	33.3333333333333	-6.66666666666667	-6.66666666666667	13.3333333333333	13.3333333333333	13.3333333333333	-6.66666666666667	13.3333333333333	-6.66666666666667	-26.6666666666667	33.3333333333333	53.3333333333333	-26.6666666666667
-3.33333333333333	-3.33333333333333	16.6666666666667	16.6666666666667	-23.3333333333333	-3.33333333333333	16.6666666666667	-3.33333333333333	-3.33333333333333	16.6666666666667	-3.33333333333333	-23.3333333333333	-3.33333333333333	-3.33333333333333	16.6666666666667	-3.33333333333333	-23.3333333333333
30	10	-10	-10	-10	-10	-30	30	-30	10	10	10	10	-30	-10	-10	-30
3.33333333333334	-36.6666666666667	-16.6666666666667	23.3333333333333	23.3333333333333	3.33333333333334	-16.6666666666667	23.3333333333333	3.33333333333334	-36.6666666666667	43.3333333333333	-16.6666666666667	-36.6666666666667	-16.6666666666667	-36.6666666666667	3.33333333333334	-36.6666666666667
-26.6666666666667	-6.66666666666667	-6.66666666666667	13.3333333333333	-6.66666666666667	33.3333333333333	33.3333333333333	13.3333333333333	13.3333333333333	-6.66666666666667	13.3333333333333	-6.66666666666667	-26.6666666666667	-26.6666666666667	13.3333333333333	-6.66666666666667	-26.6666666666667
-20	0	40	-40	20	0	-20	-20	20	-20	-20	-20	0	-20	-20	-40	-40
0	-20	20	-20	0	20	-40	-40	20	0	20	20	0	-20	0	0	-40
-26.6666666666667	-6.66666666666667	13.3333333333333	13.3333333333333	-6.66666666666667	13.3333333333333	-6.66666666666667	-6.66666666666667	-6.66666666666667	-6.66666666666667	-6.66666666666667	-26.6666666666667	33.3333333333333	-26.6666666666667	13.3333333333333	-26.6666666666667	-26.6666666666667
-10	-30	30	90	-30	-50	-30	10	-10	-30	-30	10	-30	-30	10	10	-50
-16.6666666666667	-16.6666666666667	23.3333333333333	-16.6666666666667	3.33333333333333	23.3333333333333	23.3333333333333	-16.6666666666667	-16.6666666666667	3.33333333333333	43.3333333333333	3.33333333333333	3.33333333333333	23.3333333333333	3.33333333333333	23.3333333333333	-16.6666666666667
-20	40	0	-20	-20	20	0	-20	0	20	0	0	0	0	0	60	-20
33.3333333333333	13.3333333333333	33.3333333333333	-26.6666666666667	-26.6666666666667	-26.6666666666667	13.3333333333333	13.3333333333333	33.3333333333333	-26.6666666666667	33.3333333333333	53.3333333333333	-26.6666666666667	-6.66666666666667	53.3333333333333	-6.66666666666667	-26.6666666666667
-6.66666666666667	13.3333333333333	-26.6666666666667	-6.66666666666667	-6.66666666666667	33.3333333333333	-6.66666666666667	13.3333333333333	-26.6666666666667	53.3333333333333	-26.6666666666667	-26.6666666666667	-26.6666666666667	33.3333333333333	13.3333333333333	53.3333333333333	-26.6666666666667
-10	-30	10	-10	50	-10	-10	10	-10	-10	30	90	10	10	30	30	-30
-33.3333333333333	-13.3333333333333	26.6666666666667	-13.3333333333333	6.66666666666666	26.6666666666667	-13.3333333333333	-13.3333333333333	26.6666666666667	-33.3333333333333	46.6666666666667	-33.3333333333333	-13.3333333333333	6.66666666666666	26.6666666666667	-13.3333333333333	-33.3333333333333
3.33333333333334	23.3333333333333	-16.6666666666667	-36.6666666666667	3.33333333333334	23.3333333333333	-56.6666666666667	-16.6666666666667	-56.6666666666667	-16.6666666666667	-36.6666666666667	-56.6666666666667	3.33333333333334	3.33333333333334	-56.6666666666667	-36.6666666666667	-56.6666666666667
16.6666666666667	16.6666666666667	16.6666666666667	-23.3333333333333	-23.3333333333333	-3.33333333333333	56.6666666666667	56.6666666666667	-3.33333333333333	56.6666666666667	36.6666666666667	36.6666666666667	56.6666666666667	56.6666666666667	36.6666666666667	-3.33333333333333	-23.3333333333333
-13.3333333333333	6.66666666666666	26.6666666666667	26.6666666666667	-13.3333333333333	-33.3333333333333	-13.3333333333333	-13.3333333333333	-13.3333333333333	-33.3333333333333	26.6666666666667	-13.3333333333333	-13.3333333333333	-33.3333333333333	-13.3333333333333	6.66666666666666	-33.3333333333333
0	20	0	20	-20	-20	-20	-40	-40	20	-40	40	0	-20	-20	20	-40
10	-30	-30	50	10	-10	-10	-30	-10	30	-10	10	-10	-10	-30	50	-30
13.3333333333333	-6.66666666666667	-6.66666666666667	-6.66666666666667	-6.66666666666667	13.3333333333333	-6.66666666666667	13.3333333333333	-26.6666666666667	13.3333333333333	13.3333333333333	-6.66666666666667	13.3333333333333	13.3333333333333	-6.66666666666667	-6.66666666666667	-26.6666666666667
-20	20	20	0	-20	0	-40	-40	-40	-40	20	-20	-20	-40	0	-40	-40
6.66666666666666	26.6666666666667	6.66666666666666	-13.3333333333333	-13.3333333333333	-13.3333333333333	-13.3333333333333	6.66666666666666	-13.3333333333333	6.66666666666666	-13.3333333333333	-33.3333333333333	-13.3333333333333	-13.3333333333333	-13.3333333333333	26.6666666666667	-33.3333333333333
-3.33333333333333	16.6666666666667	-3.33333333333333	-3.33333333333333	-3.33333333333333	-3.33333333333333	-3.33333333333333	36.6666666666667	-3.33333333333333	-3.33333333333333	-3.33333333333333	16.6666666666667	36.6666666666667	-3.33333333333333	-3.33333333333333	36.6666666666667	-23.3333333333333
6.66666666666666	-13.3333333333333	26.6666666666667	6.66666666666666	6.66666666666666	-33.3333333333333	46.6666666666667	6.66666666666666	-13.3333333333333	-13.3333333333333	-13.3333333333333	6.66666666666666	6.66666666666666	6.66666666666666	6.66666666666666	26.6666666666667	-33.3333333333333
0	20	0	-20	20	-20	0	0	20	20	0	0	0	0	20	0	-20
-16.6666666666667	3.33333333333334	-36.6666666666667	43.3333333333333	3.33333333333334	3.33333333333334	3.33333333333334	-36.6666666666667	-36.6666666666667	-16.6666666666667	-16.6666666666667	3.33333333333334	43.3333333333333	-16.6666666666667	-16.6666666666667	23.3333333333333	-36.6666666666667
43.3333333333333	-16.6666666666667	-16.6666666666667	3.33333333333333	3.33333333333333	-16.6666666666667	23.3333333333333	23.3333333333333	-16.6666666666667	3.33333333333333	3.33333333333333	3.33333333333333	23.3333333333333	23.3333333333333	3.33333333333333	23.3333333333333	-16.6666666666667
-26.6666666666667	-26.6666666666667	53.3333333333333	13.3333333333333	13.3333333333333	-26.6666666666667	-26.6666666666667	-46.6666666666667	-46.6666666666667	-6.66666666666666	-26.6666666666667	33.3333333333333	-6.66666666666666	-6.66666666666666	-6.66666666666666	-6.66666666666666	-46.6666666666667
20	40	-20	0	-20	-20	20	-20	0	-20	20	0	-20	-20	-20	20	-40
0	0	0	-20	20	0	0	-20	-20	0	40	0	40	20	20	-20	-20
-6.66666666666667	-6.66666666666667	-6.66666666666667	-6.66666666666667	33.3333333333333	-6.66666666666667	13.3333333333333	13.3333333333333	33.3333333333333	-26.6666666666667	33.3333333333333	-6.66666666666667	13.3333333333333	73.3333333333333	-26.6666666666667	33.3333333333333	-26.6666666666667
-30	50	-10	-10	-10	10	10	30	-10	-10	10	10	-30	10	30	50	-30
-13.3333333333333	-13.3333333333333	66.6666666666667	6.66666666666666	-13.3333333333333	-33.3333333333333	66.6666666666667	26.6666666666667	-13.3333333333333	66.6666666666667	-33.3333333333333	46.6666666666667	6.66666666666666	-33.3333333333333	26.6666666666667	-13.3333333333333	-33.3333333333333
-20	20	-20	40	-20	0	40	0	0	0	60	0	20	0	20	20	-20
-10	10	-10	10	10	-10	30	-30	30	10	10	-10	10	30	50	30	-30
-26.6666666666667	-26.6666666666667	-6.66666666666667	-6.66666666666667	73.3333333333333	-6.66666666666667	13.3333333333333	-6.66666666666667	33.3333333333333	13.3333333333333	33.3333333333333	33.3333333333333	53.3333333333333	-26.6666666666667	-6.66666666666667	33.3333333333333	-26.6666666666667
20	-20	0	-20	20	0	40	0	0	40	-20	-20	-20	20	20	40	-20
43.3333333333333	-16.6666666666667	3.33333333333334	-16.6666666666667	-16.6666666666667	3.33333333333334	43.3333333333333	23.3333333333333	-36.6666666666667	-36.6666666666667	-36.6666666666667	23.3333333333333	-16.6666666666667	3.33333333333334	3.33333333333334	3.33333333333334	-36.6666666666667
30	-10	10	-30	10	-10	-10	30	10	50	-10	10	10	-10	-10	-30	-30
-30	10	-10	-10	10	30	-10	-10	-30	-30	-30	10	-30	-10	-30	-10	-30
-36.6666666666667	23.3333333333333	63.3333333333333	23.3333333333333	-36.6666666666667	-36.6666666666667	83.3333333333333	-36.6666666666667	-36.6666666666667	-36.6666666666667	-16.6666666666667	3.33333333333334	3.33333333333334	3.33333333333334	-16.6666666666667	-36.6666666666667	-56.6666666666667
6.66666666666666	26.6666666666667	-33.3333333333333	26.6666666666667	-13.3333333333333	-13.3333333333333	-13.3333333333333	46.6666666666667	-33.3333333333333	46.6666666666667	-13.3333333333333	6.66666666666666	6.66666666666666	6.66666666666666	6.66666666666666	-13.3333333333333	-33.3333333333333
10	10	-10	-10	10	-10	10	30	10	-30	10	-10	-10	30	-30	30	-30
0	40	-40	40	-20	-20	0	60	0	-20	40	-40	0	0	0	-20	-40
23.3333333333333	3.33333333333334	-16.6666666666667	3.33333333333334	-16.6666666666667	3.33333333333334	3.33333333333334	-16.6666666666667	-36.6666666666667	23.3333333333333	63.3333333333333	3.33333333333334	-36.6666666666667	-36.6666666666667	-16.6666666666667	3.33333333333334	-36.6666666666667
6.66666666666667	6.66666666666667	6.66666666666667	-13.3333333333333	-13.3333333333333	6.66666666666667	26.6666666666667	26.6666666666667	26.6666666666667	6.66666666666667	6.66666666666667	26.6666666666667	-13.3333333333333	26.6666666666667	-13.3333333333333	-13.3333333333333	-13.3333333333333
16.6666666666667	-3.33333333333333	-3.33333333333333	-3.33333333333333	-3.33333333333333	-3.33333333333333	76.6666666666667	-23.3333333333333	16.6666666666667	-3.33333333333333	36.6666666666667	-3.33333333333333	16.6666666666667	-3.33333333333333	36.6666666666667	-23.3333333333333	-23.3333333333333
43.3333333333333	-16.6666666666667	23.3333333333333	-16.6666666666667	3.33333333333334	-36.6666666666667	43.3333333333333	3.33333333333334	63.3333333333333	-36.6666666666667	-16.6666666666667	23.3333333333333	43.3333333333333	3.33333333333334	3.33333333333334	-16.6666666666667	-36.6666666666667
13.3333333333333	13.3333333333333	-26.6666666666667	-26.6666666666667	13.3333333333333	13.3333333333333	-26.6666666666667	-26.6666666666667	-26.6666666666667	-46.6666666666667	-6.66666666666666	-26.6666666666667	-46.6666666666667	-6.66666666666666	-6.66666666666666	-46.6666666666667	-46.6666666666667
-40	20	60	-40	20	-20	0	0	-40	0	0	-20	60	-20	20	-20	-40
-13.3333333333333	-13.3333333333333	-13.3333333333333	46.6666666666667	-33.3333333333333	26.6666666666667	26.6666666666667	46.6666666666667	6.66666666666666	-33.3333333333333	-13.3333333333333	46.6666666666667	-13.3333333333333	66.6666666666667	-33.3333333333333	-33.3333333333333	-33.3333333333333
36.6666666666667	-23.3333333333333	16.6666666666667	-23.3333333333333	16.6666666666667	-23.3333333333333	-3.33333333333333	-3.33333333333333	-3.33333333333333	56.6666666666667	16.6666666666667	36.6666666666667	-23.3333333333333	36.6666666666667	16.6666666666667	16.6666666666667	-23.3333333333333
23.3333333333333	-16.6666666666667	-16.6666666666667	3.33333333333334	43.3333333333333	-36.6666666666667	-16.6666666666667	-16.6666666666667	-36.6666666666667	23.3333333333333	43.3333333333333	3.33333333333334	-36.6666666666667	-36.6666666666667	3.33333333333334	3.33333333333334	-36.6666666666667
0	0	-20	0	40	-20	-40	20	-40	-40	-40	-20	-20	20	40	0	-40
-16.6666666666667	3.33333333333334	23.3333333333333	-16.6666666666667	3.33333333333334	3.33333333333334	-16.6666666666667	43.3333333333333	3.33333333333334	-16.6666666666667	-16.6666666666667	-16.6666666666667	43.3333333333333	3.33333333333334	-36.6666666666667	3.33333333333334	-36.6666666666667
-6.66666666666666	-6.66666666666666	33.3333333333333	-26.6666666666667	53.3333333333333	-46.6666666666667	-6.66666666666666	-26.6666666666667	-46.6666666666667	-6.66666666666666	-6.66666666666666	-46.6666666666667	-6.66666666666666	-26.6666666666667	-26.6666666666667	-26.6666666666667	-46.6666666666667
-23.3333333333333	16.6666666666667	-23.3333333333333	-3.33333333333333	36.6666666666667	-3.33333333333333	-3.33333333333333	96.6666666666667	36.6666666666667	-3.33333333333333	-3.33333333333333	-23.3333333333333	-23.3333333333333	-3.33333333333333	-3.33333333333333	16.6666666666667	-23.3333333333333
10	-10	-10	-30	70	-30	10	-30	-10	10	-10	-30	30	30	10	-10	-30
23.3333333333333	3.33333333333334	-36.6666666666667	-16.6666666666667	3.33333333333334	23.3333333333333	-36.6666666666667	-16.6666666666667	23.3333333333333	3.33333333333334	3.33333333333334	-16.6666666666667	3.33333333333334	-16.6666666666667	23.3333333333333	-36.6666666666667	-36.6666666666667
-26.6666666666667	13.3333333333333	13.3333333333333	-26.6666666666667	13.3333333333333	13.3333333333333	-26.6666666666667	-6.66666666666667	-26.6666666666667	-26.6666666666667	-6.66666666666667	-26.6666666666667	13.3333333333333	-6.66666666666667	-26.6666666666667	13.3333333333333	-26.6666666666667
6.66666666666666	6.66666666666666	6.66666666666666	-13.3333333333333	-13.3333333333333	6.66666666666666	6.66666666666666	-33.3333333333333	6.66666666666666	6.66666666666666	-13.3333333333333	-13.3333333333333	6.66666666666666	-33.3333333333333	6.66666666666666	6.66666666666666	-33.3333333333333
-20	40	0	-20	-20	20	20	40	40	20	0	40	20	20	20	40	-20
70	-30	-30	-30	10	10	-10	10	-10	-10	10	-10	50	50	-10	70	-30
16.6666666666667	-23.3333333333333	-3.33333333333334	-43.3333333333333	76.6666666666667	-23.3333333333333	56.6666666666667	-43.3333333333333	-23.3333333333333	16.6666666666667	36.6666666666667	-3.33333333333334	-3.33333333333334	-23.3333333333333	-3.33333333333334	-43.3333333333333	-43.3333333333333
-6.66666666666666	13.3333333333333	13.3333333333333	13.3333333333333	-26.6666666666667	-6.66666666666666	-6.66666666666666	-26.6666666666667	-6.66666666666666	33.3333333333333	-46.6666666666667	13.3333333333333	-6.66666666666666	13.3333333333333	-26.6666666666667	33.3333333333333	-46.6666666666667
-26.6666666666667	13.3333333333333	33.3333333333333	-6.66666666666666	-6.66666666666666	-6.66666666666666	-26.6666666666667	-6.66666666666666	-26.6666666666667	-26.6666666666667	-6.66666666666666	-26.6666666666667	-6.66666666666666	-26.6666666666667	-6.66666666666666	-6.66666666666666	-46.6666666666667
-33.3333333333333	46.6666666666667	-33.3333333333333	26.6666666666667	-13.3333333333333	6.66666666666666	6.66666666666666	6.66666666666666	-13.3333333333333	-53.3333333333333	-13.3333333333333	-13.3333333333333	-33.3333333333333	6.66666666666666	-33.3333333333333	-13.3333333333333	-53.3333333333333
16.6666666666667	16.6666666666667	-23.3333333333333	-23.3333333333333	-3.33333333333334	16.6666666666667	-23.3333333333333	-23.3333333333333	-43.3333333333333	36.6666666666667	-3.33333333333334	-3.33333333333334	16.6666666666667	-3.33333333333334	-43.3333333333333	-23.3333333333333	-43.3333333333333
3.33333333333334	3.33333333333334	3.33333333333334	-36.6666666666667	23.3333333333333	3.33333333333334	-16.6666666666667	-36.6666666666667	-16.6666666666667	3.33333333333334	-16.6666666666667	23.3333333333333	3.33333333333334	3.33333333333334	-16.6666666666667	-16.6666666666667	-36.6666666666667
-16.6666666666667	-16.6666666666667	23.3333333333333	3.33333333333333	3.33333333333333	3.33333333333333	3.33333333333333	23.3333333333333	3.33333333333333	23.3333333333333	-16.6666666666667	3.33333333333333	23.3333333333333	3.33333333333333	3.33333333333333	23.3333333333333	-16.6666666666667
-33.3333333333333	-33.3333333333333	66.6666666666667	-33.3333333333333	6.66666666666666	26.6666666666667	-33.3333333333333	26.6666666666667	-33.3333333333333	-33.3333333333333	-53.3333333333333	-13.3333333333333	-33.3333333333333	-33.3333333333333	-33.3333333333333	-53.3333333333333	-53.3333333333333
6.66666666666666	6.66666666666666	-13.3333333333333	-13.3333333333333	-13.3333333333333	26.6666666666667	-33.3333333333333	-13.3333333333333	-33.3333333333333	-33.3333333333333	-13.3333333333333	-13.3333333333333	26.6666666666667	-53.3333333333333	-53.3333333333333	-13.3333333333333	-53.3333333333333
-13.3333333333333	-13.3333333333333	46.6666666666667	-13.3333333333333	6.66666666666666	-13.3333333333333	6.66666666666666	-13.3333333333333	-53.3333333333333	-33.3333333333333	46.6666666666667	6.66666666666666	-33.3333333333333	-13.3333333333333	26.6666666666667	-53.3333333333333	-53.3333333333333
13.3333333333333	33.3333333333333	-26.6666666666667	-26.6666666666667	13.3333333333333	-6.66666666666666	-46.6666666666667	-46.6666666666667	13.3333333333333	-6.66666666666666	-26.6666666666667	-6.66666666666666	-6.66666666666666	-26.6666666666667	-46.6666666666667	-46.6666666666667	-46.6666666666667
30	-10	10	-10	-10	-10	30	-10	-50	30	30	30	50	-10	-10	-30	-50
-30	10	-10	10	30	-10	50	-30	30	-30	-10	-10	-10	-10	50	30	-30
0	-40	-40	40	-20	60	-40	0	-40	20	0	60	0	40	-20	40	-40
-6.66666666666666	-26.6666666666667	-6.66666666666666	33.3333333333333	33.3333333333333	-26.6666666666667	33.3333333333333	-26.6666666666667	-6.66666666666666	-26.6666666666667	-26.6666666666667	-6.66666666666666	-26.6666666666667	-46.6666666666667	-46.6666666666667	-26.6666666666667	-46.6666666666667
0	-20	0	0	20	0	-20	0	0	0	-20	-40	-40	20	40	0	-40
16.6666666666667	-23.3333333333333	36.6666666666667	-23.3333333333333	-3.33333333333334	-3.33333333333334	-23.3333333333333	-23.3333333333333	-3.33333333333334	-3.33333333333334	-3.33333333333334	-23.3333333333333	56.6666666666667	-23.3333333333333	-3.33333333333334	-23.3333333333333	-43.3333333333333
6.66666666666666	26.6666666666667	-13.3333333333333	-13.3333333333333	-13.3333333333333	6.66666666666666	-13.3333333333333	-13.3333333333333	6.66666666666666	-33.3333333333333	6.66666666666666	-13.3333333333333	-13.3333333333333	-13.3333333333333	6.66666666666666	26.6666666666667	-33.3333333333333
6.66666666666667	26.6666666666667	-33.3333333333333	-13.3333333333333	-13.3333333333333	26.6666666666667	-73.3333333333333	-33.3333333333333	-33.3333333333333	-13.3333333333333	-73.3333333333333	6.66666666666667	-53.3333333333333	-73.3333333333333	-53.3333333333333	-53.3333333333333	-73.3333333333333
-3.33333333333333	-3.33333333333333	-23.3333333333333	-3.33333333333333	-3.33333333333333	36.6666666666667	-3.33333333333333	-3.33333333333333	56.6666666666667	16.6666666666667	16.6666666666667	16.6666666666667	16.6666666666667	76.6666666666667	16.6666666666667	16.6666666666667	-23.3333333333333
3.33333333333334	-16.6666666666667	23.3333333333333	-36.6666666666667	-16.6666666666667	43.3333333333333	-16.6666666666667	43.3333333333333	-16.6666666666667	-36.6666666666667	-36.6666666666667	-16.6666666666667	-16.6666666666667	-36.6666666666667	-36.6666666666667	23.3333333333333	-36.6666666666667
6.66666666666666	6.66666666666666	-13.3333333333333	-33.3333333333333	26.6666666666667	6.66666666666666	46.6666666666667	26.6666666666667	6.66666666666666	26.6666666666667	-13.3333333333333	26.6666666666667	-13.3333333333333	-13.3333333333333	26.6666666666667	-33.3333333333333	-33.3333333333333
60	-20	-20	-40	20	0	-20	40	20	0	-40	40	-40	-20	0	0	-40
-16.6666666666667	-16.6666666666667	83.3333333333333	-16.6666666666667	-16.6666666666667	-16.6666666666667	43.3333333333333	-16.6666666666667	3.33333333333334	3.33333333333334	3.33333333333334	-16.6666666666667	43.3333333333333	23.3333333333333	3.33333333333334	3.33333333333334	-36.6666666666667
-10	30	10	10	-10	-30	-30	-10	50	-10	10	-10	10	-30	10	10	-30
3.33333333333334	-16.6666666666667	-16.6666666666667	-16.6666666666667	3.33333333333334	43.3333333333333	3.33333333333334	3.33333333333334	-16.6666666666667	3.33333333333334	-16.6666666666667	43.3333333333333	-16.6666666666667	23.3333333333333	-36.6666666666667	23.3333333333333	-36.6666666666667
6.66666666666667	6.66666666666667	-13.3333333333333	-13.3333333333333	26.6666666666667	-13.3333333333333	46.6666666666667	-13.3333333333333	-13.3333333333333	6.66666666666667	6.66666666666667	26.6666666666667	66.6666666666667	-13.3333333333333	26.6666666666667	6.66666666666667	-13.3333333333333
6.66666666666666	26.6666666666667	-13.3333333333333	-13.3333333333333	-13.3333333333333	6.66666666666666	26.6666666666667	6.66666666666666	-13.3333333333333	-13.3333333333333	-13.3333333333333	6.66666666666666	-33.3333333333333	-13.3333333333333	6.66666666666666	26.6666666666667	-33.3333333333333
26.6666666666667	-13.3333333333333	-13.3333333333333	-13.3333333333333	26.6666666666667	-13.3333333333333	-33.3333333333333	6.66666666666666	-13.3333333333333	-13.3333333333333	6.66666666666666	-13.3333333333333	46.6666666666667	-33.3333333333333	66.6666666666667	46.6666666666667	-33.3333333333333
40	0	20	-20	0	-40	20	-20	-40	0	-20	20	-20	0	20	-20	-40
-6.66666666666667	13.3333333333333	-6.66666666666667	13.3333333333333	-6.66666666666667	-6.66666666666667	13.3333333333333	-6.66666666666667	33.3333333333333	33.3333333333333	-6.66666666666667	-6.66666666666667	-6.66666666666667	13.3333333333333	-6.66666666666667	-6.66666666666667	-26.6666666666667
63.3333333333333	3.33333333333334	-16.6666666666667	-36.6666666666667	-16.6666666666667	3.33333333333334	83.3333333333333	23.3333333333333	3.33333333333334	3.33333333333334	-16.6666666666667	3.33333333333334	-36.6666666666667	3.33333333333334	3.33333333333334	23.3333333333333	-36.6666666666667
-6.66666666666667	-6.66666666666667	13.3333333333333	-6.66666666666667	-6.66666666666667	13.3333333333333	-26.6666666666667	-26.6666666666667	-6.66666666666667	73.3333333333333	13.3333333333333	-26.6666666666667	-6.66666666666667	13.3333333333333	93.3333333333333	13.3333333333333	-26.6666666666667
-16.6666666666667	3.33333333333334	43.3333333333333	23.3333333333333	-36.6666666666667	-16.6666666666667	-36.6666666666667	3.33333333333334	-56.6666666666667	-16.6666666666667	-16.6666666666667	-16.6666666666667	3.33333333333334	-16.6666666666667	3.33333333333334	-36.6666666666667	-56.6666666666667
-3.33333333333334	16.6666666666667	36.6666666666667	-43.3333333333333	-23.3333333333333	16.6666666666667	-23.3333333333333	16.6666666666667	-23.3333333333333	16.6666666666667	-3.33333333333334	-3.33333333333334	-3.33333333333334	-3.33333333333334	16.6666666666667	-23.3333333333333	-43.3333333333333
-40	40	0	0	-20	20	0	-20	-20	60	-20	-20	80	-40	40	20	-40
26.6666666666667	6.66666666666666	-13.3333333333333	6.66666666666666	-13.3333333333333	-13.3333333333333	-13.3333333333333	26.6666666666667	26.6666666666667	26.6666666666667	6.66666666666666	6.66666666666666	46.6666666666667	6.66666666666666	26.6666666666667	66.6666666666667	-33.3333333333333
16.6666666666667	-23.3333333333333	-3.33333333333333	16.6666666666667	16.6666666666667	-23.3333333333333	-3.33333333333333	16.6666666666667	16.6666666666667	-3.33333333333333	-23.3333333333333	36.6666666666667	16.6666666666667	-23.3333333333333	-3.33333333333333	-3.33333333333333	-23.3333333333333
36.6666666666667	-23.3333333333333	16.6666666666667	16.6666666666667	-23.3333333333333	-23.3333333333333	36.6666666666667	-43.3333333333333	-23.3333333333333	-43.3333333333333	-3.33333333333334	16.6666666666667	-3.33333333333334	-3.33333333333334	16.6666666666667	-43.3333333333333	-43.3333333333333
-16.6666666666667	-16.6666666666667	23.3333333333333	-16.6666666666667	3.33333333333334	23.3333333333333	-36.6666666666667	-16.6666666666667	-16.6666666666667	3.33333333333334	23.3333333333333	3.33333333333334	-36.6666666666667	-16.6666666666667	23.3333333333333	3.33333333333334	-36.6666666666667
0	20	40	0	-40	-20	-20	0	40	20	20	20	0	0	100	40	-40
-13.3333333333333	-13.3333333333333	-13.3333333333333	-13.3333333333333	26.6666666666667	26.6666666666667	-33.3333333333333	-33.3333333333333	-13.3333333333333	46.6666666666667	-33.3333333333333	6.66666666666666	-33.3333333333333	-13.3333333333333	46.6666666666667	46.6666666666667	-33.3333333333333
-6.66666666666666	73.3333333333333	-26.6666666666667	-26.6666666666667	33.3333333333333	-46.6666666666667	13.3333333333333	-46.6666666666667	-26.6666666666667	-46.6666666666667	-6.66666666666666	13.3333333333333	13.3333333333333	-6.66666666666666	-46.6666666666667	13.3333333333333	-46.6666666666667
-20	0	0	20	20	-20	40	0	20	20	-20	20	40	0	60	20	-20
-26.6666666666667	-26.6666666666667	-6.66666666666666	13.3333333333333	-6.66666666666666	53.3333333333333	-26.6666666666667	13.3333333333333	-46.6666666666667	-46.6666666666667	-6.66666666666666	13.3333333333333	-26.6666666666667	-6.66666666666666	-6.66666666666666	-26.6666666666667	-46.6666666666667
13.3333333333333	33.3333333333333	-6.66666666666667	-26.6666666666667	-6.66666666666667	-6.66666666666667	13.3333333333333	73.3333333333333	13.3333333333333	33.3333333333333	13.3333333333333	13.3333333333333	-26.6666666666667	13.3333333333333	-6.66666666666667	-6.66666666666667	-26.6666666666667
-6.66666666666667	-26.6666666666667	13.3333333333333	33.3333333333333	13.3333333333333	-26.6666666666667	-6.66666666666667	33.3333333333333	13.3333333333333	33.3333333333333	-6.66666666666667	33.3333333333333	-26.6666666666667	-6.66666666666667	-6.66666666666667	33.3333333333333	-26.6666666666667
3.33333333333334	-16.6666666666667	-36.6666666666667	3.33333333333334	43.3333333333333	3.33333333333334	23.3333333333333	23.3333333333333	43.3333333333333	-16.6666666666667	-36.6666666666667	23.3333333333333	23.3333333333333	23.3333333333333	43.3333333333333	23.3333333333333	-36.6666666666667
-10	-10	10	10	10	-10	-30	10	50	50	-30	-30	10	50	-10	-10	-30
-10	-10	10	-10	10	10	-10	10	-30	-10	50	-10	10	30	-30	10	-30
-10	10	10	-10	-10	10	-10	-10	10	-30	-30	-10	10	-30	-10	-10	-30
-23.3333333333333	16.6666666666667	-3.33333333333334	-23.3333333333333	-3.33333333333334	36.6666666666667	-23.3333333333333	-3.33333333333334	16.6666666666667	-23.3333333333333	-3.33333333333334	-3.33333333333334	-43.3333333333333	16.6666666666667	-43.3333333333333	-3.33333333333334	-43.3333333333333
-10	30	-10	-10	30	-30	10	-10	30	-30	-50	-10	10	10	-30	10	-50
-6.66666666666667	33.3333333333333	-26.6666666666667	-26.6666666666667	13.3333333333333	13.3333333333333	33.3333333333333	-6.66666666666667	13.3333333333333	53.3333333333333	73.3333333333333	73.3333333333333	-6.66666666666667	-26.6666666666667	-26.6666666666667	-26.6666666666667	-26.6666666666667
-30	-30	30	10	10	10	-30	-30	-30	-10	-50	10	-50	10	-10	-30	-50
-16.6666666666667	-36.6666666666667	3.33333333333334	3.33333333333334	63.3333333333333	-16.6666666666667	3.33333333333334	23.3333333333333	-36.6666666666667	-36.6666666666667	23.3333333333333	-36.6666666666667	3.33333333333334	-36.6666666666667	3.33333333333334	-56.6666666666667	-56.6666666666667
-3.33333333333334	16.6666666666667	16.6666666666667	-3.33333333333334	-3.33333333333334	-23.3333333333333	-23.3333333333333	-23.3333333333333	-23.3333333333333	16.6666666666667	-3.33333333333334	-23.3333333333333	-3.33333333333334	-23.3333333333333	-3.33333333333334	16.6666666666667	-43.3333333333333
-6.66666666666667	-6.66666666666667	-6.66666666666667	13.3333333333333	-6.66666666666667	13.3333333333333	13.3333333333333	53.3333333333333	33.3333333333333	13.3333333333333	-6.66666666666667	13.3333333333333	33.3333333333333	-6.66666666666667	33.3333333333333	13.3333333333333	-26.6666666666667
-23.3333333333333	16.6666666666667	-23.3333333333333	-3.33333333333333	16.6666666666667	16.6666666666667	56.6666666666667	16.6666666666667	-3.33333333333333	-3.33333333333333	36.6666666666667	36.6666666666667	16.6666666666667	56.6666666666667	-3.33333333333333	36.6666666666667	-23.3333333333333
6.66666666666666	-13.3333333333333	6.66666666666666	-13.3333333333333	26.6666666666667	-13.3333333333333	-13.3333333333333	6.66666666666666	-33.3333333333333	46.6666666666667	-13.3333333333333	6.66666666666666	26.6666666666667	-13.3333333333333	26.6666666666667	46.6666666666667	-33.3333333333333
10	30	10	-30	10	-30	50	10	-30	90	-10	-10	-10	70	-10	-10	-30
13.3333333333333	-6.66666666666667	-6.66666666666667	-26.6666666666667	-26.6666666666667	53.3333333333333	13.3333333333333	33.3333333333333	-26.6666666666667	13.3333333333333	13.3333333333333	-26.6666666666667	13.3333333333333	33.3333333333333	53.3333333333333	-6.66666666666667	-26.6666666666667
13.3333333333333	-26.6666666666667	53.3333333333333	-26.6666666666667	-6.66666666666667	-6.66666666666667	33.3333333333333	33.3333333333333	-26.6666666666667	33.3333333333333	13.3333333333333	113.333333333333	33.3333333333333	-6.66666666666667	13.3333333333333	13.3333333333333	-26.6666666666667
16.6666666666667	-23.3333333333333	16.6666666666667	16.6666666666667	-23.3333333333333	-3.33333333333333	16.6666666666667	-3.33333333333333	96.6666666666667	36.6666666666667	-23.3333333333333	36.6666666666667	16.6666666666667	76.6666666666667	56.6666666666667	16.6666666666667	-23.3333333333333
-10	10	10	-10	10	-10	-10	-10	10	-10	-10	30	50	10	10	70	-30
-36.6666666666667	23.3333333333333	3.33333333333334	3.33333333333334	3.33333333333334	3.33333333333334	3.33333333333334	-16.6666666666667	3.33333333333334	23.3333333333333	-16.6666666666667	-16.6666666666667	-16.6666666666667	-36.6666666666667	43.3333333333333	-36.6666666666667	-36.6666666666667
10	-30	10	30	-10	-10	-10	-30	10	50	-30	30	50	-30	-10	-10	-50
10	-10	30	-30	10	-10	-10	-10	10	-30	-10	10	10	-10	70	-30	-30
30	-10	-10	10	10	-30	30	-10	-10	30	30	-30	30	10	-10	-10	-30
16.6666666666667	-3.33333333333333	-3.33333333333333	-3.33333333333333	-3.33333333333333	-3.33333333333333	16.6666666666667	-3.33333333333333	16.6666666666667	16.6666666666667	-3.33333333333333	16.6666666666667	16.6666666666667	-23.3333333333333	76.6666666666667	16.6666666666667	-23.3333333333333
30	10	-10	-30	10	-10	-30	-10	10	10	-30	-30	-10	-30	-30	-30	-50
-40	40	0	0	0	0	-20	-20	0	40	20	-20	-20	0	-40	60	-40
13.3333333333333	33.3333333333333	-46.6666666666667	-6.66666666666666	-6.66666666666666	13.3333333333333	-6.66666666666666	-46.6666666666667	-6.66666666666666	-46.6666666666667	-26.6666666666667	-26.6666666666667	-26.6666666666667	-26.6666666666667	-46.6666666666667	53.3333333333333	-46.6666666666667
13.3333333333333	-6.66666666666667	-6.66666666666667	13.3333333333333	-26.6666666666667	13.3333333333333	-6.66666666666667	13.3333333333333	33.3333333333333	33.3333333333333	-6.66666666666667	13.3333333333333	73.3333333333333	-6.66666666666667	53.3333333333333	-26.6666666666667	-26.6666666666667
30	-30	10	10	10	-30	30	-30	30	10	-10	10	10	30	-30	-30	-30
-13.3333333333333	-13.3333333333333	-13.3333333333333	-13.3333333333333	26.6666666666667	26.6666666666667	-33.3333333333333	6.66666666666666	-13.3333333333333	26.6666666666667	46.6666666666667	6.66666666666666	46.6666666666667	-13.3333333333333	6.66666666666666	26.6666666666667	-33.3333333333333
-33.3333333333333	6.66666666666666	6.66666666666666	46.6666666666667	6.66666666666666	-33.3333333333333	6.66666666666666	-13.3333333333333	6.66666666666666	6.66666666666666	46.6666666666667	-33.3333333333333	6.66666666666666	6.66666666666666	-33.3333333333333	-13.3333333333333	-33.3333333333333
-13.3333333333333	6.66666666666666	6.66666666666666	6.66666666666666	6.66666666666666	-13.3333333333333	6.66666666666666	26.6666666666667	26.6666666666667	6.66666666666666	-33.3333333333333	-13.3333333333333	6.66666666666666	-33.3333333333333	6.66666666666666	6.66666666666666	-33.3333333333333
-23.3333333333333	16.6666666666667	16.6666666666667	-43.3333333333333	16.6666666666667	16.6666666666667	76.6666666666667	56.6666666666667	-43.3333333333333	-23.3333333333333	16.6666666666667	56.6666666666667	36.6666666666667	-3.33333333333334	16.6666666666667	-3.33333333333334	-43.3333333333333
-36.6666666666667	3.33333333333334	3.33333333333334	3.33333333333334	3.33333333333334	23.3333333333333	-36.6666666666667	-16.6666666666667	-16.6666666666667	3.33333333333334	-16.6666666666667	-16.6666666666667	3.33333333333334	3.33333333333334	-36.6666666666667	3.33333333333334	-36.6666666666667
0	0	0	40	-20	-20	0	20	-20	0	20	0	20	60	-20	-20	-20
-20	40	0	0	0	-20	0	-20	0	40	20	0	-40	-20	0	20	-40
16.6666666666667	-3.33333333333334	16.6666666666667	16.6666666666667	-63.3333333333333	16.6666666666667	-63.3333333333333	-3.33333333333334	-63.3333333333333	-63.3333333333333	-23.3333333333333	-3.33333333333334	-23.3333333333333	-63.3333333333333	-43.3333333333333	-23.3333333333333	-63.3333333333333
30	10	-10	-30	10	-10	-10	30	10	10	50	10	30	-10	-30	10	-30
20	0	20	0	-20	-20	20	20	0	20	20	20	60	20	20	40	-20
-6.66666666666667	-6.66666666666667	33.3333333333333	13.3333333333333	-6.66666666666667	-26.6666666666667	13.3333333333333	33.3333333333333	13.3333333333333	13.3333333333333	-26.6666666666667	-26.6666666666667	-26.6666666666667	-26.6666666666667	-26.6666666666667	-6.66666666666667	-26.6666666666667
6.66666666666666	6.66666666666666	26.6666666666667	6.66666666666666	-33.3333333333333	-13.3333333333333	6.66666666666666	6.66666666666666	-13.3333333333333	-13.3333333333333	-13.3333333333333	-33.3333333333333	6.66666666666666	-13.3333333333333	-33.3333333333333	-53.3333333333333	-53.3333333333333
36.6666666666667	-3.33333333333334	16.6666666666667	-23.3333333333333	-43.3333333333333	16.6666666666667	-43.3333333333333	-23.3333333333333	16.6666666666667	-23.3333333333333	-43.3333333333333	-63.3333333333333	-43.3333333333333	-23.3333333333333	-3.33333333333334	-3.33333333333334	-63.3333333333333
23.3333333333333	3.33333333333334	-36.6666666666667	-16.6666666666667	3.33333333333334	23.3333333333333	3.33333333333334	-16.6666666666667	-36.6666666666667	23.3333333333333	3.33333333333334	-16.6666666666667	-16.6666666666667	43.3333333333333	3.33333333333334	-16.6666666666667	-36.6666666666667
13.3333333333333	13.3333333333333	-26.6666666666667	13.3333333333333	-6.66666666666667	-6.66666666666667	-6.66666666666667	13.3333333333333	-6.66666666666667	-26.6666666666667	13.3333333333333	-26.6666666666667	-26.6666666666667	33.3333333333333	33.3333333333333	33.3333333333333	-26.6666666666667
10	-10	-30	30	10	-10	-10	-30	-30	30	-10	10	-10	10	10	-10	-30
-23.3333333333333	-3.33333333333334	-23.3333333333333	36.6666666666667	56.6666666666667	-43.3333333333333	-3.33333333333334	-3.33333333333334	16.6666666666667	16.6666666666667	16.6666666666667	-3.33333333333334	-3.33333333333334	-43.3333333333333	-3.33333333333334	-43.3333333333333	-43.3333333333333
-10	-30	-10	-10	10	50	10	-10	-10	10	10	10	-30	-10	10	30	-30
26.6666666666667	26.6666666666667	-13.3333333333333	-33.3333333333333	-33.3333333333333	26.6666666666667	-33.3333333333333	26.6666666666667	-13.3333333333333	26.6666666666667	6.66666666666666	-13.3333333333333	-13.3333333333333	-13.3333333333333	-33.3333333333333	-13.3333333333333	-33.3333333333333
3.33333333333334	-16.6666666666667	-16.6666666666667	23.3333333333333	3.33333333333334	3.33333333333334	-16.6666666666667	-36.6666666666667	23.3333333333333	3.33333333333334	-16.6666666666667	-16.6666666666667	3.33333333333334	-16.6666666666667	3.33333333333334	43.3333333333333	-36.6666666666667
-20	-40	0	60	20	-20	-20	-40	-20	-40	-40	0	0	0	-20	0	-40
-6.66666666666667	13.3333333333333	-6.66666666666667	13.3333333333333	-26.6666666666667	13.3333333333333	53.3333333333333	13.3333333333333	13.3333333333333	13.3333333333333	-6.66666666666667	-26.6666666666667	-6.66666666666667	33.3333333333333	-26.6666666666667	-6.66666666666667	-26.6666666666667
0	-20	-40	20	20	20	0	0	-20	0	20	0	-20	-40	40	20	-40
6.66666666666667	-13.3333333333333	6.66666666666667	6.66666666666667	-13.3333333333333	6.66666666666667	6.66666666666667	46.6666666666667	-13.3333333333333	26.6666666666667	46.6666666666667	6.66666666666667	46.6666666666667	46.6666666666667	26.6666666666667	6.66666666666667	-13.3333333333333
70	-30	-10	-30	30	-30	-10	-30	-30	10	-10	-10	10	10	30	-10	-50
30	-30	10	10	10	-30	10	-30	-30	10	10	50	30	10	-10	-10	-30
16.6666666666667	16.6666666666667	-3.33333333333333	-3.33333333333333	-3.33333333333333	-23.3333333333333	-3.33333333333333	36.6666666666667	16.6666666666667	-3.33333333333333	16.6666666666667	-23.3333333333333	-3.33333333333333	-3.33333333333333	116.666666666667	-23.3333333333333	-23.3333333333333
-10	30	-30	30	-10	-10	50	30	-10	-30	-30	10	-30	-10	-10	-10	-30
3.33333333333334	3.33333333333334	-36.6666666666667	-16.6666666666667	63.3333333333333	-16.6666666666667	3.33333333333334	-36.6666666666667	-16.6666666666667	-16.6666666666667	-16.6666666666667	-16.6666666666667	23.3333333333333	63.3333333333333	3.33333333333334	23.3333333333333	-36.6666666666667
43.3333333333333	3.33333333333334	-16.6666666666667	23.3333333333333	-36.6666666666667	-16.6666666666667	-36.6666666666667	-36.6666666666667	23.3333333333333	23.3333333333333	23.3333333333333	43.3333333333333	-36.6666666666667	3.33333333333334	43.3333333333333	43.3333333333333	-36.6666666666667
-3.33333333333334	16.6666666666667	16.6666666666667	-3.33333333333334	-3.33333333333334	-23.3333333333333	36.6666666666667	-23.3333333333333	-3.33333333333334	-3.33333333333334	-43.3333333333333	16.6666666666667	-23.3333333333333	-23.3333333333333	16.6666666666667	-23.3333333333333	-43.3333333333333
-3.33333333333334	36.6666666666667	-3.33333333333334	-23.3333333333333	-3.33333333333334	-3.33333333333334	-23.3333333333333	16.6666666666667	16.6666666666667	-23.3333333333333	-23.3333333333333	-23.3333333333333	-3.33333333333334	-3.33333333333334	-23.3333333333333	-3.33333333333334	-43.3333333333333
-10	50	10	10	-30	-30	30	10	10	10	10	30	-10	10	10	10	-30
0	40	0	-20	-20	0	-20	0	20	0	20	0	60	40	20	0	-20
-33.3333333333333	-13.3333333333333	26.6666666666667	-13.3333333333333	26.6666666666667	6.66666666666666	-13.3333333333333	26.6666666666667	26.6666666666667	6.66666666666666	-13.3333333333333	46.6666666666667	-13.3333333333333	26.6666666666667	6.66666666666666	-33.3333333333333	-33.3333333333333
-23.3333333333333	-3.33333333333334	-3.33333333333334	36.6666666666667	-23.3333333333333	16.6666666666667	-23.3333333333333	-3.33333333333334	-43.3333333333333	16.6666666666667	-43.3333333333333	16.6666666666667	-3.33333333333334	-43.3333333333333	-43.3333333333333	-43.3333333333333	-43.3333333333333
-3.33333333333334	-23.3333333333333	-3.33333333333334	16.6666666666667	16.6666666666667	-3.33333333333334	16.6666666666667	-3.33333333333334	-23.3333333333333	-3.33333333333334	-23.3333333333333	-23.3333333333333	-3.33333333333334	-3.33333333333334	-23.3333333333333	-3.33333333333334	-43.3333333333333
-6.66666666666667	-6.66666666666667	13.3333333333333	33.3333333333333	-26.6666666666667	-6.66666666666667	33.3333333333333	-6.66666666666667	33.3333333333333	33.3333333333333	13.3333333333333	33.3333333333333	13.3333333333333	13.3333333333333	13.3333333333333	13.3333333333333	-26.6666666666667
0	0	-20	0	0	20	100	20	-20	0	40	20	20	80	-20	0	-20
-13.3333333333333	-13.3333333333333	6.66666666666666	-13.3333333333333	46.6666666666667	-13.3333333333333	-13.3333333333333	-53.3333333333333	-13.3333333333333	-33.3333333333333	6.66666666666666	-13.3333333333333	-13.3333333333333	6.66666666666666	46.6666666666667	6.66666666666666	-53.3333333333333
0	0	0	0	0	0	40	-20	20	40	20	-20	0	60	0	0	-20
-6.66666666666666	13.3333333333333	-6.66666666666666	-6.66666666666666	33.3333333333333	-26.6666666666667	-26.6666666666667	-46.6666666666667	33.3333333333333	-6.66666666666666	-26.6666666666667	-46.6666666666667	13.3333333333333	-6.66666666666666	-6.66666666666666	-26.6666666666667	-46.6666666666667
6.66666666666666	6.66666666666666	6.66666666666666	6.66666666666666	-13.3333333333333	-13.3333333333333	-13.3333333333333	-13.3333333333333	6.66666666666666	26.6666666666667	-13.3333333333333	6.66666666666666	-33.3333333333333	-13.3333333333333	26.6666666666667	-13.3333333333333	-33.3333333333333
26.6666666666667	-33.3333333333333	6.66666666666666	-13.3333333333333	26.6666666666667	-13.3333333333333	-13.3333333333333	6.66666666666666	106.666666666667	6.66666666666666	6.66666666666666	46.6666666666667	66.6666666666667	-33.3333333333333	6.66666666666666	6.66666666666666	-33.3333333333333
13.3333333333333	-26.6666666666667	33.3333333333333	13.3333333333333	-6.66666666666667	-26.6666666666667	33.3333333333333	53.3333333333333	13.3333333333333	-6.66666666666667	13.3333333333333	13.3333333333333	33.3333333333333	33.3333333333333	13.3333333333333	13.3333333333333	-26.6666666666667
16.6666666666667	16.6666666666667	-3.33333333333333	-23.3333333333333	-3.33333333333333	-3.33333333333333	36.6666666666667	-3.33333333333333	36.6666666666667	-23.3333333333333	-23.3333333333333	-3.33333333333333	-3.33333333333333	36.6666666666667	36.6666666666667	36.6666666666667	-23.3333333333333
3.33333333333334	43.3333333333333	3.33333333333334	-36.6666666666667	3.33333333333334	-16.6666666666667	-16.6666666666667	43.3333333333333	-36.6666666666667	3.33333333333334	-36.6666666666667	-16.6666666666667	3.33333333333334	3.33333333333334	3.33333333333334	3.33333333333334	-36.6666666666667
-6.66666666666666	13.3333333333333	13.3333333333333	-26.6666666666667	13.3333333333333	-6.66666666666666	-26.6666666666667	-26.6666666666667	13.3333333333333	-6.66666666666666	13.3333333333333	-26.6666666666667	33.3333333333333	-46.6666666666667	-46.6666666666667	-46.6666666666667	-46.6666666666667
63.3333333333333	-36.6666666666667	3.33333333333334	-16.6666666666667	3.33333333333334	-16.6666666666667	23.3333333333333	-16.6666666666667	3.33333333333334	-16.6666666666667	23.3333333333333	-36.6666666666667	3.33333333333334	-16.6666666666667	-16.6666666666667	3.33333333333334	-36.6666666666667
30	10	10	10	-30	-30	-10	10	10	10	10	-10	10	-10	-30	70	-30
26.6666666666667	6.66666666666666	-13.3333333333333	6.66666666666666	-13.3333333333333	-13.3333333333333	46.6666666666667	-13.3333333333333	46.6666666666667	6.66666666666666	26.6666666666667	26.6666666666667	6.66666666666666	-13.3333333333333	-33.3333333333333	-33.3333333333333	-33.3333333333333
-13.3333333333333	26.6666666666667	-33.3333333333333	46.6666666666667	26.6666666666667	-53.3333333333333	26.6666666666667	-53.3333333333333	-33.3333333333333	-33.3333333333333	-13.3333333333333	-13.3333333333333	6.66666666666666	-33.3333333333333	-53.3333333333333	-13.3333333333333	-53.3333333333333
16.6666666666667	16.6666666666667	-23.3333333333333	-3.33333333333333	16.6666666666667	-23.3333333333333	16.6666666666667	36.6666666666667	16.6666666666667	16.6666666666667	16.6666666666667	16.6666666666667	56.6666666666667	16.6666666666667	36.6666666666667	-23.3333333333333	-23.3333333333333
6.66666666666666	26.6666666666667	26.6666666666667	-33.3333333333333	-13.3333333333333	-13.3333333333333	-33.3333333333333	26.6666666666667	26.6666666666667	-13.3333333333333	-13.3333333333333	6.66666666666666	-13.3333333333333	26.6666666666667	-13.3333333333333	6.66666666666666	-33.3333333333333
-16.6666666666667	3.33333333333334	-36.6666666666667	63.3333333333333	3.33333333333334	-16.6666666666667	3.33333333333334	-56.6666666666667	-16.6666666666667	3.33333333333334	-16.6666666666667	-36.6666666666667	-56.6666666666667	-16.6666666666667	-36.6666666666667	-36.6666666666667	-56.6666666666667
-10	30	-10	30	-10	-30	-10	30	50	30	-30	10	10	-30	-10	30	-30
10	-10	-10	10	-10	10	-10	10	30	30	90	-10	30	30	-10	-10	-30
-10	10	30	10	-10	-30	-10	70	-30	-10	30	50	10	30	-10	-30	-30
40	20	-20	0	-20	-20	40	20	-20	0	20	0	40	0	0	40	-20
26.6666666666667	6.66666666666666	-33.3333333333333	-33.3333333333333	-13.3333333333333	46.6666666666667	-13.3333333333333	6.66666666666666	-13.3333333333333	6.66666666666666	-13.3333333333333	6.66666666666666	-13.3333333333333	-13.3333333333333	-33.3333333333333	-13.3333333333333	-33.3333333333333
23.3333333333333	-16.6666666666667	-16.6666666666667	-16.6666666666667	3.33333333333334	23.3333333333333	-36.6666666666667	3.33333333333334	103.333333333333	23.3333333333333	23.3333333333333	-36.6666666666667	-36.6666666666667	3.33333333333334	-36.6666666666667	-16.6666666666667	-36.6666666666667
16.6666666666667	-23.3333333333333	-23.3333333333333	-3.33333333333333	-3.33333333333333	36.6666666666667	-3.33333333333333	16.6666666666667	-3.33333333333333	-23.3333333333333	36.6666666666667	16.6666666666667	36.6666666666667	16.6666666666667	36.6666666666667	16.6666666666667	-23.3333333333333
23.3333333333333	-16.6666666666667	3.33333333333334	3.33333333333334	3.33333333333334	-16.6666666666667	-16.6666666666667	3.33333333333334	-16.6666666666667	3.33333333333334	-16.6666666666667	-16.6666666666667	23.3333333333333	3.33333333333334	-16.6666666666667	-16.6666666666667	-36.6666666666667
-33.3333333333333	-13.3333333333333	26.6666666666667	26.6666666666667	-13.3333333333333	6.66666666666666	26.6666666666667	26.6666666666667	-33.3333333333333	-33.3333333333333	26.6666666666667	-13.3333333333333	-33.3333333333333	-33.3333333333333	6.66666666666666	6.66666666666666	-33.3333333333333
0	20	20	0	-20	-20	20	40	-20	20	0	-20	-20	40	0	0	-20
23.3333333333333	-16.6666666666667	3.33333333333334	23.3333333333333	-16.6666666666667	-16.6666666666667	3.33333333333334	-16.6666666666667	-16.6666666666667	63.3333333333333	3.33333333333334	23.3333333333333	-16.6666666666667	3.33333333333334	-16.6666666666667	-16.6666666666667	-36.6666666666667
-6.66666666666667	-6.66666666666667	-66.6666666666667	-6.66666666666667	113.333333333333	-26.6666666666667	-46.6666666666667	-46.6666666666667	-46.6666666666667	-46.6666666666667	13.3333333333333	-66.6666666666667	-26.6666666666667	-46.6666666666667	-66.6666666666667	-66.6666666666667	-86.6666666666667
-26.6666666666667	-6.66666666666667	53.3333333333333	-6.66666666666667	-6.66666666666667	-6.66666666666667	-26.6666666666667	13.3333333333333	33.3333333333333	-6.66666666666667	53.3333333333333	13.3333333333333	13.3333333333333	13.3333333333333	13.3333333333333	53.3333333333333	-26.6666666666667
0	0	-20	0	0	20	20	0	-40	0	-20	0	20	0	0	-20	-40
-23.3333333333333	-3.33333333333334	-23.3333333333333	-3.33333333333334	-23.3333333333333	76.6666666666667	-43.3333333333333	16.6666666666667	-23.3333333333333	-23.3333333333333	-3.33333333333334	-3.33333333333334	-23.3333333333333	-3.33333333333334	-23.3333333333333	-43.3333333333333	-43.3333333333333
3.33333333333334	-36.6666666666667	-16.6666666666667	23.3333333333333	23.3333333333333	3.33333333333334	23.3333333333333	3.33333333333334	3.33333333333334	-16.6666666666667	23.3333333333333	-16.6666666666667	-16.6666666666667	3.33333333333334	3.33333333333334	3.33333333333334	-36.6666666666667
10	-30	10	-10	10	10	30	30	-10	10	30	-10	10	50	10	10	-30
-36.6666666666667	3.33333333333334	-16.6666666666667	-16.6666666666667	43.3333333333333	23.3333333333333	-16.6666666666667	-16.6666666666667	-16.6666666666667	43.3333333333333	-16.6666666666667	-16.6666666666667	63.3333333333333	3.33333333333334	-36.6666666666667	-16.6666666666667	-36.6666666666667
-16.6666666666667	3.33333333333334	-16.6666666666667	23.3333333333333	-16.6666666666667	23.3333333333333	3.33333333333334	-16.6666666666667	3.33333333333334	3.33333333333334	3.33333333333334	23.3333333333333	-36.6666666666667	23.3333333333333	-16.6666666666667	23.3333333333333	-36.6666666666667
40	-20	0	0	-20	0	0	-40	-20	-20	-40	-20	0	-20	0	-40	-40
-30	-10	30	-10	50	-30	-10	10	-10	-10	-10	90	10	30	10	30	-30
23.3333333333333	3.33333333333334	-16.6666666666667	3.33333333333334	-36.6666666666667	23.3333333333333	-16.6666666666667	3.33333333333334	-16.6666666666667	3.33333333333334	-36.6666666666667	3.33333333333334	-36.6666666666667	-56.6666666666667	23.3333333333333	23.3333333333333	-56.6666666666667
-6.66666666666667	-6.66666666666667	-6.66666666666667	13.3333333333333	-6.66666666666667	13.3333333333333	-26.6666666666667	-6.66666666666667	13.3333333333333	13.3333333333333	-6.66666666666667	33.3333333333333	13.3333333333333	13.3333333333333	13.3333333333333	13.3333333333333	-26.6666666666667
-13.3333333333333	-13.3333333333333	-13.3333333333333	6.66666666666667	6.66666666666667	26.6666666666667	6.66666666666667	6.66666666666667	6.66666666666667	6.66666666666667	6.66666666666667	26.6666666666667	46.6666666666667	26.6666666666667	46.6666666666667	6.66666666666667	-13.3333333333333
-23.3333333333333	-3.33333333333334	56.6666666666667	-3.33333333333334	-3.33333333333334	-23.3333333333333	-23.3333333333333	-3.33333333333334	-43.3333333333333	-3.33333333333334	-23.3333333333333	-3.33333333333334	-23.3333333333333	36.6666666666667	16.6666666666667	-43.3333333333333	-43.3333333333333
10	-30	-10	10	30	-10	10	-30	-10	10	10	50	-30	10	-10	-10	-30
[truncated: 296,087 more chars]
