# Supplementary material for: Neuronal tuning and population representations of shape and category in human visual cortex
Source: Nat Commun. 2024 May 30;15:4608. doi: 10.1038/s41467-024-49078-3 (PMC11139926; doi:10.1038/s41467-024-49078-3)
Supplement: Supplementary file 3 — Source Data [file 41467_2024_49078_MOESM3_ESM.zip › Source data/Figure_3A_4A-MUA.txt]

----------------------------------------------------------------------------------------------------------------ARRAY 1----------------------------------------------------------------------------------------------------------------------------------------------------------------------------------------------------------------------------------------------------------------------------------------…
DIMENSIONS: CHANNELS X CONDITIONS
SHAPE SORTING
CONDITIONS: 'Shape 6'	'Shape 6'	'Shape 6'	'Shape 6'	'Shape 6'	'Shape 6'	'Shape 1'	'Shape 1'	'Shape 1'	'Shape 1'	'Shape 1'	'Shape 1'	'Shape 5'	'Shape 5'	'Shape 5'	'Shape 5'	'Shape 5'	'Shape 5'	'Shape 2'	'Shape 2'	'Shape 2'	'Shape 2'	'Shape 2'	'Shape 2'	'Shape 3'	'Shape 3'	'Shape 3'	'Shape 3'	'Shape 3'	'Shape 3'	'Shape 8'	'Shape 8'	'Shape 8'	'Shape 8'	'Shape 8'	'Shape 8'	'Shape 4'	'Shape 4'	'Shape 4'	'Shape 4'	'Shape 4'	'Shape 4'	'Shape 7'	'Shape 7'	'Shape 7'	'Shape 7'	'Shape 7'	'Shape 7'	'Shape 9'	'Shape 9'
DATA
0.837751915566299	3.20554041114700	1.94308109885798	1.62340256055303	1.58005631807100	1.33081542379935	2.51741881174483	2.28443275840394	0.886516438358578	1.35790682535062	0.994882044563645	0.214649679887167	1.85638861389392	0.973208923322632	0.474727134779326	0.702294907809965	0.832333635256045	0.837751915566299	1.93766281854772	3.82864264682613	2.63662097857040	1.30372402224808	1.00571860518415	1.79678753048114	3.09175652463168	1.20077669635327	0.826915354945792	0.994882044563645	1.21161325697378	2.37654352367824	0.377198089194767	2.01351874289127	0.723968029050979	0.702294907809966	1.47169071186594	1.83471549265291	2.10021122785532	2.36570696305773	2.24108651592191	2.54451021329610	1.40667134814290	1.60714771962227	-0.207976184312592	0.447635733228060	0.799823953394525	0.788987392774019	1.06531968859694	0.751059430602246	2.32236072057571	1.13575733263023
-0.0562643356254990	1.08699280983795	1.03822828704567	0.485563695399833	-0.229649305553606	0.848588476186805	-0.132120259969046	0.155048596474380	-0.478890199825258	-0.386779434550952	0.545164778812620	-0.733549374407164	0.512655096951100	-0.224231025243352	0.155048596474381	-0.0562643356254989	0.593929301604899	0.539746498502366	-0.370524593620192	-0.272995548035632	0.556001339433126	-0.879842942784004	0.0737743918205804	-0.115865419038286	0.745641150291992	0.794405673084272	0.0466829902693139	0.360943248264006	0.388034649815273	0.984045483943138	-0.175466502451072	0.230904520817927	0.436799172607553	1.98642734134000	0.425962611987046	0.615602422845913	0.772732551843259	-0.706457972855898	-0.679366571304631	0.285087323920460	0.241741081438434	-0.505981601376525	-0.148375100899806	-0.744385935027671	-0.197139623692085	0.111702353992354	0.442217452917806	0.393452930125526	1.41750790876340	1.21161325697378
0.160466876784634	-0.272995548035632	0.956954082391873	0.0737743918205804	-1.08031931426338	-1.17784835984794	-0.115865419038286	-0.722712813786658	-1.03697307178135	-1.39999785256832	-0.462635358894498	-1.20493976139920	-1.26454084481199	-0.831078419991724	0.295923884540967	-0.890679503404511	-1.26995912512224	-0.711876253166151	-0.105028858417779	-0.733549374407164	-0.771477336578937	-0.105028858417779	-0.684784851614884	0.111702353992354	0.165885157094887	0.0141733084077938	-1.08573759457363	-1.03697307178135	-1.06406447333262	-0.874424662473750	-0.684784851614884	-0.549327843858551	-0.966535427748057	-1.10199243550439	-1.26454084481199	-0.348851472379179	-1.08573759457363	-2.33736034624215	-1.28621396605300	-1.01529995054034	-1.15075695829667	-0.874424662473750	-1.53545486032466	-0.419289116412471	-0.625183768202098	0.247159361748687	-0.955698867127550	0.788987392774019	-0.608928927271338	-0.142956820589552
-0.224231025243352	-0.370524593620192	0.0304281493385541	-0.950280586817297	-0.489726760445765	-0.235067585863859	-1.29705052667351	-0.500563321066271	-0.592674086340578	-0.430125677032978	-0.836496700301977	-0.771477336578937	-1.15075695829667	-1.13450211736591	-0.636020328822604	-1.26454084481199	-0.197139623692086	-0.224231025243352	-0.197139623692085	-0.105028858417779	-0.321760070827912	-0.571000965099564	-0.565582684789311	-0.576419245409818	-0.912352624645524	-0.776895616889191	-1.26454084481199	-0.966535427748057	-0.305505229897152	-0.554746124168805	-1.47585377691187	-0.338014911758672	-0.413870836102218	-0.776895616889191	-0.896097783714764	-0.955698867127550	-1.03155479147110	-1.04239135209160	-0.722712813786657	-0.262158987415125	0.106284073682100	-0.327178351138165	-0.917770904955777	-1.16159351891718	-0.971953708058310	-1.04780963240186	-1.54629142094516	-0.966535427748057	-1.37290645101706	-0.706457972855898
0.144212035853874	1.33623370410960	2.01893702320152	1.00030032487390	0.350106687643500	1.41750790876340	-0.294668669276645	0.523491657571606	0.864843317117565	0.507236816640846	0.734804589671485	-0.554746124168804	1.27121434038656	0.572256180363886	1.21703153728403	-0.0291729340742326	1.14659389325074	1.00571860518415	1.04364656735592	0.621020703156166	0.870261597427819	-0.484308480135512	-0.126701979658792	0.496400256020339	0.388034649815273	0.214649679887167	0.323015286092233	-0.316341790517659	-0.105028858417779	0.274250763299953	0.149630316164127	0.382616369505020	1.27121434038656	0.994882044563645	1.38499822690188	0.480145415089579	-0.440962237653485	-0.771477336578937	-0.755222495648177	-0.516818161997031	-0.408452555791965	-0.321760070827912	-0.533073002927791	0.0412647099590605	0.653530385017686	-0.403034275481712	0.518073377261353	1.50420039372746	-0.760640775958431	-0.462635358894498
0.404289490746033	1.35790682535062	1.05448312797643	0.637275544086926	2.05144670506304	0.263414202679447	0.669785225948446	0.929862680840605	0.946117521771365	0.902771279289339	1.60714771962227	0.360943248264007	0.512655096951100	0.463890574158820	0.680621786568952	0.0629378312000738	0.588511021294646	0.783569112463766	0.854006756497059	0.371779808884513	0.496400256020339	0.192976558646153	0.187558278335900	0.604765862225406	0.268832482989700	1.52587351496847	0.507236816640846	0.490981975710087	1.58547459838126	0.821497074635539	-0.191721343381832	1.86180689420418	0.599347581915153	1.06531968859694	1.37957994659163	0.371779808884513	0.160466876784634	0.826915354945792	0.566837900053632	1.18452185542251	0.241741081438433	0.897352998979085	0.138793755543620	-0.755222495648177	-0.598092366650831	0.528909937881860	0.0900292327513405	-0.468053639204751	-0.511399881686778	0.0900292327513406
-1.22119460232996	-0.310923510207405	-1.36748817070680	-1.38916129194782	-0.451798798273992	-1.36206989039655	-0.684784851614884	-0.820241859371217	0.0683561115103272	-0.663111730373871	-0.608928927271338	-0.598092366650831	-0.809405298750711	-0.858169821542991	-0.451798798273992	-0.505981601376525	-0.424707396722725	-0.0237546537639791	0.198394838956407	-0.137538540279299	0.371779808884513	-0.164629941830566	-0.825660139681471	-0.944862306507044	-0.462635358894498	-0.554746124168805	-0.831078419991724	-0.375942873930445	-0.0400094946947392	-0.495145040756018	0.0250098690283008	-0.0345912143844860	-0.272995548035632	-0.825660139681471	0.106284073682100	-0.327178351138165	-1.04239135209160	0.214649679887167	-0.0941922977972722	-0.272995548035632	-0.668530010684124	-0.657693450063618	-1.28621396605300	-0.836496700301977	-0.0779374568665124	-1.27537740543250	-0.999045109609577	-0.988208548989070	-1.01529995054034	-0.858169821542991
-0.365106313309938	1.43918103000442	0.100865793371847	-0.744385935027671	0.0575195508898207	-0.408452555791965	0.713131468430472	-0.262158987415125	0.447635733228060	-0.571000965099565	-0.310923510207405	0.848588476186805	0.431380892297300	0.00333674778728733	0.951535802081618	-1.06406447333262	1.22244981759428	1.22786809790454	-0.327178351138165	-1.05864619302236	0.00875502809754080	0.00875502809754092	-0.283832108656139	-1.28621396605300	-0.0454277750049923	-0.738967654717417	-0.0291729340742325	-0.332596631448418	0.00333674778728756	-0.305505229897152	-1.69258498932200	-0.327178351138165	0.675203506258699	-0.0291729340742324	-1.02613651116084	-0.159211661520312	-1.21035804170946	-0.571000965099565	-0.478890199825258	-0.581837525720071	-0.262158987415126	-0.175466502451072	-1.55170970125542	-0.971953708058310	-0.663111730373871	-0.738967654717417	-0.0508460553152457	-1.40541613287858	-1.76302263335530	-0.982790268678817
-0.793150457819951	0.344688407333246	-0.386779434550952	-0.917770904955777	-0.386779434550952	-0.218812744933099	-0.0833557371767657	0.393452930125526	-0.202557904002339	-0.554746124168805	-0.00749981283321927	-0.175466502451072	-0.782313897199444	0.0629378312000740	-1.02613651116084	-0.934025745886537	-0.381361154240698	-0.0725191765562591	-0.939444026196790	-0.213394464622845	0.458472293848566	0.138793755543620	0.0304281493385540	-1.05322791271211	0.350106687643500	-0.218812744933099	0.263414202679447	0.821497074635539	0.268832482989700	-0.386779434550952	-0.798568738130204	-0.988208548989070	-0.451798798273991	0.106284073682100	-1.82262371676808	-1.47043549660162	0.285087323920461	0.257995922369194	0.0846109524410871	0.669785225948446	0.00875502809754069	0.415126051366540	-1.05864619302236	-0.0725191765562590	-1.02071823085059	-1.16701179922743	-1.99600868669619	-1.26454084481199	-0.0237546537639792	0.317597005781980
-0.500563321066271	-0.549327843858551	-1.02613651116084	-0.484308480135511	0.144212035853874	-0.316341790517659	0.415126051366540	-0.831078419991724	-0.278413828345885	-0.733549374407164	-1.18326664015819	-0.825660139681471	0.328433566402487	0.593929301604900	-0.446380517963738	-0.988208548989070	-0.0887740174870190	-0.375942873930445	0.518073377261353	1.18452185542251	0.940699241461112	0.328433566402487	0.127957194923114	0.127957194923114	0.122538914612860	-0.289250388966392	0.350106687643500	-0.267577267725379	0.350106687643500	0.951535802081618	-1.29163224636326	0.0521012705795674	-0.663111730373871	-1.51920001939390	-0.213394464622845	-0.663111730373871	0.425962611987046	-0.191721343381832	0.707713188120219	1.04906484766618	0.463890574158820	0.805242233704779	-0.706457972855898	-0.348851472379178	-0.473471919515005	-0.755222495648177	-1.35665161008630	-1.36206989039655	0.512655096951100	-0.625183768202098
-0.619765487891844	0.274250763299954	0.198394838956407	-0.321760070827912	-0.115865419038286	-0.527654722617538	0.631857263776672	0.0412647099590607	0.799823953394526	-0.159211661520312	-0.603510646961084	0.133375475233367	-1.10741071581464	0.897352998979085	0.236322801128180	-0.343433192068925	-0.0887740174870191	-0.0129180931434726	0.583092740984393	0.301342164851220	0.523491657571606	0.545164778812619	-0.636020328822605	0.610184142535660	-0.565582684789311	0.263414202679447	0.485563695399833	-0.408452555791965	0.312178725471727	-0.0941922977972727	-0.142956820589552	0.279669043610207	0.0358464296488073	0.723968029050980	1.02739172642517	-0.332596631448418	1.24412293883530	0.751059430602245	0.518073377261353	0.301342164851220	-0.267577267725379	-0.365106313309938	-1.10199243550439	-1.03697307178135	-0.852751541232737	-0.538491283238045	-1.28079568574275	-0.478890199825258	-0.603510646961084	-0.359688032999685
-0.365106313309939	-0.533073002927791	0.388034649815273	-1.10741071581464	0.252577642058940	-0.749804215337924	-0.581837525720071	0.301342164851220	-0.571000965099564	-0.300086949586899	0.0683561115103273	-1.00446338991983	0.0737743918205809	-0.571000965099564	-0.338014911758672	-1.16159351891718	-0.603510646961085	0.0412647099590606	0.160466876784634	0.366361528574260	-0.468053639204752	-1.14533867798642	-0.392197714861205	-0.343433192068925	-0.397615995171458	-0.289250388966392	-0.370524593620192	-0.906934344335270	0.252577642058940	-0.0562643356254990	-1.17784835984794	0.339270127022993	-0.793150457819951	-0.397615995171458	-0.278413828345885	-0.115865419038286	-0.159211661520312	0.583092740984393	-0.256740707104872	-1.03697307178135	0.274250763299953	-0.793150457819951	-0.00208153252296591	0.138793755543620	-0.197139623692085	-0.701039692545644	-0.348851472379178	0.295923884540967	-0.787732177509697	-0.365106313309938
-0.917770904955777	-0.0779374568665124	-0.934025745886537	-0.939444026196790	-1.32956020853503	-0.435543957343231	-0.646856889443111	-0.229649305553605	-0.126701979658792	0.0629378312000738	0.247159361748687	-0.365106313309938	-0.381361154240698	-0.159211661520312	-0.240485866174112	-0.403034275481712	0.0791926721308340	-0.354269752689432	-0.338014911758672	0.106284073682101	-0.711876253166151	-0.446380517963738	-1.00446338991983	-0.939444026196790	-0.636020328822604	0.637275544086926	-0.435543957343232	-0.413870836102218	-0.560164404479058	-0.207976184312592	-0.841914980612231	-0.749804215337924	-0.403034275481711	-0.121283699348539	-0.717294533476404	-1.03155479147110	-1.52461829970415	0.469308854469073	-0.554746124168804	-0.814823579060964	-0.338014911758672	-0.831078419991724	-0.841914980612231	0.333851846712740	-0.00749981283321927	0.664366945638192	-1.10199243550439	-0.717294533476404	-0.489726760445765	0.192976558646154
1.69925848489658	1.61256599993252	3.40059850231612	0.751059430602246	2.59327473608837	1.35790682535062	1.33623370410960	1.83471549265291	2.57160161484736	1.93766281854772	0.816078794325286	1.87264345482468	0.913607839909845	-0.207976184312592	1.93224453823747	0.875679877738072	2.38738008429875	-0.381361154240698	2.83167906973952	0.263414202679447	1.63423912117354	1.85638861389392	1.67216708334531	1.43376274969416	1.42292618907366	1.69925848489658	2.23566823561166	0.951535802081619	1.08699280983795	0.951535802081618	2.26817791747317	1.01655516580466	1.11950249169947	0.192976558646154	-0.121283699348539	2.60952957701913	2.49574569050381	2.32777900088596	1.78595096986063	1.63965740148379	1.09782937045846	1.88889829575544	-0.576419245409818	0.490981975710087	0.799823953394525	0.610184142535660	-1.49210861784263	-1.14533867798642	-0.327178351138165	-0.386779434550952
0.534328218192113	2.35487040243723	0.518073377261353	2.06228326568355	-0.359688032999685	0.891934718668832	-0.327178351138165	0.0575195508898209	0.967790643012379	-1.10199243550439	2.20315855375014	-0.0833557371767657	1.67216708334531	0.415126051366540	0.490981975710086	0.257995922369194	1.90515313668620	-0.841914980612231	-0.787732177509697	1.30914230255834	0.805242233704779	0.106284073682100	-0.419289116412472	-0.901516064025017	1.41208962845315	1.63423912117354	1.03822828704567	-0.462635358894498	0.745641150291992	2.49574569050381	-0.457217078584245	-0.327178351138165	0.00333674778728768	2.02977358382203	-0.690203131925138	0.881098158048325	1.22786809790454	1.51503695434796	2.60411129670888	1.70467676520683	-0.186303063071579	0.778150832153512	-0.776895616889191	1.11950249169947	-0.0291729340742326	-0.630602048512351	0.821497074635539	1.34707026473011	1.27121434038656	1.99726390196051
2.03519186413228	2.31694244026546	3.67151251782878	1.45001759062492	2.92920811532408	2.28443275840394	2.34945212212698	3.83406092713638	2.79916938787800	1.68842192427607	2.73956830446521	0.734804589671486	1.15201217356099	0.485563695399833	2.91295327439332	0.848588476186805	4.15373946544133	3.64442111627752	1.16826701449175	1.26579606007631	0.312178725471727	0.978627203632885	0.864843317117566	0.599347581915152	1.41750790876340	1.61256599993252	2.44698116771153	1.57463803776075	1.56380147714024	1.16284873418150	1.75344128799911	1.80762409110164	3.23805009300852	1.05448312797643	2.10562950816558	0.621020703156166	0.891934718668832	2.58243817546787	2.09479294754507	0.691458347189459	1.00030032487390	0.539746498502366	0.409707771056287	0.675203506258699	4.34879755661045	2.07853810661431	0.583092740984392	2.57701989515761	0.306760445161474	-0.473471919515005
-0.327178351138165	0.111702353992354	0.778150832153512	-0.820241859371217	-0.386779434550952	0.122538914612861	-1.47043549660162	0.230904520817927	0.891934718668832	-0.803987018440457	-0.435543957343231	-0.0183363734537259	-0.321760070827912	-0.825660139681471	-0.408452555791965	-2.20190333848581	0.669785225948446	-0.0237546537639790	-0.451798798273992	-0.245904146484365	-0.392197714861205	0.295923884540967	-0.598092366650831	-0.283832108656139	-0.511399881686778	-0.419289116412472	-0.0833557371767658	-0.728131094096911	-0.365106313309939	0.160466876784634	-0.451798798273991	-0.0941922977972723	0.404289490746033	-0.0291729340742325	0.539746498502366	-0.598092366650831	-0.126701979658792	-0.170048222140819	0.00333674778728744	-0.874424662473750	-0.587255806030325	-0.771477336578937	-0.782313897199444	-0.381361154240698	0.344688407333246	-0.587255806030325	-0.966535427748057	-1.05322791271211	0.176721717715393	-0.543909563548298
0.902771279289339	1.33081542379935	1.68300364396582	-0.148375100899805	2.84793391067028	1.14659389325074	1.73176816675810	2.64203925888065	0.935280961150858	3.27597805518029	2.36570696305773	3.35725225983409	1.12492077200972	1.76427784861962	3.09175652463168	-0.338014911758672	2.44698116771153	2.13272090971684	2.33861556150647	3.82864264682613	2.06770154599380	0.572256180363886	1.71009504551708	0.723968029050979	1.71551332582734	0.832333635256046	1.82929721234266	1.75885956830936	0.415126051366540	1.12492077200972	0.897352998979085	1.43376274969416	2.45781772833204	1.57463803776075	1.11950249169947	0.279669043610207	2.89128015315231	2.70164034229344	2.20315855375014	1.48252727248644	2.02435530351178	1.72093160613759	-0.977371988368563	1.23870465852504	0.994882044563645	1.01113688549440	0.350106687643500	-0.310923510207405	0.360943248264007	1.07615624921744
1.11950249169947	2.08937466723482	1.97559078071950	-0.132120259969046	1.99726390196051	-0.0562643356254993	1.29830574193783	2.69622206198319	2.40363492522951	0.691458347189459	0.577674460674139	-0.0671008962460058	1.73176816675810	0.870261597427819	1.63965740148379	-1.21035804170946	1.15201217356099	1.11950249169947	1.40125306783264	1.27663262069682	1.93766281854772	1.92140797761696	2.45239944802179	1.60172943931202	1.56921975745050	0.550583059122873	2.10021122785532	0.994882044563645	0.810660514015032	0.182139998025647	-0.121283699348539	1.46627243155568	0.621020703156166	1.40125306783264	0.490981975710086	1.53129179527872	1.79678753048114	1.74802300768886	0.653530385017686	1.29830574193783	0.382616369505020	-0.636020328822604	0.0575195508898207	-0.0833557371767657	1.22244981759428	0.393452930125526	-0.316341790517659	0.772732551843259	0.192976558646154	-0.793150457819951
2.38738008429875	1.13575733263023	1.17368529480201	1.33623370410960	1.58547459838126	0.989463764253392	4.64680297367438	2.83709735004977	3.88282544992866	2.65287581950116	3.17303072928548	2.31694244026546	1.99184562165026	2.44156288740128	0.631857263776672	1.98642734134000	1.82387893203240	2.84251563036003	1.76427784861962	1.82929721234266	1.55838319682999	1.67216708334531	2.40905320553976	2.24650479623216	3.88824373023892	4.52218252653856	0.182139998025647	3.73653188155182	1.41208962845315	2.19774027343988	2.25192307654241	2.18148543250912	1.36874338597112	2.38196180398850	3.43852646448789	1.44459931031467	3.28681461580080	4.69014921615641	2.77207798632673	2.61494785732939	0.528909937881859	0.837751915566299	-0.403034275481711	0.0412647099590610	3.02131888059839	-0.343433192068925	-0.397615995171458	-0.982790268678817	-0.148375100899805	0.0304281493385539
2.08937466723482	1.49336383310695	1.07073796890719	0.631857263776672	0.453054013538313	1.01113688549441	1.35790682535062	1.30372402224808	-0.343433192068925	2.13272090971684	0.994882044563645	0.984045483943138	0.127957194923114	0.864843317117566	1.79136925017088	-0.278413828345885	1.04364656735592	1.30914230255834	-0.105028858417779	0.257995922369193	-0.440962237653485	0.496400256020339	-1.06948275364287	-0.473471919515005	3.52521894945195	0.978627203632885	-0.473471919515005	0.951535802081618	0.0683561115103276	0.155048596474380	0.756477710912499	0.729386309361232	0.707713188120219	1.17910357511226	0.994882044563645	0.962372362702125	1.22786809790454	0.220067960197420	-0.375942873930445	-0.516818161997031	-0.424707396722725	-0.430125677032978	-0.766059056268684	-0.733549374407164	0.642693824397179	-0.126701979658792	-1.33497848884528	-0.554746124168804	-0.440962237653485	-1.30788708729402
-0.0237546537639791	0.0846109524410870	-0.549327843858551	-0.581837525720071	-0.565582684789311	-0.245904146484365	-0.278413828345885	-0.831078419991724	2.10562950816558	0.203813119266660	-0.435543957343231	-0.554746124168805	-0.673948290994378	-0.836496700301977	-0.554746124168804	-1.47043549660162	0.615602422845913	0.702294907809965	0.290505604230713	2.37654352367824	-0.00749981283321916	0.442217452917806	0.388034649815273	-0.164629941830566	0.420544331676793	-0.0996105781075254	-0.245904146484365	-0.516818161997031	0.0195915887180475	-0.310923510207405	1.10866593107896	-0.711876253166151	0.593929301604899	-0.625183768202098	0.615602422845912	-0.175466502451072	-1.30788708729402	0.550583059122873	-0.760640775958431	-0.874424662473750	-0.0454277750049923	0.599347581915153	-1.90389792142188	-0.278413828345885	0.388034649815273	-0.413870836102218	-1.17784835984794	-1.09115587488388	-2.06644633072948	-1.64923874683997
0.566837900053633	1.40125306783264	-0.392197714861205	0.577674460674139	0.268832482989700	-0.0291729340742326	-0.446380517963738	3.98577277582348	1.26037777976606	-1.11824727643515	0.474727134779326	-0.592674086340578	1.49336383310695	-0.825660139681471	0.496400256020340	-0.327178351138165	0.0412647099590605	1.52045523465822	0.458472293848566	1.22786809790454	1.58005631807100	1.02739172642517	0.826915354945792	0.637275544086926	0.0195915887180475	-0.343433192068925	-0.294668669276645	-1.23203116295047	-0.538491283238045	2.15439403095786	0.490981975710086	-0.603510646961085	0.810660514015032	1.85638861389392	0.0900292327513406	-0.646856889443111	0.312178725471727	0.182139998025647	-0.728131094096911	0.0304281493385542	-0.852751541232737	-1.50836345877339	-0.787732177509697	-1.13450211736591	-0.300086949586899	0.496400256020340	-0.251322426794619	0.442217452917806	-1.37290645101706	-1.62756562559896
-0.874424662473750	0.572256180363886	0.241741081438433	-1.63840218621947	-0.543909563548298	-1.69258498932200	0.0521012705795672	-0.549327843858551	0.431380892297300	-0.121283699348539	0.290505604230714	-0.338014911758672	-1.86596995925011	-0.522236442307285	1.10866593107897	-1.23203116295047	-0.0129180931434726	-0.587255806030324	0.0141733084077943	1.15743045387124	0.0737743918205806	-0.982790268678817	-0.105028858417779	0.420544331676793	0.534328218192113	-0.365106313309938	-1.64382046652972	-0.0400094946947391	-0.885261223094257	0.377198089194767	-0.717294533476404	-0.906934344335270	0.604765862225406	0.474727134779326	-0.473471919515005	-1.48669033753238	-1.08573759457363	-0.142956820589552	0.556001339433126	0.100865793371847	-1.94724416390391	-0.988208548989070	-1.15617523860692	-1.21577632201971	-1.23203116295047	-0.934025745886537	-1.07490103395312	-1.07490103395312	-1.63298390590922	-1.44876237536060
-0.771477336578937	0.360943248264006	0.490981975710086	-0.262158987415125	-0.207976184312592	-0.538491283238045	0.713131468430473	0.344688407333247	1.09782937045846	0.929862680840605	1.73176816675810	0.165885157094887	0.534328218192113	0.669785225948446	1.66133052272480	-0.132120259969046	2.27901447809368	3.03757372152915	-0.533073002927791	-0.782313897199444	0.951535802081618	-0.294668669276645	-0.619765487891844	-0.863588101853244	0.436799172607553	-0.641438609132858	0.0195915887180475	-0.679366571304631	-0.554746124168805	-0.457217078584245	-1.34581504946579	-1.45959893598111	1.13575733263023	-0.430125677032978	-0.0562643356254993	-0.126701979658792	1.18994013573276	0.0954475130615938	-1.02613651116084	-0.749804215337924	-1.12908383705566	0.0900292327513405	-1.91473448204239	-0.0400094946947392	0.0791926721308341	-0.462635358894498	-0.110447138728032	-1.23203116295047	-1.71967639087327	-1.70342154994251
0.680621786568952	3.45478130541865	3.25972321424953	3.63900283596727	1.37416166628138	2.15439403095786	-0.327178351138165	1.29830574193783	0.0358464296488074	0.767314271533006	1.47169071186594	1.00030032487390	3.80696952558512	1.20077669635327	4.22417710947462	0.398871210435780	1.73718644706835	3.56856519193397	-0.0616826159357524	1.59631115900176	1.60714771962227	0.415126051366540	1.20077669635327	0.453054013538313	1.27121434038656	0.621020703156166	2.00268218227076	2.58243817546787	0.675203506258699	0.994882044563645	0.198394838956407	1.70467676520683	2.45781772833204	0.994882044563645	0.707713188120219	2.57701989515761	-0.495145040756018	0.680621786568952	0.436799172607553	-0.543909563548298	-0.473471919515005	-0.495145040756018	-0.0400094946947391	-0.408452555791965	1.63965740148379	2.67996722105243	3.43852646448789	0.783569112463765	-0.608928927271338	-0.793150457819951
0.176721717715393	1.84555205327342	1.46085415124543	-0.679366571304631	0.707713188120219	-1.84971511831935	-0.890679503404511	1.05990140828668	0.0521012705795672	0.577674460674139	0.626438983466420	-0.0562643356254989	1.18994013573276	0.984045483943139	0.788987392774019	-1.36206989039655	0.355524967953753	1.33081542379935	-0.668530010684124	2.00810046258102	0.404289490746033	0.0900292327513406	0.230904520817927	0.165885157094887	-1.24286772357098	1.42292618907366	-0.229649305553605	0.263414202679447	-0.0616826159357527	0.133375475233367	0.794405673084272	-1.02071823085059	0.274250763299953	1.41750790876340	0.490981975710086	-0.533073002927791	0.409707771056287	0.333851846712740	0.00333674778728756	0.919026120220098	-1.63298390590922	-0.836496700301977	-1.76844091366555	-0.375942873930445	-0.571000965099565	1.03822828704567	0.198394838956407	-1.57338282249643	-0.267577267725379	-0.419289116412472
-0.711876253166151	-0.831078419991724	0.149630316164127	-0.294668669276645	-1.34581504946579	-1.80636887583732	-0.814823579060964	-0.484308480135511	-0.950280586817297	-0.153793381210059	-0.105028858417779	-0.0779374568665122	-1.17784835984794	0.247159361748687	-1.82262371676808	-1.12366555674540	-0.663111730373871	-1.44876237536060	-0.327178351138165	-0.869006382163497	-0.170048222140819	-1.17243007953768	-0.310923510207405	-0.245904146484365	-0.0400094946947391	-0.977371988368563	-1.41083441318883	-0.961117147437804	0.106284073682100	-0.533073002927791	0.534328218192113	-0.533073002927792	-0.603510646961085	-1.21035804170946	-0.771477336578937	-0.0183363734537256	-0.435543957343232	-0.413870836102218	-0.901516064025017	-0.283832108656138	-1.09115587488388	-0.00749981283321927	-1.24286772357098	-1.20493976139920	-0.982790268678817	-1.23203116295047	-0.408452555791965	-0.289250388966392	-0.348851472379178	-0.961117147437803
-0.218812744933099	-0.684784851614884	-0.831078419991724	-0.468053639204751	-0.478890199825258	-1.27537740543250	-1.44876237536060	-1.19410320077870	-0.478890199825258	-0.890679503404511	-1.00446338991983	-0.207976184312592	0.0683561115103273	-0.961117147437804	-0.343433192068925	-0.592674086340578	-0.153793381210059	-0.554746124168804	-0.435543957343232	-0.413870836102218	-0.359688032999685	-1.40541613287858	-0.879842942784004	-0.289250388966392	-0.164629941830566	-0.803987018440457	-0.728131094096911	-0.706457972855898	-0.359688032999685	0.133375475233367	-0.755222495648177	-1.51920001939390	-0.684784851614884	0.425962611987047	-0.885261223094257	-0.581837525720071	0.263414202679447	-0.375942873930445	-0.625183768202098	-0.847333260922484	-0.695621412235391	-0.852751541232737	-0.971953708058310	-1.18326664015819	-1.11824727643515	-1.08031931426338	-0.793150457819951	-0.711876253166151	-1.35665161008630	-1.12366555674540
-1.70883983025276	-0.608928927271338	-0.229649305553605	0.0304281493385538	-0.305505229897152	-0.305505229897152	-0.565582684789311	-1.36748817070680	-0.874424662473750	-0.885261223094257	-0.603510646961084	-0.852751541232737	-1.06948275364287	-0.587255806030324	-0.338014911758672	-0.912352624645524	-0.272995548035632	-0.701039692545644	-0.0129180931434722	-0.603510646961085	0.295923884540967	-0.543909563548298	-0.283832108656138	-0.592674086340578	-0.430125677032978	-0.408452555791965	-1.05864619302236	-0.533073002927791	-0.657693450063618	-0.0725191765562590	-1.58421938311694	-1.43792581474010	-0.218812744933098	0.165885157094887	-0.809405298750710	-0.430125677032978	-0.473471919515005	-0.538491283238045	-1.25370428419148	-1.49752689815288	-0.386779434550952	-0.744385935027671	-0.191721343381832	-1.39457957225807	-1.72509467118352	-0.0291729340742321	-0.348851472379179	-1.22661288264022	-1.48669033753238	-0.673948290994377
0.696876627499712	-0.00749981283321916	0.268832482989700	-0.278413828345885	0.328433566402487	-0.148375100899806	0.615602422845913	0.691458347189459	0.0466829902693144	-0.673948290994377	-0.419289116412471	-0.430125677032978	0.767314271533006	0.198394838956407	0.0466829902693137	0.881098158048325	0.886516438358578	-1.42167097380934	-0.408452555791965	0.106284073682101	-0.440962237653485	-0.516818161997031	-0.814823579060964	1.38499822690188	-0.245904146484365	-0.137538540279299	-0.473471919515005	-0.847333260922484	-0.625183768202098	0.0954475130615936	0.0629378312000742	-0.652275169753364	1.56380147714024	1.22244981759428	0.631857263776673	1.01655516580466	0.252577642058940	-1.09657415519414	0.545164778812620	0.133375475233367	0.377198089194766	-0.0996105781075258	0.192976558646154	1.59631115900176	0.653530385017686	-0.701039692545644	-0.435543957343232	-0.213394464622845	-0.262158987415125	0.528909937881860
-0.478890199825258	-0.278413828345885	-0.717294533476404	-0.218812744933099	-0.533073002927791	0.436799172607553	0.696876627499713	0.610184142535659	-0.338014911758672	0.182139998025647	-0.0183363734537254	0.279669043610207	0.973208923322632	0.144212035853874	-0.0887740174870190	-0.581837525720071	0.257995922369193	-0.262158987415125	-0.235067585863858	-0.0725191765562591	-0.137538540279299	-0.614347207581591	1.09782937045846	-0.207976184312592	-0.565582684789311	0.0304281493385540	-0.0725191765562591	0.431380892297300	0.257995922369193	0.252577642058940	-0.359688032999685	0.658948665327939	-0.430125677032978	0.306760445161473	-0.999045109609577	-0.121283699348539	1.13575733263023	-0.571000965099564	-0.652275169753364	0.518073377261352	-0.592674086340578	-0.229649305553605	-0.440962237653485	-1.81720543645783	0.155048596474380	-0.522236442307285	1.01655516580466	-0.224231025243352	-0.690203131925138	0.859425036807312
0.0846109524410871	-0.370524593620192	-0.348851472379179	0.344688407333246	-0.879842942784004	-0.755222495648177	0.794405673084272	0.745641150291992	0.306760445161473	-0.565582684789311	-0.110447138728032	-0.527654722617538	0.0791926721308339	0.198394838956407	0.0629378312000740	-1.10741071581464	-0.939444026196790	-1.73593123180403	0.794405673084273	0.247159361748687	-0.625183768202098	-0.0671008962460056	-0.917770904955777	0.220067960197421	0.117120634302607	-0.478890199825258	0.420544331676793	-0.917770904955777	-0.977371988368564	-0.782313897199444	-1.02613651116084	-0.636020328822604	-1.70342154994251	-1.52461829970415	-0.701039692545644	0.279669043610207	0.209231399576913	-0.673948290994378	0.864843317117566	0.680621786568953	-0.944862306507044	-0.142956820589552	0.366361528574260	0.192976558646154	0.436799172607553	0.344688407333246	-0.359688032999685	0.295923884540967	-0.289250388966392	-0.256740707104872
-0.522236442307285	-0.0725191765562592	0.295923884540967	-0.386779434550951	0.0629378312000738	-0.598092366650831	-1.08031931426338	-0.598092366650831	-0.858169821542991	-0.603510646961085	-1.03155479147110	-1.21035804170946	-0.207976184312592	-0.473471919515005	0.312178725471727	-1.15075695829667	-0.495145040756018	-0.993626829299323	-0.419289116412472	-0.0671008962460055	-0.0345912143844858	-1.44876237536060	-0.982790268678817	-1.04239135209160	-0.370524593620192	-0.446380517963738	-1.66549358777074	-0.863588101853244	-0.836496700301977	-0.543909563548298	-1.04239135209160	-1.29705052667351	-0.863588101853244	-0.235067585863859	-0.885261223094257	-0.912352624645524	-0.874424662473750	-0.457217078584245	-1.00446338991983	-0.462635358894498	-1.03697307178135	-1.29705052667351	-1.18326664015819	-0.375942873930445	-0.906934344335270	-0.733549374407164	-1.47585377691187	-0.370524593620192	0.0575195508898207	-0.917770904955777
-0.392197714861205	-0.841914980612231	-0.413870836102218	-1.60047422404770	-0.527654722617538	-0.603510646961085	-0.787732177509697	-1.50836345877339	-0.381361154240698	-0.673948290994377	0.0846109524410872	-0.457217078584245	-0.381361154240698	-0.457217078584245	-0.105028858417779	-2.06102805041923	-0.462635358894498	-0.440962237653485	-1.08573759457363	-1.11824727643515	-0.939444026196790	0.0521012705795672	-1.23203116295047	-1.13450211736591	-1.33497848884528	-0.906934344335270	-0.701039692545644	-0.527654722617538	-0.684784851614884	-1.12366555674540	-0.256740707104872	-1.03697307178135	-1.32956020853503	-1.16159351891718	-0.440962237653485	-0.370524593620192	-0.511399881686778	-0.560164404479058	-0.0129180931434724	-1.12366555674540	-0.744385935027671	-0.690203131925138	-0.636020328822605	-0.988208548989070	-1.14533867798642	-0.527654722617538	-0.912352624645524	-0.348851472379178	-0.321760070827912	-1.09115587488388
0.512655096951099	1.35790682535062	1.45001759062492	2.91295327439332	0.761895991222752	1.66674880303506	0.203813119266660	1.05448312797643	1.44459931031467	0.149630316164127	1.65049396210430	0.350106687643500	0.631857263776673	2.27359619778343	1.37957994659163	0.117120634302607	0.355524967953753	-0.00749981283321916	0.377198089194767	1.39583478752239	0.626438983466419	-0.153793381210059	0.106284073682100	0.843170195876552	1.03822828704567	-0.462635358894498	0.675203506258699	1.13033905231998	0.507236816640846	1.69925848489658	0.832333635256045	-0.392197714861205	3.67151251782878	1.50961867403771	0.854006756497059	1.60714771962227	0.550583059122873	0.908189559599591	1.36874338597112	0.854006756497059	1.30372402224808	1.18452185542251	-0.0454277750049924	1.71009504551708	1.85638861389392	0.507236816640846	1.35790682535062	1.68842192427607	0.626438983466419	-0.186303063071579
-0.175466502451072	-0.468053639204751	-0.484308480135511	0.658948665327939	-0.229649305553605	-0.354269752689432	-0.435543957343231	-0.608928927271338	-1.11824727643515	-0.338014911758672	-0.652275169753364	-0.121283699348539	-0.934025745886537	0.436799172607553	0.323015286092233	-1.59505594373744	-0.701039692545644	-0.939444026196790	0.312178725471726	-1.58963766342719	-0.500563321066271	-0.505981601376525	-0.365106313309938	0.523491657571606	-1.05864619302236	0.165885157094887	-1.08031931426338	-1.00446338991983	-1.19410320077870	-0.245904146484365	-0.126701979658792	0.0358464296488075	-0.836496700301977	0.117120634302607	-0.310923510207405	0.0791926721308341	0.306760445161474	0.523491657571606	-0.478890199825258	-0.646856889443111	-0.132120259969046	-0.782313897199444	-0.554746124168805	-0.224231025243352	-1.31872364791452	-0.164629941830565	-0.852751541232737	-2.08270117166024	-0.879842942784004	-0.419289116412472
-0.0671008962460059	-0.614347207581591	-1.05322791271211	-1.00988167023008	-0.0345912143844856	-0.413870836102218	0.610184142535660	-0.272995548035632	-0.126701979658792	-0.354269752689432	-0.359688032999685	-0.581837525720071	-0.608928927271338	-0.392197714861205	-0.229649305553605	-0.917770904955777	-0.516818161997031	-0.722712813786658	-1.12908383705566	-1.23744944326072	-1.08031931426338	-0.522236442307285	0.0521012705795672	-0.0833557371767657	-0.554746124168805	-0.381361154240698	0.133375475233367	-1.11824727643515	-1.31330536760427	-0.782313897199444	-0.489726760445765	-0.803987018440457	-0.451798798273991	-0.0291729340742327	-0.338014911758672	-0.744385935027671	-0.197139623692085	-0.592674086340578	-1.61672906497846	-1.22119460232996	-0.592674086340578	-0.462635358894498	-0.408452555791965	-1.63298390590922	-0.598092366650831	-0.354269752689432	-1.07490103395312	-0.262158987415125	-0.825660139681471	-0.901516064025017
-0.446380517963738	-0.229649305553605	0.0846109524410871	0.144212035853874	-0.278413828345885	-0.0454277750049924	-0.581837525720071	-0.0508460553152458	-0.538491283238045	0.209231399576913	0.0358464296488074	-0.982790268678817	0.398871210435780	0.431380892297300	0.0358464296488073	-0.516818161997031	-0.923189185266030	-0.300086949586898	-0.408452555791965	-0.186303063071579	-0.0562643356254990	-0.0237546537639794	-0.538491283238045	0.295923884540967	0.0141733084077938	-0.766059056268684	0.415126051366540	0.263414202679447	-0.505981601376525	-0.711876253166151	-0.831078419991724	-0.121283699348539	0.133375475233367	-0.370524593620192	-1.00446338991983	0.203813119266660	0.192976558646153	-0.0725191765562590	-0.473471919515005	0.0466829902693139	-0.841914980612231	-0.820241859371217	-1.36748817070680	-0.327178351138165	-0.484308480135511	0.100865793371847	-0.500563321066271	-0.728131094096911	0.138793755543620	-1.06406447333262
0.680621786568953	1.29288746162758	0.826915354945792	1.56380147714024	1.87264345482468	0.599347581915153	0.729386309361233	1.62882084086328	1.51503695434796	1.11950249169947	0.881098158048325	-0.478890199825258	1.65591224241455	1.00030032487390	2.32777900088596	0.355524967953753	0.848588476186805	1.29288746162758	1.89431657606570	1.31456058286859	0.919026120220099	0.929862680840606	1.20619497666352	1.21161325697378	0.886516438358579	1.35248854504036	0.978627203632885	0.556001339433126	1.74260472737860	0.485563695399833	0.0683561115103272	1.28746918131732	2.10021122785532	1.60172943931202	1.48252727248644	0.593929301604899	1.33623370410960	1.90515313668620	1.29288746162758	0.713131468430473	0.176721717715394	0.360943248264006	0.528909937881859	1.72634988644784	-0.451798798273991	0.686040066879205	1.20619497666352	-1.04239135209160	0.859425036807312	-0.251322426794619
-0.0400094946947391	0.572256180363886	-0.766059056268684	-0.934025745886537	1.39041650721214	-0.738967654717417	-0.538491283238045	1.20077669635327	0.00333674778728687	-1.38374301163756	-0.679366571304631	0.214649679887167	-0.435543957343231	0.247159361748687	-0.847333260922484	-0.0725191765562592	-0.560164404479058	-0.560164404479058	-0.164629941830566	0.691458347189459	-0.251322426794619	-0.608928927271338	0.518073377261353	0.328433566402487	-0.771477336578937	0.0358464296488075	-0.869006382163497	-0.386779434550952	-0.245904146484365	0.355524967953753	-1.07490103395312	-0.728131094096911	-0.971953708058310	-0.278413828345885	-0.392197714861205	0.182139998025647	0.837751915566299	-0.170048222140819	0.805242233704779	0.225486240507674	0.279669043610207	0.458472293848566	0.323015286092233	-0.197139623692085	0.0304281493385539	0.469308854469073	-1.77385919397580	-0.235067585863859	-0.657693450063618	-0.175466502451072
-0.636020328822604	0.171303437405140	0.696876627499712	-0.132120259969046	0.182139998025647	-0.386779434550952	-0.841914980612231	0.436799172607553	-0.435543957343232	-0.706457972855898	0.431380892297300	-0.310923510207405	-0.598092366650831	0.453054013538313	0.680621786568953	-0.310923510207405	0.214649679887167	0.0141733084077943	-0.359688032999685	-0.527654722617538	-0.142956820589552	-0.776895616889191	-0.126701979658792	-0.598092366650831	-0.142956820589552	-0.121283699348539	-0.587255806030325	-0.110447138728032	0.371779808884513	0.550583059122873	-1.49210861784263	0.203813119266661	1.04906484766618	1.51503695434796	-0.186303063071579	0.263414202679446	0.0521012705795676	-0.0454277750049924	-0.803987018440457	-0.180884782761325	-0.310923510207405	0.306760445161473	0.0195915887180473	-0.316341790517658	-1.03155479147110	0.881098158048326	-0.0291729340742327	0.984045483943139	-0.0779374568665122	-0.153793381210059
-0.00749981283321916	1.45001759062492	-0.581837525720071	-0.381361154240698	1.21161325697378	0.631857263776673	-0.207976184312592	0.420544331676793	0.0791926721308337	0.00875502809754080	-0.126701979658792	-0.917770904955777	0.431380892297300	0.653530385017686	0.501818536330593	-1.50836345877339	-0.218812744933099	-0.186303063071579	0.0954475130615938	0.680621786568953	-1.30246880698376	-0.673948290994378	-0.283832108656139	-1.18326664015819	-0.170048222140819	-0.0941922977972723	0.149630316164127	-0.213394464622845	0.355524967953753	0.442217452917806	-0.424707396722725	-0.403034275481712	-0.424707396722725	-0.516818161997031	-0.598092366650831	-0.668530010684124	0.854006756497059	0.0521012705795672	0.431380892297299	-0.923189185266030	-0.207976184312592	-0.701039692545644	-0.587255806030324	-1.13992039767616	-0.581837525720071	-0.863588101853244	-0.598092366650831	-1.06948275364287	-0.787732177509697	-0.549327843858551
0.279669043610207	0.539746498502366	0.398871210435780	-0.218812744933099	0.599347581915153	0.805242233704779	0.225486240507674	0.686040066879206	0.0575195508898207	0.501818536330593	0.344688407333246	0.00333674778728802	0.723968029050979	0.545164778812619	1.39583478752239	-0.392197714861205	0.908189559599592	0.577674460674139	-0.207976184312592	-0.527654722617538	0.707713188120219	0.209231399576914	0.458472293848566	-0.636020328822604	0.295923884540966	0.144212035853874	0.117120634302607	0.512655096951099	0.301342164851220	-0.0996105781075259	-0.896097783714764	0.0683561115103272	-0.505981601376525	-0.0616826159357523	0.252577642058941	0.323015286092234	0.653530385017686	0.897352998979085	0.388034649815273	-0.142956820589552	-0.0996105781075257	0.117120634302607	-0.267577267725379	0.306760445161474	0.523491657571606	-0.0996105781075254	0.696876627499713	0.192976558646153	-0.695621412235391	0.133375475233367
-0.283832108656139	-1.12908383705566	0.230904520817927	-1.30788708729402	-0.533073002927791	-0.527654722617538	0.279669043610207	0.117120634302607	-0.473471919515005	-0.278413828345885	-0.625183768202098	-1.36748817070680	-0.755222495648177	-0.500563321066271	-0.478890199825258	-0.446380517963738	-0.272995548035632	-0.874424662473750	-1.44876237536060	-0.186303063071579	-0.749804215337924	-1.48669033753238	-0.787732177509697	-0.235067585863859	-0.132120259969045	-1.05864619302236	-0.240485866174112	-0.630602048512351	-1.38916129194782	-0.0887740174870191	-0.207976184312592	-0.527654722617538	-0.814823579060964	-0.695621412235391	-0.359688032999685	-1.80636887583732	0.214649679887167	-0.170048222140819	-0.663111730373871	0.637275544086926	-0.213394464622846	-1.80636887583732	-0.646856889443111	-1.22119460232996	-0.126701979658792	-0.0237546537639792	-0.105028858417779	-1.10741071581464	-1.17243007953768	-0.944862306507044
-1.46501721629136	0.165885157094887	0.404289490746033	-0.863588101853244	-0.701039692545644	-0.359688032999685	-0.408452555791965	0.225486240507674	-1.13450211736591	-1.87680651987061	-0.565582684789311	-0.917770904955777	-1.42708925411959	-0.0183363734537259	-1.00988167023008	-0.598092366650831	-0.392197714861205	-0.652275169753364	0.0575195508898207	-0.766059056268684	-0.0996105781075257	-0.598092366650831	-1.18326664015819	-0.327178351138165	-0.744385935027671	-0.202557904002339	-1.60047422404769	-0.392197714861205	-0.809405298750710	-0.749804215337924	-0.592674086340578	-0.798568738130204	-0.890679503404510	-0.982790268678817	-0.890679503404510	-0.289250388966392	-0.955698867127550	-1.23744944326072	-0.370524593620192	-0.348851472379178	-0.630602048512351	-0.782313897199444	-0.673948290994377	-0.386779434550952	-1.28621396605300	-1.28621396605300	-1.64382046652972	-0.825660139681471	0.0791926721308339	-0.451798798273992
0.230904520817927	-0.663111730373871	-0.375942873930445	-1.22119460232996	-0.186303063071579	-0.673948290994377	-1.14533867798642	-0.701039692545644	-0.191721343381832	0.127957194923114	-0.430125677032978	-0.722712813786658	-1.10199243550439	-0.207976184312592	-0.0291729340742326	-1.03155479147110	-1.26454084481199	0.344688407333247	-0.961117147437803	0.458472293848566	-0.776895616889191	-0.511399881686778	0.187558278335901	-0.500563321066271	-0.744385935027671	-0.825660139681471	-0.906934344335270	-0.0941922977972723	-1.31872364791452	-0.890679503404510	-0.424707396722725	-0.392197714861205	-0.571000965099565	-0.608928927271338	-0.359688032999685	-0.858169821542991	-0.381361154240698	-0.885261223094257	-0.798568738130204	-0.278413828345885	-0.375942873930445	-0.879842942784004	-1.70883983025276	-0.982790268678817	-0.305505229897152	-0.863588101853244	-0.495145040756018	-1.06406447333262	-0.554746124168804	-0.738967654717417
0.891934718668832	-0.625183768202098	-0.890679503404510	-0.446380517963738	-1.30246880698376	-0.923189185266030	-0.105028858417779	-0.901516064025017	0.458472293848566	-0.608928927271338	-0.684784851614884	-0.673948290994378	-0.202557904002339	-0.505981601376525	-1.03697307178135	-1.28079568574275	-1.34581504946579	0.0683561115103274	-0.495145040756018	-0.782313897199444	-0.473471919515005	-1.33497848884528	-0.440962237653485	-0.538491283238045	-0.608928927271338	-0.581837525720071	-0.365106313309938	-0.798568738130204	-0.310923510207405	-0.917770904955777	-0.571000965099565	-0.272995548035632	-0.549327843858551	-0.359688032999685	-1.04239135209160	-0.137538540279299	-1.11824727643515	-0.912352624645524	-0.928607465576284	-0.159211661520312	-1.17243007953768	-0.679366571304631	-0.430125677032978	-1.03155479147110	-0.397615995171458	-1.05322791271211	-0.912352624645524	-0.424707396722725	-1.51920001939390	-0.966535427748057
0.122538914612861	0.225486240507674	0.512655096951100	-0.0291729340742325	0.339270127022993	-0.408452555791965	0.0466829902693139	0.740222869981739	0.761895991222752	0.0358464296488075	0.0358464296488073	-0.619765487891844	-0.310923510207405	0.257995922369193	1.56380147714024	0.0629378312000738	0.203813119266660	1.58547459838126	-0.0129180931434725	0.767314271533006	-0.370524593620192	0.279669043610207	0.404289490746033	-1.11824727643515	-0.343433192068925	0.263414202679447	0.106284073682101	0.837751915566299	-0.440962237653485	0.301342164851220	-0.505981601376525	0.761895991222752	0.117120634302608	0.431380892297300	0.0629378312000739	-0.766059056268684	0.176721717715394	-0.0454277750049926	0.718549748740726	-0.110447138728033	-0.598092366650831	-0.500563321066271	-0.256740707104872	-1.08573759457363	-0.885261223094257	0.230904520817927	-0.321760070827912	-1.31330536760427	-0.706457972855897	0.0846109524410871
-0.289250388966392	-0.0616826159357525	-0.0237546537639792	-0.776895616889191	0.593929301604899	-0.505981601376525	0.344688407333247	-0.993626829299323	-0.397615995171458	-0.831078419991724	-0.0996105781075254	-0.614347207581591	-0.630602048512351	-0.831078419991724	-0.235067585863859	-0.142956820589552	-0.316341790517658	-0.608928927271338	-0.397615995171458	-0.115865419038285	-0.0183363734537256	-0.0508460553152456	-0.646856889443111	0.675203506258699	-0.722712813786658	-0.636020328822604	-1.13450211736591	-0.327178351138165	0.447635733228060	-0.522236442307285	0.0466829902693142	0.447635733228060	-0.251322426794619	-1.23744944326072	-0.565582684789311	-1.15075695829667	0.631857263776673	-1.39999785256832	0.0846109524410874	0.0250098690283008	-0.608928927271338	0.323015286092234	-0.489726760445765	-0.354269752689432	0.908189559599592	-0.500563321066271	-0.923189185266030	-1.08031931426338	-0.180884782761325	-0.592674086340578
0.0304281493385542	-0.803987018440457	-0.0508460553152457	-0.863588101853244	-0.619765487891845	-0.885261223094257	-0.717294533476404	-0.560164404479058	-0.224231025243352	-0.901516064025017	-0.511399881686778	-1.03697307178135	-1.12366555674540	-0.722712813786658	0.106284073682101	-0.733549374407164	-0.863588101853244	-0.825660139681470	0.702294907809965	-0.310923510207405	-0.300086949586898	-0.397615995171458	-0.749804215337924	0.0846109524410871	-0.836496700301977	-0.0345912143844856	-0.164629941830566	-0.137538540279299	-0.944862306507044	-0.213394464622845	-0.841914980612231	0.951535802081619	-0.240485866174112	0.447635733228060	-0.440962237653485	-0.413870836102218	-0.386779434550952	0.268832482989700	-0.500563321066271	1.12492077200972	-1.11282899612490	-0.587255806030324	-0.451798798273991	-0.142956820589552	-0.798568738130204	-0.961117147437803	-0.803987018440457	-0.971953708058310	-1.95266244421416	-0.722712813786658
CATEGORY SORTING
CONDITIONS: 'instrument1'	'instrument2'	'instrument3'	'instrument4'	'instrument5'	'instrument6'	'instrument7'	'instrument8'	'instrument9'	'fruits1'	'fruits2'	'fruits3'	'fruits4'	'fruits5'	'fruits6'	'fruits7'	'fruits8'	'fruits9'	'animal1'	'animal2'	'animal3'	'animal4'	'animal5'	'animal6'	'animal7'	'animal8'	'animal9'	'mineral1'	'mineral2'	'mineral3'	'mineral4'	'mineral5'	'mineral6'	'mineral7'	'mineral8'	'mineral9'	'sport1'	'sport2'	'sport3'	'sport4'	'sport5'	'sport6'	'sport7'	'sport8'	'sport9'	'tool1'	'tool2'	'tool3'	'tool4'	'tool5'
DATA
0.474727134779326	0.723968029050980	1.94308109885798	2.63662097857040	0.826915354945793	0.886516438358579	1.22244981759428	2.24108651592191	0.799823953394526	0.973208923322633	2.01351874289127	3.20554041114700	3.82864264682613	1.20077669635327	2.28443275840394	1.13575733263023	2.36570696305774	0.447635733228060	0.832333635256046	1.47169071186594	1.58005631807100	1.00571860518415	1.21161325697378	0.994882044563646	1.02197344611491	1.40667134814290	1.06531968859694	1.85638861389392	0.377198089194767	0.837751915566300	1.93766281854772	3.09175652463168	2.51741881174483	2.32236072057571	2.10021122785532	-0.207976184312592	0.702294907809966	0.702294907809967	1.62340256055303	1.30372402224809	0.994882044563646	1.35790682535062	1.67758536365556	2.54451021329610	0.788987392774019	0.837751915566299	1.83471549265291	1.33081542379935	1.79678753048114	2.37654352367824
0.155048596474381	0.436799172607553	1.03822828704567	0.556001339433127	0.0466829902693141	-0.478890199825258	0.388034649815274	-0.679366571304631	-0.197139623692085	-0.224231025243352	0.230904520817927	1.08699280983795	-0.272995548035632	0.794405673084273	0.155048596474381	1.21161325697378	-0.706457972855898	-0.744385935027671	0.593929301604900	0.425962611987047	-0.229649305553606	0.0737743918205807	0.388034649815274	0.545164778812620	0.230904520817928	0.241741081438434	0.442217452917807	0.512655096951100	-0.175466502451072	-0.0562643356254988	-0.370524593620192	0.745641150291993	-0.132120259969046	1.41750790876341	0.772732551843260	-0.148375100899806	-0.0562643356254987	1.98642734134000	0.485563695399833	-0.879842942784004	0.360943248264007	-0.386779434550952	0.377198089194767	0.285087323920461	0.111702353992354	0.539746498502367	0.615602422845913	0.848588476186806	-0.115865419038285	0.984045483943139
0.295923884540968	-0.966535427748057	0.956954082391873	-0.771477336578938	-1.08573759457363	-1.03697307178135	-1.15617523860692	-1.28621396605300	-0.625183768202098	-0.831078419991724	-0.549327843858551	-0.272995548035632	-0.733549374407164	0.0141733084077941	-0.722712813786658	-0.142956820589552	-2.33736034624215	-0.419289116412471	-1.26995912512224	-1.26454084481199	-1.08031931426338	-0.684784851614884	-1.06406447333262	-0.462635358894498	-0.327178351138165	-1.15075695829667	-0.955698867127551	-1.26454084481199	-0.684784851614884	0.160466876784634	-0.105028858417779	0.165885157094887	-0.115865419038285	-0.608928927271338	-1.08573759457363	-1.53545486032466	-0.890679503404511	-1.10199243550439	0.0737743918205807	-0.105028858417779	-1.03697307178135	-1.39999785256832	-0.858169821542991	-1.01529995054034	0.247159361748687	-0.711876253166151	-0.348851472379179	-1.17784835984794	0.111702353992354	-0.874424662473751
-0.636020328822605	-0.413870836102218	0.0304281493385544	-0.321760070827912	-1.26454084481199	-0.592674086340578	-0.917770904955777	-0.722712813786657	-0.971953708058311	-1.13450211736591	-0.338014911758672	-0.370524593620192	-0.105028858417779	-0.776895616889191	-0.500563321066271	-0.706457972855898	-1.04239135209160	-1.16159351891718	-0.197139623692085	-0.896097783714764	-0.489726760445765	-0.565582684789311	-0.305505229897152	-0.836496700301978	-0.798568738130204	0.106284073682101	-1.54629142094516	-1.15075695829667	-1.47585377691187	-0.224231025243352	-0.197139623692085	-0.912352624645524	-1.29705052667351	-1.37290645101706	-1.03155479147110	-0.917770904955777	-1.26454084481199	-0.776895616889191	-0.950280586817297	-0.571000965099565	-0.966535427748057	-0.430125677032978	-1.49752689815288	-0.262158987415125	-1.04780963240186	-0.224231025243352	-0.955698867127551	-0.235067585863859	-0.576419245409818	-0.554746124168805
1.21703153728403	1.27121434038657	2.01893702320152	0.870261597427819	0.323015286092233	0.864843317117566	-0.814823579060964	-0.755222495648178	0.653530385017687	0.572256180363886	0.382616369505020	1.33623370410961	0.621020703156166	0.214649679887168	0.523491657571606	-0.462635358894498	-0.771477336578938	0.0412647099590607	1.14659389325074	1.38499822690189	0.350106687643500	-0.126701979658792	-0.105028858417779	0.734804589671486	0.805242233704780	-0.408452555791965	0.518073377261353	1.27121434038657	0.149630316164127	0.144212035853874	1.04364656735593	0.388034649815273	-0.294668669276645	-0.760640775958431	-0.440962237653485	-0.533073002927791	-0.0291729340742324	0.994882044563646	1.00030032487390	-0.484308480135512	-0.316341790517659	0.507236816640847	-0.581837525720071	-0.516818161997031	-0.403034275481712	1.00571860518415	0.480145415089580	1.41750790876341	0.496400256020340	0.274250763299954
0.680621786568953	0.599347581915153	1.05448312797643	0.496400256020340	0.507236816640846	0.946117521771366	-0.489726760445765	0.566837900053633	-0.598092366650831	0.463890574158820	1.86180689420418	1.35790682535062	0.371779808884513	1.52587351496847	0.929862680840605	0.0900292327513409	0.826915354945793	-0.755222495648178	0.588511021294647	1.37957994659163	2.05144670506304	0.187558278335901	1.58547459838126	1.60714771962227	-0.625183768202098	0.241741081438434	0.0900292327513408	0.512655096951100	-0.191721343381832	0.404289490746034	0.854006756497059	0.268832482989701	0.669785225948447	-0.511399881686778	0.160466876784634	0.138793755543621	0.0629378312000741	1.06531968859694	0.637275544086927	0.192976558646153	0.490981975710087	0.902771279289339	-0.955698867127551	1.18452185542251	0.528909937881860	0.783569112463767	0.371779808884514	0.263414202679447	0.604765862225406	0.821497074635540
-0.451798798273992	-0.272995548035632	-1.36748817070680	0.371779808884514	-0.831078419991724	0.0683561115103274	-0.917770904955777	-0.0941922977972720	-0.0779374568665122	-0.858169821542991	-0.0345912143844857	-0.310923510207405	-0.137538540279299	-0.554746124168805	-0.820241859371218	-0.858169821542991	0.214649679887167	-0.836496700301978	-0.424707396722725	0.106284073682101	-0.451798798273992	-0.825660139681471	-0.0400094946947390	-0.608928927271338	-0.348851472379178	-0.668530010684124	-0.999045109609577	-0.809405298750711	0.0250098690283010	-1.22119460232996	0.198394838956407	-0.462635358894498	-0.684784851614884	-1.01529995054034	-1.04239135209160	-1.28621396605300	-0.505981601376525	-0.825660139681471	-1.38916129194782	-0.164629941830565	-0.375942873930445	-0.663111730373871	-1.69800326963226	-0.272995548035632	-1.27537740543250	-0.0237546537639789	-0.327178351138165	-1.36206989039655	-0.944862306507044	-0.495145040756018
0.951535802081619	0.675203506258700	0.100865793371848	0.00875502809754104	-0.0291729340742323	0.447635733228060	-1.23203116295047	-0.478890199825258	-0.663111730373871	0.00333674778728756	-0.327178351138165	1.43918103000442	-1.05864619302236	-0.738967654717417	-0.262158987415125	-0.982790268678817	-0.571000965099565	-0.971953708058311	1.22244981759429	-1.02613651116084	0.0575195508898210	-0.283832108656139	0.00333674778728779	-0.310923510207405	-2.16397537631404	-0.262158987415126	-0.0508460553152455	0.431380892297300	-1.69258498932200	-0.365106313309938	-0.327178351138165	-0.0454277750049921	0.713131468430473	-1.76302263335530	-1.21035804170946	-1.55170970125542	-1.06406447333262	-0.0291729340742321	-0.744385935027671	0.00875502809754115	-0.332596631448418	-0.571000965099565	-1.98517212607568	-0.581837525720071	-0.738967654717418	1.22786809790454	-0.159211661520312	-0.408452555791965	-1.28621396605300	-0.305505229897152
-1.02613651116084	-0.451798798273991	-0.386779434550952	0.458472293848566	0.263414202679447	-0.202557904002339	-0.262158987415125	0.0846109524410874	-1.02071823085059	0.0629378312000743	-0.988208548989070	0.344688407333247	-0.213394464622845	-0.218812744933099	0.393452930125527	0.317597005781980	0.257995922369194	-0.0725191765562588	-0.381361154240698	-1.82262371676808	-0.386779434550952	0.0304281493385543	0.268832482989701	-0.00749981283321905	-0.587255806030325	0.00875502809754092	-1.99600868669619	-0.782313897199444	-0.798568738130204	-0.793150457819951	-0.939444026196791	0.350106687643501	-0.0833557371767655	-0.0237546537639790	0.285087323920461	-1.05864619302236	-0.934025745886537	0.106284073682101	-0.917770904955777	0.138793755543621	0.821497074635540	-0.554746124168805	-0.971953708058311	0.669785225948446	-1.16701179922743	-0.0725191765562589	-1.47043549660162	-0.218812744933099	-1.05322791271211	-0.386779434550952
-0.446380517963738	-0.663111730373871	-1.02613651116084	0.940699241461113	0.350106687643500	-0.278413828345885	0.00875502809754081	0.707713188120220	-0.473471919515005	0.593929301604900	0.0521012705795677	-0.549327843858551	1.18452185542251	-0.289250388966392	-0.831078419991724	-0.625183768202098	-0.191721343381832	-0.348851472379178	-0.0887740174870188	-0.213394464622845	0.144212035853874	0.127957194923114	0.350106687643500	-1.18326664015819	-0.218812744933098	0.463890574158820	-1.35665161008630	0.328433566402487	-1.29163224636326	-0.500563321066271	0.518073377261354	0.122538914612861	0.415126051366541	0.512655096951100	0.425962611987047	-0.706457972855898	-0.988208548989070	-1.51920001939390	-0.484308480135511	0.328433566402487	-0.267577267725379	-0.733549374407164	-0.511399881686778	1.04906484766618	-0.755222495648178	-0.375942873930445	-0.663111730373871	-0.316341790517659	0.127957194923114	0.951535802081619
0.236322801128181	0.0358464296488075	0.198394838956407	0.523491657571607	0.485563695399833	0.799823953394526	-0.950280586817297	0.518073377261353	-0.852751541232737	0.897352998979086	0.279669043610207	0.274250763299954	0.301342164851221	0.263414202679447	0.0412647099590610	-0.359688032999685	0.751059430602246	-1.03697307178135	-0.0887740174870189	1.02739172642517	-0.115865419038285	-0.636020328822605	0.312178725471727	-0.603510646961084	-0.543909563548298	-0.267577267725378	-1.28079568574275	-1.10741071581464	-0.142956820589552	-0.619765487891845	0.583092740984394	-0.565582684789311	0.631857263776673	-0.603510646961085	1.24412293883530	-1.10199243550439	-0.343433192068925	0.723968029050980	-0.321760070827912	0.545164778812620	-0.408452555791965	-0.159211661520312	-0.814823579060964	0.301342164851221	-0.538491283238045	-0.0129180931434724	-0.332596631448418	-0.527654722617538	0.610184142535660	-0.0941922977972725
-0.338014911758672	-0.793150457819951	0.388034649815273	-0.468053639204752	-0.370524593620192	-0.571000965099564	-0.316341790517658	-0.256740707104872	-0.197139623692085	-0.571000965099565	0.339270127022994	-0.533073002927791	0.366361528574261	-0.289250388966392	0.301342164851221	-0.365106313309938	0.583092740984394	0.138793755543621	-0.603510646961085	-0.278413828345885	0.252577642058941	-0.392197714861205	0.252577642058941	0.0683561115103276	-0.105028858417779	0.274250763299954	-0.348851472379178	0.0737743918205812	-1.17784835984794	-0.365106313309939	0.160466876784634	-0.397615995171458	-0.581837525720071	-0.787732177509697	-0.159211661520312	-0.00208153252296568	-1.16159351891718	-0.397615995171458	-1.10741071581464	-1.14533867798642	-0.906934344335271	-0.300086949586898	-1.52461829970415	-1.03697307178135	-0.701039692545644	0.0412647099590609	-0.115865419038285	-0.749804215337924	-0.343433192068925	-0.0562643356254988
-0.240485866174112	-0.403034275481711	-0.934025745886537	-0.711876253166151	-0.435543957343232	-0.126701979658792	-0.538491283238045	-0.554746124168805	-0.00749981283321905	-0.159211661520312	-0.749804215337924	-0.0779374568665122	0.106284073682101	0.637275544086926	-0.229649305553605	0.192976558646154	0.469308854469073	0.333851846712740	0.0791926721308343	-0.717294533476404	-1.32956020853503	-1.00446338991983	-0.560164404479058	0.247159361748687	-0.348851472379179	-0.338014911758672	-1.10199243550439	-0.381361154240698	-0.841914980612231	-0.917770904955777	-0.338014911758672	-0.636020328822604	-0.646856889443111	-0.489726760445765	-1.52461829970415	-0.841914980612231	-0.403034275481712	-0.121283699348539	-0.939444026196791	-0.446380517963738	-0.413870836102218	0.0629378312000741	0.339270127022993	-0.814823579060964	0.664366945638193	-0.354269752689432	-1.03155479147110	-0.435543957343231	-0.939444026196791	-0.207976184312592
1.93224453823747	1.11950249169947	3.40059850231612	1.63423912117354	2.23566823561166	2.57160161484736	1.56921975745050	1.78595096986063	0.799823953394526	-0.207976184312592	1.01655516580466	1.61256599993252	0.263414202679447	1.69925848489658	1.83471549265291	-0.386779434550952	2.32777900088596	0.490981975710087	2.38738008429875	-0.121283699348539	2.59327473608838	1.67216708334531	1.08699280983795	0.816078794325286	-0.917770904955777	1.09782937045846	-1.49210861784263	0.913607839909846	2.26817791747318	1.69925848489658	2.83167906973952	1.42292618907366	1.33623370410961	-0.327178351138165	2.49574569050382	-0.576419245409818	0.875679877738073	0.192976558646154	0.751059430602246	1.85638861389392	0.951535802081620	1.93766281854772	-0.321760070827912	1.63965740148379	0.610184142535660	-0.381361154240698	2.60952957701914	1.35790682535062	1.43376274969417	0.951535802081619
0.490981975710087	0.00333674778728791	0.518073377261353	0.805242233704780	1.03822828704567	0.967790643012379	1.49336383310695	2.60411129670888	-0.0291729340742324	0.415126051366540	-0.327178351138165	2.35487040243723	1.30914230255834	1.63423912117354	0.0575195508898212	1.99726390196051	1.51503695434797	1.11950249169947	1.90515313668620	-0.690203131925138	-0.359688032999685	-0.419289116412472	0.745641150291993	2.20315855375014	0.675203506258700	-0.186303063071579	0.821497074635540	1.67216708334531	-0.457217078584245	0.534328218192113	-0.787732177509697	1.41208962845315	-0.327178351138165	1.27121434038657	1.22786809790454	-0.776895616889191	0.257995922369194	2.02977358382203	2.06228326568355	0.106284073682101	-0.462635358894498	-1.10199243550439	2.12188434909634	1.70467676520683	-0.630602048512351	-0.841914980612231	0.881098158048326	0.891934718668833	-0.901516064025017	2.49574569050382
2.91295327439332	3.23805009300852	3.67151251782879	0.312178725471727	2.44698116771154	2.79916938787800	0.751059430602246	2.09479294754507	4.34879755661045	0.485563695399833	1.80762409110164	2.31694244026546	1.26579606007631	1.61256599993252	3.83406092713639	-0.473471919515005	2.58243817546787	0.675203506258700	4.15373946544133	2.10562950816558	2.92920811532408	0.864843317117566	1.56380147714025	2.73956830446522	-0.446380517963738	1.00030032487390	0.583092740984393	1.15201217356099	1.75344128799911	2.03519186413228	1.16826701449175	1.41750790876341	2.34945212212698	0.306760445161474	0.891934718668833	0.409707771056287	0.848588476186806	1.05448312797643	1.45001759062493	0.978627203632886	1.57463803776075	1.68842192427607	1.82929721234266	0.691458347189459	2.07853810661431	3.64442111627752	0.621020703156167	2.28443275840394	0.599347581915153	1.16284873418150
-0.408452555791965	0.404289490746034	0.778150832153513	-0.392197714861205	-0.0833557371767656	0.891934718668833	-0.760640775958431	0.00333674778728768	0.344688407333247	-0.825660139681471	-0.0941922977972722	0.111702353992354	-0.245904146484365	-0.419289116412472	0.230904520817927	-0.543909563548298	-0.170048222140819	-0.381361154240698	0.669785225948446	0.539746498502367	-0.386779434550952	-0.598092366650831	-0.365106313309939	-0.435543957343231	-1.24286772357098	-0.587255806030325	-0.966535427748057	-0.321760070827912	-0.451798798273991	-0.327178351138165	-0.451798798273992	-0.511399881686778	-1.47043549660162	0.176721717715394	-0.126701979658792	-0.782313897199444	-2.20190333848581	-0.0291729340742323	-0.820241859371218	0.295923884540967	-0.728131094096911	-0.803987018440457	-0.495145040756018	-0.874424662473751	-0.587255806030325	-0.0237546537639788	-0.598092366650831	0.122538914612861	-0.283832108656139	0.160466876784634
3.09175652463168	2.45781772833204	1.68300364396582	2.06770154599380	1.82929721234266	0.935280961150859	1.20619497666353	2.20315855375014	0.994882044563646	1.76427784861962	1.43376274969417	1.33081542379935	3.82864264682613	0.832333635256046	2.64203925888066	1.07615624921745	2.70164034229344	1.23870465852505	2.44698116771154	1.11950249169947	2.84793391067028	1.71009504551708	0.415126051366540	2.36570696305774	-0.300086949586899	2.02435530351178	0.350106687643501	1.12492077200973	0.897352998979086	0.902771279289339	2.33861556150647	1.71551332582734	1.73176816675810	0.360943248264007	2.89128015315231	-0.977371988368564	-0.338014911758672	1.57463803776075	-0.148375100899805	0.572256180363887	1.75885956830936	3.27597805518030	-0.0454277750049921	1.48252727248645	1.01113688549441	2.13272090971684	0.279669043610207	1.14659389325074	0.723968029050980	1.12492077200973
1.63965740148379	0.621020703156166	1.97559078071950	1.93766281854772	2.10021122785532	2.40363492522951	-0.316341790517658	0.653530385017687	1.22244981759429	0.870261597427819	1.46627243155569	2.08937466723482	1.27663262069682	0.550583059122873	2.69622206198319	-0.793150457819951	1.74802300768886	-0.0833557371767655	1.15201217356099	0.490981975710086	1.99726390196051	2.45239944802179	0.810660514015033	0.577674460674140	-0.966535427748057	0.382616369505020	-0.316341790517659	1.73176816675810	-0.121283699348539	1.11950249169947	1.40125306783265	1.56921975745050	1.29830574193783	0.192976558646154	1.79678753048114	0.0575195508898210	-1.21035804170946	1.40125306783265	-0.132120259969045	1.92140797761696	0.994882044563646	0.691458347189459	-0.608928927271338	1.29830574193783	0.393452930125527	1.11950249169947	1.53129179527873	-0.0562643356254991	1.60172943931202	0.182139998025647
0.631857263776673	1.36874338597113	1.17368529480201	1.55838319682999	0.182139998025647	3.88282544992867	-0.121283699348539	2.77207798632674	3.02131888059839	2.44156288740128	2.18148543250912	1.13575733263023	1.82929721234266	4.52218252653856	2.83709735004978	0.0304281493385541	4.69014921615641	0.0412647099590612	1.82387893203240	3.43852646448790	1.58547459838126	2.40905320553976	1.41208962845315	3.17303072928548	-0.0725191765562589	0.528909937881860	-0.397615995171458	1.99184562165026	2.25192307654242	2.38738008429875	1.76427784861962	3.88824373023892	4.64680297367439	-0.148375100899805	3.28681461580080	-0.403034275481711	1.98642734134000	2.38196180398850	1.33623370410961	1.67216708334531	3.73653188155183	2.65287581950116	-0.440962237653485	2.61494785732939	-0.343433192068925	2.84251563036003	1.44459931031467	0.989463764253393	2.24650479623216	2.19774027343988
1.79136925017088	0.707713188120220	1.07073796890719	-0.440962237653485	-0.473471919515005	-0.343433192068925	-0.240485866174112	-0.375942873930445	0.642693824397180	0.864843317117566	0.729386309361233	1.49336383310695	0.257995922369194	0.978627203632886	1.30372402224809	-1.30788708729402	0.220067960197420	-0.733549374407164	1.04364656735593	0.994882044563646	0.453054013538314	-1.06948275364287	0.0683561115103279	0.994882044563646	0.333851846712741	-0.424707396722725	-1.33497848884528	0.127957194923114	0.756477710912500	2.08937466723482	-0.105028858417779	3.52521894945195	1.35790682535062	-0.440962237653485	1.22786809790454	-0.766059056268684	-0.278413828345885	1.17910357511226	0.631857263776673	0.496400256020340	0.951535802081619	2.13272090971684	0.0575195508898210	-0.516818161997032	-0.126701979658792	1.30914230255834	0.962372362702126	1.01113688549441	-0.473471919515005	0.155048596474381
-0.554746124168805	0.593929301604900	-0.549327843858551	-0.00749981283321893	-0.245904146484365	2.10562950816558	-0.706457972855898	-0.760640775958431	0.388034649815274	-0.836496700301977	-0.711876253166151	0.0846109524410873	2.37654352367824	-0.0996105781075253	-0.831078419991724	-1.64923874683998	0.550583059122874	-0.278413828345885	0.615602422845913	0.615602422845913	-0.565582684789311	0.388034649815274	0.0195915887180478	-0.435543957343231	-0.543909563548298	-0.0454277750049921	-1.17784835984794	-0.673948290994378	1.10866593107897	-0.0237546537639789	0.290505604230714	0.420544331676794	-0.278413828345885	-2.06644633072948	-1.30788708729402	-1.90389792142188	-1.47043549660162	-0.625183768202098	-0.581837525720071	0.442217452917807	-0.516818161997031	0.203813119266660	-1.89306136080138	-0.874424662473751	-0.413870836102218	0.702294907809966	-0.175466502451072	-0.245904146484365	-0.164629941830566	-0.310923510207405
0.496400256020340	0.810660514015033	-0.392197714861205	1.58005631807100	-0.294668669276645	1.26037777976606	-0.332596631448418	-0.728131094096911	-0.300086949586898	-0.825660139681471	-0.603510646961085	1.40125306783264	1.22786809790454	-0.343433192068925	3.98577277582348	-1.62756562559896	0.182139998025647	-1.13450211736591	0.0412647099590607	0.0900292327513409	0.268832482989701	0.826915354945793	-0.538491283238045	0.474727134779327	-1.26454084481199	-0.852751541232737	-0.251322426794618	1.49336383310695	0.490981975710087	0.566837900053633	0.458472293848566	0.0195915887180478	-0.446380517963738	-1.37290645101706	0.312178725471727	-0.787732177509698	-0.327178351138165	1.85638861389392	0.577674460674140	1.02739172642517	-1.23203116295047	-1.11824727643515	-1.13992039767616	0.0304281493385545	0.496400256020340	1.52045523465822	-0.646856889443111	-0.0291729340742324	0.637275544086927	2.15439403095786
1.10866593107897	0.604765862225407	0.241741081438434	0.0737743918205809	-1.64382046652972	0.431380892297300	-0.413870836102218	0.556001339433127	-1.23203116295047	-0.522236442307285	-0.906934344335271	0.572256180363887	1.15743045387125	-0.365106313309938	-0.549327843858551	-1.44876237536060	-0.142956820589552	-1.21577632201971	-0.0129180931434724	-0.473471919515005	-0.543909563548298	-0.105028858417779	-0.885261223094257	0.290505604230714	0.496400256020340	-1.94724416390391	-1.07490103395312	-1.86596995925011	-0.717294533476405	-0.874424662473751	0.0141733084077945	0.534328218192113	0.0521012705795675	-1.63298390590922	-1.08573759457363	-1.15617523860692	-1.23203116295047	0.474727134779327	-1.63840218621947	-0.982790268678817	-0.0400094946947389	-0.121283699348539	-1.42708925411959	0.100865793371848	-0.934025745886537	-0.587255806030325	-1.48669033753238	-1.69258498932200	0.420544331676794	0.377198089194767
1.66133052272480	1.13575733263023	0.490981975710087	0.951535802081619	0.0195915887180478	1.09782937045846	-0.820241859371217	-1.02613651116084	0.0791926721308344	0.669785225948447	-1.45959893598111	0.360943248264007	-0.782313897199444	-0.641438609132858	0.344688407333247	-1.70342154994251	0.0954475130615941	-0.0400094946947390	2.27901447809368	-0.0562643356254991	-0.207976184312592	-0.619765487891844	-0.554746124168805	1.73176816675810	-1.30246880698376	-1.12908383705566	-0.110447138728032	0.534328218192114	-1.34581504946579	-0.771477336578938	-0.533073002927791	0.436799172607553	0.713131468430473	-1.71967639087327	1.18994013573277	-1.91473448204239	-0.132120259969046	-0.430125677032978	-0.262158987415125	-0.294668669276645	-0.679366571304631	0.929862680840606	-1.87138823956036	-0.749804215337924	-0.462635358894498	3.03757372152915	-0.126701979658792	-0.538491283238045	-0.863588101853244	-0.457217078584245
4.22417710947463	2.45781772833204	3.25972321424954	1.60714771962227	2.00268218227076	0.0358464296488076	-1.39457957225807	0.436799172607553	1.63965740148379	1.20077669635327	1.70467676520683	3.45478130541865	1.59631115900176	0.621020703156166	1.29830574193783	-0.793150457819951	0.680621786568953	-0.408452555791965	1.73718644706835	0.707713188120220	1.37416166628138	1.20077669635327	0.675203506258700	1.47169071186594	-0.560164404479058	-0.473471919515005	3.43852646448790	3.80696952558512	0.198394838956407	0.680621786568953	-0.0616826159357522	1.27121434038657	-0.327178351138165	-0.608928927271338	-0.495145040756018	-0.0400094946947389	0.398871210435781	0.994882044563646	3.63900283596727	0.415126051366540	2.58243817546787	0.767314271533006	0.214649679887167	-0.543909563548298	2.67996722105243	3.56856519193397	2.57701989515762	2.15439403095786	0.453054013538313	0.994882044563646
0.788987392774019	0.274250763299954	1.46085415124543	0.404289490746034	-0.229649305553605	0.0521012705795675	0.480145415089580	0.00333674778728779	-0.571000965099565	0.984045483943140	-1.02071823085059	1.84555205327342	2.00810046258102	1.42292618907366	1.05990140828669	-0.419289116412472	0.333851846712740	-0.375942873930445	0.355524967953753	0.490981975710086	0.707713188120219	0.230904520817927	-0.0616826159357526	0.626438983466420	0.745641150291993	-1.63298390590922	0.198394838956407	1.18994013573277	0.794405673084273	0.176721717715394	-0.668530010684124	-1.24286772357098	-0.890679503404511	-0.267577267725378	0.409707771056287	-1.76844091366555	-1.36206989039655	1.41750790876341	-0.679366571304631	0.0900292327513409	0.263414202679448	0.577674460674140	-0.00208153252296545	0.919026120220099	1.03822828704567	1.33081542379935	-0.533073002927792	-1.84971511831935	0.165885157094887	0.133375475233367
-1.82262371676808	-0.603510646961085	0.149630316164128	-0.170048222140819	-1.41083441318883	-0.950280586817297	-0.646856889443111	-0.901516064025017	-0.982790268678817	0.247159361748687	-0.533073002927792	-0.831078419991724	-0.869006382163498	-0.977371988368564	-0.484308480135511	-0.961117147437804	-0.413870836102218	-1.20493976139920	-0.663111730373871	-0.771477336578938	-1.34581504946579	-0.310923510207405	0.106284073682101	-0.105028858417779	-0.316341790517658	-1.09115587488388	-0.408452555791965	-1.17784835984794	0.534328218192113	-0.711876253166151	-0.327178351138165	-0.0400094946947389	-0.814823579060964	-0.348851472379178	-0.435543957343232	-1.24286772357098	-1.12366555674540	-1.21035804170946	-0.294668669276645	-1.17243007953768	-0.961117147437804	-0.153793381210059	0.247159361748687	-0.283832108656138	-1.23203116295047	-1.44876237536060	-0.0183363734537254	-1.80636887583732	-0.245904146484365	-0.533073002927791
-0.343433192068925	-0.684784851614884	-0.831078419991724	-0.359688032999685	-0.728131094096911	-0.478890199825258	-0.283832108656138	-0.625183768202098	-1.11824727643515	-0.961117147437804	-1.51920001939390	-0.684784851614884	-0.413870836102218	-0.803987018440458	-1.19410320077870	-1.12366555674540	-0.375942873930445	-1.18326664015819	-0.153793381210059	-0.885261223094257	-0.478890199825258	-0.879842942784004	-0.359688032999685	-1.00446338991983	-0.00208153252296568	-0.695621412235391	-0.793150457819951	0.0683561115103276	-0.755222495648178	-0.218812744933099	-0.435543957343232	-0.164629941830565	-1.44876237536060	-1.35665161008630	0.263414202679447	-0.971953708058311	-0.592674086340578	0.425962611987047	-0.468053639204751	-1.40541613287858	-0.706457972855898	-0.890679503404511	-0.999045109609577	-0.847333260922484	-1.08031931426338	-0.554746124168805	-0.581837525720071	-1.27537740543250	-0.289250388966392	0.133375475233368
-0.338014911758672	-0.218812744933098	-0.229649305553605	0.295923884540967	-1.05864619302236	-0.874424662473751	-1.04239135209160	-1.25370428419148	-1.72509467118352	-0.587255806030325	-1.43792581474010	-0.608928927271338	-0.603510646961085	-0.408452555791965	-1.36748817070680	-0.673948290994378	-0.538491283238045	-1.39457957225807	-0.272995548035632	-0.809405298750711	-0.305505229897152	-0.283832108656138	-0.657693450063618	-0.603510646961085	-0.343433192068925	-0.386779434550952	-0.348851472379179	-1.06948275364287	-1.58421938311694	-1.70883983025276	-0.0129180931434719	-0.430125677032978	-0.565582684789311	-1.48669033753238	-0.473471919515005	-0.191721343381832	-0.912352624645524	0.165885157094888	0.0304281493385540	-0.543909563548298	-0.533073002927791	-0.885261223094257	-0.0671008962460056	-1.49752689815288	-0.0291729340742319	-0.701039692545644	-0.430125677032978	-0.305505229897152	-0.592674086340578	-0.0725191765562588
0.0466829902693140	1.56380147714024	0.268832482989701	-0.440962237653485	-0.473471919515005	0.0466829902693147	0.127957194923114	0.545164778812620	0.653530385017686	0.198394838956407	-0.652275169753365	-0.00749981283321893	0.106284073682101	-0.137538540279299	0.691458347189460	0.528909937881860	-1.09657415519414	1.59631115900177	0.886516438358579	0.631857263776673	0.328433566402487	-0.814823579060964	-0.625183768202098	-0.419289116412471	0.203813119266660	0.377198089194767	-0.435543957343232	0.767314271533006	0.0629378312000744	0.696876627499713	-0.408452555791965	-0.245904146484365	0.615602422845914	-0.262158987415125	0.252577642058941	0.192976558646154	0.881098158048326	1.22244981759428	-0.278413828345885	-0.516818161997031	-0.847333260922484	-0.673948290994378	-0.625183768202098	0.133375475233368	-0.701039692545644	-1.42167097380934	1.01655516580466	-0.148375100899805	1.38499822690189	0.0954475130615939
-0.0887740174870188	-0.430125677032978	-0.717294533476405	-0.137538540279299	-0.0725191765562589	-0.338014911758672	1.81846065172215	-0.652275169753365	0.155048596474381	0.144212035853874	0.658948665327940	-0.278413828345885	-0.0725191765562589	0.0304281493385543	0.610184142535660	0.859425036807312	-0.571000965099565	-1.81720543645783	0.257995922369194	-0.999045109609577	-0.533073002927792	1.09782937045846	0.257995922369193	-0.0183363734537252	1.01655516580466	-0.592674086340578	1.01655516580466	0.973208923322633	-0.359688032999685	-0.478890199825258	-0.235067585863858	-0.565582684789311	0.696876627499713	-0.690203131925138	1.13575733263023	-0.440962237653485	-0.581837525720071	0.306760445161474	-0.218812744933099	-0.614347207581591	0.431380892297301	0.182139998025647	-0.110447138728032	0.518073377261353	-0.522236442307285	-0.262158987415125	-0.121283699348539	0.436799172607553	-0.207976184312592	0.252577642058941
0.0629378312000743	-1.70342154994251	-0.348851472379179	-0.625183768202098	0.420544331676794	0.306760445161474	-0.310923510207405	0.864843317117566	0.436799172607553	0.198394838956407	-0.636020328822604	-0.370524593620192	0.247159361748687	-0.478890199825258	0.745641150291993	-0.256740707104872	-0.673948290994378	0.192976558646154	-0.939444026196791	-0.701039692545644	-0.879842942784004	-0.917770904955777	-0.977371988368564	-0.110447138728032	-0.213394464622845	-0.944862306507044	-0.359688032999685	0.0791926721308342	-1.02613651116084	0.0846109524410874	0.794405673084273	0.117120634302607	0.794405673084273	-0.289250388966392	0.209231399576914	0.366361528574260	-1.10741071581464	-1.52461829970415	0.344688407333247	-0.0671008962460055	-0.917770904955777	-0.565582684789311	-0.300086949586898	0.680621786568953	0.344688407333247	-1.73593123180403	0.279669043610207	-0.755222495648178	0.220067960197421	-0.782313897199444
0.312178725471727	-0.863588101853244	0.295923884540967	-0.0345912143844856	-1.66549358777074	-0.858169821542991	-0.115865419038286	-1.00446338991983	-0.906934344335271	-0.473471919515005	-1.29705052667351	-0.0725191765562590	-0.0671008962460053	-0.446380517963738	-0.598092366650831	-0.917770904955777	-0.457217078584245	-0.375942873930445	-0.495145040756018	-0.885261223094257	0.0629378312000741	-0.982790268678817	-0.836496700301977	-1.03155479147110	0.0304281493385541	-1.03697307178135	-1.47585377691187	-0.207976184312592	-1.04239135209160	-0.522236442307285	-0.419289116412472	-0.370524593620192	-1.08031931426338	0.0575195508898210	-0.874424662473751	-1.18326664015819	-1.15075695829667	-0.235067585863859	-0.386779434550951	-1.44876237536060	-0.863588101853244	-0.603510646961085	-1.10741071581464	-0.462635358894498	-0.733549374407164	-0.993626829299324	-0.912352624645524	-0.598092366650831	-1.04239135209160	-0.543909563548298
-0.105028858417779	-1.32956020853503	-0.413870836102218	-0.939444026196791	-0.701039692545644	-0.381361154240698	-0.283832108656139	-0.0129180931434722	-1.14533867798642	-0.457217078584245	-1.03697307178135	-0.841914980612231	-1.11824727643515	-0.906934344335271	-1.50836345877339	-1.09115587488388	-0.560164404479058	-0.988208548989070	-0.462635358894498	-0.440962237653485	-0.527654722617538	-1.23203116295047	-0.684784851614884	0.0846109524410875	-0.961117147437804	-0.744385935027671	-0.912352624645524	-0.381361154240698	-0.256740707104872	-0.392197714861205	-1.08573759457363	-1.33497848884528	-0.787732177509698	-0.321760070827912	-0.511399881686778	-0.636020328822605	-2.06102805041923	-1.16159351891718	-1.60047422404770	0.0521012705795675	-0.527654722617538	-0.673948290994378	-0.543909563548298	-1.12366555674540	-0.527654722617538	-0.440962237653485	-0.370524593620192	-0.603510646961085	-1.13450211736591	-1.12366555674540
1.37957994659163	3.67151251782879	1.45001759062493	0.626438983466420	0.675203506258700	1.44459931031467	0.664366945638193	1.36874338597113	1.85638861389392	2.27359619778343	-0.392197714861205	1.35790682535062	1.39583478752239	-0.462635358894498	1.05448312797643	-0.186303063071579	0.908189559599592	1.71009504551708	0.355524967953754	0.854006756497060	0.761895991222753	0.106284073682101	0.507236816640846	1.65049396210430	1.03281000673542	1.30372402224809	1.35790682535062	0.631857263776673	0.832333635256046	0.512655096951100	0.377198089194767	1.03822828704567	0.203813119266660	0.626438983466420	0.550583059122874	-0.0454277750049922	0.117120634302607	1.50961867403771	2.91295327439332	-0.153793381210059	1.13033905231998	0.149630316164127	2.72873174384471	0.854006756497060	0.507236816640846	-0.00749981283321893	1.60714771962227	1.66674880303506	0.843170195876553	1.69925848489658
0.323015286092234	-0.836496700301978	-0.484308480135511	-0.500563321066271	-1.08031931426338	-1.11824727643515	-0.197139623692085	-0.478890199825258	-1.31872364791452	0.436799172607554	0.0358464296488077	-0.468053639204752	-1.58963766342719	0.165885157094887	-0.608928927271338	-0.419289116412472	0.523491657571607	-0.224231025243352	-0.701039692545644	-0.310923510207405	-0.229649305553605	-0.365106313309938	-1.19410320077870	-0.652275169753364	-0.440962237653485	-0.132120259969046	-0.852751541232737	-0.934025745886537	-0.126701979658792	-0.175466502451072	0.312178725471727	-1.05864619302236	-0.435543957343231	-0.879842942784004	0.306760445161474	-0.554746124168805	-1.59505594373744	0.117120634302608	0.658948665327940	-0.505981601376525	-1.00446338991983	-0.338014911758672	-0.484308480135511	-0.646856889443111	-0.164629941830565	-0.939444026196791	0.0791926721308344	-0.354269752689432	0.523491657571607	-0.245904146484365
-0.229649305553605	-0.451798798273991	-1.05322791271211	-1.08031931426338	0.133375475233367	-0.126701979658792	-0.240485866174112	-1.61672906497846	-0.598092366650831	-0.392197714861205	-0.803987018440457	-0.614347207581591	-1.23744944326072	-0.381361154240698	-0.272995548035632	-0.901516064025017	-0.592674086340578	-1.63298390590922	-0.516818161997031	-0.338014911758672	-0.0345912143844854	0.0521012705795675	-1.31330536760427	-0.359688032999685	-0.305505229897152	-0.592674086340578	-1.07490103395312	-0.608928927271338	-0.489726760445765	-0.0671008962460057	-1.12908383705566	-0.554746124168805	0.610184142535660	-0.825660139681471	-0.197139623692085	-0.408452555791965	-0.917770904955777	-0.0291729340742325	-1.00988167023008	-0.522236442307285	-1.11824727643515	-0.354269752689432	-0.0941922977972720	-1.22119460232996	-0.354269752689432	-0.722712813786658	-0.744385935027671	-0.413870836102218	-0.0833557371767655	-0.782313897199444
0.0358464296488075	0.133375475233368	0.0846109524410874	-0.0562643356254988	0.415126051366540	-0.538491283238045	-0.115865419038285	-0.473471919515005	-0.484308480135511	0.431380892297301	-0.121283699348539	-0.229649305553605	-0.186303063071579	-0.766059056268684	-0.0508460553152456	-1.06406447333262	-0.0725191765562588	-0.327178351138165	-0.923189185266031	-1.00446338991983	-0.278413828345885	-0.538491283238045	-0.505981601376525	0.0358464296488076	-0.354269752689432	-0.841914980612231	-0.500563321066271	0.398871210435780	-0.831078419991724	-0.446380517963738	-0.408452555791965	0.0141733084077941	-0.581837525720071	0.138793755543621	0.192976558646154	-1.36748817070680	-0.516818161997031	-0.370524593620192	0.144212035853874	-0.0237546537639791	0.263414202679447	0.209231399576914	-1.10199243550439	0.0466829902693141	0.100865793371848	-0.300086949586898	0.203813119266661	-0.0454277750049922	0.295923884540967	-0.711876253166151
2.32777900088596	2.10021122785532	0.826915354945793	0.919026120220099	0.978627203632886	1.51503695434797	-0.468053639204751	1.29288746162758	-0.451798798273991	1.00030032487390	1.28746918131733	1.29288746162758	1.31456058286859	1.35248854504037	1.62882084086329	-0.251322426794618	1.90515313668620	1.72634988644784	0.848588476186806	1.48252727248645	1.87264345482468	1.20619497666353	1.74260472737860	0.881098158048326	-0.251322426794618	0.176721717715394	1.20619497666353	1.65591224241455	0.0683561115103274	0.680621786568953	1.89431657606570	0.886516438358579	0.729386309361233	0.859425036807312	1.33623370410961	0.528909937881859	0.355524967953754	1.60172943931202	1.56380147714024	0.929862680840606	0.556001339433127	1.11950249169947	-0.771477336578938	0.713131468430473	0.686040066879206	1.29288746162758	0.593929301604900	0.599347581915153	1.21161325697378	0.485563695399834
-0.847333260922484	-0.971953708058311	-0.766059056268684	-0.251322426794618	-0.869006382163498	0.00333674778728710	0.236322801128181	0.805242233704780	0.0304281493385541	0.247159361748687	-0.728131094096911	0.572256180363887	0.691458347189460	0.0358464296488077	1.20077669635327	-0.175466502451072	-0.170048222140818	-0.197139623692085	-0.560164404479058	-0.392197714861205	1.39041650721214	0.518073377261354	-0.245904146484365	-0.679366571304631	-0.132120259969045	0.279669043610207	-1.77385919397580	-0.435543957343231	-1.07490103395312	-0.0400094946947389	-0.164629941830565	-0.771477336578938	-0.538491283238045	-0.657693450063618	0.837751915566299	0.323015286092233	-0.0725191765562590	-0.278413828345885	-0.934025745886537	-0.608928927271338	-0.386779434550952	-1.38374301163756	-1.23203116295047	0.225486240507674	0.469308854469073	-0.560164404479058	0.182139998025647	-0.738967654717418	0.328433566402487	0.355524967953754
0.680621786568953	1.04906484766618	0.696876627499713	-0.142956820589552	-0.587255806030325	-0.435543957343232	-0.0291729340742324	-0.803987018440457	-1.03155479147110	0.453054013538314	0.203813119266661	0.171303437405141	-0.527654722617538	-0.121283699348539	0.436799172607554	-0.153793381210059	-0.0454277750049922	-0.316341790517658	0.214649679887167	-0.186303063071579	0.182139998025647	-0.126701979658792	0.371779808884514	0.431380892297300	-0.430125677032978	-0.310923510207405	-0.0291729340742325	-0.598092366650831	-1.49210861784263	-0.636020328822604	-0.359688032999685	-0.142956820589552	-0.841914980612231	-0.0779374568665121	0.0521012705795678	0.0195915887180475	-0.310923510207405	1.51503695434797	-0.132120259969045	-0.776895616889191	-0.110447138728032	-0.706457972855898	0.474727134779327	-0.180884782761325	0.881098158048326	0.0141733084077945	0.263414202679447	-0.386779434550952	-0.598092366650831	0.550583059122873
0.501818536330593	-0.424707396722725	-0.581837525720071	-1.30246880698376	0.149630316164127	0.0791926721308339	1.02197344611491	0.431380892297300	-0.581837525720071	0.653530385017686	-0.403034275481712	1.45001759062492	0.680621786568953	-0.0941922977972722	0.420544331676794	-0.549327843858551	0.0521012705795675	-1.13992039767616	-0.218812744933099	-0.598092366650831	1.21161325697378	-0.283832108656139	0.355524967953754	-0.126701979658792	-0.928607465576284	-0.207976184312592	-0.598092366650831	0.431380892297300	-0.424707396722725	-0.00749981283321893	0.0954475130615941	-0.170048222140818	-0.207976184312592	-0.787732177509698	0.854006756497060	-0.587255806030325	-1.50836345877339	-0.516818161997031	-0.381361154240698	-0.673948290994378	-0.213394464622845	0.00875502809754104	-1.03697307178135	-0.923189185266031	-0.863588101853244	-0.186303063071579	-0.668530010684124	0.631857263776673	-1.18326664015819	0.442217452917807
1.39583478752239	-0.505981601376525	0.398871210435781	0.707713188120219	0.117120634302607	0.0575195508898210	0.490981975710087	0.388034649815274	0.523491657571607	0.545164778812620	0.0683561115103274	0.539746498502367	-0.527654722617538	0.144212035853874	0.686040066879207	0.133375475233368	0.897352998979086	0.306760445161474	0.908189559599593	0.252577642058941	0.599347581915153	0.458472293848567	0.301342164851220	0.344688407333247	0.117120634302608	-0.0996105781075255	0.696876627499713	0.723968029050980	-0.896097783714764	0.279669043610207	-0.207976184312592	0.295923884540967	0.225486240507674	-0.695621412235391	0.653530385017687	-0.267577267725379	-0.392197714861205	-0.0616826159357521	-0.218812744933099	0.209231399576914	0.512655096951100	0.501818536330594	0.285087323920460	-0.142956820589552	-0.0996105781075253	0.577674460674140	0.323015286092234	0.805242233704780	-0.636020328822605	-0.0996105781075257
-0.478890199825258	-0.814823579060964	0.230904520817927	-0.749804215337924	-0.240485866174112	-0.473471919515005	-0.885261223094257	-0.663111730373871	-0.126701979658792	-0.500563321066271	-0.527654722617538	-1.12908383705566	-0.186303063071578	-1.05864619302236	0.117120634302607	-0.944862306507044	-0.170048222140819	-1.22119460232996	-0.272995548035632	-0.359688032999685	-0.533073002927791	-0.787732177509697	-1.38916129194782	-0.625183768202098	-0.354269752689432	-0.213394464622846	-0.105028858417779	-0.755222495648177	-0.207976184312592	-0.283832108656139	-1.44876237536060	-0.132120259969045	0.279669043610208	-1.17243007953768	0.214649679887167	-0.646856889443111	-0.446380517963738	-0.695621412235391	-1.30788708729402	-1.48669033753238	-0.630602048512351	-0.278413828345885	-1.68174842870150	0.637275544086926	-0.0237546537639790	-0.874424662473751	-1.80636887583732	-0.527654722617538	-0.235067585863859	-0.0887740174870189
-1.00988167023008	-0.890679503404511	0.404289490746034	-0.0996105781075255	-1.60047422404770	-1.13450211736591	-1.67633014839124	-0.370524593620192	-1.28621396605300	-0.0183363734537257	-0.798568738130204	0.165885157094887	-0.766059056268684	-0.202557904002339	0.225486240507674	-0.451798798273992	-1.23744944326072	-0.386779434550952	-0.392197714861205	-0.890679503404511	-0.701039692545644	-1.18326664015819	-0.809405298750711	-0.565582684789311	-0.603510646961084	-0.630602048512351	-1.64382046652972	-1.42708925411959	-0.592674086340578	-1.46501721629136	0.0575195508898210	-0.744385935027671	-0.408452555791965	0.0791926721308342	-0.955698867127550	-0.673948290994378	-0.598092366650831	-0.982790268678817	-0.863588101853244	-0.598092366650831	-0.392197714861205	-1.87680651987062	0.0683561115103276	-0.348851472379178	-1.28621396605300	-0.652275169753364	-0.289250388966392	-0.359688032999685	-0.327178351138165	-0.749804215337924
-0.0291729340742324	-0.571000965099565	-0.375942873930445	-0.776895616889191	-0.906934344335271	-0.191721343381832	-0.0508460553152454	-0.798568738130204	-0.305505229897152	-0.207976184312592	-0.392197714861205	-0.663111730373871	0.458472293848567	-0.825660139681471	-0.701039692545644	-0.738967654717417	-0.885261223094257	-0.982790268678817	-1.26454084481199	-0.359688032999685	-0.186303063071579	0.187558278335901	-1.31872364791452	-0.430125677032978	-0.668530010684124	-0.375942873930445	-0.495145040756018	-1.10199243550439	-0.424707396722725	0.230904520817927	-0.961117147437804	-0.744385935027671	-1.14533867798642	-0.554746124168805	-0.381361154240698	-1.70883983025276	-1.03155479147110	-0.608928927271338	-1.22119460232996	-0.511399881686778	-0.0941922977972722	0.127957194923114	-0.549327843858551	-0.278413828345885	-0.863588101853244	0.344688407333247	-0.858169821542991	-0.673948290994378	-0.500563321066271	-0.890679503404511
-1.03697307178135	-0.549327843858551	-0.890679503404511	-0.473471919515005	-0.365106313309938	0.458472293848567	-0.955698867127551	-0.928607465576284	-0.397615995171458	-0.505981601376525	-0.272995548035632	-0.625183768202098	-0.782313897199444	-0.581837525720071	-0.901516064025017	-0.966535427748057	-0.912352624645524	-1.03155479147110	-1.34581504946579	-1.04239135209160	-1.30246880698376	-0.440962237653485	-0.310923510207405	-0.684784851614884	-0.690203131925138	-1.17243007953768	-0.912352624645524	-0.202557904002339	-0.571000965099565	0.891934718668833	-0.495145040756018	-0.608928927271338	-0.105028858417779	-1.51920001939390	-1.11824727643515	-0.430125677032978	-1.28079568574275	-0.359688032999685	-0.446380517963738	-1.33497848884528	-0.798568738130204	-0.608928927271338	-1.19410320077870	-0.159211661520312	-1.05322791271211	0.0683561115103277	-0.137538540279299	-0.923189185266031	-0.538491283238045	-0.917770904955777
1.56380147714024	0.117120634302608	0.512655096951100	-0.370524593620192	0.106284073682101	0.761895991222753	-1.15617523860692	0.718549748740726	-0.885261223094257	0.257995922369194	0.761895991222753	0.225486240507674	0.767314271533006	0.263414202679447	0.740222869981740	0.0846109524410874	-0.0454277750049923	-1.08573759457363	0.203813119266661	0.0629378312000742	0.339270127022993	0.404289490746034	-0.440962237653485	0.0358464296488075	-0.738967654717417	-0.598092366650831	-0.321760070827912	-0.310923510207405	-0.505981601376525	0.122538914612861	-0.0129180931434723	-0.343433192068925	0.0466829902693141	-0.706457972855898	0.176721717715394	-0.256740707104872	0.0629378312000741	0.431380892297300	-0.0291729340742323	0.279669043610207	0.837751915566300	0.0358464296488077	-0.625183768202098	-0.110447138728032	0.230904520817928	1.58547459838126	-0.766059056268684	-0.408452555791965	-1.11824727643515	0.301342164851221
-0.235067585863859	-0.251322426794618	-0.0237546537639790	-0.0183363734537254	-1.13450211736591	-0.397615995171458	-0.0996105781075253	0.0846109524410876	0.908189559599593	-0.831078419991724	0.447635733228060	-0.0616826159357523	-0.115865419038285	-0.636020328822605	-0.993626829299324	-0.592674086340578	-1.39999785256832	-0.354269752689432	-0.316341790517658	-0.565582684789311	0.593929301604900	-0.646856889443111	0.447635733228060	-0.0996105781075253	-0.256740707104872	-0.608928927271338	-0.923189185266031	-0.630602048512351	0.0466829902693145	-0.289250388966392	-0.397615995171458	-0.722712813786658	0.344688407333247	-0.180884782761325	0.631857263776673	-0.489726760445765	-0.142956820589552	-1.23744944326072	-0.776895616889191	-0.0508460553152454	-0.327178351138165	-0.831078419991724	-0.105028858417779	0.0250098690283010	-0.500563321066271	-0.608928927271338	-1.15075695829667	-0.505981601376525	0.675203506258699	-0.522236442307285
0.106284073682101	-0.240485866174112	-0.0508460553152455	-0.300086949586898	-0.164629941830566	-0.224231025243352	-0.392197714861205	-0.500563321066271	-0.798568738130204	-0.722712813786658	0.951535802081619	-0.803987018440458	-0.310923510207405	-0.0345912143844854	-0.560164404479058	-0.722712813786658	0.268832482989701	-0.142956820589552	-0.863588101853244	-0.440962237653485	-0.619765487891845	-0.749804215337924	-0.944862306507044	-0.511399881686778	-1.15075695829667	-1.11282899612490	-0.803987018440458	-1.12366555674540	-0.841914980612231	0.0304281493385545	0.702294907809966	-0.836496700301977	-0.717294533476404	-1.95266244421416	-0.386779434550952	-0.451798798273991	-0.733549374407164	0.447635733228060	-0.863588101853244	-0.397615995171458	-0.137538540279299	-0.901516064025017	-0.132120259969045	1.12492077200973	-0.961117147437804	-0.825660139681471	-0.413870836102218	-0.885261223094257	0.0846109524410874	-0.213394464622845
----------------------------------------------------------------------------------------------------------------ARRAY 2----------------------------------------------------------------------------------------------------------------------------------------------------------------------------------------------------------------------------------------------------------------------------------------…
DIMENSIONS: CHANNELS X CONDITIONS
SHAPE SORTING
CONDITIONS: 'Shape 6'	'Shape 6'	'Shape 6'	'Shape 6'	'Shape 6'	'Shape 6'	'Shape 1'	'Shape 1'	'Shape 1'	'Shape 1'	'Shape 1'	'Shape 1'	'Shape 5'	'Shape 5'	'Shape 5'	'Shape 5'	'Shape 5'	'Shape 5'	'Shape 2'	'Shape 2'	'Shape 2'	'Shape 2'	'Shape 2'	'Shape 2'	'Shape 3'	'Shape 3'	'Shape 3'	'Shape 3'	'Shape 3'	'Shape 3'	'Shape 8'	'Shape 8'	'Shape 8'	'Shape 8'	'Shape 8'	'Shape 8'	'Shape 4'	'Shape 4'	'Shape 4'	'Shape 4'	'Shape 4'	'Shape 4'	'Shape 7'	'Shape 7'	'Shape 7'	'Shape 7'	'Shape 7'	'Shape 7'	'Shape 9'	'Shape 9'
DATA
-0.839599604147878	-0.948014223331025	-1.09112152065278	-0.741303682755158	-0.708056532872326	-0.933558940773272	-0.898866262634665	-0.800570341241945	-0.716729702406978	-1.14749712262802	-0.582295574619876	-0.858391471472957	-0.884410980076912	-0.721066287174304	-0.709502061128101	-0.982706901469632	-1.03908250344487	-0.812134567288147	-0.705165476360776	-0.629998007060460	-0.462316729390526	-0.819362208567024	-0.709502061128101	-0.721066287174304	-0.897420734378890	-0.475326483692504	-0.657463043920191	-0.734076041476282	-1.01161746658514	-0.888747564844238	-0.764432134847563	-0.974033731934981	-0.687819137291472	-0.744194739266709	-1.14026948134914	-0.923440242982845	-0.682037024268371	-0.987043486236958	-1.08967599239700	-0.878628867053811	-0.937895525540598	-0.823698793334350	-0.855500414961406	-0.929222356005946	-0.895975206123115	-1.20820930937058	-0.885856508332688	-1.09834916193166	-0.770214247870664	-0.950905279842576
-0.670472798222169	-0.411723240438391	-0.311981790789895	-0.482554124971380	-0.170320021723916	-0.546157368225493	-0.549048424737044	-0.316318375557221	-0.580850046364100	-0.777441889149540	-0.388594788345986	-0.371248449276682	-0.294635451720592	-0.867064641007609	-0.379921618811334	-0.650235402641314	-0.531702085667740	-0.736967097987832	-0.786115058684192	-0.507128105319560	-0.618433781014258	-0.371248449276682	-0.952350808098351	-0.765877663103338	-0.527365500900414	-0.680591496012596	-0.498454935784908	-0.731184984964731	-0.747085795778259	-0.231032208466479	-1.09112152065278	-0.913321545192418	-0.713838645895427	-0.786115058684192	-0.725402871941630	-0.637225648339337	-0.205012699862524	-0.387149260090211	-0.0546777612618928	-0.452198031600099	-0.562058179039021	-0.517246803109987	-0.984152429725408	-0.796233756474619	-0.538929726946617	-1.00438982530626	-0.621324837525809	-0.910430488680868	-1.05064672949107	-0.843936188915204
-0.885856508332688	-0.833817491124777	-0.580850046364100	-0.609760611479606	-0.622770365781584	-0.381367147067110	-0.709502061128102	-0.163092380445040	-0.690710193803023	-0.804906926009271	-0.606869554968056	-0.612651667991157	-0.976924788446531	-0.616988252758483	-0.632889063572011	-0.933558940773272	-0.761541078336012	-0.830926434613226	-0.577958989852550	-0.897420734378890	-0.916212601703969	-0.854054886705631	-0.895975206123115	-0.849718301938305	-0.754313437057136	-0.687819137291472	-0.867064641007609	-1.00294429705049	-0.946568695075250	-0.777441889149540	-1.12436867053561	-0.872846754030710	-0.856945943217182	-1.00438982530626	-0.757204493568686	-0.987043486236958	-0.640116704850887	-0.640116704850887	-0.427624051251919	-0.579404518108325	-0.472435427180953	-0.679145967756820	-0.943677638563699	-1.02462722088712	-0.822253265078575	-0.958132921121452	-0.693601250314573	-0.712393117639652	-0.731184984964731	-0.546157368225493
-0.131290758817984	1.06271558045241	1.17691231265866	0.707115629531688	0.955746489525039	0.827094474761037	0.413673393609303	1.30267327091111	1.03380501533690	0.0407271036192768	1.14077410626428	0.462821354305663	0.773609929297352	0.539434351861753	1.06416110870819	1.62791712846055	1.03380501533690	0.266229511520223	0.250328700706695	1.06271558045241	0.965865187315466	1.05259688266198	0.652185555812227	0.393435998028449	1.03525054359268	0.312486415705032	1.43132528567511	-0.310536262534120	0.185279929196807	1.07717086301016	0.431019732678606	0.516305899769349	1.47324560509259	1.47035454858104	1.90401302531363	1.12776435196230	1.68573825869156	0.276348209310650	0.245992115939369	-0.0633509307965445	0.241655531172043	0.814084720459060	0.987548111152095	0.247437644195144	1.07427980649861	0.160705948848626	0.816975776970610	-0.0864793828889492	-0.855500414961406	0.0465092166423780
-0.573622405085224	-0.758650021824462	-0.424732994740368	-0.525919972644639	-0.472435427180953	-0.601087441944954	-0.470989898925178	-0.739858154499383	-0.671918326477944	-0.680591496012596	-0.352456581951604	-0.721066287174304	-0.684928080779921	-0.945123166819475	-0.351011053695828	-0.749976852289810	-0.489781766250257	-0.303308621255243	-0.554830537760145	-0.893084149611564	-0.423287466484593	-0.676254911245270	-0.742749211010933	-1.08100282286235	-0.381367147067110	-0.560612650783246	-0.418950881717267	-0.822253265078575	-0.702274419849225	-0.547602896481269	-0.634334591827786	-0.262833830093535	-0.793342699963069	-0.654571987408640	-0.313427319045671	-0.631443535316235	-1.15327923565112	-0.709502061128102	-0.736967097987832	-0.961023977633003	-0.897420734378890	-0.702274419849225	-0.752867908801361	-0.812134567288148	-0.669027269966393	-0.710947589383877	-0.650235402641314	-0.927776827750171	-0.761541078336012	-0.405941127415290
-0.511464690086886	-1.04197355995642	-0.686373609035697	-0.679145967756820	-0.778887417405316	-0.702274419849225	-0.787560586939968	-0.722511815430079	-0.810689039032372	-0.920549186471295	-0.784669530428417	-0.946568695075250	-0.830926434613226	-0.851163830194081	-0.778887417405316	-0.932113412517497	-0.629998007060460	-0.952350808098351	-0.887302036588463	-0.913321545192418	-0.789006115195743	-0.517246803109987	-0.745640267522484	-0.817916680311249	-0.919103658215519	-0.693601250314573	-0.647344346129764	-0.949459751586801	-1.03763697518909	-0.560612650783246	-0.955241864609902	-0.848272773682530	-0.515801274854212	-0.677700439501045	-0.465207785902077	-0.901757319146216	-0.998607712283161	-0.958132921121452	-0.991380071004284	-1.03908250344487	-0.790451643451518	-0.962469505888778	-0.885856508332688	-1.05787437076995	-0.517246803109987	-0.855500414961406	-1.08100282286235	-1.04775567297952	-0.864173584496058	-0.780332945661091
-0.457980144623200	-0.512910218342661	-0.660354100431742	-0.556276066015920	-0.669027269966393	-0.592414272410303	-0.470989898925178	-0.482554124971380	-0.583741102875651	-0.734076041476282	-0.369802921020907	-0.657463043920191	-0.731184984964731	-0.654571987408640	-0.810689039032372	-0.676254911245270	-0.382812675322885	-0.349565525440053	-0.786115058684192	-0.606869554968056	-0.819362208567024	-0.725402871941630	-0.770214247870664	-0.713838645895427	-1.05642884251417	-0.812134567288147	-0.365466336253581	-0.562058179039021	-0.683482552524146	-0.723957343685855	-0.747085795778259	-0.342337884161177	-1.06943859681615	-0.994271127515835	-0.700828891593450	-0.741303682755158	-0.447861446832773	-0.368357392765132	-0.588077687642977	-0.488336237994481	-0.524474444388864	-0.631443535316236	-0.832371962869002	-0.982706901469632	-0.647344346129764	-1.12003208576829	-0.773105304382215	-0.447861446832773	-1.16339793344154	-0.486890709738706
-0.444970390321223	-0.252715132303108	-0.433406164275020	-0.397267957880638	-0.429069579507694	-0.215131397652951	-0.812134567288148	-0.213685869397175	-0.449306975088548	-0.723957343685854	-0.121172061027556	-0.368357392765132	-0.329328129859199	-0.592414272410303	-0.773105304382215	-0.475326483692504	-0.593859800666078	-0.447861446832773	-0.485445181482931	-0.826589849845900	-0.280180169162839	-0.388594788345986	-0.774550832637990	-0.789006115195743	-0.537484198690841	-0.231032208466479	-0.446415918576998	-0.846827245426755	-0.830926434613226	-0.413168768694166	-0.468098842413627	-0.684928080779921	-0.924885771238621	-0.534593142179291	-0.645898817873988	-0.810689039032372	-0.576513461596774	-0.546157368225493	-0.586632159387202	-0.233923264978029	-0.534593142179291	-0.394376901369087	-0.875737810542260	-0.700828891593450	-0.679145967756820	-0.760095550080237	-0.580850046364100	-0.588077687642977	-0.722511815430079	-0.699383363337674
1.65827322183183	2.18155445042249	1.82161791473444	1.34025700556127	2.44897717774092	1.93292359042914	1.53106673532361	2.18444550693404	1.51661145276585	1.17257572789133	1.79415287787471	1.13788304975273	0.821312361737936	0.617492877673619	1.20871393428572	1.07861639126594	1.47469113334837	0.666640838369980	0.527870125815552	1.07861639126594	1.47324560509259	1.23617897114545	0.542325408373304	0.329832754774336	1.19714970823951	0.947073319990387	1.99508130542748	0.143359609779323	0.227200248614290	2.33188938902312	0.601592066860091	1.08584403254481	0.195398626987234	0.144805138035098	0.686878233950834	0.237318946404717	1.62358054369322	1.33592042079394	0.605928651627417	0.686878233950834	1.30990091218999	1.30556432742266	0.173715703150604	-0.00408427230975736	-0.158755795677714	-0.804906926009271	0.131795383733120	0.504741673723147	-0.468098842413627	-0.212240341141400
-0.742749211010933	-0.404495599159514	-0.351011053695828	0.325496170007010	-0.515801274854212	-0.287407810441715	-0.174656606491242	0.0826474230367602	-0.583741102875651	-0.523028916133088	-0.0908159676562751	-0.601087441944954	0.163597005360177	0.429574204422831	0.110112459896491	-0.255606188814659	-0.268615943116636	-0.257051717070434	-0.163092380445040	-0.307645206022570	-0.368357392765132	-0.430515107763470	-0.592414272410303	-0.200676115095197	-0.543266311713943	-0.498454935784908	-0.0937070241678259	-0.726848400197405	-0.0185395548675104	0.0913205925714121	-0.274398056139738	-0.497009407529133	-0.0113119135886338	-0.388594788345986	-0.404495599159514	-0.265724886605086	-0.517246803109987	-0.385703731834435	-0.758650021824462	-0.575067933340999	-0.676254911245270	-0.541820783458167	-0.994271127515835	-0.989934542748509	-0.742749211010933	-0.537484198690841	-0.975479260190756	-0.953796336354126	-0.826589849845900	-1.01884510786401
-0.122617589283332	0.279239265822200	0.154923835825525	0.222863663846964	0.214190494312312	0.0624100274559063	-0.131290758817983	0.451257128259461	-0.0170940266117350	0.0334994623404004	0.0999937621060638	-0.141409456608410	0.235873418148942	-0.0604598742849938	0.117340101175367	0.121676685942693	0.494622975932720	-0.384258203578660	0.113003516408042	0.247437644195144	-0.137072871841084	0.546661993140630	-0.171765549979692	-0.296080979976367	0.0334994623404003	-0.414614296949941	-0.0488956482387913	-0.517246803109987	-0.197785058583647	0.238764474660493	0.0479547448981534	-0.212240341141400	0.0233807645499732	0.0710831969905579	0.153478307569750	-0.177547663002793	-0.158755795677714	-0.455089088111649	-0.695046778570349	-0.692155722058798	-0.134181815329534	0.0956571773387378	-0.465207785902077	-0.669027269966393	-0.0922614959120502	-0.440633805553897	-0.248378547535782	-0.215131397652950	-0.728293928453180	-0.735521569732057
4.28335253431977	2.97225840633158	4.23131351711186	3.64153798875554	4.05785012641882	4.16337368909042	3.53890548259549	5.16657029859847	2.79879501563854	3.29172015085792	3.30472990515989	3.46807459806250	3.53890548259549	2.78867631784811	3.31918518771765	4.30069887338907	4.68810044593685	3.27726486830016	3.70369570375388	3.46229248503940	4.36141106013163	3.55914287817635	3.30906648992722	2.80891371342897	3.39579818527374	3.88149567921424	4.52620128129002	1.84474636682685	2.73085518761710	4.32816391024880	3.00261449970286	2.76843892226726	3.40447135480839	3.44494614597010	4.32816391024880	2.64267796401481	3.34665022457738	2.61376739889930	2.40705685832344	2.67447958564187	2.81903241121939	2.56895602297027	1.57732363950842	2.04278373786806	2.92166491737944	1.23907002765700	2.77422103529036	2.67014300087454	1.56575941346221	3.10958359063023
-0.102380193702477	0.0971027055945134	0.266229511520223	0.0118165385037709	-0.262833830093535	-0.262833830093535	-0.0228761396348362	0.180943344429481	0.235873418148942	0.150587251058199	0.344288037332089	-0.398713486136413	0.283575850589526	0.553889634419507	0.0638555557116814	-0.732630513220506	-0.0619054025407693	-0.317763903812996	-0.0344403656810386	-0.298972036487918	0.140468553267772	-0.165983436956590	-0.330773658114974	-0.390040316601761	-0.618433781014258	-0.244041962768456	-0.0445590634714657	-0.577958989852550	-0.390040316601761	-0.307645206022569	-0.366911864509357	-0.410277712182615	-0.505682577063785	-0.566394763806347	-0.379921618811334	-0.673363854733719	-0.433406164275020	-0.543266311713943	-0.583741102875651	-0.439188277298121	-0.510019161831111	-0.285962282185940	-0.689264665547247	-0.259942773581985	-0.507128105319560	-0.615542724502707	-0.807797982520822	-0.793342699963069	-0.621324837525809	-0.718175230662753
2.20179184600334	1.83896425380374	2.89709093703126	1.77969759531696	3.48252988062026	2.42151214088119	2.31165199344227	3.31773965946187	1.90112196880208	2.26105850449013	2.27840484355943	3.00406002795863	1.34893017509592	1.23617897114545	1.91991383612716	1.78258865182851	2.29286012611719	0.731689609879868	1.73633174764370	2.01820975751988	2.68315275517652	2.40850238657921	1.40096919230383	0.829985531272588	2.60075764459732	1.29833668614378	1.45300820951174	-0.209349284629849	0.472940052096090	2.45331376250824	0.692660346973935	0.581354671279237	0.886361133247824	0.217081550823863	1.05837899568508	0.338505924308987	3.20643398376717	2.32899833251157	1.65538216532028	1.75223255845723	2.15698047007431	3.19053317295365	-0.184775304281669	0.0725287252463333	1.88522115798855	0.170824646639053	1.56431388520644	1.45879032253484	1.28532693184181	1.91557725135983
-0.881519923565362	-0.930667884261722	-0.742749211010933	-1.12292314227984	-0.891638621355789	-0.898866262634665	-0.695046778570349	-1.35276213494811	-0.669027269966393	-0.878628867053811	-0.825144321590125	-0.654571987408640	-0.658908572175966	-0.868510169263384	-0.992825599260059	-0.955241864609902	-0.722511815430079	-0.946568695075250	-0.826589849845900	-0.836708547636327	-0.804906926009271	-0.800570341241945	-0.878628867053811	-0.608315083223831	-0.919103658215519	-0.748531324034035	-0.708056532872326	-1.33252473936725	-0.852609358449856	-0.992825599260059	-0.546157368225493	-0.950905279842576	-0.778887417405316	-0.939341053796373	-0.930667884261722	-1.00872641007359	-0.859836999728732	-0.758650021824462	-1.00294429705049	-0.872846754030710	-1.14894265088379	-1.00872641007359	-0.695046778570349	-0.794788228218844	-1.06076542728150	-1.16484346169732	-0.855500414961406	-0.804906926009271	-1.12003208576829	-0.992825599260059
0.874796907201622	0.206962853033436	2.40272027355611	0.191062042219908	0.988993639407870	1.55564071567179	0.162151477104402	2.46054140378712	0.838658700807240	-0.220913510676052	1.71320329555129	0.526424597559776	0.775055457553127	0.814084720459059	0.296585604891504	0.897925359294027	0.603037595115867	0.986102582896320	0.569790445233035	1.58310575253152	2.02688292705453	0.773609929297351	0.471494523840315	-0.0286582526579375	1.96617074031197	0.597255482092765	-0.275843584395513	-0.488336237994481	-0.364020807997806	1.12776435196230	0.626166047208271	0.559671747442608	0.595809953836990	1.09596273033524	2.05868454868159	2.04278373786806	1.11475459766032	0.788065211855105	0.702779044764362	0.656522140579553	-0.0228761396348360	1.43132528567511	1.51082933974275	0.838658700807240	2.99105027365665	0.838658700807239	3.60250872584961	2.70483567901315	0.218527079079638	1.63225371322788
-0.708056532872326	-0.351011053695828	-0.520137859621538	-0.455089088111650	0.0942116490829627	-0.423287466484593	-0.586632159387202	-0.349565525440053	-0.476772011948279	-0.504237048808010	-0.491227294506032	-0.718175230662753	-0.359684223230480	-0.616988252758483	-0.794788228218844	-0.476772011948279	-0.158755795677714	-0.937895525540598	-0.476772011948279	-0.910430488680868	-0.0373314221925894	-0.453643559855874	-0.806352454265046	-0.975479260190756	-0.358238694974705	-0.713838645895427	-0.138518400096860	-0.945123166819475	-0.368357392765132	-0.640116704850887	-0.656017515664416	-0.547602896481268	-0.144300513119961	-0.0416680069599150	-0.102380193702477	-0.551939481248594	-0.387149260090211	-0.473880955436728	-0.781778473916866	-0.187666360793220	-0.530256557411965	-0.478217540204054	-0.462316729390526	-0.859836999728732	0.146250666290873	-0.813580095543923	-0.774550832637990	-0.388594788345986	-0.854054886705631	-0.911876016936643
1.12342776719497	0.511969315002023	3.06621774295697	1.43132528567511	2.66002430308411	1.90112196880208	0.0797563665252097	2.57762919250492	0.776500985808902	0.837213172551465	2.45909587553135	1.94159675996379	2.82915110900982	1.40964236183848	2.00953658798523	2.20323737425912	3.23534454888268	2.56028285343562	1.51805698102163	1.60478867636815	1.56575941346221	1.02802290231380	0.772164401041576	1.01645867626760	2.57907472076070	1.91124066659251	1.29978221439956	0.0725287252463333	1.06994322173129	2.07747641600667	3.17029577737279	1.35182123160747	2.28996906960564	3.18041447516322	3.97400948758386	2.64846007703791	0.710006686043239	0.263338455008672	0.0363905188519510	0.283575850589527	0.274902681054875	0.921053811386432	1.95460651426577	2.07747641600667	3.58371685852453	0.618938405929395	2.60220317285310	2.75976575273261	0.387653885005348	1.56286835695066
-0.00408427230975736	0.324050641751235	0.845886342086117	-0.0647964590523198	1.00200339370985	0.863232681155420	-0.719620758918529	0.126013270710019	-0.119726532771781	-0.543266311713943	0.308149830937706	-0.268615943116636	1.00344892196562	-0.157310267421939	0.244546587683593	0.0551823861770298	-0.0980436089351516	-0.0387769504483646	0.711452214299014	0.513414843257798	1.02224078929070	0.566899388721485	0.0927661208271874	0.854559511620768	0.131795383733120	-0.417505353461492	0.154923835825525	-0.455089088111650	0.312486415705032	0.565453860465709	0.0465092166423779	0.215636022568088	2.26539508925746	2.10783250937795	2.10927803763372	0.908044057084454	0.0262718210615237	-0.381367147067110	-0.575067933340999	-0.378476090555559	-0.758650021824462	0.0797563665252098	1.15089280405470	0.0855384795483107	1.03380501533690	0.438247373957483	1.04536924138311	0.292249020124178	-0.348119997184278	0.00892548199222025
0.186725457452582	1.28243587533026	1.69296589997044	1.13354646498540	0.282130322333751	1.09162614556792	0.485949806398068	3.67767619514992	0.683987177439283	0.0971027055945131	1.55708624392756	0.682541649183508	-0.151528154398837	-0.235368793233805	0.759154646739599	0.173715703150604	-0.0850338546331738	0.303813246170381	-0.0633509307965445	0.527870125815552	1.84040978205952	1.56865046997376	0.165042533615952	0.222863663846964	1.02802290231380	0.487395334653843	1.22316921684347	-0.656017515664416	0.130349855477345	1.66116427834338	0.555335162675282	0.345733565587864	0.00169784071334385	0.378980715470696	-0.497009407529133	0.467157939072989	1.08728956080059	0.673868479648856	1.07138874998706	1.46457243555794	0.441138430469034	1.57443258299687	-0.108162306725579	-0.418950881717267	0.928281452665308	-1.06365648379305	1.96761626856775	0.923944867897983	0.571235973488811	0.597255482092765
0.0855384795483109	1.89678538403475	1.37784074021142	0.0233807645499732	1.21883263207614	1.23039685812234	-0.173211078235467	0.643512386277575	-0.137072871841085	0.114449044663817	0.105775875129165	0.662304253602654	2.13529754623768	0.770718872785801	1.17835784091443	0.254665285474020	0.688323762206609	-0.0561232895176681	1.53106673532361	0.449811600003685	1.60189761985660	1.33447489253817	0.750481477204947	0.715788799066339	0.853113983364992	0.193953098731458	0.728798553368317	-0.536038670435066	0.146250666290873	1.88088457322123	0.550998577907956	0.0204897080384227	1.93292359042914	1.83029108426909	2.20179184600334	1.49637405718500	0.605928651627417	-0.109607834981354	-0.411723240438391	0.0855384795483110	-0.439188277298121	1.02946843056958	1.50649275497543	0.501850617211596	1.35037570335169	0.178052287917930	1.34025700556127	0.597255482092766	-0.843936188915204	0.188170985708357
0.967310715571241	0.0595189709443558	1.72765857810905	0.601592066860092	0.166488061871727	2.30153329565184	0.261892926752897	2.13385201798190	1.85920164938460	-0.0763606850985222	1.36916757067677	0.691214818718160	-0.891638621355789	1.15233833231048	0.509078258490472	0.448366071747910	-0.313427319045670	-0.0532322330061174	-0.0228761396348362	0.342842509076313	1.85052847984995	1.55564071567179	-0.00408427230975722	-0.255606188814659	2.04856585089116	1.02513184580225	-0.405941127415289	-1.88905311784074	-0.178993191258568	1.25641636672630	-0.310536262534120	0.141914081523548	0.390544941516898	-0.572176876829448	0.282130322333751	-0.907539432169317	1.80138051915359	1.27809929056293	1.34748464684014	0.999112337198298	1.68718378694734	3.25269088795198	0.0450636883866026	-0.754313437057136	2.17143575263206	-1.17929874425507	3.09223725156093	0.629057103719822	0.646403442789126	-0.00263874405398216
1.93436911868491	1.26798059277250	3.64876563003441	1.88377562973278	2.85806167412533	2.66869747261876	1.17402125614711	3.27437381178861	1.18703101044909	1.02946843056958	2.24515769367660	1.88233010147700	1.72043093683017	1.44288951172131	1.28677246009758	2.57762919250492	1.25497083847052	2.21624712856110	1.98929919240438	1.83607319729219	3.15728602307081	2.11216909414528	1.50649275497543	0.694105875229710	2.89853646528704	3.44783720248165	1.83896425380374	0.975983885105893	0.824203418249487	2.70049909424582	1.01645867626760	1.20293182126261	1.98785366414860	2.35790889762708	1.99363577717170	2.10060486809907	2.26394956100168	1.16101150184513	0.825648946505262	1.05837899568508	1.16390255835668	1.68140167392424	0.681096120927732	0.670977423137305	3.57793474550142	0.221418135591189	2.42584872564851	2.03989268135651	-0.0546777612618928	1.18558548219331
0.105775875129165	0.267675039775998	0.691214818718160	1.22027816033192	-0.0763606850985222	0.618938405929395	0.311040887449258	2.63111373796861	1.11620012591610	0.412227865353528	1.66405533485493	0.426683147911281	1.07283427824284	0.221418135591189	0.126013270710019	0.863232681155420	0.611710764650518	0.329832754774336	-0.277289112651288	0.650740027556452	0.566899388721485	1.39663260753650	0.350070150355190	0.601592066860091	2.09626828333175	0.292249020124178	0.640621329766024	-0.138518400096860	0.540879880117529	1.02513184580225	0.441138430469033	0.655076612323777	0.118785629431143	0.167933590127503	0.259001870241346	-0.958132921121452	0.938400150455735	0.835767644295689	-0.802015869497720	0.126013270710019	0.423792091399730	0.585691256046563	-0.598196385433404	-0.274398056139738	1.43710739869821	-0.239705378001130	1.00778550673295	0.0190441797826475	-0.0647964590523198	-0.632889063572011
-0.472435427180953	0.305258774426156	0.107221403384941	0.390544941516898	0.198289683498784	-0.353902110207379	-0.294635451720592	2.10783250937795	0.279239265822201	-0.225250095443378	1.26653506451673	-0.226695623699153	-0.113944419748680	-0.615542724502707	-0.444970390321222	-0.128399702306433	-0.832371962869002	-0.588077687642976	-0.674809382989494	-0.193448473816321	-0.181884247770119	0.934063565688409	-0.820807736822799	0.144805138035098	0.844440813830341	-0.249824075791558	0.157814892337076	-0.812134567288148	-0.589523215898752	0.290803491868403	-0.566394763806347	-0.976924788446531	-0.533147613923515	-0.0778062133542977	-0.920549186471295	-0.572176876829448	0.227200248614290	0.522088012792450	-0.569285820317898	0.329832754774336	0.540879880117529	0.897925359294027	-0.884410980076912	-0.588077687642977	0.948518848246162	-0.187666360793220	0.143359609779323	-0.585186631131426	-0.362575279742031	-0.695046778570349
-0.781778473916866	-0.609760611479606	-0.812134567288148	-0.745640267522484	-0.583741102875651	-0.690710193803023	-0.958132921121452	-0.560612650783246	-0.505682577063785	-0.943677638563699	-1.10268574669898	-0.800570341241945	-0.797679284730395	-0.832371962869002	-0.900311790890440	-1.07811176635080	-0.919103658215519	-0.978370316702306	-0.838154075892103	-1.12147761402406	-0.705165476360776	-0.567840292062123	-0.929222356005946	-1.00583535356204	-0.648789874385539	-1.10413127495476	-0.741303682755158	-0.849718301938305	-1.13304184007026	-0.833817491124777	-0.998607712283161	-0.937895525540598	-1.19375402681283	-0.975479260190756	-0.982706901469632	-0.742749211010933	-0.959578449377228	-0.589523215898752	-0.832371962869002	-0.499900464040684	-0.663245156943292	-0.882965451821137	-0.953796336354126	-0.810689039032372	-0.867064641007609	-1.24001093099763	-0.829480906357451	-0.948014223331025	-0.950905279842576	-1.01595405135246
-0.320654960324547	-0.783224002172642	-0.450752503344324	-0.560612650783246	-0.822253265078574	-0.569285820317898	-0.605424026712280	-0.527365500900414	-0.436297220786571	-1.03185486216599	-0.483999653227155	-0.632889063572011	-0.468098842413627	-1.17351663123197	-1.16339793344154	-0.891638621355789	-0.762986606591788	-1.01306299484091	-0.783224002172642	-0.660354100431742	-0.392931373113312	-0.891638621355789	-0.868510169263384	-0.430515107763470	-0.731184984964731	-0.536038670435066	-1.02751827739867	-0.974033731934981	-0.624215894037359	-0.618433781014258	-1.14460606611647	-0.705165476360776	-0.304754149511019	-0.303308621255244	-0.303308621255244	-0.804906926009271	-0.715284174151203	-1.18941744204550	-1.00005324053894	-0.710947589383877	-0.628552478804685	-0.755758965312911	-0.549048424737044	-1.03474591867754	-0.710947589383877	-1.16195240518577	-0.504237048808010	-0.987043486236958	-1.01739957960824	-1.07522070983925
-0.388594788345986	-0.556276066015920	0.204071796521885	-0.473880955436728	-0.0778062133542976	0.237318946404717	-0.624215894037359	-0.296080979976367	-0.517246803109987	-0.690710193803023	-0.184775304281669	-0.577958989852550	-0.296080979976367	-0.637225648339337	0.0522913296654790	-0.621324837525809	-0.452198031600099	-0.894529677867339	0.263338455008672	-0.340892355905401	0.352961206866741	-0.0951525524236012	-0.0416680069599153	-0.657463043920191	-0.184775304281669	-0.533147613923516	-0.588077687642977	-0.845381717170979	-0.845381717170979	-0.132736287073759	-0.554830537760145	-0.738412626243608	0.627611575464047	-0.0532322330061173	0.169379118383278	-0.447861446832773	-0.338001299393851	-0.576513461596774	-0.622770365781584	-0.560612650783246	-0.771659776126439	0.578463614767687	-0.368357392765132	-1.01595405135246	-0.0488956482387914	-0.699383363337675	0.152032779313975	-0.300417564743693	-0.648789874385539	-0.274398056139738
0.928281452665308	0.670977423137305	1.19136759521641	1.29833668614378	1.26942612102828	1.19425865172796	0.871905850690072	2.11795120716838	0.942736735223061	0.202626268266110	1.72187646508595	1.46457243555794	0.994775752430972	0.459930297794112	1.14077410626428	0.759154646739599	0.900816415805578	0.214190494312312	0.721570912089441	0.840104229063015	0.854559511620768	0.803966022668632	0.156369364081300	-0.161646852189264	1.27087164928405	1.17546678440288	1.30122774265533	-0.410277712182615	0.162151477104401	0.974538356850118	-0.158755795677714	0.370307545936044	0.601592066860091	0.224309192102739	0.718679855577890	0.0884295360598614	1.49348300067345	1.04970582615043	1.32869277951507	1.16968467137978	1.79559840613049	1.52962120706783	0.0638555557116817	0.0653010839674566	0.877687963713172	0.00603442548066986	1.11330906940455	0.530761182327102	0.0812018947809850	0.423792091399730
-0.554830537760145	-0.0763606850985224	0.422346563143954	-0.669027269966393	-0.287407810441715	0.403554695818876	-0.722511815430079	-0.186220832537445	-0.333664714626525	-0.862728056240283	-0.0257671961463869	-0.900311790890440	-0.246933019280007	-0.348119997184278	-0.233923264978029	-0.452198031600099	-0.556276066015920	-0.546157368225493	0.248883172450919	0.0508458014097039	0.757709118483823	0.231536833381616	-0.148637097887287	0.130349855477345	0.0262718210615237	-0.424732994740368	-0.525919972644639	-0.950905279842576	-0.848272773682530	0.577018086511911	-0.421841938228818	-0.612651667991157	0.978874941617443	0.113003516408042	0.0638555557116814	0.504741673723147	-0.735521569732057	-0.891638621355789	-0.738412626243608	-0.455089088111650	-1.13882395309336	0.241655531172043	0.683987177439283	0.0768653100136593	0.231536833381616	-0.184775304281669	1.20437734951839	0.537988823605978	-0.664690685199067	0.655076612323777
-0.329328129859199	-0.645898817873988	-0.563503707294797	-0.588077687642977	-0.443524862065447	-0.478217540204054	-0.916212601703969	-0.333664714626525	-0.744194739266709	-0.278734640907063	-0.215131397652951	-0.512910218342661	0.0971027055945134	-0.635780120083561	-0.843936188915204	-0.971142675423430	-0.621324837525808	-0.885856508332688	-0.450752503344324	-0.884410980076912	-0.601087441944954	-0.582295574619876	-0.906093903913542	-0.564949235550572	-0.499900464040684	-0.641562233106663	-0.346674468928502	-1.06365648379305	-0.401604542647964	-0.534593142179291	-0.595305328921853	-0.583741102875651	-0.0705785720754209	-0.465207785902077	-0.410277712182615	-0.643007761362438	-0.616988252758483	-0.715284174151203	-0.634334591827786	-0.573622405085224	-0.667581741710618	-1.05642884251417	-0.684928080779921	-0.747085795778259	-0.372693977532458	-0.660354100431742	-0.822253265078574	-0.710947589383877	-0.828035378101676	-0.719620758918529
1.03525054359268	0.711452214299014	1.91557725135983	0.744699364181846	1.61635290241435	1.44144398346554	0.465712410817214	3.16451366434969	0.365970961168719	0.741808307670295	1.03958712836001	1.19281312347219	2.14686177228388	1.52962120706783	0.978874941617443	2.40127474530033	1.20437734951839	1.72187646508595	1.11909118242765	1.30700985567844	1.27520823405138	1.01067656324450	1.01356761975605	1.15233833231048	1.89823091229053	1.49637405718500	1.09307167382369	0.435356317445932	1.01934973277915	1.89967644054631	1.67272850438959	1.30411879916688	1.71898540857440	2.19167314821292	2.57329260773759	1.65249110880873	0.329832754774336	0.305258774426156	0.0161531232710968	0.477276636863416	0.0971027055945134	1.24340661242432	1.41687000311736	1.59177892206617	4.13590865223069	0.928281452665308	2.48800644064685	2.27262273053633	0.522088012792450	1.35760334463057
-0.671918326477944	-0.168874493468141	-0.336555771138075	-0.319209432068772	0.153478307569750	-0.420396409973042	-0.816471152055473	-0.465207785902077	0.0349449905961755	-0.303308621255243	0.00458889722489424	-0.598196385433404	0.344288037332089	-0.418950881717267	0.224309192102740	-0.213685869397175	-0.372693977532458	-0.738412626243608	-0.754313437057136	-0.241150906256906	-0.258497245326209	-0.0402224787041399	-0.647344346129764	-0.392931373113312	-0.0806972698658478	-0.809243510776597	0.322605113495460	-0.942232110307924	-0.410277712182615	-0.245487491024232	-0.684928080779921	-0.470989898925178	0.140468553267772	0.387653885005348	0.0927661208271873	-0.715284174151203	0.232982361637391	-0.533147613923515	-0.735521569732057	-0.310536262534120	-0.488336237994481	-0.167428965212366	-0.699383363337674	-0.508573633575335	-0.0257671961463867	-0.540375255202392	-0.346674468928502	-0.961023977633003	-0.998607712283161	-0.755758965312911
0.115894572919592	0.189616513964132	1.09885378684679	0.0812018947809851	0.345733565587864	0.760600174995374	-0.142854984864186	1.45445373776752	-0.284516753930165	-0.131290758817983	0.656522140579552	0.448366071747910	0.305258774426156	0.342842509076313	0.00747995373644519	0.481613221630742	0.0147075950153215	0.0725287252463333	-0.0344403656810385	0.480167693374966	1.25207978195897	0.597255482092765	-0.135627343585309	0.357297791634067	0.776500985808902	0.0219352362941980	-0.0402224787041399	-0.673363854733719	-0.348119997184278	0.892143246270926	-0.466653314157852	-0.0749151568427469	0.182388872685256	0.232982361637391	0.523533541048225	0.296585604891504	1.06994322173129	-0.0373314221925894	-0.0633509307965445	0.413673393609303	-0.313427319045670	1.11909118242765	0.448366071747910	-0.194894002072096	1.66550086311071	-0.479663068459830	1.63225371322788	0.630502631975597	-0.317763903812996	0.462821354305663
0.0219352362941979	1.52962120706783	1.93726017519646	0.329832754774336	1.88233010147700	1.36338545765367	-0.0272127244021621	1.04392371312733	0.527870125815552	-0.170320021723916	1.36483098590945	0.912380641851780	1.01356761975605	0.00892548199222025	1.67272850438958	1.74645044543413	0.798183909645532	0.140468553267772	0.263338455008672	1.39374155102495	1.95316098600999	1.28099034707448	1.02079526103493	0.0710831969905581	1.69007484345889	0.165042533615952	1.47902771811570	-0.965360562400329	0.326941698262786	1.71031223903974	0.0103710102479954	-0.0965980806793764	1.24196108416855	1.60189761985660	1.50504722671965	0.537988823605979	0.883470076736274	0.305258774426156	0.133240911988896	0.371753074191820	-0.225250095443378	1.26364400800518	0.532206710582877	-0.0387769504483643	1.46746349206949	0.152032779313975	1.24051555591277	0.840104229063015	-0.609760611479606	0.264783983264448
0.416564450120854	1.19570417998374	2.17721786565516	2.70339015075737	1.55130413090446	1.60912526113547	0.584245727790788	4.29491676036597	2.66436088785144	0.498959560700045	2.32177069123269	1.64237241101830	0.958637546036589	-0.457980144623200	1.03958712836001	1.16679361486823	0.160705948848626	1.16534808661246	0.812639192203285	0.303813246170380	1.80427157566514	0.777946514064677	0.348624622099414	0.241655531172043	2.26250403274591	0.793847324878206	3.08500961028205	-0.745640267522484	0.159260420592851	1.50504722671965	-0.271506999628187	-0.138518400096860	-0.436297220786571	0.426683147911281	-0.290298866953266	-0.129845230562208	1.88088457322123	0.900816415805578	2.24515769367660	2.17288128088784	2.53859992959899	1.79993499089781	-0.254160660558883	-0.833817491124777	1.87654798845390	-0.280180169162839	1.56865046997376	0.130349855477345	-0.0532322330061174	1.23039685812234
-0.0980436089351515	0.844440813830341	0.923944867897982	1.63803582625098	0.389099413261123	0.616047349417844	-0.0763606850985222	1.97484390984662	1.28677246009758	0.0884295360598615	0.908044057084454	0.520642484536675	0.432465260934382	-0.494118351017583	-0.189111889048995	0.144805138035098	-0.929222356005946	0.133240911988896	-0.538929726946617	-0.138518400096860	1.18992206696064	0.853113983364993	-0.816471152055474	-0.288853338697490	1.23039685812234	0.198289683498784	0.245992115939369	-1.20098166809170	-0.486890709738706	0.624720518952496	-0.926331299494396	-0.848272773682530	-0.874292282286485	-0.530256557411965	-0.897420734378890	-0.575067933340999	1.48480983113880	0.572681501744586	1.01067656324450	0.691214818718160	1.23328791463390	1.19714970823951	-0.868510169263384	-1.03185486216599	1.53395779183516	-0.893084149611564	1.32146513823619	0.0407271036192770	-0.0864793828889492	-0.392931373113312
-1.15327923565112	-0.586632159387202	-0.593859800666078	-0.231032208466479	-0.358238694974705	-0.242596434512681	-0.551939481248594	-0.0142029701001844	-0.103825721958253	-0.726848400197405	-0.358238694974705	-0.379921618811334	-0.481108596715605	-0.455089088111649	-0.819362208567024	-0.816471152055473	-0.830926434613226	-1.14460606611647	-0.547602896481269	-0.696492306826124	-0.278734640907063	-0.128399702306433	-0.719620758918529	-0.687819137291472	-0.0142029701001846	-0.629998007060460	-0.858391471472957	-1.48575073447944	-0.848272773682530	-0.0893704394004997	-0.882965451821137	-0.556276066015920	-0.924885771238621	-1.01161746658514	-1.13159631181449	-1.25446621355539	-0.538929726946617	-0.528811029156190	-0.411723240438391	-0.485445181482931	-0.193448473816321	-0.255606188814659	-0.747085795778259	-0.846827245426755	-0.424732994740368	-1.07955729460658	0.00314336896911877	-0.657463043920191	-0.758650021824462	-0.557721594271695
0.805411550924408	-0.0590143460292185	0.637730273254474	0.231536833381616	-0.213685869397175	-0.164537908700815	-0.244041962768456	0.652185555812227	0.568344916977259	-0.0965980806793761	0.355852263378291	0.449811600003685	-0.0113119135886340	-0.173211078235467	0.0334994623404003	-0.392931373113312	-0.407386655671065	0.647848971044901	-0.418950881717267	-0.00697532882130803	-0.141409456608410	0.325496170007010	-0.440633805553897	0.209853909544986	0.613156292906294	-0.219467982420277	-0.203567171606748	-0.842490660659429	-0.231032208466479	0.428128676167056	-0.126954174050657	0.439692902213258	-0.418950881717267	-0.118281004516006	-0.291744395209041	-0.619879309270033	0.419455506632404	0.0479547448981531	-1.18218980076662	-0.122617589283331	-0.264279358349311	0.433910789190157	-0.0937070241678257	-0.721066287174304	1.22750580161080	-0.744194739266709	0.192507570475683	-0.0431135352156902	-0.473880955436728	-0.878628867053811
-0.268615943116637	0.276348209310650	-0.0257671961463867	0.809748135691734	-0.106716778469803	0.431019732678607	-0.0286582526579377	1.08728956080059	-0.0315493091694881	-0.550493952992819	0.347179093843639	0.640621329766024	-0.0908159676562749	-0.449306975088548	-0.0691330438196456	-0.421841938228818	-0.888747564844238	-0.488336237994481	-0.527365500900414	0.179497816173705	-0.274398056139738	0.679650592671957	-0.452198031600099	0.114449044663817	0.640621329766024	0.0190441797826472	0.0450636883866024	-0.631443535316235	-0.184775304281669	0.880579020224723	-0.546157368225493	-0.316318375557221	-0.495563879273358	-0.845381717170979	-0.663245156943292	-0.431960636019245	0.285021378845302	0.334169339541662	-0.874292282286485	0.399218111051550	0.338505924308988	1.06127005219664	-0.564949235550572	-0.429069579507694	0.250328700706695	-0.434851692530796	-0.459425672878975	-0.236814321489580	-0.666136213454843	-0.803461397753496
0.250328700706695	0.234427889893166	0.991884695919421	-0.449306975088548	-0.193448473816321	0.296585604891504	-0.141409456608410	0.968756243827017	-0.252715132303108	-0.867064641007609	0.240210002916268	-0.404495599159514	-0.528811029156190	-0.494118351017582	-0.752867908801361	-0.310536262534120	-0.712393117639652	-0.138518400096860	-0.381367147067109	-0.189111889048995	0.750481477204947	0.183834400941031	-0.527365500900414	0.386208356749572	-0.300417564743693	-0.457980144623200	-0.868510169263384	-1.01595405135246	-0.551939481248594	1.07427980649861	-0.200676115095197	-0.398713486136413	-0.695046778570349	-0.486890709738706	-0.706611004616551	-0.809243510776597	0.153478307569750	-0.421841938228818	-0.407386655671065	-0.365466336253581	-0.482554124971380	0.936954622199960	0.211299437800762	-0.833817491124777	0.0508458014097038	-0.826589849845900	0.591473369069664	-0.462316729390526	-0.486890709738706	0.0710831969905579
0.497514032444270	0.308149830937706	1.53684884834671	0.426683147911281	0.287912435356852	0.552444106163732	-0.131290758817983	1.37350415544410	0.0190441797826475	-0.303308621255244	0.598701010348541	0.245992115939369	0.328387226518561	0.412227865353527	-0.311981790789895	0.390544941516898	-0.225250095443378	0.500405088955821	0.162151477104402	0.532206710582877	0.837213172551465	0.0436181601308274	0.149141722802424	0.176606759662154	0.325496170007010	-0.293189923464817	-0.229586680210703	-0.939341053796374	0.552444106163731	0.376089658959145	-0.0488956482387914	0.245992115939369	-0.281625697418614	-0.313427319045671	0.0450636883866026	-0.309090734278345	0.519196956280900	-0.100934665446702	0.0826474230367603	0.0421726318750522	-0.00842085707708337	0.767827816274250	0.282130322333751	-0.541820783458167	0.841549757318791	-0.828035378101676	0.744699364181845	-0.00263874405398202	-0.228141151954928	0.0855384795483109
2.66002430308411	0.947073319990387	3.45072825899320	1.96183415554464	1.23039685812235	1.96472521205619	0.662304253602654	3.13271204272263	1.55708624392756	1.14366516277583	1.89533985577898	1.49781958544077	2.56172838169139	2.53570887308744	1.52383909404473	1.70019354124932	0.869014794178521	2.85950720238110	2.49523408192573	2.37380970844060	2.29575118262874	2.31165199344227	1.07861639126594	2.08904064205287	2.30586988041916	2.17721786565516	1.26653506451673	0.376089658959145	1.44288951172131	2.35501784111552	3.13271204272263	2.21769265681687	1.82595449950177	1.45445373776752	2.37814629320793	0.997666808942522	0.814084720459060	0.629057103719822	0.0999937621060640	0.514860371513574	0.548107521396405	1.60767973287970	1.47469113334837	-0.0113119135886338	2.31454304995382	-0.213685869397175	2.00809105972945	1.62791712846055	0.228645776870065	-0.124063117539107
-0.397267957880638	-0.997162184027385	-0.413168768694166	-0.635780120083561	-0.778887417405316	-0.177547663002793	-0.579404518108325	-0.643007761362438	-0.554830537760145	-0.530256557411965	-0.405941127415289	-0.479663068459830	-0.930667884261722	-0.663245156943292	-0.616988252758483	-0.486890709738706	-0.254160660558884	-0.469544370669402	-0.528811029156190	-0.524474444388864	-0.314872847301446	-0.723957343685854	-0.697937835081899	-0.525919972644639	-0.0676875155638704	-0.762986606591787	-0.734076041476282	-0.916212601703969	-0.930667884261722	0.201180740010334	-0.235368793233804	-0.690710193803023	-0.173211078235467	-0.747085795778259	-0.215131397652951	-0.261388301837760	-0.917658129959744	-0.598196385433404	-0.575067933340999	-0.619879309270033	-0.670472798222168	-0.405941127415290	-0.404495599159514	-0.470989898925178	-0.486890709738706	-0.865619112751833	0.0334994623404004	-0.180438719514343	-0.651680930897090	0.0248262928057484
1.45879032253484	0.990439167663646	2.09915933984330	0.922499339642207	0.850222926853442	0.815530248714835	0.221418135591189	2.25961297623436	1.54985860264869	0.477276636863416	1.00923103498872	0.725907496856767	0.988993639407870	0.808302607435959	1.23762449940122	0.192507570475683	0.604483123371642	2.99827791493553	0.947073319990387	0.712897742554789	1.93003253391759	1.40675130532693	0.259001870241346	1.04681476963888	0.592918897325440	1.61635290241435	0.717234327322115	-0.533147613923516	0.444029486980584	1.76235125624765	2.37814629320793	1.40241472055961	1.31134644044576	-0.0647964590523198	-0.473880955436728	0.0971027055945133	1.22461474509924	0.578463614767687	-0.184775304281669	0.139023025011997	0.209853909544986	1.33736594904972	1.01934973277915	-0.00552980056553256	1.65827322183183	-0.404495599159514	1.94593334473112	0.867569265922746	0.152032779313975	0.208408381289211
1.00200339370985	0.923944867897982	2.37959182146370	1.61635290241435	1.30845538393421	0.636284744998699	1.36193992939790	4.11856231316139	1.23039685812235	1.05982452394086	2.06880324647202	1.44433503997709	0.986102582896320	0.00892548199222011	1.26653506451673	2.40561133006766	1.03235948708113	2.08325852902977	0.0334994623404003	0.754818061972273	0.967310715571241	-0.0503411764945669	0.131795383733120	0.0710831969905581	1.85197400810572	1.31568302521309	1.47758218985992	0.549553049652181	0.558226219186833	1.53395779183516	0.594364425581215	1.02079526103493	0.610265236394743	1.17546678440288	1.65827322183183	0.712897742554789	1.23617897114545	1.03958712836001	0.595809953836990	0.793847324878205	-0.0142029701001843	0.757709118483823	-0.476772011948279	0.368862017680269	1.86932034717503	0.0392815753635015	1.37205862718832	0.526424597559776	0.185279929196806	1.68718378694734
0.592918897325439	0.166488061871727	0.981765998128994	0.280684794077976	-0.213685869397175	0.172270174894829	-0.134181815329534	1.27087164928405	0.553889634419507	0.445475015236360	0.462821354305663	0.140468553267772	0.918162754874881	-0.0763606850985222	0.471494523840315	0.344288037332089	-0.313427319045671	0.841549757318791	0.270566096287549	0.188170985708357	0.260447398497122	1.03958712836001	-0.538929726946617	-0.0662419873080950	0.454148184771011	0.882024548480499	0.00169784071334385	-0.614097196246932	0.269120568031774	0.869014794178521	1.06849769347551	0.522088012792451	-0.00986638533285843	-0.222359038931827	0.462821354305663	-0.518692331365763	0.193953098731458	0.261892926752897	-0.517246803109987	-0.213685869397175	-0.332219186370749	0.312486415705032	-0.212240341141400	-0.566394763806347	0.400663639307325	-0.752867908801361	0.767827816274250	0.193953098731458	-0.369802921020907	-0.686373609035697
1.65393663706451	1.10029931510257	3.05176246039922	1.66405533485493	0.775055457553127	0.516305899769349	0.487395334653843	4.69532808721573	0.695551403485486	0.695551403485486	1.73922280415525	0.662304253602654	0.884915604992049	0.276348209310650	0.595809953836990	1.98351707938127	0.750481477204947	1.25063425370320	-0.0156484983559596	0.683987177439283	1.10752695638144	1.20582287777416	0.272011624543324	0.230091305125840	1.96327968380042	1.47758218985992	0.665195310114205	0.655076612323777	1.13499199324118	2.07892194426244	0.756263590228048	0.600146538604316	0.400663639307325	1.66260980659916	1.65538216532028	1.44433503997709	0.926835924409533	0.712897742554789	0.432465260934382	1.07138874998706	0.146250666290873	0.938400150455735	0.345733565587864	0.306704302681931	2.24082110890928	0.199735211754559	1.41542447486158	1.08295297603326	0.141914081523548	0.647848971044901
0.851668455109217	0.588582312558114	1.84908295159417	1.27954481881870	0.650740027556452	1.18558548219331	0.491731919421169	3.09657383632825	0.493177447676944	-0.390040316601761	2.07313983123934	0.994775752430972	1.59756103508927	0.289357963612628	1.43132528567511	1.52962120706783	1.28243587533026	0.923944867897982	-0.215131397652950	0.438247373957483	1.22461474509924	0.837213172551465	0.285021378845302	0.870460322434297	0.960083074292365	1.35904887288635	0.406445752330427	-0.138518400096860	0.681096120927732	1.77102442578231	0.539434351861754	0.533652238838653	0.669531894881530	1.53829437660248	1.82161791473444	1.09162614556792	0.621829462440945	0.277793737566425	0.760600174995374	0.857450568132319	0.409336808841977	1.13788304975273	0.387653885005347	-0.319209432068772	1.47469113334837	-0.491227294506032	1.22172368858769	1.09162614556792	0.257556341985571	0.219972607335413
0.692660346973935	0.770718872785801	2.53570887308744	2.07747641600667	1.24051555591277	0.595809953836990	0.260447398497122	3.34375916806583	0.637730273254474	0.0855384795483107	2.05434796391426	0.383317300238022	1.62213501543745	0.670977423137306	0.981765998128994	1.44867162474441	0.656522140579553	1.51372039625430	-0.0763606850985224	0.235873418148942	1.68284720218001	1.27087164928405	0.293694548379954	0.549553049652181	1.58744233729884	0.649294499300676	1.41397894660581	-0.327882601603424	1.28388140358603	1.80571710392091	-0.0127574418444090	0.928281452665308	0.640621329766024	0.610265236394743	1.82450897124599	0.0118165385037708	0.422346563143954	1.11475459766032	-0.504237048808010	0.568344916977259	0.655076612323778	1.02802290231380	-0.241150906256906	-0.356793166718930	1.40530577707116	-0.780332945661091	1.45011715300019	0.241655531172043	-0.398713486136413	-0.606869554968056
-0.316318375557221	0.156369364081300	0.535097767094428	0.707115629531688	-0.0749151568427468	-0.0561232895176682	-0.0604598742849938	1.56720494171799	0.536543295350203	-0.265724886605086	0.720125383833666	-0.00697532882130803	0.501850617211596	-0.518692331365762	-0.309090734278345	0.0681921404790074	-0.473880955436728	0.328387226518560	-0.394376901369087	0.108666931640716	-0.0546777612618928	0.699887988252812	-0.144300513119961	0.188170985708357	1.07861639126594	-0.0460045917272412	0.0508458014097038	-0.908984960425092	-0.369802921020907	0.167933590127503	-0.397267957880638	-0.161646852189265	-0.345228940672727	-0.504237048808010	-0.470989898925178	-0.530256557411965	0.636284744998699	0.458484769538337	-1.03763697518909	0.173715703150604	0.102884818617614	-0.155864739166163	-0.323546016836098	-1.08244835111813	0.665195310114204	-0.580850046364100	0.331278283030111	0.136131968500446	-0.547602896481268	-0.735521569732057
-0.615542724502707	-0.254160660558883	-0.0778062133542976	-0.725402871941630	-0.254160660558883	-0.569285820317898	-0.605424026712280	-0.401604542647964	-0.301863092999468	-0.644453289618213	-0.421841938228818	-0.780332945661091	-0.971142675423430	-0.796233756474619	-0.948014223331025	-0.612651667991157	-0.911876016936643	-0.645898817873989	-0.903202847401991	-0.745640267522484	-0.275843584395513	-0.629998007060460	-0.559167122527471	-0.528811029156190	-0.287407810441715	-0.533147613923515	-0.537484198690841	-0.998607712283161	-0.940786582052149	-0.616988252758483	-1.03185486216599	-0.903202847401991	-0.923440242982845	-0.700828891593450	-0.862728056240283	-0.670472798222169	-0.856945943217182	-0.583741102875651	-0.872846754030710	-0.429069579507694	-0.311981790789895	-0.470989898925178	-0.959578449377228	-0.632889063572011	-0.586632159387202	-0.598196385433404	-0.865619112751834	-0.774550832637990	-1.00728088181781	-0.907539432169317
-0.00408427230975736	0.498959560700045	0.0378360471077263	0.776500985808902	0.348624622099415	-0.00697532882130789	-0.183329776025894	1.06705216521974	0.376089658959145	0.0450636883866028	0.874796907201622	-0.547602896481269	0.0219352362941980	-0.288853338697491	-0.570731348573673	0.101439290361839	-0.449306975088548	0.0363905188519511	-0.391485844857536	0.157814892337076	0.407891280586202	0.707115629531688	-0.442079333809672	0.322605113495460	1.68573825869156	0.293694548379954	0.127458798965794	-0.590968744154527	0.380426243726471	0.692660346973935	-0.416059825205717	-0.364020807997806	-0.0315493091694882	0.0956571773387381	-0.501345992296459	-0.0806972698658482	0.215636022568087	-0.297526508232142	-0.778887417405316	-0.317763903812996	-0.0445590634714657	0.0118165385037708	-0.517246803109987	-0.478217540204054	1.40964236183848	-0.233923264978029	-0.151528154398838	-0.129845230562208	-0.586632159387202	-0.573622405085224
0.974538356850118	1.34893017509592	2.47499668634487	0.370307545936044	1.37784074021142	2.12228779193570	0.393435998028449	0.909489585340229	0.727353025112542	1.25641636672630	0.543770936629080	0.631948160231372	0.449811600003685	-0.174656606491242	0.792401796622430	0.380426243726471	0.444029486980584	0.605928651627418	1.13932857800850	0.522088012792450	1.15233833231048	0.273457152799100	0.513414843257799	0.727353025112542	1.40096919230383	0.490286391165394	0.935509093944184	-0.209349284629849	-0.0705785720754209	2.61665845541085	0.696996931741261	-0.148637097887287	0.186725457452582	0.0277173493172994	0.507632730234697	0.491731919421169	1.49492852892922	0.0175986515268721	0.908044057084454	0.783728627087779	-0.174656606491242	1.72187646508595	-0.671918326477944	-0.773105304382215	1.45156268125596	-0.592414272410303	0.368862017680269	-0.569285820317898	-0.242596434512681	0.000252312457568511
2.13674307449346	1.92569594915026	3.75428919270601	1.61057078939125	1.87654798845390	2.17721786565516	0.812639192203284	4.18794766943860	2.21191054379377	1.32146513823619	3.01273319749328	1.90545855356941	1.13499199324118	1.77246995403808	2.17432680914361	2.54004545785476	2.10205039635485	2.79156737435966	1.75946019973610	2.55160968390097	3.05031693214344	2.69616250947849	0.629057103719822	1.76235125624765	2.88119012621773	2.19890078949179	2.87829906970618	-0.0214306113790610	0.845886342086116	2.25383086321125	0.876242435457398	1.67851061741269	1.13788304975273	1.83318214078064	1.84908295159417	1.07138874998706	3.36544209190246	2.06302113344892	1.76524231275920	2.37670076495215	1.36193992939790	2.52125359052968	0.445475015236359	0.127458798965794	2.76554786575571	0.221418135591189	2.57762919250492	1.21594157556459	0.790956268366655	0.948518848246163
-0.817916680311249	-1.13159631181449	-0.725402871941630	-0.924885771238621	-0.576513461596774	-0.531702085667740	-0.749976852289810	-0.683482552524146	-0.823698793334350	-0.622770365781584	-0.663245156943292	-0.877183338798036	-0.890193093100013	-1.12292314227984	-0.708056532872326	-0.641562233106663	-1.08244835111813	-0.887302036588463	-0.669027269966393	-0.855500414961406	-0.647344346129764	-0.982706901469632	-0.809243510776597	-0.722511815430079	-0.920549186471295	-1.11424997274518	-0.823698793334350	-0.551939481248594	-1.11858655751251	-0.877183338798036	-0.736967097987832	-0.997162184027385	-0.920549186471295	-0.846827245426755	-0.778887417405316	-0.882965451821137	-0.869955697519159	-0.770214247870664	-0.895975206123115	-1.02318169263134	-0.962469505888778	-0.517246803109987	-0.784669530428417	-0.848272773682530	-0.765877663103338	-0.917658129959744	-0.647344346129764	-1.06943859681615	-0.994271127515835	-0.939341053796373
1.49637405718500	0.458484769538337	3.66755749735949	2.34345361506932	1.09307167382369	1.31712855346886	0.905153000572904	2.70483567901315	1.58021469601997	1.33592042079394	2.94768442598340	0.848777398597667	1.90256749705786	1.25352531021475	1.66260980659916	2.46054140378712	2.00375447496213	2.27985037181521	0.988993639407871	2.31598857820959	1.62936265671633	1.36483098590945	0.831431059528364	1.45879032253484	1.54985860264869	3.40447135480839	1.87799351670968	0.296585604891504	1.37928626846720	3.73116074061361	2.98237710412200	1.46168137904639	1.83462766903642	1.71898540857439	2.14975282879543	1.60912526113547	1.46890902032527	0.655076612323778	0.626166047208271	1.54118543311403	0.423792091399730	1.79704393438626	0.743253835926070	-0.205012699862523	2.20901948728222	-0.762986606591788	2.07603088775089	0.975983885105893	0.287912435356853	0.695551403485486
-0.345228940672727	0.0161531232710968	1.24340661242432	0.324050641751235	1.46168137904639	1.60334314811237	0.363079904657168	0.712897742554789	-0.205012699862523	-0.452198031600099	0.695551403485486	-0.358238694974705	-0.869955697519159	-0.551939481248594	-0.137072871841085	-0.492672822761807	-0.378476090555559	-0.316318375557221	-0.0402224787041397	-0.0532322330061173	0.607374179883192	-0.551939481248594	0.111557988152266	-0.203567171606748	-0.215131397652950	-0.150082626143062	-0.959578449377228	-0.723957343685854	-1.00583535356204	0.261892926752897	-0.313427319045671	-0.969697147167655	0.292249020124178	-0.332219186370750	0.144805138035098	-0.530256557411965	-0.505682577063785	-0.313427319045670	-0.0893704394004999	-0.129845230562208	-0.455089088111650	0.533652238838653	-0.407386655671065	-0.744194739266709	-0.131290758817983	-0.614097196246932	0.299476661403054	-0.281625697418614	-0.352456581951603	1.62502607194900
0.276348209310650	-0.134181815329534	0.670977423137306	0.227200248614290	-0.287407810441715	-0.111053363237129	-0.356793166718929	1.19714970823951	0.405000224074651	0.134686440244671	0.299476661403055	0.257556341985571	0.0334994623404004	0.0190441797826473	0.162151477104401	-0.118281004516006	-0.168874493468141	0.298031133147279	-0.0156484983559601	0.189616513964132	0.532206710582877	0.491731919421169	-0.390040316601761	-0.281625697418614	0.243101059427818	0.613156292906294	0.212744966056537	-0.229586680210704	-0.248378547535782	1.24629766893587	0.519196956280899	0.248883172450919	-0.147191569631512	-0.228141151954928	0.241655531172043	-0.392931373113312	-0.375585034044008	-0.248378547535782	-0.624215894037359	-0.554830537760145	-0.790451643451518	0.386208356749572	-0.242596434512681	-0.348119997184278	0.153478307569750	-0.856945943217182	1.10608142812567	-0.267170414860861	-0.304754149511019	-0.505682577063785
-0.280180169162839	-0.00986638533285843	1.06127005219664	0.277793737566425	0.378980715470696	1.87365693194235	0.0118165385037709	0.884915604992049	0.0334994623404001	-0.163092380445040	1.82017238647867	-0.102380193702477	-0.556276066015920	-0.567840292062123	-0.429069579507694	-0.241150906256906	-0.823698793334350	-0.715284174151203	0.0869840078040862	-0.0185395548675103	1.46890902032527	-0.167428965212366	-0.165983436956590	-0.184775304281669	0.0190441797826473	-0.449306975088548	-0.684928080779921	-1.16628898995309	-0.702274419849225	0.549553049652180	-0.264279358349311	-1.10413127495476	-0.135627343585309	-0.887302036588463	-0.473880955436728	-0.131290758817983	0.506187201978922	0.244546587683593	0.269120568031774	0.462821354305663	-0.483999653227155	1.55708624392756	0.0392815753635016	-0.963915034144553	-0.238259849745355	-0.505682577063785	0.326941698262786	-0.186220832537445	-0.0908159676562749	1.48191877462725
0.274902681054875	-0.0257671961463869	1.35760334463057	1.25786189498208	0.642066858021800	0.618938405929395	-0.0142029701001842	1.47758218985992	0.566899388721485	0.274902681054874	1.73922280415525	0.470048995584540	1.36772204242100	0.656522140579553	1.38362285323453	0.983211526384769	0.259001870241346	0.980320469873219	-0.121172061027556	0.705670101275913	0.731689609879868	0.848777398597667	-0.129845230562208	0.261892926752897	0.785174155343554	0.334169339541662	0.656522140579553	-0.306199677766794	0.983211526384769	0.954300961269264	0.721570912089441	1.37639521195565	0.925390396153758	0.491731919421169	1.34603911858437	-0.0315493091694881	0.433910789190157	0.467157939072989	-0.830926434613226	0.546661993140630	0.121676685942693	0.569790445233035	0.0696376687347826	0.0580734426885804	1.41687000311736	-1.03474591867754	0.837213172551465	0.522088012792450	0.192507570475683	-0.417505353461492
-0.378476090555559	-0.644453289618213	-0.848272773682530	-0.628552478804685	-0.553385009504370	-0.761541078336012	-0.498454935784908	-0.481108596715605	-0.418950881717267	-0.833817491124777	-0.822253265078574	-0.712393117639652	-0.641562233106663	-0.729739456708956	-0.645898817873989	-0.197785058583647	-0.479663068459830	-0.684928080779921	-0.962469505888778	-0.893084149611564	-0.813580095543923	-0.436297220786571	-0.634334591827786	-0.786115058684192	-0.719620758918529	-0.590968744154527	-0.599641913689179	-0.575067933340999	-0.754313437057136	-0.377030562299784	-0.880074395309586	-0.718175230662753	-0.588077687642977	0.0204897080384228	-0.226695623699153	-0.316318375557221	-0.987043486236958	-0.729739456708956	-0.887302036588463	-1.13448736832604	-0.841045132403653	-1.02751827739867	-0.702274419849225	-0.904648375657767	-0.664690685199067	-0.687819137291472	-0.749976852289810	-0.833817491124777	-1.09256704890855	-0.602532970200730
-0.549048424737044	-0.349565525440053	-0.615542724502707	-0.637225648339337	-0.106716778469803	-0.395822429624862	-0.465207785902077	-0.439188277298121	-0.575067933340999	-0.774550832637990	-0.453643559855874	-1.02896380565444	-0.749976852289810	-0.618433781014258	-0.424732994740368	-0.394376901369087	-0.524474444388864	-0.979815844958082	-0.436297220786571	-0.722511815430079	-0.790451643451518	-0.434851692530795	-0.349565525440053	-0.942232110307924	-0.293189923464816	-0.547602896481269	-0.378476090555559	-0.842490660659429	-0.602532970200730	-0.303308621255244	-0.773105304382215	-0.878628867053811	-0.586632159387201	-0.255606188814659	-0.653126459152865	-0.608315083223831	-0.520137859621538	-0.846827245426755	-0.744194739266709	-0.650235402641314	-0.640116704850887	-0.559167122527471	-0.806352454265046	-0.940786582052149	-0.216576925908726	-0.439188277298121	-0.775996360893765	-0.952350808098351	-0.637225648339337	-0.712393117639652
0.377535187214920	0.574127030000361	0.727353025112542	1.07283427824284	0.861787152899645	0.707115629531688	-0.0937070241678257	1.38940496625763	0.130349855477345	-0.137072871841085	1.27376270579560	0.347179093843640	0.472940052096090	-0.343783412416952	-0.111053363237129	0.936954622199960	0.0653010839674569	-0.0170940266117350	-0.0763606850985222	0.0233807645499733	0.533652238838653	1.07138874998706	-0.387149260090211	0.695551403485486	0.831431059528364	1.30122774265533	1.02946843056958	0.139023025011997	0.185279929196806	0.585691256046563	-0.673363854733719	-0.212240341141400	0.235873418148942	1.07717086301016	-0.00552980056553270	0.0118165385037709	1.08584403254482	0.292249020124178	-0.405941127415290	0.584245727790788	0.0248262928057484	0.751927005460722	-0.416059825205717	-0.239705378001131	0.285021378845302	-0.171765549979692	-0.141409456608410	-0.0994891371909268	-0.530256557411965	-0.385703731834435
1.60478867636815	0.835767644295689	0.394881526284224	0.545216464884855	0.799629437901307	0.244546587683594	0.0522913296654791	1.19136759521641	0.776500985808902	0.484504278142293	2.70483567901315	-0.339446827649626	0.747590420693396	0.493177447676944	0.446920543492135	1.19425865172796	2.42006661262541	0.285021378845302	1.04826029789466	0.254665285474021	-0.447861446832773	0.733135138135643	0.234427889893167	0.202626268266110	0.253219757218245	0.405000224074651	0.579909143023462	0.380426243726471	0.568344916977260	2.32321621948847	0.977429413361668	2.04712032263539	0.114449044663817	-0.193448473816321	-0.259942773581985	0.0363905188519510	-0.232477736722254	1.40241472055961	-0.778887417405316	-0.404495599159514	-0.00842085707708337	-0.0965980806793763	-0.835263019380552	-0.0951525524236011	-0.377030562299784	-0.949459751586801	-0.348119997184278	-0.606869554968055	-0.619879309270033	-0.758650021824462
0.175161231406379	0.257556341985571	0.831431059528363	0.788065211855104	2.09771381158752	0.604483123371642	-0.296080979976367	-0.258497245326209	0.159260420592851	-0.194894002072097	1.33302936428239	-0.125508645794882	1.46457243555794	0.524979069304001	1.89967644054631	1.86642929066347	2.23937558065350	0.391990469772674	-0.0676875155638704	0.409336808841977	1.10463589986989	1.04392371312733	0.715788799066340	0.500405088955821	1.32146513823619	-0.283071225674389	1.31134644044576	-0.129845230562208	0.945627791734612	1.07138874998706	0.0999937621060642	0.154923835825525	2.16709916786474	1.57154152648532	2.53715440134321	0.822757889993711	0.467157939072988	-0.0590143460292185	-0.449306975088548	-0.249824075791558	-0.317763903812996	0.170824646639053	0.737471722902969	0.305258774426156	1.34314806207282	-0.129845230562208	0.425237619655505	0.303813246170381	-0.572176876829448	-0.296080979976367
-0.142854984864186	0.114449044663817	-0.119726532771781	-0.324991545091873	0.604483123371642	-0.392931373113312	-0.418950881717267	0.559671747442608	0.173715703150604	-0.882965451821137	0.0667466122232322	-0.301863092999468	0.0884295360598615	-0.0373314221925895	0.614601821162069	0.338505924308988	-0.0344403656810386	-0.550493952992819	-0.194894002072097	-0.306199677766794	0.0262718210615239	0.433910789190157	-0.170320021723916	0.0971027055945134	0.167933590127503	-0.283071225674389	0.646403442789125	-0.229586680210703	-0.137072871841084	0.588582312558114	-0.988489014492733	0.0927661208271876	0.483058749886517	0.822757889993712	1.00778550673295	-0.126954174050657	0.0277173493172989	-0.470989898925178	-0.791897171707293	-0.257051717070434	-0.430515107763469	-0.119726532771781	-0.667581741710618	-0.447861446832773	-0.0763606850985220	-0.268615943116636	-0.100934665446702	-0.505682577063785	-1.03040933391022	-0.832371962869002
-0.306199677766794	-0.420396409973042	-0.0301037809137129	-0.161646852189265	0.189616513964132	-0.122617589283332	-0.778887417405316	-0.275843584395513	0.0869840078040863	-0.349565525440053	-0.0460045917272410	-0.186220832537445	0.480167693374967	-0.121172061027556	0.218527079079638	0.188170985708357	-0.142854984864186	-0.0937070241678257	-0.416059825205717	-0.335110242882300	-0.628552478804685	-0.388594788345986	-0.388594788345986	-0.313427319045670	-0.368357392765132	-0.171765549979692	0.347179093843639	-0.592414272410303	0.0465092166423780	0.342842509076313	-0.0445590634714655	-0.102380193702477	0.0479547448981534	1.26219847974940	0.796738381389756	-0.293189923464816	-0.648789874385539	-0.527365500900414	-0.985597957981183	-0.813580095543923	-0.658908572175966	-0.647344346129764	-0.538929726946617	-0.420396409973042	-0.200676115095198	-0.521583387877313	-0.348119997184278	-0.520137859621538	-0.958132921121452	-0.479663068459830
-0.00552980056553256	-0.326437073347648	1.00344892196562	0.371753074191819	0.429574204422831	0.705670101275913	-0.0850338546331737	0.311040887449257	0.311040887449257	0.644957914533350	0.357297791634067	1.59900656334505	0.488840862909619	1.35326675986325	2.72940965936133	0.211299437800762	1.80716263217669	0.0638555557116814	0.994775752430971	1.91124066659251	0.477276636863416	0.524979069304001	1.86353823415192	0.422346563143955	0.685432705695058	0.280684794077976	1.80860816043246	0.0291628775730745	0.718679855577891	0.793847324878205	2.07024877472779	0.916717226619106	2.56895602297027	0.880579020224724	3.60395425410538	0.537988823605978	-0.184775304281669	-0.218022454164501	-0.592414272410303	-0.567840292062123	-0.277289112651288	0.0739742535021089	0.657967668835328	-0.229586680210703	0.929726980921084	-0.0156484983559598	0.373198602447594	0.725907496856767	-0.605424026712280	-0.319209432068772
-0.666136213454843	-0.754313437057136	-0.614097196246932	-0.638671176595112	-0.689264665547247	-0.0561232895176681	-0.657463043920191	-0.640116704850887	-0.728293928453180	-0.864173584496058	-0.825144321590125	-0.403050070903739	-0.697937835081899	-0.437742749042346	0.394881526284224	-0.838154075892103	-0.196339530327872	-0.786115058684192	-0.632889063572011	-0.161646852189265	-0.330773658114974	-0.606869554968056	-0.272952527883962	-0.257051717070434	-0.838154075892103	-0.949459751586801	-0.443524862065447	-0.921994714727070	-0.846827245426755	-0.533147613923515	-0.270061471372412	-0.390040316601761	0.0522913296654791	-0.962469505888778	-0.171765549979692	-0.716729702406978	-0.888747564844238	-1.03185486216599	-0.741303682755158	-0.816471152055473	-0.754313437057136	-0.958132921121452	-0.533147613923515	-0.758650021824462	-0.880074395309586	-0.774550832637990	-0.459425672878975	-0.154419210910388	-0.877183338798036	-0.950905279842576
-0.361129751486255	-0.658908572175966	-0.705165476360776	-0.828035378101676	-0.807797982520822	-0.521583387877313	-0.475326483692504	-0.544711839969718	-0.851163830194080	-0.843936188915204	-0.679145967756820	-0.349565525440053	-0.891638621355789	-0.579404518108325	-0.557721594271695	-0.616988252758483	-0.543266311713943	-0.884410980076912	-0.606869554968056	-0.849718301938305	-0.748531324034035	-0.859836999728732	-0.725402871941630	-0.739858154499383	-0.631443535316235	-0.752867908801361	-0.800570341241945	-0.829480906357451	-0.966806090656104	-0.515801274854212	-0.848272773682530	-0.748531324034035	-0.946568695075250	-0.898866262634665	-0.518692331365762	-0.939341053796373	-0.865619112751834	-0.731184984964731	-0.728293928453180	-0.586632159387201	-0.684928080779922	-0.492672822761807	-0.667581741710618	-0.781778473916866	-0.531702085667740	-0.943677638563699	-0.838154075892103	-0.838154075892103	-0.895975206123115	-0.952350808098351
0.0609644992001310	-0.309090734278345	0.459930297794112	-0.391485844857536	0.224309192102739	0.144805138035098	0.227200248614290	0.280684794077976	0.303813246170381	-0.306199677766794	-0.0416680069599150	0.931172509176859	-0.567840292062123	0.144805138035098	0.467157939072989	-0.632889063572011	0.245992115939369	-0.570731348573673	-0.290298866953266	-0.371248449276683	0.302367717914605	-0.0749151568427469	-0.144300513119961	0.0783108382694345	-0.612651667991157	-0.184775304281669	0.0233807645499732	-0.783224002172642	-0.125508645794882	-0.219467982420276	-0.115389948004455	-0.0705785720754210	0.0812018947809851	-0.894529677867339	0.276348209310650	-0.369802921020907	0.887806661503600	0.263338455008672	-0.138518400096860	-0.557721594271695	0.123122214198469	0.260447398497122	-0.319209432068772	-0.780332945661091	0.150587251058199	-0.570731348573673	-0.0358858939368139	0.0248262928057485	-0.102380193702478	-0.171765549979692
-0.0633509307965445	0.312486415705032	0.464266882561438	0.107221403384940	-0.416059825205717	-0.222359038931827	-0.590968744154527	0.961528602548140	0.0884295360598615	0.0595189709443555	0.720125383833666	-0.183329776025894	0.422346563143955	0.237318946404717	0.0522913296654791	-0.427624051251919	0.545216464884855	-0.238259849745355	-0.157310267421939	-0.270061471372412	0.332723811285887	0.121676685942693	-0.768768719614889	-0.254160660558884	-0.579404518108325	-0.0792517416100728	0.363079904657168	-0.742749211010933	0.660858725346879	0.0869840078040862	0.0884295360598618	-0.284516753930165	-0.382812675322885	-0.324991545091873	-0.103825721958253	-0.738412626243607	0.688323762206609	-0.244041962768456	-0.465207785902077	-0.0590143460292186	-0.0720241003311962	-0.264279358349311	-0.774550832637990	-0.917658129959744	-0.566394763806347	-0.893084149611564	-0.183329776025894	-0.690710193803023	-0.810689039032372	-0.738412626243608
0.733135138135644	0.300922189658830	0.442583958724809	0.280684794077976	0.574127030000361	0.457039241282562	-0.141409456608410	0.897925359294027	0.264783983264448	0.801074966157083	1.39952366404805	-0.115389948004455	0.559671747442608	0.643512386277575	0.451257128259461	0.137577496756221	1.12342776719497	0.286466907101077	0.289357963612627	-0.619879309270033	0.403554695818876	0.0580734426885804	0.331278283030111	-0.210794812885625	-0.0662419873080950	0.418009978376629	1.12776435196230	0.0609644992001307	0.493177447676944	0.237318946404717	0.211299437800762	0.374644130703370	-0.0517867047503424	0.313931943960808	0.445475015236360	-0.106716778469803	-0.0575688177734431	0.497514032444270	-0.640116704850887	-0.173211078235467	0.0465092166423779	0.0436181601308274	-0.527365500900414	-0.755758965312911	-0.440633805553897	-0.849718301938305	-0.562058179039021	-0.249824075791557	-0.427624051251919	-0.0835883263773988
-0.751422380545585	-1.06510201204882	-0.895975206123115	-0.466653314157852	-0.856945943217182	-0.619879309270033	-0.640116704850887	-0.453643559855874	-0.586632159387202	-1.01161746658514	-0.348119997184278	-0.858391471472957	-0.963915034144553	-0.712393117639652	-1.00005324053894	-0.747085795778259	-0.812134567288148	-0.933558940773272	-0.842490660659429	-0.953796336354127	-0.689264665547247	-0.877183338798036	-0.880074395309586	-0.932113412517497	-0.903202847401991	-0.991380071004284	-0.719620758918529	-0.995716655771610	-0.921994714727070	-0.768768719614889	-0.945123166819475	-0.527365500900414	-0.851163830194080	-0.832371962869002	-1.13737842483759	-0.921994714727070	-0.787560586939967	-0.959578449377228	-0.757204493568686	-0.921994714727070	-0.927776827750171	-1.06221095553727	-0.823698793334350	-1.23422881797453	-0.705165476360776	-0.836708547636327	-0.894529677867339	-0.775996360893765	-1.10124021844321	-0.914767073448193
-0.764432134847563	-0.989934542748509	-0.732630513220506	-0.888747564844238	-0.884410980076912	-1.00294429705049	-1.05064672949107	-0.884410980076912	-0.806352454265046	-0.861282527984507	-0.872846754030710	-0.813580095543923	-0.804906926009271	-0.871401225774935	-0.760095550080237	-0.611206139735381	-0.932113412517497	-0.995716655771610	-0.787560586939968	-0.911876016936643	-0.791897171707293	-0.871401225774935	-0.904648375657767	-0.762986606591787	-0.807797982520822	-0.634334591827786	-1.00149876879471	-0.952350808098351	-0.959578449377228	-0.775996360893765	-0.963915034144553	-0.689264665547247	-0.891638621355789	-1.01595405135246	-0.735521569732057	-0.919103658215519	-0.895975206123115	-0.690710193803023	-0.726848400197405	-0.956687392865677	-0.725402871941630	-0.867064641007609	-1.09401257716433	-0.859836999728732	-0.722511815430079	-0.988489014492733	-0.729739456708956	-1.05064672949107	-0.994271127515835	-0.767323191359113
-0.641562233106663	-0.572176876829448	-0.706611004616551	-0.856945943217182	-0.537484198690841	-0.715284174151203	-0.817916680311249	-0.514355746598437	-0.525919972644639	-0.504237048808010	-1.02462722088712	-0.501345992296459	-0.958132921121452	-0.841045132403653	-1.04775567297952	-0.710947589383877	-0.758650021824462	-0.804906926009271	-0.728293928453180	-0.700828891593450	-0.856945943217182	-0.872846754030710	-0.855500414961406	-0.618433781014258	-0.822253265078574	-0.696492306826124	-0.874292282286485	-1.04486461646797	-0.739858154499383	-0.495563879273358	-0.764432134847563	-0.956687392865677	-0.775996360893765	-0.897420734378890	-0.842490660659429	-0.982706901469632	-0.621324837525809	-0.576513461596774	-0.809243510776597	-0.878628867053811	-0.768768719614889	-0.420396409973042	-0.998607712283161	-0.843936188915204	-1.12436867053561	-0.956687392865677	-0.670472798222169	-0.877183338798036	-0.891638621355789	-0.748531324034035
-0.813580095543923	-0.472435427180953	-0.848272773682530	-0.858391471472957	-0.713838645895427	-0.754313437057136	-0.861282527984507	-0.852609358449856	-0.712393117639652	-0.749976852289810	-0.929222356005946	-0.738412626243608	-0.884410980076912	-0.894529677867339	-0.744194739266709	-0.838154075892103	-0.797679284730395	-0.861282527984507	-1.02318169263134	-1.05353778600262	-0.784669530428417	-0.789006115195743	-0.950905279842576	-0.874292282286485	-0.761541078336012	-0.702274419849225	-0.797679284730395	-0.774550832637990	-0.940786582052149	-0.614097196246932	-0.862728056240283	-0.728293928453180	-0.933558940773272	-0.754313437057136	-0.958132921121452	-1.08533940762968	-0.768768719614889	-0.729739456708956	-0.725402871941630	-0.936449997284823	-0.961023977633003	-0.929222356005946	-0.761541078336012	-1.00294429705049	-0.739858154499383	-0.758650021824462	-0.692155722058798	-0.887302036588463	-1.05064672949107	-0.878628867053811
-0.842490660659429	-0.895975206123115	-1.06221095553727	-0.991380071004284	-0.767323191359113	-0.664690685199068	-0.770214247870664	-0.476772011948279	-0.854054886705631	-0.862728056240283	-0.780332945661091	-0.963915034144553	-0.864173584496058	-0.953796336354127	-1.06221095553727	-0.958132921121452	-0.989934542748509	-0.830926434613226	-0.667581741710618	-0.955241864609902	-0.828035378101676	-0.787560586939968	-0.794788228218844	-0.790451643451518	-1.03619144693332	-0.806352454265046	-1.04775567297952	-0.723957343685855	-1.02029063611979	-0.856945943217182	-0.927776827750171	-1.01450852309669	-0.817916680311249	-1.02029063611979	-0.802015869497720	-1.00005324053894	-0.946568695075250	-0.755758965312911	-0.842490660659429	-0.754313437057136	-1.19519955506860	-0.937895525540598	-0.949459751586801	-0.998607712283161	-0.887302036588463	-0.975479260190756	-0.803461397753496	-0.644453289618213	-0.861282527984507	-0.949459751586801
-0.890193093100013	-0.728293928453180	-0.612651667991157	-0.538929726946617	-0.777441889149540	-0.612651667991157	-0.864173584496058	-0.421841938228818	-0.641562233106663	-1.05209225774685	-0.644453289618213	-0.752867908801361	-0.709502061128102	-0.845381717170979	-0.804906926009271	-0.748531324034035	-0.559167122527471	-0.809243510776597	-0.674809382989494	-0.476772011948279	-0.557721594271695	-0.715284174151203	-1.05064672949107	-0.606869554968056	-0.478217540204054	-0.845381717170979	-0.872846754030710	-0.952350808098351	-1.04920120123530	-0.806352454265046	-0.833817491124777	-0.869955697519159	-0.562058179039021	-0.813580095543923	-0.742749211010933	-1.19664508332438	-0.483999653227155	-0.755758965312911	-0.569285820317898	-0.959578449377228	-0.695046778570349	-0.564949235550572	-0.592414272410303	-0.790451643451518	-0.836708547636328	-0.890193093100014	-0.427624051251919	-0.656017515664416	-0.635780120083561	-0.845381717170979
0.0710831969905579	-0.959578449377228	-0.203567171606748	-0.229586680210704	-0.790451643451518	0.0233807645499732	-0.287407810441715	0.234427889893166	-0.0503411764945667	-0.722511815430079	-0.154419210910388	-0.232477736722254	-0.546157368225493	-0.538929726946617	-0.549048424737044	-0.640116704850887	-1.02029063611979	-0.429069579507694	-0.0980436089351519	-0.301863092999468	0.283575850589526	0.219972607335414	-0.627106950548910	-0.473880955436728	-0.290298866953266	-0.713838645895427	-0.949459751586801	-0.829480906357451	-0.291744395209041	0.154923835825525	-0.679145967756820	-0.283071225674389	-0.434851692530795	-0.654571987408640	-0.719620758918529	-0.732630513220506	-0.644453289618213	-0.379921618811334	-0.577958989852550	-0.953796336354127	-0.387149260090211	-0.134181815329534	-0.249824075791557	-0.502791520552234	-0.181884247770119	-1.15327923565112	-0.202121643350973	-0.139963928352635	-0.959578449377228	-0.635780120083561
-0.761541078336012	-0.473880955436728	-0.424732994740368	-0.588077687642977	-0.443524862065447	-0.723957343685854	-1.15617029216267	-0.588077687642977	-1.04197355995642	-0.868510169263384	-0.757204493568686	-0.679145967756820	-0.268615943116636	-0.780332945661091	-0.874292282286485	-0.803461397753496	-0.754313437057136	-0.718175230662753	-0.822253265078574	-0.577958989852550	-0.507128105319560	-0.625661422293134	-0.783224002172642	-1.00583535356204	-0.725402871941630	-0.770214247870664	-0.752867908801361	-1.01595405135246	-0.765877663103338	-0.838154075892103	-1.08389387937390	-0.784669530428417	-0.813580095543923	-0.828035378101676	-0.233923264978029	-0.979815844958082	-0.861282527984508	-0.732630513220506	-0.933558940773272	-0.963915034144553	-0.466653314157852	-0.942232110307924	-0.796233756474619	-0.699383363337675	-1.19375402681283	-0.936449997284823	-0.948014223331025	-0.826589849845900	-1.07088412507193	-0.826589849845900
-0.494118351017582	-0.583741102875651	-0.306199677766794	-0.475326483692504	-0.988489014492733	-0.482554124971380	-0.690710193803023	-0.0590143460292185	-0.378476090555559	-0.696492306826124	-0.989934542748509	-0.826589849845900	-0.666136213454843	-0.838154075892103	-0.867064641007609	-0.492672822761807	-0.791897171707293	-0.618433781014258	-1.06221095553727	-0.541820783458167	-0.940786582052149	-0.270061471372412	-0.950905279842576	-0.333664714626525	-0.229586680210703	-0.614097196246932	-0.612651667991157	-0.748531324034035	-0.638671176595112	-0.567840292062123	-0.906093903913542	-0.732630513220506	-0.434851692530795	-0.499900464040684	-0.802015869497720	-0.784669530428417	-0.508573633575336	-0.291744395209041	-0.823698793334350	-0.625661422293134	-0.787560586939967	-0.754313437057136	-0.950905279842576	-0.666136213454843	-0.306199677766794	-0.849718301938305	-0.560612650783246	-0.898866262634665	-0.875737810542260	-1.13593289658181
-0.930667884261722	-0.700828891593450	-0.953796336354127	-0.722511815430079	-0.725402871941630	-0.817916680311249	-0.942232110307924	-0.787560586939967	-0.674809382989494	-0.851163830194081	-0.703719948105000	-0.855500414961406	-0.760095550080237	-0.852609358449856	-0.995716655771610	-0.851163830194081	-0.789006115195743	-0.880074395309586	-0.767323191359113	-0.904648375657767	-0.787560586939968	-0.842490660659429	-0.926331299494396	-0.728293928453180	-0.577958989852550	-0.781778473916866	-0.861282527984508	-0.828035378101676	-0.872846754030710	-0.680591496012596	-0.692155722058798	-0.632889063572011	-0.695046778570349	-0.962469505888778	-0.664690685199067	-0.667581741710618	-0.950905279842576	-0.790451643451518	-0.969697147167655	-0.897420734378890	-0.862728056240283	-0.881519923565362	-0.790451643451518	-0.757204493568686	-0.846827245426755	-0.784669530428417	-0.758650021824462	-0.637225648339337	-0.712393117639652	-0.603978498456505
-0.963915034144553	-0.807797982520822	-0.974033731934981	-0.736967097987832	-0.882965451821137	-0.900311790890440	-0.959578449377228	-0.702274419849225	-0.916212601703969	-0.926331299494396	-0.794788228218844	-1.04631014472375	-0.906093903913542	-0.895975206123115	-1.01884510786401	-1.13015078355871	-0.826589849845900	-0.921994714727070	-0.869955697519159	-0.936449997284823	-0.997162184027385	-0.908984960425092	-0.998607712283161	-0.825144321590125	-1.00149876879471	-0.736967097987832	-0.810689039032372	-0.864173584496058	-0.767323191359113	-0.963915034144553	-0.820807736822799	-0.943677638563699	-0.752867908801361	-0.903202847401991	-0.903202847401991	-0.859836999728732	-1.02896380565444	-0.868510169263384	-1.05064672949107	-0.817916680311249	-0.913321545192418	-0.851163830194081	-1.12003208576829	-0.991380071004284	-0.940786582052149	-0.991380071004284	-1.07088412507193	-1.13015078355871	-0.898866262634665	-0.784669530428417
-0.660354100431742	-0.523028916133088	-0.543266311713943	-0.910430488680868	-0.940786582052149	-0.709502061128102	-1.12147761402406	-0.244041962768457	-0.418950881717267	-0.651680930897090	-0.706611004616551	-0.366911864509357	-0.556276066015920	-1.08389387937390	-0.800570341241945	-0.650235402641314	-0.654571987408640	-0.499900464040684	-0.602532970200730	-0.760095550080237	-0.656017515664416	-0.657463043920191	-0.687819137291472	-0.784669530428417	-0.748531324034035	-0.686373609035697	-0.780332945661091	-1.01161746658514	-0.388594788345986	-0.803461397753496	-0.549048424737044	-0.520137859621538	-0.783224002172642	-0.948014223331025	-1.12292314227984	-0.624215894037359	-0.748531324034035	-0.606869554968056	-0.754313437057136	-0.589523215898752	-0.648789874385539	-0.887302036588463	-0.921994714727070	-0.855500414961406	-0.706611004616551	-0.904648375657766	-0.634334591827786	-0.898866262634665	-0.856945943217182	-0.906093903913542
2.15842599833009	2.74241941366330	4.02460297653599	1.98929919240438	3.17607789039589	3.37411526143711	2.75109258319795	3.50276727620111	2.71495437680357	2.31743410646537	3.50854938922421	3.71670545805585	1.71464882380707	0.655076612323777	1.69296589997044	1.49203747241767	1.36049440114212	0.902261944061353	2.64846007703791	1.55997730043911	2.46487798855445	1.46601796381372	2.18589103518982	1.39229602276918	2.42440319739274	2.53281781657589	2.44608612122937	0.552444106163731	0.578463614767687	2.64412349227058	0.0754197817578839	1.46601796381372	0.749035948949172	0.338505924308987	2.01820975751988	0.387653885005348	3.08356408202627	2.30876093693072	2.21624712856110	2.25093980669970	2.45765034727557	3.34375916806583	0.415118921865078	-0.671918326477944	0.746144892437621	-0.605424026712280	0.842995285574566	0.224309192102739	0.429574204422831	1.76379678450343
-0.969697147167655	-0.770214247870664	-0.949459751586801	-0.718175230662753	-0.533147613923515	-0.945123166819475	-0.852609358449856	-0.693601250314573	-0.862728056240283	-0.911876016936643	-0.452198031600099	-0.767323191359113	-0.527365500900414	-0.674809382989494	-0.338001299393851	-0.609760611479606	-1.07811176635080	-0.813580095543923	-0.640116704850887	-0.663245156943292	-0.838154075892103	-0.784669530428417	-0.735521569732057	-0.697937835081899	-0.924885771238621	-0.830926434613226	-0.524474444388864	-0.953796336354127	-0.677700439501045	-0.498454935784908	-0.684928080779921	-0.770214247870664	-0.721066287174304	-0.612651667991157	-0.751422380545585	-0.765877663103338	-0.654571987408640	-0.956687392865677	-0.689264665547247	-0.813580095543923	-0.577958989852550	-0.773105304382215	-0.582295574619876	-0.728293928453180	-1.01595405135246	-0.842490660659429	-0.764432134847563	-0.930667884261722	-0.933558940773272	-0.871401225774935
-0.736967097987832	-0.702274419849225	-0.517246803109987	-0.838154075892103	-0.420396409973042	-0.775996360893765	-1.19519955506860	-0.913321545192418	-0.456534616367425	-0.855500414961406	-0.439188277298121	-0.648789874385539	-0.430515107763470	-0.830926434613226	-0.588077687642977	-0.311981790789895	-0.498454935784908	-0.828035378101676	-0.828035378101676	-0.802015869497720	-0.537484198690841	-0.904648375657766	-0.252715132303108	-0.864173584496058	-0.843936188915204	-0.867064641007609	-0.828035378101676	-0.816471152055473	-0.976924788446531	-0.744194739266709	-0.828035378101676	-1.03185486216599	-0.440633805553897	-0.470989898925178	-0.469544370669402	-0.569285820317898	-0.692155722058798	-0.864173584496058	-0.992825599260059	-0.995716655771610	-0.852609358449856	-0.627106950548910	-1.04486461646797	-0.799124812986170	-0.800570341241945	-0.935004469029048	-0.778887417405316	-0.929222356005947	-1.34553449366923	-0.994271127515835
-0.913321545192418	-0.791897171707293	-0.989934542748509	-1.01161746658514	-1.09979469018743	-1.00872641007359	-0.843936188915204	-0.757204493568686	-1.00005324053894	-0.963915034144553	-0.803461397753496	-0.841045132403653	-1.14460606611647	-0.835263019380552	-0.926331299494396	-0.799124812986170	-0.871401225774935	-0.868510169263384	-0.816471152055473	-1.00438982530626	-0.819362208567024	-0.768768719614889	-0.868510169263384	-0.826589849845900	-0.862728056240283	-0.682037024268371	-0.754313437057136	-0.839599604147878	-0.926331299494396	-0.906093903913542	-0.778887417405316	-1.19230849855705	-0.911876016936643	-0.962469505888778	-0.982706901469632	-0.858391471472957	-0.858391471472957	-0.979815844958082	-1.13304184007026	-0.783224002172642	-0.929222356005946	-0.887302036588463	-0.991380071004284	-1.04197355995642	-1.01161746658514	-0.903202847401991	-0.894529677867339	-0.862728056240283	-0.881519923565362	-0.917658129959744
-0.945123166819475	-0.602532970200730	-0.982706901469632	-1.11424997274518	-0.942232110307924	-0.910430488680868	-1.01595405135246	-0.754313437057136	-0.799124812986170	-0.641562233106663	-0.797679284730394	-0.813580095543923	-0.803461397753496	-0.494118351017582	-0.913321545192418	-0.828035378101676	-0.777441889149540	-0.673363854733719	-0.978370316702306	-0.778887417405316	-0.747085795778259	-0.543266311713943	-0.683482552524146	-0.658908572175966	-0.726848400197405	-0.725402871941630	-0.953796336354127	-1.12292314227984	-0.949459751586801	-0.874292282286485	-0.687819137291472	-0.975479260190756	-1.03330039042177	-0.715284174151203	-0.575067933340999	-0.768768719614889	-1.02173616437557	-0.799124812986170	-0.802015869497720	-0.635780120083561	-0.901757319146216	-0.885856508332688	-0.872846754030710	-0.963915034144553	-0.721066287174304	-1.04486461646797	-1.05209225774685	-0.933558940773272	-1.11424997274518	-1.08100282286235
-0.546157368225493	-0.473880955436728	-0.684928080779921	-0.635780120083561	-0.190557417304771	-0.605424026712280	-0.833817491124777	-0.245487491024232	-0.887302036588463	-0.738412626243608	-0.478217540204054	-0.757204493568686	-0.726848400197405	-0.702274419849225	-0.760095550080237	-0.533147613923515	-0.658908572175966	-0.650235402641314	-0.682037024268371	-0.608315083223831	-0.440633805553897	-0.735521569732057	-0.871401225774935	-0.757204493568686	-0.447861446832773	-0.483999653227155	-0.618433781014258	-0.807797982520822	-0.689264665547247	-0.598196385433404	-0.718175230662753	-0.738412626243608	-0.585186631131426	-0.651680930897090	-0.517246803109987	-0.838154075892103	-0.825144321590125	-0.679145967756820	-0.885856508332688	-0.657463043920191	-0.914767073448193	-0.703719948105000	-0.774550832637990	-0.891638621355789	-0.645898817873988	-0.572176876829448	-0.690710193803023	-0.697937835081899	-0.992825599260059	-0.674809382989494
-0.825144321590125	-1.04341908821219	-0.641562233106663	-0.872846754030710	-0.771659776126439	-0.950905279842576	-0.991380071004284	-0.991380071004284	-0.893084149611564	-1.07955729460658	-0.911876016936643	-0.995716655771610	-0.768768719614889	-1.03330039042177	-1.04486461646797	-1.03330039042177	-0.564949235550572	-0.605424026712280	-0.767323191359113	-1.06654754030460	-0.935004469029048	-1.12147761402406	-0.940786582052149	-0.901757319146216	-0.793342699963069	-0.770214247870664	-0.885856508332688	-0.775996360893765	-0.807797982520822	-0.537484198690841	-0.780332945661091	-0.742749211010933	-0.898866262634665	-0.907539432169317	-0.872846754030710	-0.742749211010933	-0.848272773682530	-1.02751827739867	-0.852609358449856	-0.864173584496058	-1.04197355995642	-1.13159631181449	-0.910430488680868	-0.813580095543923	-0.813580095543923	-0.987043486236958	-0.764432134847563	-0.682037024268371	-0.849718301938305	-0.736967097987832
-0.942232110307924	-0.786115058684192	-0.806352454265046	-0.991380071004284	-0.971142675423430	-0.767323191359113	-1.04775567297952	-0.656017515664416	-1.00728088181781	-0.920549186471295	-0.878628867053811	-0.855500414961406	-0.794788228218844	-0.719620758918529	-0.867064641007609	-0.923440242982845	-0.851163830194080	-1.04486461646797	-0.871401225774935	-0.797679284730395	-0.868510169263384	-1.03185486216599	-0.890193093100013	-0.729739456708956	-1.06076542728150	-0.793342699963069	-0.556276066015920	-1.03474591867754	-0.867064641007609	-0.510019161831111	-1.03474591867754	-0.906093903913542	-0.624215894037359	-0.832371962869002	-0.937895525540598	-0.660354100431741	-0.979815844958082	-0.982706901469632	-1.15327923565112	-0.963915034144553	-0.856945943217182	-0.725402871941630	-1.09256704890855	-0.722511815430079	-0.872846754030710	-0.732630513220506	-0.929222356005946	-1.09256704890855	-1.19809061158015	-0.887302036588463
CATEGORY SORTING
CONDITIONS: 'instrument1'	'instrument2'	'instrument3'	'instrument4'	'instrument5'	'instrument6'	'instrument7'	'instrument8'	'instrument9'	'fruits1'	'fruits2'	'fruits3'	'fruits4'	'fruits5'	'fruits6'	'fruits7'	'fruits8'	'fruits9'	'animal1'	'animal2'	'animal3'	'animal4'	'animal5'	'animal6'	'animal7'	'animal8'	'animal9'	'mineral1'	'mineral2'	'mineral3'	'mineral4'	'mineral5'	'mineral6'	'mineral7'	'mineral8'	'mineral9'	'sport1'	'sport2'	'sport3'	'sport4'	'sport5'	'sport6'	'sport7'	'sport8'	'sport9'	'tool1'	'tool2'	'tool3'	'tool4'	'tool5'
DATA
-0.657463043920191	-0.709502061128102	-0.687819137291473	-0.462316729390527	-1.09112152065278	-0.716729702406978	-0.953796336354127	-1.08967599239700	-0.895975206123115	-0.888747564844239	-0.812134567288148	-0.923440242982846	-0.721066287174304	-0.933558940773273	-0.858391471472957	-0.716729702406979	-0.823698793334350	-1.09834916193166	-1.01161746658514	-1.03908250344487	-1.14026948134914	-0.709502061128102	-0.708056532872327	-0.582295574619876	-1.01306299484091	-0.937895525540599	-0.885856508332688	-0.475326483692504	-0.721066287174304	-0.974033731934981	-0.629998007060461	-0.948014223331026	-0.800570341241946	-0.950905279842576	-0.987043486236959	-0.929222356005947	-0.897420734378890	-0.884410980076913	-0.764432134847563	-0.705165476360776	-0.839599604147879	-0.898866262634666	-0.770214247870664	-0.682037024268371	-0.855500414961407	-0.734076041476282	-0.982706901469633	-0.744194739266709	-0.819362208567024	-0.741303682755159
-0.498454935784909	-0.379921618811335	-0.713838645895428	-0.618433781014259	-0.311981790789896	-0.580850046364101	-0.921994714727070	-0.0546777612618934	-0.538929726946617	-0.231032208466479	-0.736967097987832	-0.637225648339337	-0.765877663103338	-0.546157368225494	-0.371248449276683	-0.722511815430080	-0.517246803109988	-0.910430488680868	-0.747085795778260	-0.531702085667741	-0.725402871941630	-0.952350808098352	-0.170320021723917	-0.388594788345987	-1.09834916193166	-0.562058179039022	-0.621324837525809	-0.680591496012596	-0.867064641007609	-0.913321545192419	-0.507128105319561	-0.411723240438391	-0.316318375557222	-0.843936188915204	-0.387149260090211	-0.796233756474620	-0.527365500900415	-0.294635451720592	-1.09112152065278	-0.786115058684193	-0.670472798222169	-0.549048424737044	-1.05064672949107	-0.205012699862524	-0.984152429725408	-0.731184984964731	-0.650235402641315	-0.786115058684193	-0.371248449276683	-0.482554124971381
-0.867064641007609	-0.632889063572011	-0.856945943217182	-0.916212601703969	-0.580850046364101	-0.690710193803023	-0.963915034144554	-0.427624051251920	-0.822253265078575	-0.777441889149541	-0.830926434613227	-0.987043486236959	-0.849718301938306	-0.381367147067110	-0.612651667991157	-0.669027269966394	-0.679145967756821	-0.712393117639653	-0.946568695075250	-0.761541078336013	-0.757204493568687	-0.895975206123115	-0.622770365781584	-0.606869554968056	-1.12147761402406	-0.472435427180954	-0.693601250314574	-0.687819137291473	-0.616988252758483	-0.872846754030710	-0.897420734378890	-0.833817491124777	-0.163092380445040	-0.546157368225494	-0.640116704850888	-1.02462722088712	-0.754313437057136	-0.976924788446532	-1.12436867053561	-0.577958989852550	-0.885856508332688	-0.709502061128102	-0.731184984964731	-0.640116704850888	-0.943677638563700	-1.00294429705049	-0.933558940773273	-1.00438982530626	-0.854054886705632	-0.609760611479607
1.43132528567511	1.06416110870818	1.47324560509259	0.965865187315465	1.17691231265866	1.03380501533690	0.295140076635728	0.245992115939368	1.07427980649861	1.07717086301016	0.266229511520222	1.12776435196230	0.393435998028448	0.827094474761036	0.462821354305662	-0.154419210910389	0.814084720459059	-0.0864793828889499	0.185279929196806	1.03380501533690	1.90401302531363	0.652185555812226	0.955746489525038	1.14077410626428	-0.864173584496059	0.241655531172042	0.816975776970610	0.312486415705032	0.539434351861753	0.516305899769348	1.06271558045241	1.06271558045241	1.30267327091111	0.0465092166423773	0.276348209310649	0.247437644195143	1.03525054359268	0.773609929297351	0.431019732678606	0.250328700706694	-0.131290758817984	0.413673393609302	-0.855500414961407	1.68573825869156	0.987548111152094	-0.310536262534121	1.62791712846055	1.47035454858104	1.05259688266198	0.707115629531687
-0.418950881717268	-0.351011053695829	-0.793342699963069	-0.423287466484594	-0.424732994740369	-0.671918326477944	-0.601087441944955	-0.736967097987832	-0.669027269966394	-0.547602896481269	-0.303308621255244	-0.631443535316236	-1.08100282286235	-0.601087441944955	-0.721066287174304	-0.469544370669403	-0.702274419849226	-0.927776827750172	-0.702274419849226	-0.489781766250257	-0.313427319045671	-0.742749211010934	-0.472435427180954	-0.352456581951604	-0.732630513220507	-0.897420734378890	-0.650235402641315	-0.560612650783247	-0.945123166819475	-0.262833830093536	-0.893084149611565	-0.758650021824462	-0.739858154499383	-0.405941127415290	-0.709502061128102	-0.812134567288148	-0.381367147067110	-0.684928080779922	-0.634334591827787	-0.554830537760145	-0.573622405085224	-0.470989898925178	-0.761541078336013	-1.15327923565112	-0.752867908801361	-0.822253265078575	-0.749976852289810	-0.654571987408641	-0.676254911245270	-0.525919972644640
-0.647344346129764	-0.778887417405316	-0.515801274854213	-0.789006115195743	-0.686373609035697	-0.810689039032373	-0.940786582052149	-0.991380071004285	-0.517246803109988	-0.560612650783247	-0.952350808098352	-0.901757319146216	-0.817916680311249	-0.702274419849226	-0.946568695075250	-1.12292314227984	-0.962469505888779	-1.04775567297952	-1.03763697518909	-0.629998007060461	-0.465207785902077	-0.745640267522484	-0.778887417405316	-0.784669530428417	-0.942232110307925	-0.790451643451519	-1.08100282286235	-0.693601250314574	-0.851163830194081	-0.848272773682530	-0.913321545192419	-1.04197355995642	-0.722511815430080	-0.780332945661092	-0.958132921121453	-1.05787437076995	-0.919103658215520	-0.830926434613227	-0.955241864609902	-0.887302036588463	-0.511464690086887	-0.787560586939968	-0.864173584496058	-0.998607712283161	-0.885856508332688	-0.949459751586801	-0.932113412517498	-0.677700439501046	-0.517246803109988	-0.679145967756821
-0.365466336253582	-0.810689039032373	-1.06943859681615	-0.819362208567024	-0.660354100431742	-0.583741102875651	-0.786115058684193	-0.588077687642977	-0.647344346129764	-0.723957343685855	-0.349565525440054	-0.741303682755159	-0.713838645895428	-0.592414272410303	-0.657463043920191	-0.579404518108325	-0.631443535316236	-0.447861446832774	-0.683482552524147	-0.382812675322885	-0.700828891593450	-0.770214247870664	-0.669027269966394	-0.369802921020908	-1.04486461646797	-0.524474444388864	-0.773105304382215	-0.812134567288148	-0.654571987408641	-0.342337884161177	-0.606869554968056	-0.512910218342662	-0.482554124971381	-0.486890709738707	-0.368357392765132	-0.982706901469633	-1.05642884251417	-0.731184984964731	-0.747085795778260	-0.786115058684193	-0.457980144623201	-0.470989898925178	-1.16339793344154	-0.447861446832774	-0.832371962869002	-0.562058179039022	-0.676254911245270	-0.994271127515835	-0.725402871941630	-0.556276066015921
-0.446415918576998	-0.773105304382215	-0.924885771238621	-0.280180169162839	-0.433406164275021	-0.449306975088549	-0.621324837525809	-0.586632159387202	-0.679145967756821	-0.413168768694167	-0.447861446832774	-0.810689039032373	-0.789006115195743	-0.215131397652951	-0.368357392765132	-0.719620758918529	-0.394376901369088	-0.588077687642977	-0.830926434613227	-0.593859800666079	-0.645898817873989	-0.774550832637990	-0.429069579507695	-0.121172061027557	-1.06510201204882	-0.534593142179291	-0.580850046364101	-0.231032208466479	-0.592414272410303	-0.684928080779922	-0.826589849845901	-0.252715132303109	-0.213685869397176	-0.699383363337675	-0.546157368225494	-0.700828891593450	-0.537484198690842	-0.329328129859199	-0.468098842413628	-0.485445181482931	-0.444970390321223	-0.812134567288148	-0.722511815430080	-0.576513461596775	-0.875737810542261	-0.846827245426755	-0.475326483692504	-0.534593142179291	-0.388594788345987	-0.397267957880638
1.99508130542748	1.20871393428571	0.195398626987233	1.47324560509259	1.82161791473444	1.51661145276585	0.361634376401391	0.605928651627416	-0.158755795677715	2.33188938902312	0.666640838369979	0.237318946404716	0.329832754774335	1.93292359042914	1.13788304975272	-0.0431135352156913	1.30556432742266	0.504741673723146	0.227200248614289	1.47469113334837	0.686878233950833	0.542325408373304	2.44897717774092	1.79415287787471	-1.05064672949107	1.30990091218998	0.131795383733120	0.947073319990386	0.617492877673618	1.08584403254481	1.07861639126594	2.18155445042249	2.18444550693404	-0.212240341141401	1.33592042079394	-0.00408427230975805	1.19714970823951	0.821312361737935	0.601592066860090	0.527870125815551	1.65827322183183	1.53106673532360	-0.468098842413628	1.62358054369322	0.173715703150603	0.143359609779322	1.07861639126594	0.144805138035097	1.23617897114544	1.34025700556127
-0.0937070241678265	0.110112459896491	-0.0113119135886345	-0.368357392765132	-0.351011053695829	-0.583741102875651	-0.712393117639653	-0.758650021824462	-0.742749211010934	0.0913205925714114	-0.257051717070435	-0.265724886605087	-0.200676115095198	-0.287407810441716	-0.601087441944955	-0.838154075892103	-0.541820783458168	-0.953796336354127	-0.0185395548675111	-0.268615943116637	-0.404495599159515	-0.592414272410303	-0.515801274854213	-0.0908159676562757	-0.904648375657767	-0.676254911245270	-0.975479260190756	-0.498454935784909	0.429574204422831	-0.497009407529134	-0.307645206022570	-0.404495599159515	0.0826474230367595	-1.01884510786402	-0.385703731834436	-0.989934542748509	-0.543266311713943	0.163597005360177	-0.274398056139738	-0.163092380445041	-0.742749211010934	-0.174656606491243	-0.826589849845901	-0.517246803109988	-0.994271127515835	-0.726848400197406	-0.255606188814659	-0.388594788345987	-0.430515107763470	0.325496170007009
-0.0488956482387919	0.117340101175366	0.0233807645499725	-0.137072871841085	0.154923835825524	-0.0170940266117357	-0.296080979976368	-0.695046778570349	-0.0922614959120509	0.238764474660492	-0.384258203578661	-0.177547663002794	-0.296080979976368	0.0624100274559056	-0.141409456608411	-0.400159014392189	0.0956571773387371	-0.215131397652951	-0.197785058583648	0.494622975932719	0.153478307569749	-0.171765549979692	0.214190494312311	0.0999937621060631	-0.689264665547248	-0.134181815329534	-0.248378547535783	-0.414614296949942	-0.0604598742849945	-0.212240341141400	0.247437644195143	0.279239265822200	0.451257128259460	-0.735521569732057	-0.455089088111650	-0.669027269966394	0.0334994623403996	0.235873418148941	0.0479547448981527	0.113003516408041	-0.122617589283332	-0.131290758817984	-0.728293928453181	-0.158755795677715	-0.465207785902077	-0.517246803109988	0.121676685942693	0.0710831969905572	0.546661993140629	0.222863663846963
4.52620128129002	3.31918518771764	3.40447135480839	4.36141106013163	4.23131351711186	2.79879501563854	2.72651860284977	2.40705685832343	2.92166491737944	4.32816391024880	3.27726486830016	2.64267796401481	2.80891371342897	4.16337368909042	3.46807459806250	2.83493322203292	2.56895602297027	2.67014300087454	2.73085518761710	4.68810044593685	4.32816391024880	3.30906648992722	4.05785012641882	3.30472990515989	1.02946843056958	2.81903241121939	2.77422103529036	3.88149567921423	2.78867631784811	2.76843892226726	3.46229248503940	2.97225840633157	5.16657029859847	3.10958359063023	2.61376739889930	2.04278373786806	3.39579818527374	3.53890548259549	3.00261449970286	3.70369570375387	4.28335253431977	3.53890548259549	1.56575941346221	3.34665022457738	1.57732363950841	1.84474636682684	4.30069887338907	3.44494614597010	3.55914287817634	3.64153798875554
-0.0445590634714664	0.0638555557116807	-0.505682577063786	0.140468553267772	0.266229511520222	0.235873418148941	-0.643007761362438	-0.583741102875651	-0.507128105319561	-0.307645206022570	-0.317763903812997	-0.673363854733720	-0.390040316601762	-0.262833830093536	-0.398713486136414	-0.573622405085224	-0.285962282185941	-0.793342699963069	-0.390040316601762	-0.0619054025407700	-0.379921618811335	-0.330773658114975	-0.262833830093536	0.344288037332088	-0.982706901469633	-0.510019161831112	-0.807797982520822	-0.244041962768457	0.553889634419506	-0.410277712182616	-0.298972036487918	0.0971027055945127	0.180943344429480	-0.718175230662754	-0.543266311713943	-0.259942773581985	-0.618433781014258	0.283575850589526	-0.366911864509357	-0.0344403656810393	-0.102380193702478	-0.0228761396348369	-0.621324837525809	-0.433406164275021	-0.689264665547248	-0.577958989852550	-0.732630513220507	-0.566394763806348	-0.165983436956591	0.0118165385037702
1.45300820951174	1.91991383612716	0.886361133247823	2.68315275517652	2.89709093703126	1.90112196880208	1.41108789009426	1.65538216532028	1.88522115798855	2.45331376250824	0.731689609879867	0.338505924308987	0.829985531272587	2.42151214088119	3.00406002795863	1.80716263217669	3.19053317295364	1.45879032253484	0.472940052096090	2.29286012611719	1.05837899568508	1.40096919230383	3.48252988062025	2.27840484355943	0.347179093843639	2.15698047007431	1.56431388520644	1.29833668614378	1.23617897114545	0.581354671279236	2.01820975751988	1.83896425380374	3.31773965946187	1.91557725135983	2.32899833251157	0.0725287252463325	2.60075764459732	1.34893017509592	0.692660346973934	1.73633174764370	2.20179184600334	2.31165199344226	1.28532693184181	3.20643398376717	-0.184775304281670	-0.209349284629850	1.78258865182851	0.217081550823862	2.40850238657921	1.77969759531696
-0.708056532872327	-0.992825599260060	-0.778887417405316	-0.804906926009272	-0.742749211010934	-0.669027269966394	-0.722511815430080	-1.00294429705049	-1.06076542728150	-0.992825599260060	-0.946568695075250	-1.00872641007359	-0.608315083223831	-0.898866262634666	-0.654571987408641	-0.690710193803023	-1.00872641007359	-0.804906926009272	-0.852609358449856	-0.722511815430080	-0.930667884261722	-0.878628867053812	-0.891638621355789	-0.825144321590126	-1.21254589413790	-1.14894265088379	-0.855500414961407	-0.748531324034035	-0.868510169263384	-0.950905279842576	-0.836708547636328	-0.930667884261722	-1.35276213494811	-0.992825599260060	-0.758650021824462	-0.794788228218844	-0.919103658215520	-0.658908572175967	-0.546157368225494	-0.826589849845901	-0.881519923565362	-0.695046778570349	-1.12003208576829	-0.859836999728733	-0.695046778570349	-1.33252473936725	-0.955241864609902	-0.939341053796374	-0.800570341241946	-1.12292314227984
-0.275843584395514	0.296585604891504	0.595809953836989	2.02688292705453	2.40272027355611	0.838658700807239	1.44433503997709	0.702779044764361	2.99105027365665	1.12776435196230	0.986102582896319	2.04278373786806	-0.0286582526579382	1.55564071567179	0.526424597559776	0.918162754874880	1.43132528567511	2.70483567901315	-0.364020807997807	0.603037595115866	2.05868454868159	0.471494523840314	0.988993639407870	1.71320329555129	-0.966806090656105	-0.0228761396348367	3.60250872584960	0.597255482092765	0.814084720459059	0.559671747442607	1.58310575253152	0.206962853033435	2.46054140378712	1.63225371322788	0.788065211855104	0.838658700807239	1.96617074031197	0.775055457553126	0.626166047208270	0.569790445233034	0.874796907201621	0.162151477104401	0.218527079079637	1.11475459766032	1.51082933974275	-0.488336237994482	0.897925359294026	1.09596273033524	0.773609929297351	0.191062042219907
-0.138518400096861	-0.794788228218844	-0.144300513119962	-0.0373314221925901	-0.520137859621538	-0.476772011948280	-0.965360562400329	-0.781778473916867	0.146250666290873	-0.640116704850888	-0.937895525540599	-0.551939481248595	-0.975479260190756	-0.423287466484594	-0.718175230662754	-0.907539432169317	-0.478217540204055	-0.388594788345987	-0.368357392765132	-0.158755795677715	-0.102380193702478	-0.806352454265047	0.0942116490829620	-0.491227294506033	-0.926331299494396	-0.530256557411965	-0.774550832637990	-0.713838645895428	-0.616988252758483	-0.547602896481269	-0.910430488680868	-0.351011053695829	-0.349565525440054	-0.911876016936643	-0.473880955436729	-0.859836999728733	-0.358238694974705	-0.359684223230481	-0.656017515664416	-0.476772011948280	-0.708056532872327	-0.586632159387202	-0.854054886705632	-0.387149260090211	-0.462316729390527	-0.945123166819475	-0.476772011948280	-0.0416680069599157	-0.453643559855875	-0.455089088111650
1.29978221439956	2.00953658798523	2.28996906960563	1.56575941346221	3.06621774295697	0.776500985808901	1.25352531021475	0.0363905188519503	3.58371685852452	2.07747641600667	2.56028285343562	2.64846007703791	1.01645867626760	1.90112196880208	1.94159675996379	0.873351378945846	0.921053811386431	2.75976575273261	1.06994322173129	3.23534454888268	3.97400948758385	0.772164401041575	2.66002430308411	2.45909587553134	0.280684794077975	0.274902681054874	2.60220317285310	1.91124066659251	1.40964236183848	1.35182123160747	1.60478867636815	0.511969315002022	2.57762919250492	1.56286835695066	0.263338455008671	2.07747641600667	2.57907472076069	2.82915110900982	3.17029577737279	1.51805698102163	1.12342776719497	0.0797563665252089	0.387653885005347	0.710006686043238	1.95460651426577	0.0725287252463325	2.20323737425912	3.18041447516322	1.02802290231380	1.43132528567511
0.154923835825524	0.244546587683593	2.26539508925745	1.02224078929070	0.845886342086116	-0.119726532771782	0.126013270710019	-0.575067933341000	1.03380501533690	0.565453860465708	-0.0387769504483653	0.908044057084453	0.854559511620767	0.863232681155419	-0.268615943116637	-0.510019161831111	0.0797563665252091	0.292249020124177	0.312486415705032	-0.0980436089351523	2.10927803763372	0.0927661208271867	1.00200339370985	0.308149830937706	-0.953796336354127	-0.758650021824462	1.04536924138311	-0.417505353461492	-0.157310267421940	0.215636022568087	0.513414843257798	0.324050641751234	0.126013270710018	0.00892548199221956	-0.381367147067110	0.0855384795483100	0.131795383733120	1.00344892196562	0.0465092166423772	0.711452214299013	-0.00408427230975805	-0.719620758918529	-0.348119997184278	0.0262718210615230	1.15089280405470	-0.455089088111650	0.0551823861770291	2.10783250937795	0.566899388721484	-0.0647964590523205
1.22316921684347	0.759154646739598	0.00169784071334315	1.84040978205952	1.69296589997044	0.683987177439283	0.140468553267771	1.07138874998706	0.928281452665307	1.66116427834338	0.303813246170380	0.467157939072988	0.222863663846963	1.09162614556792	0.682541649183507	1.00778550673295	1.57443258299686	0.923944867897982	0.130349855477344	-0.0850338546331745	-0.497009407529134	0.165042533615952	0.282130322333751	1.55708624392756	-0.760095550080237	0.441138430469033	1.96761626856774	0.487395334653842	-0.235368793233805	0.345733565587863	0.527870125815551	1.28243587533025	3.67767619514992	0.597255482092765	0.673868479648855	-0.418950881717268	1.02802290231380	-0.151528154398838	0.555335162675281	-0.0633509307965452	0.186725457452581	0.485949806398067	0.571235973488810	1.08728956080059	-0.108162306725579	-0.656017515664416	0.173715703150603	0.378980715470695	1.56865046997376	1.13354646498540
0.728798553368316	1.17835784091443	1.93292359042914	1.60189761985659	1.37784074021142	-0.137072871841085	-0.0416680069599158	-0.411723240438391	1.35037570335169	1.88088457322123	-0.0561232895176688	1.49637405718500	0.715788799066338	1.23039685812234	0.662304253602653	0.285021378845301	1.02946843056958	0.597255482092765	0.146250666290872	0.688323762206608	2.20179184600334	0.750481477204946	1.21883263207614	0.105775875129164	-0.593859800666079	-0.439188277298122	1.34025700556127	0.193953098731457	0.770718872785800	0.0204897080384220	0.449811600003684	1.89678538403475	0.643512386277574	0.188170985708356	-0.109607834981355	0.501850617211595	0.853113983364992	2.13529754623768	0.550998577907956	1.53106673532361	0.0855384795483102	-0.173211078235468	-0.843936188915204	0.605928651627416	1.50649275497543	-0.536038670435067	0.254665285474020	1.83029108426909	1.33447489253816	0.0233807645499725
-0.405941127415290	0.509078258490472	0.390544941516897	1.85052847984995	1.72765857810905	1.85920164938460	0.616047349417843	1.34748464684014	2.17143575263206	1.25641636672630	-0.0532322330061181	-0.907539432169318	-0.255606188814659	2.30153329565184	0.691214818718159	1.51950250927740	3.25269088795198	0.629057103719821	-0.178993191258569	-0.313427319045671	0.282130322333750	-0.00408427230975791	0.166488061871727	1.36916757067677	-0.349565525440054	1.68718378694734	3.09223725156092	1.02513184580225	1.15233833231048	0.141914081523547	0.342842509076313	0.0595189709443551	2.13385201798190	-0.00263874405398286	1.27809929056293	-0.754313437057136	2.04856585089116	-0.891638621355789	-0.310536262534121	-0.0228761396348369	0.967310715571240	0.261892926752896	0.646403442789125	1.80138051915359	0.0450636883866018	-1.88905311784074	0.448366071747909	-0.572176876829449	1.55564071567179	0.601592066860091
1.83896425380374	1.28677246009758	1.98785366414860	3.15728602307081	3.64876563003441	1.18703101044908	0.640621329766024	0.825648946505261	3.57793474550142	2.70049909424582	2.21624712856109	2.10060486809907	0.694105875229709	2.66869747261876	1.88233010147700	1.00055786545407	1.68140167392424	2.03989268135651	0.824203418249486	1.25497083847052	1.99363577717170	1.50649275497543	2.85806167412533	2.24515769367660	-0.530256557411965	1.16390255835668	2.42584872564851	3.44783720248165	1.44288951172131	1.20293182126261	1.83607319729219	1.26798059277250	3.27437381178861	1.18558548219331	1.16101150184513	0.670977423137304	2.89853646528703	1.72043093683017	1.01645867626760	1.98929919240437	1.93436911868491	1.17402125614711	-0.0546777612618934	2.26394956100168	0.681096120927732	0.975983885105892	2.57762919250492	2.35790889762707	2.11216909414527	1.88377562973278
0.640621329766024	0.126013270710018	0.118785629431142	0.566899388721484	0.691214818718159	1.11620012591610	0.321159585239683	-0.802015869497721	1.43710739869821	1.02513184580225	0.329832754774335	-0.958132921121453	0.601592066860090	0.618938405929394	0.426683147911280	0.0291628775730738	0.585691256046562	0.0190441797826468	0.540879880117528	0.611710764650517	0.259001870241345	0.350070150355190	-0.0763606850985229	1.66405533485493	-0.527365500900415	0.423792091399729	1.00778550673295	0.292249020124178	0.221418135591188	0.655076612323776	0.650740027556451	0.267675039775998	2.63111373796861	-0.632889063572011	0.835767644295688	-0.274398056139738	2.09626828333175	1.07283427824284	0.441138430469032	-0.277289112651289	0.105775875129164	0.311040887449257	-0.0647964590523205	0.938400150455734	-0.598196385433404	-0.138518400096860	0.863232681155419	0.167933590127502	1.39663260753650	1.22027816033192
0.157814892337075	-0.444970390321223	-0.533147613923516	-0.181884247770119	0.107221403384940	0.279239265822200	0.134686440244670	-0.569285820317898	0.948518848246162	0.290803491868402	-0.588077687642977	-0.572176876829449	0.144805138035098	-0.353902110207380	-0.226695623699154	-0.531702085667741	0.897925359294026	-0.585186631131427	-0.589523215898753	-0.832371962869002	-0.920549186471295	-0.820807736822800	0.198289683498783	1.26653506451673	-1.76907427261139	0.540879880117528	0.143359609779322	-0.249824075791558	-0.615542724502708	-0.976924788446532	-0.193448473816322	0.305258774426155	2.10783250937795	-0.695046778570349	0.522088012792449	-0.588077687642977	0.844440813830340	-0.113944419748681	-0.566394763806348	-0.674809382989495	-0.472435427180954	-0.294635451720592	-0.362575279742031	0.227200248614289	-0.884410980076913	-0.812134567288148	-0.128399702306434	-0.0778062133542984	0.934063565688408	0.390544941516898
-0.741303682755159	-0.900311790890441	-1.19375402681283	-0.705165476360776	-0.812134567288148	-0.505682577063785	-0.891638621355789	-0.832371962869002	-0.867064641007609	-0.833817491124777	-0.978370316702307	-0.742749211010934	-1.00583535356204	-0.690710193803023	-0.800570341241946	-0.745640267522484	-0.882965451821137	-0.948014223331026	-1.13304184007026	-0.919103658215520	-0.982706901469633	-0.929222356005947	-0.583741102875651	-1.10268574669898	-0.768768719614889	-0.663245156943293	-0.829480906357452	-1.10413127495476	-0.832371962869002	-0.937895525540599	-1.12147761402406	-0.609760611479607	-0.560612650783247	-1.01595405135246	-0.589523215898753	-0.810689039032373	-0.648789874385540	-0.797679284730395	-0.998607712283161	-0.838154075892103	-0.781778473916867	-0.958132921121453	-0.950905279842576	-0.959578449377228	-0.953796336354127	-0.849718301938306	-1.07811176635080	-0.975479260190756	-0.567840292062123	-0.745640267522484
-1.02751827739867	-1.16339793344154	-0.304754149511019	-0.392931373113312	-0.450752503344324	-0.436297220786571	-0.882965451821137	-1.00005324053894	-0.710947589383877	-0.618433781014258	-1.01306299484091	-0.804906926009272	-0.430515107763470	-0.569285820317898	-0.632889063572011	-0.869955697519160	-0.755758965312911	-0.987043486236959	-0.624215894037360	-0.762986606591788	-0.303308621255244	-0.868510169263384	-0.822253265078575	-0.483999653227156	-0.904648375657767	-0.628552478804686	-0.504237048808010	-0.536038670435067	-1.17351663123197	-0.705165476360776	-0.660354100431742	-0.783224002172642	-0.527365500900415	-1.07522070983925	-1.18941744204550	-1.03474591867754	-0.731184984964731	-0.468098842413628	-1.14460606611647	-0.783224002172642	-0.320654960324548	-0.605424026712281	-1.01739957960824	-0.715284174151203	-0.549048424737044	-0.974033731934981	-0.891638621355789	-0.303308621255244	-0.891638621355789	-0.560612650783247
-0.588077687642977	0.0522913296654782	0.627611575464046	0.352961206866740	0.204071796521884	-0.517246803109988	-0.355347638463155	-0.622770365781584	-0.0488956482387921	-0.132736287073759	-0.894529677867340	-0.447861446832774	-0.657463043920191	0.237318946404716	-0.577958989852550	-0.632889063572011	0.578463614767686	-0.300417564743694	-0.845381717170980	-0.452198031600099	0.169379118383277	-0.0416680069599160	-0.0778062133542982	-0.184775304281670	-1.09112152065278	-0.771659776126440	0.152032779313974	-0.533147613923516	-0.637225648339337	-0.738412626243608	-0.340892355905402	-0.556276066015921	-0.296080979976368	-0.274398056139738	-0.576513461596775	-1.01595405135246	-0.184775304281670	-0.296080979976368	-0.554830537760146	0.263338455008672	-0.388594788345987	-0.624215894037360	-0.648789874385540	-0.338001299393851	-0.368357392765133	-0.845381717170980	-0.621324837525809	-0.0532322330061180	-0.0951525524236019	-0.473880955436729
1.30122774265533	1.14077410626428	0.601592066860091	0.854559511620767	1.19136759521641	0.942736735223060	0.767827816274250	1.32869277951506	0.877687963713171	0.974538356850117	0.214190494312312	0.0884295360598607	-0.161646852189265	1.19425865172796	1.46457243555794	0.577018086511910	1.52962120706783	0.530761182327101	0.162151477104401	0.900816415805577	0.718679855577889	0.156369364081300	1.26942612102828	1.72187646508594	0.0479547448981527	1.79559840613048	1.11330906940454	1.17546678440288	0.459930297794112	0.370307545936043	0.840104229063014	0.670977423137305	2.11795120716838	0.423792091399729	1.04970582615043	0.0653010839674559	1.27087164928405	0.994775752430971	-0.158755795677715	0.721570912089440	0.928281452665307	0.871905850690071	0.0812018947809843	1.49348300067345	0.0638555557116809	-0.410277712182616	0.759154646739598	0.224309192102739	0.803966022668631	1.29833668614378
-0.525919972644640	-0.233923264978030	0.978874941617442	0.757709118483822	0.422346563143954	-0.333664714626525	-0.0835883263773995	-0.738412626243608	0.231536833381615	0.577018086511910	-0.546157368225494	0.504741673723146	0.130349855477344	0.403554695818875	-0.900311790890441	0.558226219186832	0.241655531172042	0.537988823605977	-0.848272773682530	-0.556276066015921	0.0638555557116807	-0.148637097887288	-0.287407810441716	-0.0257671961463875	-0.501345992296460	-1.13882395309336	1.20437734951839	-0.424732994740369	-0.348119997184278	-0.612651667991157	0.0508458014097032	-0.0763606850985231	-0.186220832537445	0.655076612323776	-0.891638621355789	0.0768653100136585	0.0262718210615230	-0.246933019280008	-0.421841938228818	0.248883172450919	-0.554830537760145	-0.722511815430080	-0.664690685199068	-0.735521569732057	0.683987177439282	-0.950905279842576	-0.452198031600099	0.113003516408041	0.231536833381615	-0.669027269966394
-0.346674468928503	-0.843936188915204	-0.0705785720754216	-0.601087441944955	-0.563503707294797	-0.744194739266709	-0.910430488680868	-0.634334591827787	-0.372693977532458	-0.534593142179291	-0.885856508332688	-0.643007761362438	-0.564949235550573	-0.478217540204055	-0.512910218342662	-0.407386655671065	-1.05642884251417	-0.710947589383877	-0.401604542647964	-0.621324837525809	-0.410277712182616	-0.906093903913542	-0.443524862065448	-0.215131397652951	-0.979815844958082	-0.667581741710618	-0.822253265078575	-0.641562233106663	-0.635780120083562	-0.583741102875651	-0.884410980076913	-0.645898817873989	-0.333664714626525	-0.719620758918529	-0.715284174151203	-0.747085795778260	-0.499900464040684	0.0971027055945127	-0.595305328921854	-0.450752503344324	-0.329328129859199	-0.916212601703969	-0.828035378101676	-0.616988252758483	-0.684928080779922	-1.06365648379305	-0.971142675423430	-0.465207785902077	-0.582295574619876	-0.588077687642977
1.09307167382369	0.978874941617442	1.71898540857439	1.27520823405138	1.91557725135983	0.365970961168718	0.893588774526700	0.0161531232710961	4.13590865223069	1.89967644054631	1.72187646508594	1.65249110880873	1.15233833231048	1.44144398346554	1.19281312347219	1.14077410626428	1.24340661242432	2.27262273053633	1.01934973277915	1.20437734951839	2.57329260773759	1.01356761975605	1.61635290241435	1.03958712836000	0.934063565688408	0.0971027055945127	2.48800644064685	1.49637405718500	1.52962120706783	1.30411879916688	1.30700985567843	0.711452214299013	3.16451366434969	1.35760334463057	0.305258774426155	1.59177892206617	1.89823091229053	2.14686177228388	1.67272850438958	1.11909118242765	1.03525054359268	0.465712410817213	0.522088012792449	0.329832754774335	1.41687000311736	0.435356317445932	2.40127474530033	2.19167314821292	1.01067656324450	0.744699364181845
0.322605113495459	0.224309192102739	0.140468553267771	-0.258497245326210	-0.336555771138076	0.0349449905961748	-0.786115058684193	-0.735521569732057	-0.0257671961463874	-0.245487491024232	-0.738412626243608	-0.715284174151203	-0.392931373113312	-0.420396409973043	-0.598196385433404	-0.700828891593450	-0.167428965212366	-0.961023977633003	-0.410277712182616	-0.372693977532458	0.0927661208271866	-0.647344346129764	0.153478307569749	0.00458889722489355	-1.02896380565444	-0.488336237994482	-0.346674468928503	-0.809243510776597	-0.418950881717268	-0.470989898925178	-0.241150906256906	-0.168874493468142	-0.465207785902077	-0.755758965312911	-0.533147613923516	-0.508573633575336	-0.0806972698658485	0.344288037332088	-0.684928080779922	-0.754313437057136	-0.671918326477945	-0.816471152055474	-0.998607712283161	0.232982361637390	-0.699383363337675	-0.942232110307925	-0.213685869397176	0.387653885005347	-0.0402224787041406	-0.319209432068772
-0.0402224787041406	0.00747995373644450	0.182388872685255	1.25207978195897	1.09885378684679	-0.284516753930165	0.299476661403054	-0.0633509307965452	1.66550086311071	0.892143246270925	0.0725287252463325	0.296585604891503	0.357297791634066	0.760600174995373	0.448366071747909	0.352961206866740	1.11909118242765	0.630502631975596	-0.348119997184278	0.0147075950153208	0.523533541048224	-0.135627343585310	0.345733565587863	0.656522140579551	0.182388872685255	-0.313427319045671	1.63225371322788	0.0219352362941973	0.342842509076313	-0.0749151568427476	0.480167693374966	0.189616513964131	1.45445373776751	0.462821354305662	-0.0373314221925901	-0.194894002072097	0.776500985808901	0.305258774426155	-0.466653314157853	-0.0344403656810391	0.115894572919591	-0.142854984864186	-0.317763903812997	1.06994322173129	0.448366071747909	-0.673363854733720	0.481613221630741	0.232982361637391	0.597255482092764	0.0812018947809844
1.47902771811570	1.67272850438958	1.24196108416855	1.95316098600999	1.93726017519646	0.527870125815551	-0.296080979976368	0.133240911988895	1.46746349206949	1.71031223903974	0.140468553267771	0.537988823605978	0.0710831969905574	1.36338545765367	0.912380641851779	-0.297526508232143	1.26364400800518	0.840104229063014	0.326941698262785	0.798183909645531	1.50504722671965	1.02079526103493	1.88233010147700	1.36483098590945	0.193953098731457	-0.225250095443378	1.24051555591277	0.165042533615951	0.00892548199221956	-0.0965980806793771	1.39374155102495	1.52962120706783	1.04392371312733	0.264783983264447	0.305258774426155	-0.0387769504483650	1.69007484345889	1.01356761975605	0.0103710102479948	0.263338455008672	0.0219352362941972	-0.0272127244021627	-0.609760611479607	0.883470076736273	0.532206710582876	-0.965360562400329	1.74645044543412	1.60189761985660	1.28099034707448	0.329832754774335
3.08500961028205	1.03958712836000	-0.436297220786571	1.80427157566514	2.17721786565516	2.66436088785144	0.381871771982246	2.24515769367660	1.87654798845390	1.50504722671965	1.16534808661246	-0.129845230562209	0.241655531172042	1.60912526113547	1.64237241101830	1.36772204242100	1.79993499089781	0.130349855477344	0.159260420592850	0.160705948848626	-0.290298866953266	0.348624622099414	1.55130413090446	2.32177069123269	-0.815025623799699	2.53859992959899	1.56865046997376	0.793847324878205	-0.457980144623201	-0.138518400096861	0.303813246170380	1.19570417998374	4.29491676036597	1.23039685812234	0.900816415805577	-0.833817491124777	2.26250403274591	0.958637546036588	-0.271506999628188	0.812639192203284	0.416564450120853	0.584245727790787	-0.0532322330061181	1.88088457322123	-0.254160660558884	-0.745640267522484	1.16679361486823	0.426683147911280	0.777946514064677	2.70339015075737
0.245992115939368	-0.189111889048996	-0.874292282286486	1.18992206696064	0.923944867897981	1.28677246009758	0.228645776870064	1.01067656324450	1.53395779183516	0.624720518952495	0.133240911988895	-0.575067933341000	-0.288853338697491	0.616047349417843	0.520642484536674	0.718679855577889	1.19714970823951	0.0407271036192763	-0.486890709738707	-0.929222356005947	-0.897420734378890	-0.816471152055474	0.389099413261122	0.908044057084453	-0.627106950548910	1.23328791463389	1.32146513823619	0.198289683498783	-0.494118351017583	-0.848272773682530	-0.138518400096861	0.844440813830340	1.97484390984662	-0.392931373113313	0.572681501744585	-1.03185486216599	1.23039685812234	0.432465260934381	-0.926331299494396	-0.538929726946617	-0.0980436089351521	-0.0763606850985229	-0.0864793828889499	1.48480983113880	-0.868510169263384	-1.20098166809170	0.144805138035097	-0.530256557411965	0.853113983364992	1.63803582625098
-0.858391471472957	-0.819362208567024	-0.924885771238621	-0.278734640907064	-0.593859800666078	-0.103825721958253	-1.13015078355871	-0.411723240438391	-0.424732994740369	-0.0893704394005004	-1.14460606611647	-1.25446621355539	-0.687819137291473	-0.242596434512682	-0.379921618811335	-0.285962282185940	-0.255606188814659	-0.657463043920191	-0.848272773682530	-0.830926434613227	-1.13159631181449	-0.719620758918529	-0.358238694974705	-0.358238694974705	-1.21543695064946	-0.193448473816322	0.00314336896911807	-0.629998007060461	-0.455089088111650	-0.556276066015921	-0.696492306826124	-0.586632159387202	-0.0142029701001851	-0.557721594271696	-0.528811029156190	-0.846827245426755	-0.0142029701001853	-0.481108596715605	-0.882965451821137	-0.547602896481269	-1.15327923565112	-0.551939481248595	-0.758650021824462	-0.538929726946617	-0.747085795778260	-1.48575073447944	-0.816471152055474	-1.01161746658514	-0.128399702306433	-0.231032208466479
-0.203567171606749	0.0334994623403996	-0.418950881717268	-0.141409456608411	0.637730273254473	0.568344916977258	-0.115389948004456	-1.18218980076662	1.22750580161079	0.428128676167055	0.647848971044900	-0.619879309270034	0.209853909544986	-0.164537908700816	0.449811600003684	-0.523028916133089	0.433910789190156	-0.0431135352156909	-0.231032208466479	-0.407386655671065	-0.291744395209042	-0.440633805553897	-0.213685869397176	0.355852263378290	-0.590968744154528	-0.264279358349311	0.192507570475682	-0.219467982420277	-0.173211078235468	0.439692902213257	-0.00697532882130872	-0.0590143460292192	0.652185555812226	-0.878628867053812	0.0479547448981524	-0.721066287174304	0.613156292906293	-0.0113119135886347	-0.126954174050658	-0.418950881717268	0.805411550924407	-0.244041962768457	-0.473880955436729	0.419455506632403	-0.0937070241678264	-0.842490660659429	-0.392931373113312	-0.118281004516006	0.325496170007009	0.231536833381615
0.0450636883866017	-0.0691330438196462	-0.495563879273358	-0.274398056139738	-0.0257671961463874	-0.0315493091694887	-0.115389948004456	-0.874292282286486	0.250328700706694	0.880579020224722	-0.488336237994482	-0.431960636019245	0.114449044663816	0.431019732678606	0.640621329766024	0.00169784071334329	1.06127005219663	-0.236814321489581	-0.184775304281670	-0.888747564844239	-0.663245156943293	-0.452198031600099	-0.106716778469804	0.347179093843639	-1.16918004646465	0.338505924308987	-0.459425672878976	0.0190441797826465	-0.449306975088549	-0.316318375557222	0.179497816173704	0.276348209310649	1.08728956080059	-0.803461397753496	0.334169339541661	-0.429069579507695	0.640621329766023	-0.0908159676562756	-0.546157368225494	-0.527365500900415	-0.268615943116637	-0.0286582526579384	-0.666136213454843	0.285021378845301	-0.564949235550573	-0.631443535316236	-0.421841938228818	-0.845381717170980	0.679650592671956	0.809748135691733
-0.868510169263384	-0.752867908801361	-0.695046778570349	0.750481477204946	0.991884695919420	-0.252715132303109	-0.653126459152866	-0.407386655671065	0.0508458014097031	1.07427980649861	-0.138518400096861	-0.809243510776597	0.386208356749572	0.296585604891504	-0.404495599159515	-0.155864739166164	0.936954622199959	-0.462316729390527	-0.551939481248595	-0.712393117639653	-0.706611004616551	-0.527365500900415	-0.193448473816322	0.240210002916267	-0.921994714727071	-0.482554124971381	0.591473369069663	-0.457980144623201	-0.494118351017583	-0.398713486136414	-0.189111889048996	0.234427889893166	0.968756243827016	0.0710831969905572	-0.421841938228818	-0.833817491124777	-0.300417564743694	-0.528811029156190	-0.200676115095198	-0.381367147067110	0.250328700706694	-0.141409456608411	-0.486890709738707	0.153478307569749	0.211299437800761	-1.01595405135246	-0.310536262534121	-0.486890709738707	0.183834400941030	-0.449306975088549
-0.229586680210704	-0.311981790789896	-0.281625697418615	0.837213172551464	1.53684884834671	0.0190441797826468	-0.670472798222169	0.0826474230367596	0.841549757318790	0.376089658959145	0.500405088955820	-0.309090734278346	0.176606759662154	0.552444106163731	0.245992115939368	-0.364020807997806	0.767827816274250	-0.00263874405398272	0.552444106163730	-0.225250095443378	0.0450636883866018	0.149141722802423	0.287912435356851	0.598701010348540	-0.497009407529134	-0.00842085707708406	0.744699364181844	-0.293189923464817	0.412227865353527	0.245992115939368	0.532206710582876	0.308149830937706	1.37350415544410	0.0855384795483102	-0.100934665446703	-0.541820783458168	0.325496170007009	0.328387226518560	-0.0488956482387921	0.162151477104401	0.497514032444269	-0.131290758817984	-0.228141151954929	0.519196956280899	0.282130322333750	-0.939341053796374	0.390544941516898	-0.313427319045671	0.0436181601308267	0.426683147911280
1.26653506451673	1.52383909404473	1.82595449950177	2.29575118262874	3.45072825899320	1.55708624392756	1.02802290231380	0.0999937621060632	2.31454304995382	2.35501784111552	2.85950720238110	0.997666808942521	2.08904064205287	1.96472521205619	1.49781958544077	0.896479831038251	1.60767973287970	1.62791712846055	1.44288951172131	0.869014794178520	2.37814629320793	1.07861639126594	1.23039685812234	1.89533985577898	0.902261944061352	0.548107521396405	2.00809105972945	2.17721786565516	2.53570887308744	2.21769265681687	2.37380970844060	0.947073319990386	3.13271204272263	-0.124063117539107	0.629057103719821	-0.0113119135886345	2.30586988041916	2.56172838169139	3.13271204272263	2.49523408192573	2.66002430308411	0.662304253602653	0.228645776870064	0.814084720459059	1.47469113334837	0.376089658959145	1.70019354124932	1.45445373776751	2.31165199344227	1.96183415554464
-0.734076041476282	-0.616988252758483	-0.173211078235467	-0.314872847301447	-0.413168768694167	-0.554830537760146	-0.118281004516006	-0.575067933341000	-0.486890709738707	0.201180740010334	-0.469544370669403	-0.261388301837761	-0.525919972644640	-0.177547663002793	-0.479663068459830	-0.0127574418444099	-0.405941127415290	-0.180438719514344	-0.930667884261722	-0.254160660558884	-0.215131397652951	-0.697937835081900	-0.778887417405316	-0.405941127415290	-0.933558940773273	-0.670472798222169	0.0334994623403997	-0.762986606591788	-0.663245156943293	-0.690710193803023	-0.524474444388864	-0.997162184027386	-0.643007761362438	0.0248262928057477	-0.598196385433404	-0.470989898925178	-0.0676875155638710	-0.930667884261722	-0.235368793233805	-0.528811029156190	-0.397267957880638	-0.579404518108325	-0.651680930897090	-0.917658129959745	-0.404495599159515	-0.916212601703969	-0.486890709738707	-0.747085795778260	-0.723957343685855	-0.635780120083562
0.717234327322114	1.23762449940122	1.31134644044576	1.93003253391759	2.09915933984330	1.54985860264868	0.516305899769349	-0.184775304281670	1.65827322183183	1.76235125624765	2.99827791493553	0.0971027055945126	1.04681476963888	0.815530248714835	0.725907496856766	0.679650592671957	1.33736594904972	0.867569265922745	0.444029486980584	0.604483123371641	-0.473880955436729	0.259001870241345	0.850222926853441	1.00923103498872	0.741808307670294	0.209853909544986	1.94593334473111	1.61635290241435	0.808302607435958	1.40241472055960	0.712897742554788	0.990439167663645	2.25961297623435	0.208408381289210	0.578463614767686	-0.00552980056553325	0.592918897325439	0.988993639407870	2.37814629320793	0.947073319990386	1.45879032253484	0.221418135591188	0.152032779313974	1.22461474509924	1.01934973277915	-0.533147613923516	0.192507570475682	-0.0647964590523205	1.40675130532693	0.922499339642206
1.47758218985992	1.26653506451673	0.610265236394743	0.967310715571240	2.37959182146370	1.23039685812234	1.27231717753983	0.595809953836989	1.86932034717502	1.53395779183516	2.08325852902977	0.712897742554788	0.0710831969905574	0.636284744998698	1.44433503997709	0.670977423137305	0.757709118483822	0.526424597559775	0.558226219186832	1.03235948708113	1.65827322183183	0.131795383733120	1.30845538393421	2.06880324647201	0.0436181601308267	-0.0142029701001850	1.37205862718832	1.31568302521309	0.00892548199221942	1.02079526103493	0.754818061972272	0.923944867897981	4.11856231316138	1.68718378694734	1.03958712836000	0.368862017680268	1.85197400810572	0.986102582896319	0.594364425581214	0.0334994623403996	1.00200339370985	1.36193992939790	0.185279929196805	1.23617897114545	-0.476772011948280	0.549553049652180	2.40561133006766	1.17546678440288	-0.0503411764945676	1.61635290241435
0.00169784071334315	0.471494523840314	-0.00986638533285912	0.260447398497121	0.981765998128993	0.553889634419506	0.0681921404790067	-0.517246803109988	0.400663639307324	0.869014794178520	0.841549757318790	-0.518692331365763	-0.0662419873080957	0.172270174894828	0.140468553267771	-0.129845230562209	0.312486415705032	0.193953098731457	0.269120568031773	-0.313427319045671	0.462821354305662	-0.538929726946617	-0.213685869397176	0.462821354305662	-0.0633509307965452	-0.332219186370750	0.767827816274249	0.882024548480498	-0.0763606850985229	0.522088012792450	0.188170985708356	0.166488061871727	1.27087164928405	-0.686373609035697	0.261892926752896	-0.566394763806348	0.454148184771010	0.918162754874880	1.06849769347551	0.270566096287548	0.592918897325439	-0.134181815329534	-0.369802921020908	0.193953098731457	-0.212240341141401	-0.614097196246932	0.344288037332088	-0.222359038931828	1.03958712836000	0.280684794077975
0.665195310114204	0.595809953836989	0.400663639307325	1.10752695638144	3.05176246039922	0.695551403485485	0.694105875229709	0.432465260934381	2.24082110890928	2.07892194426244	1.25063425370320	1.44433503997709	0.230091305125840	0.516305899769348	0.662304253602653	0.306704302681930	0.938400150455734	1.08295297603326	1.13499199324117	0.750481477204946	1.65538216532028	0.272011624543323	0.775055457553126	1.73922280415525	0.00603442548066930	0.146250666290873	1.41542447486158	1.47758218985992	0.276348209310649	0.600146538604315	0.683987177439283	1.10029931510257	4.69532808721573	0.647848971044900	0.712897742554788	0.306704302681930	1.96327968380042	0.884915604992048	0.756263590228047	-0.0156484983559603	1.65393663706451	0.487395334653842	0.141914081523547	0.926835924409532	0.345733565587863	0.655076612323776	1.98351707938127	1.66260980659916	1.20582287777416	1.66405533485493
0.406445752330426	1.43132528567511	0.669531894881529	1.22461474509924	1.84908295159417	0.493177447676943	0.431019732678606	0.760600174995373	1.47469113334837	1.77102442578230	0.923944867897981	1.09162614556792	0.870460322434296	1.18558548219331	0.994775752430971	0.342842509076313	1.13788304975273	1.09162614556792	0.681096120927732	1.28243587533025	1.82161791473444	0.285021378845301	0.650740027556451	2.07313983123934	-0.455089088111650	0.409336808841976	1.22172368858769	1.35904887288634	0.289357963612627	0.533652238838652	0.438247373957482	0.588582312558113	3.09657383632825	0.219972607335413	0.277793737566425	-0.319209432068772	0.960083074292364	1.59756103508927	0.539434351861753	-0.215131397652951	0.851668455109216	0.491731919421168	0.257556341985571	0.621829462440944	0.387653885005347	-0.138518400096860	1.52962120706783	1.53829437660248	0.837213172551464	1.27954481881870
1.41397894660581	0.981765998128993	0.640621329766024	1.68284720218001	2.53570887308744	0.637730273254473	0.00169784071334315	-0.504237048808010	1.40530577707115	1.80571710392091	1.51372039625430	0.0118165385037701	0.549553049652180	0.595809953836989	0.383317300238021	-0.284516753930165	1.02802290231380	0.241655531172042	1.28388140358603	0.656522140579552	1.82450897124599	0.293694548379953	1.24051555591277	2.05434796391426	-0.414614296949942	0.655076612323777	1.45011715300019	0.649294499300675	0.670977423137305	0.928281452665307	0.235873418148941	0.770718872785800	3.34375916806582	-0.606869554968056	1.11475459766032	-0.356793166718930	1.58744233729884	1.62213501543745	-0.0127574418444097	-0.0763606850985231	0.692660346973934	0.260447398497121	-0.398713486136414	0.422346563143954	-0.241150906256907	-0.327882601603424	1.44867162474441	0.610265236394742	1.27087164928405	2.07747641600667
0.0508458014097031	-0.309090734278345	-0.345228940672728	-0.0546777612618934	0.535097767094427	0.536543295350202	-0.319209432068772	-1.03763697518909	0.665195310114203	0.167933590127502	0.328387226518560	-0.530256557411965	0.188170985708356	-0.0561232895176689	-0.00697532882130872	-0.421841938228818	-0.155864739166164	0.136131968500446	-0.369802921020907	-0.473880955436729	-0.470989898925178	-0.144300513119961	-0.0749151568427474	0.720125383833665	-1.18797191378972	0.102884818617614	0.331278283030110	-0.0460045917272418	-0.518692331365763	-0.161646852189265	0.108666931640715	0.156369364081300	1.56720494171799	-0.735521569732057	0.458484769538336	-1.08244835111813	1.07861639126594	0.501850617211595	-0.397267957880638	-0.394376901369088	-0.316318375557222	-0.0604598742849945	-0.547602896481269	0.636284744998698	-0.323546016836098	-0.908984960425093	0.0681921404790067	-0.504237048808010	0.699887988252811	0.707115629531687
-0.537484198690842	-0.948014223331026	-0.923440242982846	-0.275843584395513	-0.0778062133542982	-0.301863092999469	-0.793342699963069	-0.872846754030710	-0.586632159387202	-0.616988252758483	-0.645898817873989	-0.670472798222169	-0.528811029156190	-0.569285820317898	-0.780332945661092	-0.603978498456506	-0.470989898925178	-0.774550832637990	-0.940786582052149	-0.911876016936643	-0.862728056240283	-0.559167122527471	-0.254160660558884	-0.421841938228818	-1.00872641007359	-0.311981790789896	-0.865619112751834	-0.533147613923516	-0.796233756474620	-0.903202847401991	-0.745640267522484	-0.254160660558884	-0.401604542647964	-0.907539432169317	-0.583741102875651	-0.632889063572011	-0.287407810441716	-0.971142675423430	-1.03185486216599	-0.903202847401992	-0.615542724502708	-0.605424026712281	-1.00728088181781	-0.856945943217182	-0.959578449377228	-0.998607712283161	-0.612651667991157	-0.700828891593450	-0.629998007060461	-0.725402871941630
0.127458798965794	-0.570731348573674	-0.0315493091694889	0.407891280586201	0.0378360471077256	0.376089658959144	0.152032779313974	-0.778887417405316	1.40964236183848	0.692660346973934	0.0363905188519504	-0.0806972698658489	0.322605113495459	-0.00697532882130859	-0.547602896481269	-0.764432134847563	0.0118165385037701	-0.129845230562209	0.380426243726470	-0.449306975088549	-0.501345992296460	-0.442079333809672	0.348624622099414	0.874796907201621	-1.45394911285238	-0.0445590634714664	-0.151528154398838	0.293694548379953	-0.288853338697491	-0.364020807997806	0.157814892337075	0.498959560700044	1.06705216521974	-0.573622405085224	-0.297526508232143	-0.478217540204055	1.68573825869156	0.0219352362941973	-0.416059825205717	-0.391485844857537	-0.00408427230975805	-0.183329776025895	-0.586632159387202	0.215636022568087	-0.517246803109988	-0.590968744154528	0.101439290361839	0.0956571773387374	0.707115629531687	0.776500985808901
0.935509093944184	0.792401796622429	0.186725457452581	1.15233833231048	2.47499668634487	0.727353025112541	0.141914081523547	0.908044057084453	1.45156268125596	2.61665845541085	0.605928651627417	0.491731919421168	0.727353025112541	2.12228779193570	0.631948160231372	0.426683147911280	1.72187646508594	-0.569285820317898	-0.0705785720754216	0.444029486980583	0.507632730234697	0.513414843257798	1.37784074021142	0.543770936629079	-0.257051717070435	-0.174656606491243	0.368862017680268	0.490286391165393	-0.174656606491243	-0.148637097887288	0.522088012792450	1.34893017509592	0.909489585340228	0.000252312457567817	0.0175986515268714	-0.773105304382215	1.40096919230383	0.449811600003684	0.696996931741260	1.13932857800850	0.974538356850117	0.393435998028448	-0.242596434512682	1.49492852892922	-0.671918326477944	-0.209349284629850	0.380426243726471	0.0277173493172986	0.273457152799099	0.370307545936043
2.87829906970618	2.17432680914361	1.13788304975272	3.05031693214344	3.75428919270601	2.21191054379377	2.21624712856110	1.76524231275920	2.76554786575571	2.25383086321125	2.79156737435966	1.07138874998706	1.76235125624765	2.17721786565516	1.90545855356941	1.99363577717170	2.52125359052968	1.21594157556459	0.845886342086115	2.10205039635485	1.84908295159417	0.629057103719821	1.87654798845390	3.01273319749328	1.25207978195897	1.36193992939790	2.57762919250492	2.19890078949179	1.77246995403808	1.67851061741269	2.55160968390096	1.92569594915026	4.18794766943860	0.948518848246162	2.06302113344891	0.127458798965794	2.88119012621773	1.13499199324117	0.876242435457397	1.75946019973610	2.13674307449345	0.812639192203284	0.790956268366654	3.36544209190246	0.445475015236358	-0.0214306113790617	2.54004545785476	1.83318214078064	2.69616250947849	1.61057078939125
-0.823698793334350	-0.708056532872327	-0.920549186471295	-0.647344346129764	-0.725402871941630	-0.823698793334350	-0.647344346129764	-0.895975206123115	-0.765877663103339	-0.877183338798036	-0.887302036588463	-0.882965451821137	-0.722511815430080	-0.531702085667741	-0.877183338798036	-0.926331299494396	-0.517246803109988	-1.06943859681615	-1.11858655751251	-1.08244835111813	-0.778887417405316	-0.809243510776597	-0.576513461596775	-0.663245156943293	-0.891638621355789	-0.962469505888779	-0.647344346129764	-1.11424997274518	-1.12292314227984	-0.997162184027386	-0.855500414961407	-1.13159631181449	-0.683482552524147	-0.939341053796374	-0.770214247870664	-0.848272773682530	-0.920549186471295	-0.890193093100014	-0.736967097987833	-0.669027269966394	-0.817916680311249	-0.749976852289810	-0.994271127515835	-0.869955697519160	-0.784669530428417	-0.551939481248595	-0.641562233106663	-0.846827245426755	-0.982706901469633	-0.924885771238621
1.87799351670968	1.66260980659916	1.83462766903642	1.62936265671633	3.66755749735949	1.58021469601996	0.967310715571240	0.626166047208270	2.20901948728222	3.73116074061360	2.27985037181521	1.60912526113547	1.45879032253484	1.31712855346886	0.848777398597666	0.587136784302338	1.79704393438626	0.975983885105892	1.37928626846720	2.00375447496213	2.14975282879543	0.831431059528363	1.09307167382369	2.94768442598339	0.225754720358514	0.423792091399729	2.07603088775089	3.40447135480839	1.25352531021475	1.46168137904639	2.31598857820959	0.458484769538336	2.70483567901314	0.695551403485485	0.655076612323777	-0.205012699862524	1.54985860264868	1.90256749705786	2.98237710412200	0.988993639407870	1.49637405718500	0.905153000572903	0.287912435356852	1.46890902032527	0.743253835926069	0.296585604891504	2.46054140378712	1.71898540857439	1.36483098590945	2.34345361506932
-0.959578449377228	-0.137072871841086	0.292249020124177	0.607374179883191	1.24340661242432	-0.205012699862524	-0.00842085707708406	-0.0893704394005005	-0.131290758817984	0.261892926752896	-0.316318375557222	-0.530256557411965	-0.203567171606749	1.60334314811237	-0.358238694974705	0.136131968500446	0.533652238838652	-0.281625697418615	-1.00583535356204	-0.378476090555560	0.144805138035098	0.111557988152265	1.46168137904639	0.695551403485485	-0.345228940672728	-0.455089088111650	0.299476661403054	-0.150082626143063	-0.551939481248595	-0.969697147167655	-0.0532322330061180	0.0161531232710961	0.712897742554788	1.62502607194900	-0.313427319045671	-0.744194739266709	-0.215131397652951	-0.869955697519160	-0.313427319045671	-0.0402224787041403	-0.345228940672728	0.363079904657167	-0.352456581951604	-0.505682577063785	-0.407386655671065	-0.723957343685855	-0.492672822761808	-0.332219186370750	-0.551939481248595	0.324050641751234
0.212744966056536	0.162151477104401	-0.147191569631512	0.532206710582876	0.670977423137305	0.405000224074651	0.0421726318750512	-0.624215894037360	0.153478307569749	1.24629766893587	0.298031133147278	-0.392931373113312	-0.281625697418615	-0.111053363237130	0.257556341985570	0.298031133147279	0.386208356749572	-0.267170414860862	-0.248378547535783	-0.168874493468142	0.241655531172042	-0.390040316601762	-0.287407810441716	0.299476661403054	-0.317763903812997	-0.790451643451519	1.10608142812567	0.613156292906293	0.0190441797826466	0.248883172450919	0.189616513964131	-0.134181815329534	1.19714970823951	-0.505682577063785	-0.248378547535783	-0.348119997184278	0.243101059427817	0.0334994623403997	0.519196956280898	-0.0156484983559607	0.276348209310649	-0.356793166718930	-0.304754149511020	-0.375585034044009	-0.242596434512682	-0.229586680210704	-0.118281004516006	-0.228141151954929	0.491731919421168	0.227200248614289
-0.684928080779922	-0.429069579507695	-0.135627343585310	1.46890902032527	1.06127005219663	0.0334994623403994	0.511969315002023	0.269120568031773	-0.238259849745356	0.549553049652180	-0.715284174151203	-0.131290758817984	-0.184775304281670	1.87365693194235	-0.102380193702478	0.877687963713172	1.55708624392756	-0.186220832537445	-0.702274419849226	-0.823698793334350	-0.473880955436729	-0.165983436956591	0.378980715470695	1.82017238647866	-1.37589058704051	-0.483999653227156	0.326941698262785	-0.449306975088549	-0.567840292062123	-1.10413127495476	-0.0185395548675110	-0.00986638533285912	0.884915604992048	1.48191877462724	0.244546587683593	-0.963915034144554	0.0190441797826466	-0.556276066015921	-0.264279358349311	0.0869840078040855	-0.280180169162840	0.0118165385037702	-0.0908159676562756	0.506187201978921	0.0392815753635009	-1.16628898995310	-0.241150906256907	-0.887302036588463	-0.167428965212366	0.277793737566424
0.656522140579552	1.38362285323453	0.925390396153757	0.731689609879867	1.35760334463057	0.566899388721484	0.354406735122515	-0.830926434613227	1.41687000311736	0.954300961269263	0.980320469873218	-0.0315493091694887	0.261892926752896	0.618938405929394	0.470048995584539	-0.259942773581985	0.569790445233034	0.522088012792449	0.983211526384768	0.259001870241345	1.34603911858437	-0.129845230562209	0.642066858021799	1.73922280415525	-0.543266311713943	0.121676685942692	0.837213172551464	0.334169339541661	0.656522140579552	1.37639521195565	0.705670101275912	-0.0257671961463875	1.47758218985992	-0.417505353461492	0.467157939072988	0.0580734426885797	0.785174155343553	1.36772204242100	0.721570912089440	-0.121172061027557	0.274902681054874	-0.0142029701001848	0.192507570475682	0.433910789190156	0.0696376687347819	-0.306199677766795	0.983211526384768	0.491731919421168	0.848777398597666	1.25786189498207
-0.599641913689180	-0.645898817873989	-0.588077687642977	-0.813580095543923	-0.848272773682530	-0.418950881717268	-0.741303682755159	-0.887302036588463	-0.664690685199068	-0.377030562299784	-0.684928080779922	-0.316318375557222	-0.786115058684193	-0.761541078336013	-0.712393117639653	-1.07232965332770	-1.02751827739867	-0.833817491124777	-0.754313437057136	-0.479663068459830	-0.226695623699154	-0.634334591827787	-0.553385009504370	-0.822253265078575	-0.961023977633003	-0.841045132403654	-0.749976852289810	-0.590968744154528	-0.729739456708956	-0.718175230662754	-0.893084149611565	-0.644453289618214	-0.481108596715605	-0.602532970200730	-0.729739456708956	-0.904648375657767	-0.719620758918529	-0.641562233106663	-0.880074395309587	-0.962469505888779	-0.378476090555560	-0.498454935784909	-1.09256704890856	-0.987043486236959	-0.702274419849226	-0.575067933341000	-0.197785058583647	0.0204897080384221	-0.436297220786571	-0.628552478804686
-0.378476090555560	-0.424732994740369	-0.586632159387202	-0.790451643451519	-0.615542724502708	-0.575067933341000	-0.664690685199068	-0.744194739266709	-0.216576925908726	-0.303308621255244	-0.979815844958082	-0.608315083223831	-0.942232110307925	-0.395822429624863	-1.02896380565444	-0.657463043920191	-0.559167122527471	-0.952350808098352	-0.602532970200730	-0.524474444388864	-0.653126459152866	-0.349565525440054	-0.106716778469804	-0.453643559855875	-0.689264665547248	-0.640116704850888	-0.775996360893766	-0.547602896481269	-0.618433781014258	-0.878628867053812	-0.722511815430080	-0.349565525440054	-0.439188277298122	-0.712393117639653	-0.846827245426755	-0.940786582052149	-0.293189923464817	-0.749976852289810	-0.773105304382215	-0.436297220786571	-0.549048424737044	-0.465207785902077	-0.637225648339337	-0.520137859621538	-0.806352454265047	-0.842490660659429	-0.394376901369088	-0.255606188814659	-0.434851692530796	-0.637225648339337
1.02946843056958	-0.111053363237130	0.235873418148941	0.533652238838652	0.727353025112541	0.130349855477344	-0.258497245326210	-0.405941127415290	0.285021378845301	0.585691256046562	-0.0170940266117357	0.0118165385037702	0.695551403485485	0.707115629531687	0.347179093843639	-0.619879309270034	0.751927005460721	-0.0994891371909275	0.185279929196805	0.0653010839674561	-0.00552980056553339	-0.387149260090211	0.861787152899644	1.27376270579560	-0.637225648339337	0.0248262928057477	-0.141409456608411	1.30122774265533	-0.343783412416952	-0.212240341141400	0.0233807645499726	0.574127030000360	1.38940496625763	-0.385703731834436	0.292249020124177	-0.239705378001131	0.831431059528363	0.472940052096089	-0.673363854733720	-0.0763606850985229	0.377535187214919	-0.0937070241678264	-0.530256557411965	1.08584403254481	-0.416059825205717	0.139023025011996	0.936954622199959	1.07717086301016	1.07138874998706	1.07283427824284
0.579909143023461	0.446920543492134	0.114449044663816	-0.447861446832774	0.394881526284223	0.776500985808901	-0.209349284629850	-0.778887417405316	-0.377030562299784	2.32321621948847	0.285021378845301	0.0363905188519503	0.202626268266109	0.244546587683593	-0.339446827649627	-0.736967097987833	-0.0965980806793769	-0.606869554968056	0.568344916977259	2.42006661262541	-0.259942773581985	0.234427889893166	0.799629437901306	2.70483567901314	-0.738412626243608	-0.00842085707708406	-0.348119997184278	0.405000224074651	0.493177447676943	2.04712032263539	0.254665285474020	0.835767644295688	1.19136759521641	-0.758650021824462	1.40241472055960	-0.0951525524236017	0.253219757218245	0.747590420693395	0.977429413361667	1.04826029789466	1.60478867636815	0.0522913296654784	-0.619879309270034	-0.232477736722255	-0.835263019380553	0.380426243726470	1.19425865172796	-0.193448473816322	0.733135138135642	0.545216464884854
1.31134644044576	1.89967644054631	2.16709916786473	1.10463589986989	0.831431059528362	0.159260420592850	-0.0749151568427474	-0.449306975088549	1.34314806207282	1.07138874998706	0.391990469772673	0.822757889993710	0.500405088955820	0.604483123371641	-0.125508645794883	-1.07522070983925	0.170824646639053	0.303813246170380	0.945627791734611	2.23937558065350	2.53715440134321	0.715788799066339	2.09771381158752	1.33302936428239	-0.129845230562209	-0.317763903812997	0.425237619655505	-0.283071225674390	0.524979069304000	0.154923835825524	0.409336808841976	0.257556341985571	-0.258497245326210	-0.296080979976368	-0.0590143460292192	0.305258774426155	1.32146513823619	1.46457243555794	0.0999937621060635	-0.0676875155638710	0.175161231406379	-0.296080979976368	-0.572176876829449	0.467157939072988	0.737471722902968	-0.129845230562209	1.86642929066347	1.57154152648531	1.04392371312733	0.788065211855103
0.646403442789124	0.614601821162068	0.483058749886516	0.0262718210615232	-0.119726532771782	0.173715703150603	-0.368357392765132	-0.791897171707294	-0.0763606850985226	0.588582312558113	-0.550493952992820	-0.126954174050658	0.0971027055945127	-0.392931373113312	-0.301863092999469	-0.518692331365763	-0.119726532771782	-0.505682577063786	-0.137072871841085	-0.0344403656810393	1.00778550673295	-0.170320021723917	0.604483123371641	0.0667466122232315	-0.651680930897090	-0.430515107763470	-0.100934665446703	-0.283071225674390	-0.0373314221925902	0.0927661208271868	-0.306199677766795	0.114449044663816	0.559671747442607	-0.832371962869002	-0.470989898925178	-0.447861446832774	0.167933590127502	0.0884295360598608	-0.988489014492734	-0.194894002072097	-0.142854984864186	-0.418950881717268	-1.03040933391022	0.0277173493172982	-0.667581741710619	-0.229586680210704	0.338505924308987	0.822757889993711	0.433910789190156	-0.324991545091874
0.347179093843639	0.218527079079638	0.0479547448981527	-0.628552478804686	-0.0301037809137135	0.0869840078040856	-0.680591496012596	-0.985597957981183	-0.200676115095198	0.342842509076313	-0.0937070241678264	-0.293189923464817	-0.313427319045671	-0.122617589283332	-0.186220832537445	-0.686373609035697	-0.647344346129764	-0.520137859621539	0.0465092166423773	-0.142854984864186	0.796738381389755	-0.388594788345987	0.189616513964131	-0.0460045917272417	-0.374139505788233	-0.658908572175967	-0.348119997184278	-0.171765549979692	-0.121172061027557	-0.102380193702478	-0.335110242882301	-0.420396409973043	-0.275843584395513	-0.479663068459830	-0.527365500900415	-0.420396409973043	-0.368357392765132	0.480167693374966	-0.0445590634714662	-0.416059825205717	-0.306199677766795	-0.778887417405316	-0.958132921121453	-0.648789874385540	-0.538929726946617	-0.592414272410303	0.188170985708356	1.26219847974940	-0.388594788345987	-0.161646852189265
1.80860816043246	2.72940965936133	2.56895602297027	0.477276636863415	1.00344892196562	0.311040887449256	-0.397267957880638	-0.592414272410303	0.929726980921083	0.793847324878204	0.0638555557116807	0.537988823605977	0.422346563143954	0.705670101275912	1.59900656334504	0.0855384795483103	0.0739742535021082	0.725907496856766	0.718679855577890	1.80716263217669	3.60395425410538	1.86353823415192	0.429574204422831	0.357297791634066	-0.171765549979692	-0.277289112651289	0.373198602447594	0.280684794077975	1.35326675986324	0.916717226619105	1.91124066659251	-0.326437073347649	0.311040887449256	-0.319209432068772	-0.218022454164502	-0.229586680210704	0.685432705695057	0.488840862909618	2.07024877472779	0.994775752430970	-0.00552980056553325	-0.0850338546331744	-0.605424026712281	-0.184775304281670	0.657967668835327	0.0291628775730738	0.211299437800761	0.880579020224723	0.524979069304000	0.371753074191818
-0.443524862065448	0.394881526284223	0.0522913296654784	-0.330773658114975	-0.614097196246933	-0.728293928453181	-0.712393117639653	-0.741303682755159	-0.880074395309587	-0.533147613923516	-0.786115058684193	-0.716729702406978	-0.257051717070435	-0.0561232895176688	-0.403050070903739	-0.424732994740369	-0.958132921121453	-0.154419210910389	-0.846827245426755	-0.196339530327872	-0.171765549979692	-0.272952527883963	-0.689264665547248	-0.825144321590126	-0.742749211010934	-0.754313437057136	-0.459425672878976	-0.949459751586801	-0.437742749042347	-0.390040316601762	-0.161646852189265	-0.754313437057136	-0.640116704850888	-0.950905279842576	-1.03185486216599	-0.758650021824462	-0.838154075892103	-0.697937835081900	-0.270061471372412	-0.632889063572011	-0.666136213454843	-0.657463043920191	-0.877183338798036	-0.888747564844239	-0.533147613923516	-0.921994714727070	-0.838154075892103	-0.962469505888779	-0.606869554968056	-0.638671176595113
-0.800570341241946	-0.557721594271696	-0.946568695075250	-0.748531324034035	-0.705165476360776	-0.851163830194081	-0.872846754030710	-0.728293928453181	-0.531702085667741	-0.515801274854213	-0.884410980076913	-0.939341053796374	-0.739858154499383	-0.521583387877314	-0.349565525440054	-0.774550832637990	-0.492672822761808	-0.838154075892103	-0.966806090656105	-0.543266311713943	-0.518692331365763	-0.725402871941630	-0.807797982520822	-0.679145967756821	-0.800570341241946	-0.684928080779922	-0.838154075892103	-0.752867908801361	-0.579404518108325	-0.748531324034035	-0.849718301938306	-0.658908572175967	-0.544711839969719	-0.952350808098352	-0.731184984964731	-0.781778473916867	-0.631443535316236	-0.891638621355789	-0.848272773682530	-0.606869554968056	-0.361129751486256	-0.475326483692504	-0.895975206123115	-0.865619112751834	-0.667581741710619	-0.829480906357452	-0.616988252758483	-0.898866262634666	-0.859836999728733	-0.828035378101676
0.0233807645499725	0.467157939072988	0.0812018947809844	0.302367717914604	0.459930297794112	0.303813246170380	-0.165983436956591	-0.138518400096860	0.150587251058198	-0.219467982420277	-0.570731348573674	-0.369802921020908	0.0783108382694338	0.144805138035098	0.931172509176858	0.154923835825524	0.260447398497121	0.0248262928057478	-0.125508645794883	0.245992115939368	0.276348209310649	-0.144300513119962	0.224309192102739	-0.0416680069599157	0.418009978376628	0.123122214198468	-0.0358858939368146	-0.184775304281670	0.144805138035097	-0.0705785720754217	-0.371248449276683	-0.309090734278346	0.280684794077975	-0.171765549979692	0.263338455008672	-0.780332945661092	-0.612651667991157	-0.567840292062123	-0.115389948004456	-0.290298866953266	0.0609644992001303	0.227200248614289	-0.102380193702478	0.887806661503599	-0.319209432068772	-0.783224002172642	-0.632889063572011	-0.894529677867340	-0.0749151568427476	-0.391485844857537
0.363079904657167	0.0522913296654784	-0.382812675322885	0.332723811285886	0.464266882561438	0.0884295360598608	-0.671918326477944	-0.465207785902077	-0.566394763806348	0.0869840078040855	-0.238259849745356	-0.738412626243608	-0.254160660558884	-0.222359038931828	-0.183329776025895	-0.702274419849226	-0.264279358349311	-0.690710193803023	0.660858725346878	0.545216464884854	-0.103825721958253	-0.768768719614889	-0.416059825205717	0.720125383833665	-0.387149260090211	-0.0720241003311969	-0.183329776025895	-0.0792517416100735	0.237318946404716	-0.284516753930165	-0.270061471372412	0.312486415705032	0.961528602548139	-0.738412626243608	-0.244041962768457	-0.917658129959745	-0.579404518108325	0.422346563143954	0.0884295360598611	-0.157310267421939	-0.0633509307965452	-0.590968744154528	-0.810689039032373	0.688323762206609	-0.774550832637990	-0.742749211010934	-0.427624051251920	-0.324991545091874	0.121676685942692	0.107221403384940
1.12776435196230	0.451257128259460	-0.0517867047503430	0.403554695818875	0.442583958724808	0.264783983264447	-0.300417564743694	-0.640116704850888	-0.440633805553897	0.237318946404716	0.286466907101076	-0.106716778469804	-0.210794812885625	0.457039241282561	-0.115389948004456	-0.481108596715605	0.0436181601308267	-0.249824075791558	0.493177447676943	1.12342776719497	0.445475015236359	0.331278283030110	0.574127030000360	1.39952366404805	-0.676254911245270	0.0465092166423772	-0.562058179039022	0.418009978376628	0.643512386277574	0.374644130703369	-0.619879309270034	0.300922189658829	0.897925359294026	-0.0835883263773995	0.497514032444269	-0.755758965312911	-0.0662419873080957	0.559671747442607	0.211299437800761	0.289357963612627	0.733135138135643	-0.141409456608411	-0.427624051251919	-0.0575688177734438	-0.527365500900415	0.0609644992001300	0.137577496756221	0.313931943960807	0.0580734426885797	0.280684794077975
-0.719620758918529	-1.00005324053894	-0.851163830194081	-0.689264665547248	-0.895975206123115	-0.586632159387202	-0.976924788446532	-0.757204493568687	-0.705165476360776	-0.768768719614889	-0.933558940773273	-0.921994714727070	-0.932113412517498	-0.619879309270034	-0.858391471472957	-0.839599604147879	-1.06221095553727	-0.775996360893766	-0.921994714727070	-0.812134567288148	-1.13737842483759	-0.880074395309587	-0.856945943217182	-0.348119997184278	-0.838154075892103	-0.927776827750172	-0.894529677867340	-0.991380071004285	-0.712393117639653	-0.527365500900415	-0.953796336354127	-1.06510201204882	-0.453643559855875	-0.914767073448194	-0.959578449377228	-1.23422881797453	-0.903202847401992	-0.963915034144554	-0.945123166819475	-0.842490660659429	-0.751422380545586	-0.640116704850888	-1.10124021844321	-0.787560586939968	-0.823698793334350	-0.995716655771610	-0.747085795778260	-0.832371962869002	-0.877183338798036	-0.466653314157853
-1.00149876879471	-0.760095550080237	-0.891638621355789	-0.791897171707294	-0.732630513220507	-0.806352454265047	-1.01306299484091	-0.726848400197406	-0.722511815430080	-0.775996360893766	-0.995716655771610	-0.919103658215520	-0.762986606591788	-1.00294429705049	-0.813580095543923	-0.924885771238621	-0.867064641007609	-1.05064672949107	-0.959578449377228	-0.932113412517498	-0.735521569732057	-0.904648375657767	-0.884410980076913	-0.872846754030710	-0.932113412517498	-0.725402871941630	-0.729739456708956	-0.634334591827787	-0.871401225774935	-0.689264665547248	-0.911876016936643	-0.989934542748509	-0.884410980076913	-0.767323191359114	-0.690710193803023	-0.859836999728733	-0.807797982520822	-0.804906926009272	-0.963915034144554	-0.787560586939968	-0.764432134847563	-1.05064672949107	-0.994271127515835	-0.895975206123115	-1.09401257716433	-0.952350808098352	-0.611206139735382	-1.01595405135246	-0.871401225774935	-0.888747564844239
-0.874292282286486	-1.04775567297952	-0.775996360893765	-0.856945943217182	-0.706611004616551	-0.525919972644640	-0.833817491124777	-0.809243510776597	-1.12436867053561	-0.495563879273358	-0.804906926009271	-0.982706901469633	-0.618433781014258	-0.715284174151203	-0.501345992296460	-0.452198031600100	-0.420396409973043	-0.877183338798036	-0.739858154499383	-0.758650021824462	-0.842490660659429	-0.855500414961407	-0.537484198690842	-1.02462722088712	-0.852609358449856	-0.768768719614889	-0.670472798222169	-0.696492306826124	-0.841045132403654	-0.956687392865677	-0.700828891593450	-0.572176876829449	-0.514355746598437	-0.748531324034035	-0.576513461596775	-0.843936188915204	-0.822253265078575	-0.958132921121453	-0.764432134847563	-0.728293928453181	-0.641562233106663	-0.817916680311249	-0.891638621355789	-0.621324837525809	-0.998607712283161	-1.04486461646797	-0.710947589383877	-0.897420734378890	-0.872846754030710	-0.856945943217182
-0.797679284730395	-0.744194739266709	-0.933558940773273	-0.784669530428418	-0.848272773682530	-0.712393117639653	-0.804906926009272	-0.725402871941630	-0.739858154499383	-0.614097196246933	-0.861282527984508	-1.08533940762968	-0.874292282286486	-0.754313437057136	-0.738412626243608	-0.829480906357452	-0.929222356005947	-0.887302036588463	-0.940786582052149	-0.797679284730395	-0.958132921121453	-0.950905279842576	-0.713838645895428	-0.929222356005947	-0.916212601703969	-0.961023977633003	-0.692155722058799	-0.702274419849226	-0.894529677867340	-0.728293928453181	-1.05353778600262	-0.472435427180954	-0.852609358449856	-0.878628867053812	-0.729739456708956	-1.00294429705049	-0.761541078336013	-0.884410980076913	-0.862728056240283	-1.02318169263134	-0.813580095543923	-0.861282527984508	-1.05064672949107	-0.768768719614889	-0.761541078336013	-0.774550832637990	-0.838154075892103	-0.754313437057136	-0.789006115195743	-0.858391471472957
-1.04775567297952	-1.06221095553727	-0.817916680311249	-0.828035378101676	-1.06221095553727	-0.854054886705632	-0.728293928453181	-0.842490660659429	-0.887302036588463	-0.856945943217182	-0.830926434613227	-1.00005324053894	-0.790451643451519	-0.664690685199068	-0.963915034144554	-1.05064672949107	-0.937895525540599	-0.644453289618214	-1.02029063611979	-0.989934542748509	-0.802015869497721	-0.794788228218844	-0.767323191359114	-0.780332945661092	-1.15183370739534	-1.19519955506860	-0.803461397753496	-0.806352454265047	-0.953796336354127	-1.01450852309669	-0.955241864609902	-0.895975206123115	-0.476772011948279	-0.949459751586801	-0.755758965312911	-0.998607712283161	-1.03619144693332	-0.864173584496058	-0.927776827750172	-0.667581741710619	-0.842490660659429	-0.770214247870664	-0.861282527984508	-0.946568695075250	-0.949459751586801	-0.723957343685855	-0.958132921121453	-1.02029063611979	-0.787560586939968	-0.991380071004285
-0.872846754030710	-0.804906926009272	-0.562058179039022	-0.557721594271696	-0.612651667991157	-0.641562233106663	-0.625661422293135	-0.569285820317898	-0.836708547636328	-0.806352454265047	-0.809243510776597	-1.19664508332438	-0.606869554968056	-0.612651667991157	-0.752867908801361	-1.01161746658514	-0.564949235550572	-0.656017515664416	-1.04920120123530	-0.559167122527471	-0.742749211010934	-1.05064672949107	-0.777441889149541	-0.644453289618214	-0.683482552524147	-0.695046778570349	-0.427624051251919	-0.845381717170980	-0.845381717170980	-0.869955697519160	-0.476772011948279	-0.728293928453181	-0.421841938228818	-0.845381717170980	-0.755758965312911	-0.790451643451519	-0.478217540204055	-0.709502061128102	-0.833817491124777	-0.674809382989495	-0.890193093100014	-0.864173584496059	-0.635780120083562	-0.483999653227156	-0.592414272410303	-0.952350808098352	-0.748531324034035	-0.813580095543923	-0.715284174151203	-0.538929726946617
-0.949459751586801	-0.549048424737044	-0.434851692530796	0.283575850589525	-0.203567171606749	-0.0503411764945674	-0.632889063572011	-0.577958989852550	-0.181884247770120	0.154923835825524	-0.429069579507695	-0.732630513220507	-0.473880955436729	0.0233807645499725	-0.232477736722255	-0.476772011948280	-0.134181815329534	-0.139963928352636	-0.291744395209042	-1.02029063611979	-0.719620758918529	-0.627106950548910	-0.790451643451519	-0.154419210910389	-1.07666623809503	-0.387149260090211	-0.202121643350974	-0.713838645895428	-0.538929726946617	-0.283071225674390	-0.301863092999469	-0.959578449377228	0.234427889893166	-0.635780120083562	-0.379921618811335	-0.502791520552235	-0.290298866953266	-0.546157368225494	-0.679145967756821	-0.0980436089351525	0.0710831969905572	-0.287407810441716	-0.959578449377228	-0.644453289618214	-0.249824075791558	-0.829480906357452	-0.640116704850888	-0.654571987408641	0.219972607335413	-0.229586680210704
-0.752867908801361	-0.874292282286486	-0.813580095543923	-0.507128105319561	-0.424732994740369	-1.04197355995642	-0.968251618911880	-0.933558940773273	-1.19375402681283	-0.838154075892103	-0.718175230662754	-0.979815844958082	-1.00583535356204	-0.723957343685855	-0.679145967756821	-1.14460606611647	-0.942232110307925	-0.826589849845901	-0.765877663103338	-0.754313437057136	-0.233923264978030	-0.783224002172642	-0.443524862065448	-0.757204493568687	-1.07955729460658	-0.466653314157853	-0.948014223331026	-0.770214247870664	-0.780332945661092	-0.784669530428417	-0.577958989852550	-0.473880955436729	-0.588077687642977	-0.826589849845901	-0.732630513220507	-0.699383363337675	-0.725402871941630	-0.268615943116637	-1.08389387937390	-0.822253265078575	-0.761541078336013	-1.15617029216267	-1.07088412507193	-0.861282527984508	-0.796233756474620	-1.01595405135246	-0.803461397753496	-0.828035378101676	-0.625661422293135	-0.588077687642977
-0.612651667991157	-0.867064641007609	-0.434851692530796	-0.940786582052149	-0.306199677766795	-0.378476090555560	-0.210794812885625	-0.823698793334350	-0.306199677766795	-0.567840292062123	-0.618433781014258	-0.784669530428417	-0.333664714626525	-0.482554124971381	-0.826589849845901	-0.619879309270034	-0.754313437057136	-0.898866262634666	-0.638671176595112	-0.791897171707294	-0.802015869497721	-0.950905279842576	-0.988489014492734	-0.989934542748509	-0.803461397753496	-0.787560586939968	-0.560612650783247	-0.614097196246933	-0.838154075892103	-0.732630513220507	-0.541820783458168	-0.583741102875651	-0.0590143460292192	-1.13593289658181	-0.291744395209042	-0.666136213454843	-0.229586680210704	-0.666136213454843	-0.906093903913542	-1.06221095553727	-0.494118351017583	-0.690710193803023	-0.875737810542261	-0.508573633575336	-0.950905279842576	-0.748531324034035	-0.492672822761808	-0.499900464040684	-0.270061471372412	-0.475326483692504
-0.861282527984508	-0.995716655771610	-0.695046778570349	-0.787560586939968	-0.953796336354127	-0.674809382989495	-0.666136213454843	-0.969697147167655	-0.846827245426755	-0.680591496012596	-0.880074395309587	-0.667581741710619	-0.728293928453181	-0.817916680311249	-0.855500414961407	-0.705165476360776	-0.881519923565362	-0.637225648339337	-0.872846754030710	-0.789006115195743	-0.664690685199068	-0.926331299494396	-0.725402871941630	-0.703719948105001	-0.744194739266709	-0.862728056240283	-0.758650021824462	-0.781778473916867	-0.852609358449856	-0.632889063572011	-0.904648375657767	-0.700828891593450	-0.787560586939968	-0.603978498456506	-0.790451643451519	-0.757204493568687	-0.577958989852550	-0.760095550080237	-0.692155722058799	-0.767323191359114	-0.930667884261722	-0.942232110307925	-0.712393117639653	-0.950905279842576	-0.790451643451519	-0.828035378101676	-0.851163830194081	-0.962469505888779	-0.842490660659429	-0.722511815430080
-0.810689039032373	-1.01884510786402	-0.752867908801361	-0.997162184027386	-0.974033731934981	-0.916212601703969	-0.880074395309587	-1.05064672949107	-0.940786582052149	-0.963915034144554	-0.921994714727070	-0.859836999728733	-0.825144321590126	-0.900311790890441	-1.04631014472375	-1.05642884251417	-0.851163830194081	-1.13015078355871	-0.767323191359114	-0.826589849845901	-0.903202847401992	-0.998607712283161	-0.882965451821137	-0.794788228218845	-0.849718301938306	-0.913321545192419	-1.07088412507193	-0.736967097987833	-0.895975206123115	-0.943677638563700	-0.936449997284823	-0.807797982520822	-0.702274419849226	-0.784669530428417	-0.868510169263384	-0.991380071004285	-1.00149876879471	-0.906093903913542	-0.820807736822800	-0.869955697519160	-0.963915034144554	-0.959578449377228	-0.898866262634666	-1.02896380565444	-1.12003208576829	-0.864173584496059	-1.13015078355871	-0.903202847401992	-0.908984960425093	-0.736967097987833
-0.780332945661092	-0.800570341241946	-0.783224002172642	-0.656017515664416	-0.543266311713943	-0.418950881717268	-0.906093903913542	-0.754313437057136	-0.706611004616551	-0.803461397753496	-0.499900464040684	-0.624215894037359	-0.784669530428417	-0.709502061128102	-0.366911864509357	-0.762986606591788	-0.887302036588463	-0.898866262634666	-0.388594788345987	-0.654571987408641	-1.12292314227984	-0.687819137291473	-0.940786582052149	-0.706611004616551	-0.927776827750172	-0.648789874385540	-0.634334591827787	-0.686373609035697	-1.08389387937390	-0.520137859621538	-0.760095550080237	-0.523028916133089	-0.244041962768457	-0.906093903913542	-0.606869554968056	-0.855500414961407	-0.748531324034035	-0.556276066015921	-0.549048424737044	-0.602532970200730	-0.660354100431742	-1.12147761402406	-0.856945943217182	-0.748531324034035	-0.921994714727070	-1.01161746658514	-0.650235402641315	-0.948014223331026	-0.657463043920191	-0.910430488680868
2.44608612122937	1.69296589997044	0.749035948949171	2.46487798855445	4.02460297653599	2.71495437680357	0.162151477104401	2.21624712856110	0.746144892437620	2.64412349227058	0.902261944061352	0.387653885005347	1.39229602276918	3.37411526143711	3.71670545805585	0.777946514064677	3.34375916806582	0.224309192102739	0.578463614767686	1.36049440114212	2.01820975751988	2.18589103518981	3.17607789039589	3.50854938922421	-0.495563879273358	2.45765034727557	0.842995285574565	2.53281781657589	0.655076612323776	1.46601796381372	1.55997730043911	2.74241941366330	3.50276727620111	1.76379678450343	2.30876093693071	-0.671918326477944	2.42440319739274	1.71464882380707	0.0754197817578832	2.64846007703791	2.15842599833008	2.75109258319795	0.429574204422830	3.08356408202627	0.415118921865078	0.552444106163730	1.49203747241767	0.338505924308987	1.46601796381372	1.98929919240437
-0.524474444388864	-0.338001299393851	-0.721066287174304	-0.838154075892103	-0.949459751586801	-0.862728056240283	-0.890193093100014	-0.689264665547248	-1.01595405135246	-0.498454935784909	-0.813580095543923	-0.765877663103339	-0.697937835081900	-0.945123166819475	-0.767323191359114	-1.00294429705049	-0.773105304382215	-0.930667884261722	-0.677700439501045	-1.07811176635080	-0.751422380545586	-0.735521569732057	-0.533147613923516	-0.452198031600100	-0.781778473916867	-0.577958989852550	-0.764432134847563	-0.830926434613227	-0.674809382989495	-0.770214247870664	-0.663245156943293	-0.770214247870665	-0.693601250314574	-0.871401225774935	-0.956687392865677	-0.728293928453181	-0.924885771238621	-0.527365500900415	-0.684928080779922	-0.640116704850888	-0.969697147167655	-0.852609358449856	-0.933558940773273	-0.654571987408641	-0.582295574619876	-0.953796336354127	-0.609760611479607	-0.612651667991157	-0.784669530428417	-0.718175230662754
-0.828035378101676	-0.588077687642977	-0.440633805553897	-0.537484198690842	-0.517246803109988	-0.456534616367425	-1.04631014472375	-0.992825599260060	-0.800570341241946	-0.744194739266709	-0.828035378101676	-0.569285820317898	-0.864173584496059	-0.775996360893766	-0.648789874385540	-0.913321545192419	-0.627106950548910	-0.929222356005947	-0.976924788446532	-0.498454935784909	-0.469544370669403	-0.252715132303109	-0.420396409973043	-0.439188277298122	-0.916212601703969	-0.852609358449856	-0.778887417405316	-0.867064641007609	-0.830926434613227	-1.03185486216599	-0.802015869497721	-0.702274419849226	-0.913321545192419	-0.994271127515835	-0.864173584496059	-0.799124812986170	-0.843936188915205	-0.430515107763470	-0.828035378101676	-0.828035378101676	-0.736967097987833	-1.19519955506860	-1.34553449366923	-0.692155722058799	-1.04486461646797	-0.816471152055474	-0.311981790789896	-0.470989898925178	-0.904648375657767	-0.838154075892103
-0.754313437057136	-0.926331299494396	-0.911876016936643	-0.819362208567024	-0.989934542748509	-1.00005324053894	-0.651680930897090	-1.13304184007026	-1.01161746658514	-0.906093903913542	-0.868510169263384	-0.858391471472957	-0.826589849845901	-1.00872641007359	-0.841045132403654	-0.771659776126440	-0.887302036588463	-0.862728056240283	-0.926331299494396	-0.871401225774935	-0.982706901469633	-0.868510169263384	-1.09979469018743	-0.803461397753496	-1.08823046414123	-0.929222356005947	-0.894529677867340	-0.682037024268371	-0.835263019380553	-1.19230849855705	-1.00438982530626	-0.791897171707294	-0.757204493568687	-0.917658129959745	-0.979815844958082	-1.04197355995642	-0.862728056240283	-1.14460606611647	-0.778887417405316	-0.816471152055474	-0.913321545192419	-0.843936188915204	-0.881519923565362	-0.858391471472957	-0.991380071004285	-0.839599604147879	-0.799124812986170	-0.962469505888779	-0.768768719614889	-1.01161746658514
-0.953796336354127	-0.913321545192419	-1.03330039042177	-0.747085795778260	-0.982706901469633	-0.799124812986170	-0.829480906357452	-0.802015869497721	-0.721066287174304	-0.874292282286486	-0.673363854733720	-0.768768719614889	-0.658908572175967	-0.910430488680868	-0.813580095543923	-0.969697147167655	-0.885856508332688	-0.933558940773273	-0.949459751586801	-0.777441889149541	-0.575067933340999	-0.683482552524147	-0.942232110307925	-0.797679284730395	-0.882965451821137	-0.901757319146216	-1.05209225774685	-0.725402871941630	-0.494118351017583	-0.975479260190756	-0.778887417405316	-0.602532970200730	-0.754313437057136	-1.08100282286235	-0.799124812986170	-0.963915034144554	-0.726848400197406	-0.803461397753496	-0.687819137291473	-0.978370316702307	-0.945123166819475	-1.01595405135246	-1.11424997274518	-1.02173616437557	-0.872846754030710	-1.12292314227984	-0.828035378101676	-0.715284174151203	-0.543266311713943	-1.11424997274518
-0.618433781014259	-0.760095550080237	-0.585186631131427	-0.440633805553897	-0.684928080779922	-0.887302036588463	-0.593859800666078	-0.885856508332688	-0.645898817873989	-0.598196385433404	-0.650235402641315	-0.838154075892103	-0.757204493568687	-0.605424026712281	-0.757204493568687	-0.903202847401992	-0.703719948105001	-0.697937835081900	-0.689264665547248	-0.658908572175967	-0.517246803109988	-0.871401225774935	-0.190557417304771	-0.478217540204055	-0.933558940773273	-0.914767073448194	-0.690710193803023	-0.483999653227156	-0.702274419849226	-0.738412626243608	-0.608315083223831	-0.473880955436729	-0.245487491024232	-0.674809382989495	-0.679145967756821	-0.891638621355789	-0.447861446832774	-0.726848400197406	-0.718175230662754	-0.682037024268371	-0.546157368225494	-0.833817491124777	-0.992825599260060	-0.825144321590126	-0.774550832637990	-0.807797982520822	-0.533147613923516	-0.651680930897090	-0.735521569732057	-0.635780120083562
-0.885856508332688	-1.04486461646797	-0.898866262634666	-0.935004469029048	-0.641562233106663	-0.893084149611564	-0.696492306826124	-0.852609358449856	-0.813580095543923	-0.537484198690842	-0.605424026712281	-0.742749211010934	-0.901757319146216	-0.950905279842576	-0.995716655771610	-0.975479260190756	-1.13159631181449	-0.682037024268371	-0.807797982520822	-0.564949235550573	-0.872846754030710	-0.940786582052149	-0.771659776126440	-0.911876016936643	-0.838154075892103	-1.04197355995642	-0.764432134847563	-0.770214247870664	-1.03330039042177	-0.742749211010934	-1.06654754030460	-1.04341908821220	-0.991380071004285	-0.736967097987833	-1.02751827739867	-0.813580095543923	-0.793342699963069	-0.768768719614889	-0.780332945661092	-0.767323191359114	-0.825144321590126	-0.991380071004285	-0.849718301938306	-0.848272773682530	-0.910430488680868	-0.775996360893765	-1.03330039042177	-0.907539432169317	-1.12147761402406	-0.872846754030710
-0.556276066015921	-0.867064641007609	-0.624215894037360	-0.868510169263384	-0.806352454265047	-1.00728088181781	-0.768768719614889	-1.15327923565112	-0.872846754030710	-0.510019161831111	-1.04486461646797	-0.660354100431742	-0.729739456708956	-0.767323191359114	-0.855500414961407	-0.906093903913542	-0.725402871941630	-1.09256704890856	-0.867064641007609	-0.851163830194081	-0.937895525540599	-0.890193093100014	-0.971142675423430	-0.878628867053812	-1.30939628727485	-0.856945943217182	-0.929222356005947	-0.793342699963069	-0.719620758918529	-0.906093903913542	-0.797679284730395	-0.786115058684193	-0.656017515664416	-0.887302036588463	-0.982706901469633	-0.722511815430080	-1.06076542728150	-0.794788228218844	-1.03474591867754	-0.871401225774935	-0.942232110307925	-1.04775567297952	-1.19809061158015	-0.979815844958082	-1.09256704890856	-1.03474591867754	-0.923440242982846	-0.832371962869002	-1.03185486216599	-0.991380071004285
----------------------------------------------------------------------------------------------------------------ARRAY 3----------------------------------------------------------------------------------------------------------------------------------------------------------------------------------------------------------------------------------------------------------------------------------------…
DIMENSIONS: CHANNELS X CONDITIONS
SHAPE SORTING
CONDITIONS: 'Shape 6'	'Shape 6'	'Shape 6'	'Shape 6'	'Shape 6'	'Shape 6'	'Shape 1'	'Shape 1'	'Shape 1'	'Shape 1'	'Shape 1'	'Shape 1'	'Shape 5'	'Shape 5'	'Shape 5'	'Shape 5'	'Shape 5'	'Shape 5'	'Shape 2'	'Shape 2'	'Shape 2'	'Shape 2'	'Shape 2'	'Shape 2'	'Shape 3'	'Shape 3'	'Shape 3'	'Shape 3'	'Shape 3'	'Shape 3'	'Shape 8'	'Shape 8'	'Shape 8'	'Shape 8'	'Shape 8'	'Shape 8'	'Shape 4'	'Shape 4'	'Shape 4'	'Shape 4'	'Shape 4'	'Shape 4'	'Shape 7'	'Shape 7'	'Shape 7'	'Shape 7'	'Shape 7'	'Shape 7'	'Shape 9'	'Shape 9'
DATA
0.341968278115433	0.349466432104339	-0.317869272908290	-0.220393271052513	0.649392591660576	0.544418435815893	-0.362858196841726	-0.452836044708597	-0.452836044708597	0.154514428392784	-1.28513113747716	-0.572806508531092	-0.272880348974855	-1.01519759387654	-0.392850812797350	-0.737765896287023	-0.452836044708597	-0.745264050275928	-0.850238206120612	-0.122917269196736	-0.0479357293076764	-0.0254412673409589	-0.280378502963761	0.109525504459348	-0.0779283452633003	-0.0179431133520527	-0.0854264992522059	-0.0629320372854881	-0.325367426897196	0.244492276259655	0.544418435815892	0.686883361605106	-1.09017913376560	-0.227891425041419	-0.865234514098424	-0.377854504819538	0.934322443239001	-0.0179431133520527	-1.14266621168794	-0.257884040997043	-0.932717899998577	-1.09017913376560	-1.29262929146606	0.0795328885037245	-0.475330506675315	-0.527817584597657	-0.617795432464528	-0.685278818364681	0.386957202048868	1.03929659908368
0.0570384265370063	-1.06018651780998	-0.760260358253741	0.00455134861466494	-1.42759606326637	-0.167906193130172	0.0570384265370066	-0.512821276619845	-0.430341582741879	1.87908984584115	0.761864901494165	0.356964586093244	-0.610297278475622	-0.917721592020765	0.214499660304031	0.289481200193091	1.05429290706150	-0.497824968642033	0.0420421185591948	0.611901821716046	1.51168030038476	2.65889786068737	0.0570384265370068	1.81160645994100	0.521923973849174	1.17426337088399	-0.0854264992522063	-0.572806508531092	-0.152909885152360	2.70388678462080	-0.325367426897196	-0.790252974209365	-0.955212361965295	-0.520319430608751	-0.130415423185642	0.371960894071056	0.154514428392784	-1.50257760315543	-0.850238206120612	-0.460334198697503	-1.15766251966576	-1.88498345658963	0.00455134861466485	-1.32262190742169	-0.985204977920919	0.304477508170903	-0.857736360109518	-0.805249282187176	-0.962710515954201	0.132019966426066
-0.152909885152360	1.34672091262883	-0.0404375753187706	0.694381515594012	-0.557810200553280	-1.03019390185435	-0.272880348974854	-0.685278818364681	-0.602799124486716	0.431946125982304	-1.10517544174341	-0.295374810941572	-0.385352658808444	-1.19515328961029	2.02905292561927	-1.09767728775451	-0.565308354542186	-0.872732668087330	0.694381515594012	0.476935049915739	0.349466432104338	0.589407359749328	-0.925219746009671	0.446942433960115	-0.0704301912743945	-0.940216053987483	-0.197898809085795	-1.15016436567685	-0.0479357293076768	-1.97496130445650	0.829348287394318	0.311975662159808	0.0495402725481006	0.881835365316660	-0.527817584597657	-0.625293586453434	-1.04519020983217	-0.812747436176082	-0.880230822076236	0.214499660304031	0.00455134861466494	0.799355671438695	-0.100422807230018	-0.737765896287023	-0.377854504819538	0.686883361605106	-0.0254412673409585	-0.520319430608751	1.60165814825163	0.581909205760422
-0.0854264992522062	0.0120495026035710	-0.917721592020766	-0.782754820220458	-1.33761821539950	1.19675783285071	-0.587802816508904	0.416949818004492	0.199503352326220	0.207001506315125	-1.05268836382107	-0.340363734875008	0.0795328885037245	-0.655286202409058	-0.130415423185642	0.281983046204185	-0.0854264992522061	-0.430341582741879	-0.677780664375775	0.207001506315125	0.664388899638388	-0.242887733019231	-0.820245590164988	0.229495968281843	0.184507044348408	1.17426337088399	1.21925229481743	0.529422127838081	-0.152909885152360	1.50418214639585	-0.407847120775161	0.0870310424926304	-0.662784356397964	-1.11267359573232	-0.0104449593631467	0.349466432104338	-0.805249282187176	-1.00769943988764	0.0945291964815360	0.0195476565924769	-0.595300970497810	-0.992703131909825	-1.06018651780998	-0.422843428752973	-0.902725284042953	-0.0629320372854885	-0.790252974209364	-0.347861888863914	-0.370356350830632	0.311975662159809
2.65139970669846	0.117023658448254	-0.670282510386870	-0.512821276619844	-2.42485054379086	-1.12017174972123	-0.580304662519998	0.229495968281843	-0.0104449593631465	0.371960894071056	-0.497824968642033	0.746868593516353	1.27173937273977	-0.280378502963760	1.48168768442914	-0.250385887008137	-1.24014221354372	0.454440587949021	0.0270458105813828	-0.685278818364681	0.454440587949021	0.259488584237467	-0.325367426897196	-0.0254412673409586	1.60165814825163	-0.280378502963761	-0.250385887008137	-0.482828660664221	-0.0329394213298646	-0.115419115207830	1.38421168257336	0.0270458105813828	-0.857736360109518	0.162012582381689	-1.50257760315543	-0.100422807230018	-1.24764036753263	-1.58505729703339	0.581909205760422	0.0795328885037244	-0.452836044708597	-0.100422807230018	-1.69003145287808	0.769363055483071	-0.430341582741879	-0.265382194985949	-0.340363734875008	0.896831673294471	0.611901821716046	0.431946125982303
2.75637386254314	-1.00020128589873	0.0570384265370069	0.304477508170903	-0.287876656952667	0.506927665871363	-0.565308354542186	-1.00020128589873	-1.04519020983217	-0.925219746009671	-0.692776972353587	-0.520319430608751	0.349466432104338	-0.100422807230018	-0.370356350830632	-0.0629320372854881	-0.842740052131706	-1.72002406883370	0.784359363460883	-0.490326814653127	-0.445337890719691	-0.595300970497810	-0.355360042852820	0.244492276259655	-0.595300970497810	0.784359363460883	-1.62254806697792	-2.19990592412368	-0.182902501107983	-0.0179431133520526	-0.370356350830632	0.221997814292937	-1.03769205584326	-0.355360042852820	-0.925219746009671	0.559414743793705	-1.06018651780998	-0.527817584597656	-0.302872964930478	-0.160408039141266	0.536920281826987	0.634396283682764	-1.80250376271167	-1.22514590556591	-0.430341582741880	0.671887053627294	-0.122917269196736	-0.130415423185642	0.859340903349942	2.98131848221032
1.33172460465102	-0.370356350830632	-0.760260358253740	0.544418435815893	-0.310371118919384	-0.932717899998577	1.09928183099493	-1.12017174972123	-0.145411731163454	0.356964586093244	-0.100422807230018	1.57166553229601	0.664388899638388	-0.295374810941573	-0.100422807230018	0.994307675150249	-0.535315738586562	-0.100422807230018	1.07678736902821	1.54917107032929	-0.122917269196736	0.521923973849174	-1.59255545102230	-0.782754820220458	-0.505323122630939	-0.190400655096889	0.132019966426066	0.304477508170902	-1.83249637866729	0.349466432104338	3.23625571783312	-0.317869272908290	-0.752762204264835	0.416949818004492	-0.632791740442340	-0.347861888863914	-0.932717899998578	-0.197898809085795	0.761864901494165	-0.0704301912743942	0.0420421185591947	-0.692776972353587	-0.0704301912743945	0.521923973849175	-0.910223438031859	0.236994122270749	-0.362858196841726	-0.827743744153894	-0.505323122630939	-0.220393271052513
0.746868593516353	-1.56256283506668	-0.685278818364681	0.596905513738234	-0.752762204264835	-0.0929246532411120	-0.0104449593631470	-0.445337890719691	-0.580304662519998	0.169510736370596	1.08428552301712	1.15176890891727	0.207001506315125	0.0195476565924770	0.529422127838080	-1.24764036753263	0.341968278115432	0.611901821716046	1.97656584769693	1.60915630224054	-0.0929246532411122	-0.272880348974855	-1.31512375343278	0.769363055483071	-1.33012006141059	0.221997814292937	-0.272880348974855	-0.722769588309211	1.51168030038476	1.24174675678415	2.63640339872065	-0.107920961218924	0.147016274403878	0.566912897782610	-1.79500560872276	-0.827743744153894	0.454440587949021	0.0795328885037245	0.177008890359502	0.746868593516353	-0.325367426897196	-1.04519020983217	0.281983046204185	0.776861209471977	0.0720347345148187	-0.527817584597657	-0.640289894431246	-0.182902501107984	-0.182902501107984	0.619399975704952
2.62890524473174	1.36921537459555	-0.482828660664221	0.266986738226373	-1.13516805769904	0.394455356037774	1.86409353786334	0.776861209471977	0.0795328885037246	-0.0929246532411123	0.386957202048868	0.266986738226373	-0.610297278475622	-0.0479357293076768	-0.235389579030325	-0.850238206120612	0.177008890359502	-1.30762559944387	-0.655286202409058	-0.197898809085795	1.09928183099493	0.724374131549635	-1.47258498719980	0.416949818004492	-0.767758512242647	-0.512821276619845	-0.655286202409058	-2.37236346586852	-0.310371118919384	2.17151785140848	1.54167291634038	-0.535315738586562	-0.887728976065142	-0.700275126342493	-1.36011267736622	1.15176890891727	-0.910223438031860	-2.23739669406821	0.761864901494165	-0.512821276619845	0.619399975704952	0.244492276259655	-0.842740052131706	-0.497824968642033	1.13677260093946	-0.00294680537424083	-0.190400655096890	-0.370356350830632	-0.175404347119078	0.334470124126526
3.40871325957796	-0.220393271052513	2.19401231337520	0.889333519305566	-0.220393271052513	1.80410830595209	1.08428552301712	-0.235389579030325	-1.94496868850088	0.289481200193091	1.72162861207412	3.13128156198844	0.334470124126526	-0.910223438031859	0.686883361605105	-1.15016436567685	-0.0929246532411117	0.889333519305566	1.55666922431819	0.769363055483071	-1.41259975528856	0.154514428392784	-0.767758512242647	-1.48758129517762	1.03179844509478	1.57166553229601	0.289481200193090	-0.662784356397963	2.22400492933082	4.78087543954775	3.45370218351140	-1.46508683321090	-1.56256283506668	-0.737765896287023	-0.415345274764068	-0.805249282187176	0.214499660304032	0.919326135261189	0.754366747505259	0.791857517449789	0.439444279971209	-0.932717899998577	0.761864901494164	-1.04519020983217	-1.27013482949934	-1.12766990371013	-2.05744099833447	-0.580304662519998	-0.932717899998577	0.454440587949021
0.926824289250095	0.0195476565924770	0.806853825427600	0.192005198337313	0.341968278115432	1.87159169185224	0.754366747505259	-0.340363734875008	-0.205396963074701	0.664388899638387	0.439444279971209	1.99156215567474	2.95132586625470	0.147016274403878	1.46669137645132	-1.00769943988764	0.521923973849175	-0.520319430608751	0.611901821716046	1.03179844509478	0.589407359749328	-0.0479357293076765	-0.745264050275929	-0.790252974209364	0.199503352326219	1.68413784212959	0.0495402725481007	-1.00769943988764	0.656890745649482	0.941820597227907	0.589407359749328	-0.647788048420152	-0.452836044708597	-0.722769588309211	-0.715271434320305	0.739370439527447	-0.340363734875008	0.641894437671669	-0.0179431133520526	0.147016274403878	0.499429511882457	-1.08268097977670	-0.670282510386869	0.574411051771516	-0.550312046564374	-0.385352658808444	-0.520319430608751	0.679385207616200	-0.797751128198270	0.889333519305566
1.27173937273977	-0.317869272908290	2.72638124658752	-0.197898809085795	0.304477508170903	1.12927444695056	0.184507044348407	-0.805249282187176	-0.295374810941572	-0.0479357293076764	0.791857517449789	-0.302872964930479	0.416949818004492	-0.130415423185642	0.349466432104338	0.319473816148714	-0.0179431133520528	-0.220393271052513	2.41145877905347	-0.647788048420151	-1.57006098905558	1.27923752672867	-0.430341582741879	-0.812747436176082	0.221997814292937	-0.482828660664221	-0.535315738586562	-0.527817584597657	-0.970208669943107	-0.752762204264835	3.66365049520076	-1.05268836382107	0.147016274403878	-1.01519759387654	0.266986738226373	-1.51007575714433	0.132019966426066	-0.880230822076236	-0.587802816508904	-0.715271434320305	-0.632791740442340	-0.700275126342493	-0.295374810941573	0.709377823571823	0.349466432104338	0.446942433960116	-1.11267359573232	-0.160408039141265	-1.46508683321090	0.889333519305566
4.33848435420230	0.289481200193091	-0.527817584597657	0.949318751216813	-1.94496868850088	0.611901821716046	0.454440587949021	-0.0704301912743945	0.0570384265370066	1.70663230409631	-1.24014221354372	1.78161384398537	2.20151046736410	0.229495968281843	2.38896431708675	1.45169506847351	0.836846441383224	0.0345439645702888	-0.355360042852820	-0.572806508531092	-0.220393271052513	-1.35261452337731	-1.81000191670057	0.986809521161343	0.379459048059962	1.60165814825163	-1.06768467179888	-2.09493176827900	-0.340363734875008	0.319473816148714	5.09579790708180	-1.22514590556591	0.341968278115432	-0.700275126342493	-2.34237084991289	-0.707773280331399	0.446942433960115	-1.18015698163247	0.956816905205719	2.06654369556380	1.47418953044023	-1.53257021911105	0.926824289250095	0.132019966426066	-1.42759606326637	-0.0404375753187706	-0.595300970497810	0.281983046204184	-0.347861888863914	-0.295374810941573
1.54167291634038	-0.677780664375775	-0.347861888863914	0.589407359749328	-1.19515328961029	0.454440587949022	0.214499660304031	-0.715271434320305	-0.505323122630939	-0.722769588309211	-1.25513852152153	0.529422127838081	1.30923014268430	-0.565308354542186	0.911827981272284	1.15176890891727	-0.242887733019231	1.28673568071758	0.439444279971210	-0.0179431133520531	-0.782754820220458	-0.445337890719691	0.979311367172437	-0.137913577174548	-0.947714207976389	0.844344595372130	0.0870310424926300	-1.69003145287808	-0.767758512242647	0.229495968281843	3.10878710002172	-0.872732668087330	0.296979354181997	0.859340903349942	-1.53257021911105	-1.69752960686698	0.296979354181997	-0.340363734875008	-0.640289894431246	0.986809521161343	0.221997814292937	0.199503352326219	-0.145411731163454	0.911827981272284	-0.0629320372854885	-0.115419115207830	-0.0854264992522065	0.544418435815892	-0.632791740442340	-1.00020128589873
0.491931357893551	-0.0554338832965824	-1.13516805769904	0.596905513738234	-0.145411731163454	0.109525504459348	-0.407847120775162	0.221997814292937	0.00455134861466494	1.78161384398537	0.251990430248561	0.949318751216813	-0.812747436176082	-1.00020128589873	0.0795328885037245	-0.182902501107984	-0.175404347119078	0.799355671438695	-1.69752960686698	1.48168768442914	0.296979354181997	0.289481200193091	0.731872285538541	0.132019966426066	1.02430029110587	-0.235389579030325	-1.27013482949934	-1.35261452337731	0.439444279971210	-1.21764775157700	0.469436895926833	-1.93747053451197	0.409451664015586	0.716875977560729	-0.175404347119078	-0.115419115207830	-1.44259237124418	0.0495402725481007	-1.09017913376560	-1.42009790927746	0.874337211327754	0.0795328885037242	-1.46508683321090	-1.33761821539950	0.506927665871363	0.0795328885037244	-0.497824968642033	0.349466432104339	-0.887728976065142	0.132019966426066
4.53343635791385	-0.445337890719691	0.0345439645702886	0.821850133405412	-2.43984685176867	-0.107920961218924	-0.00294680537424083	-1.72002406883370	-1.09017913376560	-0.497824968642033	-0.287876656952667	-0.235389579030325	0.874337211327754	-0.662784356397963	1.09178367700603	1.45169506847351	-0.287876656952667	0.611901821716046	3.60366526328952	-0.437839736730785	-0.662784356397963	-0.242887733019231	-0.662784356397963	0.746868593516353	-0.197898809085795	-0.362858196841726	-1.03769205584326	-1.47258498719980	0.0345439645702888	0.0795328885037248	2.08154000354161	-2.00495392041213	-1.12017174972123	0.529422127838080	-0.362858196841726	-1.05268836382107	0.634396283682764	0.184507044348407	-0.617795432464528	-1.01519759387654	0.109525504459348	0.0720347345148187	-0.992703131909825	1.30173198869539	0.416949818004492	-0.527817584597656	0.281983046204185	0.649392591660576	-0.0479357293076767	-0.925219746009671
0.994307675150249	-1.00769943988764	-1.92997238052307	0.244492276259655	-0.790252974209364	-0.805249282187176	1.43669876049570	-0.602799124486716	-0.932717899998577	-0.212895117063607	1.21175414082852	0.694381515594011	0.0795328885037243	-0.640289894431246	-0.400348966786256	-0.430341582741879	0.304477508170903	0.566912897782610	-0.820245590164988	0.994307675150249	0.986809521161343	0.274484892215279	-0.520319430608750	-0.850238206120612	1.48918583841804	0.0195476565924770	0.0195476565924768	-1.53257021911105	0.446942433960115	-0.280378502963761	-0.0479357293076765	0.821850133405412	-0.970208669943107	-0.745264050275929	-0.332865580886102	-0.115419115207830	-0.745264050275929	-0.940216053987483	0.214499660304031	1.30923014268430	0.551916589804799	-0.190400655096889	-0.872732668087330	0.214499660304031	0.341968278115433	0.619399975704952	-1.10517544174341	-0.947714207976389	-0.220393271052513	-0.707773280331399
5.16328129298195	0.229495968281843	-0.700275126342493	0.859340903349942	-1.40510160129965	0.289481200193091	2.01405661764146	0.109525504459348	-1.31512375343278	-0.407847120775162	0.0195476565924769	0.0795328885037242	2.94382771226579	-0.167906193130171	-0.152909885152359	-0.250385887008137	0.731872285538541	0.619399975704952	0.926824289250095	-0.430341582741880	-1.15766251966576	1.44419691448461	-0.737765896287023	0.0645365805259125	-0.745264050275929	0.409451664015585	-0.880230822076236	-1.20265144359919	-0.100422807230018	0.814351979416507	2.92883140428798	-2.32737454193508	-0.662784356397964	0.971813213183531	-2.27488746401274	0.117023658448254	1.00180582913915	0.866839057338848	0.499429511882457	1.20425598683961	1.08428552301712	1.54167291634038	-0.985204977920919	-0.137913577174548	0.446942433960115	-0.220393271052513	0.0945291964815365	0.926824289250095	0.379459048059962	-0.190400655096889
4.88584959539243	-0.362858196841726	2.36646985512004	0.949318751216813	0.259488584237468	-0.692776972353587	1.71413045808522	-0.632791740442340	0.499429511882457	0.0270458105813830	0.836846441383224	1.66914153415178	5.05830713713727	0.859340903349942	-0.970208669943107	0.656890745649481	0.701879669582917	0.304477508170902	0.761864901494165	0.0720347345148186	0.162012582381690	0.559414743793705	-0.535315738586563	-0.940216053987483	1.12177629296165	0.274484892215279	0.177008890359501	-2.61980254750241	-0.700275126342493	0.266986738226373	4.60091974381401	-1.26263667551044	-1.33761821539950	0.589407359749328	-1.86998714861182	-1.84749268664510	1.92407876977459	-0.565308354542186	1.63165076420725	1.05429290706150	0.656890745649482	-0.325367426897196	0.162012582381690	1.07678736902821	0.559414743793705	-0.512821276619844	0.994307675150249	2.56142185883159	-2.52982469963554	0.281983046204185
1.21925229481743	-0.872732668087330	-1.60005360501121	0.791857517449789	-2.05744099833447	0.0420421185591948	-0.482828660664221	-0.152909885152360	-1.26263667551044	0.829348287394318	-0.970208669943107	-0.0929246532411122	0.941820597227908	-0.0329394213298648	0.979311367172437	0.214499660304032	0.221997814292937	0.139518120414972	0.162012582381690	-1.24014221354372	0.0795328885037243	0.0570384265370065	-0.145411731163454	-0.475330506675315	0.709377823571823	0.769363055483071	-1.92997238052307	-0.250385887008137	-0.272880348974855	-0.332865580886102	2.26899385326426	-0.190400655096889	-0.167906193130172	-0.0404375753187707	-0.625293586453434	-1.14266621168794	0.641894437671669	0.334470124126526	0.446942433960116	0.386957202048868	-1.39010529332184	0.626898129693858	-0.160408039141265	0.109525504459348	0.806853825427601	0.551916589804799	-0.970208669943107	-0.0779283452633003	-1.37510898534403	-0.895227130054047
1.72162861207412	1.79661015196318	-0.190400655096889	0.904329827283377	-0.467832352686409	0.401953510026680	0.469436895926833	-1.03769205584326	-0.962710515954201	0.177008890359502	0.162012582381690	1.14427075492837	-0.310371118919384	-0.542813892575469	1.03179844509478	-0.460334198697503	0.207001506315125	-0.280378502963761	0.124521812437160	-0.115419115207830	-0.745264050275929	0.236994122270749	0.641894437671670	-0.167906193130171	0.559414743793705	1.20425598683961	-0.497824968642033	-0.542813892575468	-0.707773280331399	-1.36011267736622	2.24649939129754	0.177008890359502	-0.497824968642033	0.551916589804799	-0.107920961218924	0.147016274403878	-0.580304662519998	0.439444279971210	0.0345439645702890	0.956816905205720	-0.220393271052513	0.686883361605105	0.184507044348408	1.02430029110587	0.334470124126527	0.694381515594011	0.649392591660575	1.02430029110587	-0.272880348974855	0.739370439527447
3.15377602395516	0.791857517449789	0.274484892215279	0.859340903349942	-1.10517544174341	3.13877971597735	1.21175414082852	0.949318751216813	-0.685278818364681	1.48168768442913	-0.992703131909825	2.53892739686487	1.56416737830710	-0.467832352686409	-0.767758512242647	0.431946125982303	0.656890745649481	0.739370439527447	1.76661753600756	-0.340363734875008	0.334470124126526	0.266986738226373	0.454440587949021	0.694381515594011	2.86134801838783	4.97582744325930	2.14152523545286	0.994307675150249	2.24649939129754	1.21925229481743	1.84159907589662	0.761864901494165	0.0345439645702887	-0.0104449593631471	0.949318751216813	0.761864901494165	0.169510736370595	-1.57006098905558	-0.242887733019231	0.656890745649482	-0.527817584597657	0.311975662159809	-0.167906193130172	0.851842749361036	0.0495402725481007	0.424447971993398	-1.06768467179888	1.69913415010741	2.05904554157489	0.881835365316660
2.10403446550833	1.07678736902821	1.43669876049570	-0.692776972353587	0.162012582381690	-0.137913577174548	-0.182902501107983	-0.542813892575469	0.139518120414972	0.994307675150249	-0.842740052131706	0.0195476565924768	-0.107920961218924	-1.47258498719980	-0.445337890719691	-0.137913577174548	-0.340363734875008	-0.220393271052513	0.701879669582917	0.132019966426066	-0.265382194985949	-0.227891425041419	-0.955212361965295	0.731872285538541	-0.0779283452633000	0.694381515594011	-0.805249282187176	-1.25513852152153	-0.565308354542186	-0.362858196841726	1.95407138573021	-0.295374810941572	-0.557810200553281	-0.175404347119078	-0.992703131909825	-0.182902501107983	0.604403667727140	-0.887728976065142	-0.670282510386869	-0.760260358253741	-0.985204977920919	-0.542813892575469	-1.22514590556591	0.214499660304031	0.259488584237467	-0.0704301912743943	-0.985204977920919	-0.205396963074702	-0.595300970497810	-0.0629320372854885
-0.0479357293076763	0.199503352326219	0.0945291964815365	0.192005198337314	-1.06768467179888	-0.580304662519998	0.356964586093244	-0.152909885152360	-0.392850812797349	-0.602799124486716	1.00930398312806	1.50418214639585	1.80410830595209	0.0195476565924771	0.574411051771516	0.401953510026680	-0.475330506675315	-1.96746315046760	0.506927665871363	0.319473816148714	-0.565308354542186	-0.0179431133520527	-1.34511636938840	0.836846441383224	-0.250385887008137	-0.317869272908290	0.979311367172437	-0.962710515954201	-0.610297278475622	0.296979354181996	2.05904554157489	-1.76501299276714	-1.17265882764357	-0.580304662519998	-1.23264405955481	-1.91497607254526	-0.430341582741879	-0.182902501107984	0.446942433960116	0.874337211327754	0.214499660304031	-0.197898809085795	-1.13516805769904	1.06928921503931	-0.392850812797350	-0.677780664375775	-0.707773280331399	0.874337211327754	-0.445337890719691	-0.910223438031859
1.42920060650679	1.27173937273977	-1.14266621168794	1.09178367700603	0.341968278115433	0.251990430248561	0.431946125982304	0.896831673294472	-0.490326814653127	0.799355671438695	0.221997814292937	0.814351979416506	0.874337211327754	-1.79500560872276	-0.857736360109518	1.10677998498384	-0.580304662519998	-0.475330506675315	0.589407359749328	1.60915630224054	0.169510736370596	1.72162861207412	-0.310371118919384	-0.0479357293076766	-0.647788048420152	0.0645365805259126	-0.407847120775162	-0.497824968642033	-1.14266621168794	0.214499660304031	1.58666184027382	-1.75751483877823	-1.29262929146606	0.641894437671670	-0.392850812797349	-0.392850812797350	-0.490326814653127	0.401953510026680	0.296979354181997	-0.767758512242647	1.66914153415178	-0.797751128198270	0.117023658448254	-0.565308354542186	-1.16516067365466	0.102027350470442	-0.617795432464528	0.664388899638388	-1.46508683321090	1.79661015196318
2.57641816680940	-0.317869272908290	-0.302872964930479	0.776861209471977	-0.445337890719691	0.476935049915739	0.821850133405412	0.641894437671670	-0.340363734875008	0.994307675150249	-0.362858196841726	0.709377823571823	-0.302872964930478	-0.482828660664221	0.289481200193091	1.01680213711697	0.454440587949021	0.177008890359502	0.0120495026035709	0.0195476565924770	-0.415345274764068	1.13677260093946	-1.06768467179888	-0.0779283452633004	-0.175404347119077	0.596905513738234	-1.28513113747716	-1.45009052523309	0.147016274403878	0.289481200193091	1.13677260093946	-0.827743744153894	-0.535315738586563	-0.722769588309211	-0.107920961218924	-0.355360042852820	-0.767758512242647	-0.167906193130172	-0.100422807230018	-0.152909885152360	0.769363055483071	-1.16516067365466	-0.220393271052513	0.0720347345148186	-0.970208669943107	-0.340363734875008	-0.715271434320305	-0.197898809085795	-0.557810200553280	0.701879669582917
0.386957202048868	-0.295374810941573	-1.33761821539950	0.686883361605105	-0.812747436176082	-1.36011267736622	-0.430341582741879	-0.400348966786256	-0.355360042852820	0.401953510026680	0.409451664015585	0.911827981272283	-0.445337890719691	-0.602799124486716	0.754366747505259	0.934322443239001	0.0570384265370068	-0.512821276619845	0.349466432104339	-0.842740052131706	-1.67503514490026	-0.692776972353587	-1.32262190742169	-0.257884040997043	-0.115419115207830	-0.572806508531092	0.386957202048868	-0.835241898142800	-0.632791740442340	-0.287876656952667	-0.295374810941572	0.154514428392784	0.649392591660576	0.574411051771516	-1.03019390185435	-0.460334198697503	-0.617795432464528	-0.0254412673409585	0.117023658448254	-0.857736360109518	-0.355360042852820	-1.38260713933293	1.14427075492837	-0.647788048420152	-0.482828660664221	-0.737765896287023	-0.0329394213298647	0.319473816148714	-0.00294680537424083	-0.370356350830632
CATEGORY SORTING
CONDITIONS: 'instrument1'	'instrument2'	'instrument3'	'instrument4'	'instrument5'	'instrument6'	'instrument7'	'instrument8'	'instrument9'	'fruits1'	'fruits2'	'fruits3'	'fruits4'	'fruits5'	'fruits6'	'fruits7'	'fruits8'	'fruits9'	'animal1'	'animal2'	'animal3'	'animal4'	'animal5'	'animal6'	'animal7'	'animal8'	'animal9'	'mineral1'	'mineral2'	'mineral3'	'mineral4'	'mineral5'	'mineral6'	'mineral7'	'mineral8'	'mineral9'	'sport1'	'sport2'	'sport3'	'sport4'	'sport5'	'sport6'	'sport7'	'sport8'	'sport9'	'tool1'	'tool2'	'tool3'	'tool4'	'tool5'
DATA
0.934322443239002	-1.29262929146606	-0.272880348974854	-0.850238206120611	0.544418435815892	0.341968278115433	-0.0779283452633000	0.386957202048868	-0.362858196841725	-1.09017913376560	-0.685278818364681	-0.745264050275928	0.109525504459349	-0.377854504819537	0.544418435815893	0.244492276259655	0.611901821716046	-0.572806508531092	-0.257884040997043	-0.527817584597656	-0.737765896287022	-0.0254412673409586	-0.227891425041419	-0.220393271052513	-0.0629320372854877	0.274484892215279	0.154514428392784	-0.0179431133520524	0.0795328885037247	-1.01519759387654	-0.122917269196736	0.686883361605106	0.349466432104339	-0.0179431133520524	1.03929659908369	-0.452836044708597	-1.14266621168794	-0.475330506675315	-0.392850812797349	-0.0479357293076761	-1.09017913376560	-0.317869272908290	-0.0854264992522056	0.177008890359502	-0.452836044708597	-0.932717899998577	-0.617795432464527	-0.452836044708597	-0.280378502963760	-0.865234514098423
0.154514428392784	0.00455134861466513	-0.610297278475622	0.0420421185591951	-0.325367426897196	0.0570384265370066	0.521923973849175	-0.962710515954201	0.0570384265370069	-1.88498345658963	-0.805249282187176	-0.497824968642032	1.81160645994100	0.371960894071056	-0.167906193130171	2.70388678462080	-0.947714207976389	0.356964586093244	-0.460334198697503	0.304477508170903	0.289481200193091	2.65889786068737	-0.520319430608750	0.00455134861466523	-0.572806508531092	-0.872732668087329	1.87908984584115	-1.50257760315543	-1.32262190742169	-0.917721592020765	0.611901821716046	-0.790252974209364	-1.06018651780998	1.17426337088399	0.132019966426066	-0.512821276619844	-0.850238206120611	-0.985204977920918	0.214499660304032	1.51168030038476	-0.955212361965295	-0.760260358253740	-0.0854264992522060	-1.00020128589873	-0.430341582741879	-1.15766251966575	-0.857736360109518	1.05429290706150	0.0570384265370070	-0.130415423185642
-1.04519020983217	-0.100422807230018	-0.385352658808443	0.694381515594012	0.829348287394318	-0.152909885152359	-0.0704301912743942	1.60165814825163	-0.272880348974854	0.799355671438695	-0.520319430608750	-0.872732668087329	0.446942433960115	-0.625293586453433	-1.03019390185435	-1.97496130445650	0.664388899638387	-0.295374810941572	0.214499660304032	0.686883361605106	-1.09767728775451	0.589407359749328	0.881835365316660	0.694381515594012	-1.15016436567685	0.0870310424926306	0.431946125982304	-0.812747436176082	-0.737765896287022	-1.19515328961028	0.476935049915740	0.311975662159809	1.34672091262883	-0.940216053987482	0.581909205760422	-0.685278818364681	-0.880230822076235	-0.377854504819537	2.02905292561927	0.349466432104338	0.0495402725481009	-0.0404375753187703	-0.197898809085795	1.45169506847351	-0.602799124486716	0.00455134861466523	-0.0254412673409582	-0.565308354542186	-0.925219746009671	-0.527817584597656
-0.805249282187176	-1.06018651780998	0.0795328885037247	-0.677780664375775	-0.407847120775161	-0.0854264992522059	0.184507044348408	-0.370356350830631	-0.587802816508904	-0.992703131909824	-0.347861888863914	-0.430341582741879	0.229495968281843	0.349466432104339	1.19675783285071	1.50418214639585	-0.0554338832965820	-0.340363734875008	0.0195476565924771	-0.0629320372854882	0.281983046204185	-0.242887733019231	-1.11267359573232	-0.782754820220458	0.529422127838081	0.0570384265370070	0.207001506315126	-1.00769943988764	-0.422843428752973	-0.655286202409057	0.207001506315125	0.0870310424926307	0.0120495026035713	1.17426337088399	0.311975662159809	0.416949818004492	0.0945291964815363	-0.902725284042953	-0.130415423185642	0.664388899638388	-0.662784356397963	-0.917721592020765	1.21925229481743	-1.46508683321090	0.199503352326220	-0.595300970497810	-0.790252974209364	-0.0854264992522058	-0.820245590164988	-0.0104449593631464
-1.24764036753263	-1.69003145287808	1.27173937273977	0.0270458105813831	1.38421168257336	2.65139970669846	1.60165814825163	0.611901821716046	-0.580304662519998	-0.100422807230018	0.896831673294471	0.454440587949022	-0.0254412673409583	-0.100422807230018	-1.12017174972123	-0.115419115207830	-0.700275126342493	0.746868593516353	0.0795328885037246	-0.265382194985949	-0.250385887008136	0.259488584237467	0.162012582381690	-0.512821276619844	-0.482828660664221	-1.17265882764357	0.371960894071056	-1.58505729703339	0.769363055483071	-0.280378502963760	-0.685278818364681	0.0270458105813831	0.117023658448254	-0.280378502963760	0.431946125982304	0.229495968281843	0.581909205760422	-0.430341582741879	1.48168768442914	0.454440587949022	-0.857736360109518	-0.670282510386869	-0.250385887008137	0.0195476565924771	-0.0104449593631462	-0.452836044708597	-0.340363734875008	-1.24014221354372	-0.325367426897196	-1.50257760315543
-1.06018651780998	-1.80250376271167	0.349466432104338	0.784359363460883	-0.370356350830631	2.75637386254314	-0.595300970497810	0.859340903349942	-0.565308354542186	0.634396283682764	-0.130415423185642	-1.72002406883370	0.244492276259655	0.559414743793705	0.506927665871363	-0.0179431133520523	0.544418435815893	-0.520319430608750	-0.160408039141265	0.671887053627294	-0.0629320372854878	-0.595300970497810	-0.355360042852819	0.304477508170903	-2.19990592412368	-0.610297278475622	-0.925219746009671	-0.527817584597656	-1.22514590556591	-0.100422807230018	-0.490326814653127	0.221997814292937	-1.00020128589873	0.784359363460883	2.98131848221032	-1.00020128589873	-0.302872964930478	-0.430341582741879	-0.370356350830631	-0.445337890719691	-1.03769205584326	0.0570384265370071	-1.62254806697792	0.386957202048869	-1.04519020983217	0.536920281826987	-0.122917269196736	-0.842740052131706	-0.355360042852820	-0.925219746009671
-0.932717899998577	-0.0704301912743942	0.664388899638388	1.07678736902821	3.23625571783312	1.33172460465102	-0.505323122630939	-0.505323122630938	1.09928183099493	-0.692776972353587	-0.827743744153894	-0.100422807230018	-0.782754820220458	-0.347861888863914	-0.932717899998577	0.349466432104338	0.596905513738234	1.57166553229601	-0.0704301912743939	0.236994122270749	0.994307675150249	0.521923973849175	0.416949818004492	0.544418435815893	0.304477508170903	-0.422843428752973	0.356964586093244	-0.197898809085795	0.521923973849175	-0.295374810941572	1.54917107032929	-0.317869272908290	-0.370356350830632	-0.190400655096889	-0.220393271052513	-1.12017174972123	0.761864901494165	-0.910223438031859	-0.100422807230018	-0.122917269196736	-0.752762204264834	-0.760260358253740	0.132019966426067	0.499429511882457	-0.145411731163454	0.0420421185591949	-0.362858196841726	-0.535315738586562	-1.59255545102230	-0.632791740442339
0.454440587949022	0.281983046204185	0.207001506315126	1.97656584769693	2.63640339872065	0.746868593516353	-1.33012006141059	-0.182902501107983	-0.0104449593631467	-1.04519020983217	-0.182902501107983	0.611901821716046	0.769363055483071	-0.827743744153894	-0.0929246532411117	1.24174675678415	0.296979354181997	1.15176890891727	0.746868593516353	-0.527817584597656	-1.24764036753263	-0.272880348974854	0.566912897782610	0.596905513738234	-0.722769588309211	-0.272880348974854	0.169510736370596	0.0795328885037247	0.776861209471977	0.0195476565924772	1.60915630224054	-0.107920961218924	-1.56256283506668	0.221997814292938	0.619399975704952	-0.445337890719691	0.177008890359502	0.0720347345148190	0.529422127838081	-0.0929246532411119	0.147016274403878	-0.685278818364681	-0.272880348974854	-0.947714207976389	-0.580304662519998	-0.325367426897196	-0.640289894431245	0.341968278115432	-1.31512375343278	-1.79500560872276
-0.910223438031859	-0.842740052131705	-0.610297278475621	-0.655286202409057	1.54167291634038	2.62890524473174	-0.767758512242646	-0.175404347119077	1.86409353786334	0.244492276259655	-0.370356350830631	-1.30762559944387	0.416949818004492	1.15176890891727	0.394455356037774	2.17151785140848	-0.505323122630939	0.266986738226373	-0.512821276619844	-0.00294680537424054	-0.850238206120611	0.724374131549635	-0.700275126342493	0.266986738226373	-2.37236346586852	-0.872732668087329	-0.0929246532411120	-2.23739669406821	-0.497824968642032	-0.0479357293076765	-0.197898809085795	-0.535315738586562	1.36921537459555	-0.512821276619844	0.334470124126527	0.776861209471977	0.761864901494165	1.13677260093946	-0.235389579030325	1.09928183099493	-0.887728976065141	-0.482828660664221	-0.655286202409057	-0.542813892575468	0.0795328885037248	0.619399975704952	-0.190400655096889	0.177008890359502	-1.47258498719980	-1.36011267736622
0.214499660304032	0.761864901494165	0.334470124126526	1.55666922431819	3.45370218351140	3.40871325957796	1.03179844509478	-0.932717899998577	1.08428552301712	-0.932717899998577	-0.580304662519998	0.889333519305566	-1.48758129517762	-0.805249282187176	1.80410830595209	4.78087543954775	-1.30762559944387	3.13128156198844	0.791857517449789	-1.12766990371013	-1.15016436567685	0.154514428392784	-0.737765896287023	0.889333519305566	-0.662784356397963	0.589407359749328	0.289481200193091	0.919326135261189	-1.04519020983217	-0.910223438031859	0.769363055483071	-1.46508683321090	-0.220393271052513	1.57166553229601	0.454440587949022	-0.235389579030324	0.754366747505259	-1.27013482949934	0.686883361605106	-1.41259975528856	-1.56256283506668	2.19401231337520	0.289481200193091	-1.08268097977670	-1.94496868850088	0.439444279971210	-2.05744099833447	-0.0929246532411114	-0.767758512242647	-0.415345274764067
-0.340363734875008	-0.670282510386869	2.95132586625470	0.611901821716046	0.589407359749328	0.926824289250095	0.199503352326220	-0.797751128198270	0.754366747505259	-1.08268097977670	0.679385207616200	-0.520319430608750	-0.790252974209364	0.739370439527448	1.87159169185224	0.941820597227907	0.304477508170903	1.99156215567474	0.147016274403878	-0.385352658808443	-1.00769943988764	-0.0479357293076762	-0.722769588309211	0.192005198337314	-1.00769943988764	-0.257884040997043	0.664388899638388	0.641894437671670	0.574411051771517	0.147016274403878	1.03179844509478	-0.647788048420151	0.0195476565924772	1.68413784212959	0.889333519305566	-0.340363734875008	-0.0179431133520523	-0.550312046564374	1.46669137645132	0.589407359749328	-0.452836044708597	0.806853825427600	0.0495402725481010	-0.535315738586562	-0.205396963074701	0.499429511882457	-0.520319430608750	0.521923973849175	-0.745264050275929	-0.715271434320305
0.132019966426066	-0.295374810941572	0.416949818004492	2.41145877905347	3.66365049520076	1.27173937273977	0.221997814292937	-1.46508683321090	0.184507044348408	-0.700275126342493	-0.160408039141265	-0.220393271052513	-0.812747436176082	-1.51007575714433	1.12927444695056	-0.752762204264834	0.574411051771517	-0.302872964930478	-0.715271434320305	0.446942433960116	0.319473816148715	1.27923752672867	-1.01519759387654	-0.197898809085795	-0.527817584597656	-0.580304662519998	-0.0479357293076761	-0.880230822076235	0.709377823571823	-0.130415423185641	-0.647788048420151	-1.05268836382107	-0.317869272908290	-0.482828660664221	0.889333519305566	-0.805249282187176	-0.587802816508904	0.349466432104338	0.349466432104338	-1.57006098905558	0.147016274403878	2.72638124658752	-0.535315738586562	-1.89997976456744	-0.295374810941572	-0.632791740442339	-1.11267359573232	-0.0179431133520525	-0.430341582741879	0.266986738226373
0.446942433960115	0.926824289250095	2.20151046736410	-0.355360042852820	5.09579790708180	4.33848435420230	0.379459048059962	-0.347861888863914	0.454440587949021	-1.53257021911105	0.281983046204185	0.0345439645702891	0.986809521161343	-0.707773280331399	0.611901821716047	0.319473816148714	-1.45758867922199	1.78161384398537	2.06654369556380	-0.0404375753187703	1.45169506847351	-1.35261452337731	-0.700275126342493	0.949318751216814	-2.09493176827900	-0.767758512242646	1.70663230409631	-1.18015698163247	0.132019966426066	0.229495968281843	-0.572806508531092	-1.22514590556591	0.289481200193091	1.60165814825163	-0.295374810941572	-0.0704301912743942	0.956816905205719	-1.42759606326637	2.38896431708675	-0.220393271052513	0.341968278115432	-0.527817584597656	-1.06768467179888	0.296979354181997	0.0570384265370069	1.47418953044023	-0.595300970497810	0.836846441383224	-1.81000191670057	-2.34237084991289
0.296979354181997	-0.145411731163454	1.30923014268430	0.439444279971210	3.10878710002172	1.54167291634038	-0.947714207976389	-0.632791740442339	0.214499660304032	0.199503352326220	0.544418435815892	1.28673568071758	-0.137913577174548	-1.69752960686698	0.454440587949022	0.229495968281843	-0.925219746009671	0.529422127838081	0.986809521161343	-0.115419115207830	1.15176890891727	-0.445337890719691	0.859340903349942	0.589407359749328	-1.69003145287808	-0.565308354542186	-0.722769588309211	-0.340363734875008	0.911827981272284	-0.565308354542186	-0.0179431133520528	-0.872732668087329	-0.677780664375775	0.844344595372130	-1.00020128589873	-0.715271434320305	-0.640289894431245	-0.0629320372854882	0.911827981272284	-0.782754820220458	0.296979354181997	-0.347861888863914	0.0870310424926303	-0.790252974209364	-0.505323122630939	0.221997814292938	-0.0854264992522062	-0.242887733019230	0.979311367172437	-1.53257021911105
-1.44259237124418	-1.46508683321090	-0.812747436176082	-1.69752960686698	0.469436895926833	0.491931357893551	1.02430029110587	-0.887728976065141	-0.407847120775161	0.0795328885037245	0.349466432104339	0.799355671438695	0.132019966426066	-0.115419115207829	0.109525504459348	-1.21764775157700	0.139518120414972	0.949318751216814	-1.42009790927746	0.0795328885037246	-0.182902501107983	0.289481200193091	0.716875977560729	0.596905513738234	-1.35261452337731	-0.130415423185642	1.78161384398537	0.0495402725481010	-1.33761821539950	-1.00020128589873	1.48168768442914	-1.93747053451197	-0.0554338832965821	-0.235389579030325	0.132019966426066	0.221997814292937	-1.09017913376560	0.506927665871363	0.0795328885037247	0.296979354181997	0.409451664015586	-1.13516805769904	-1.27013482949934	-0.490326814653127	0.00455134861466523	0.874337211327754	-0.497824968642032	-0.175404347119077	0.731872285538542	-0.175404347119077
0.634396283682764	-0.992703131909824	0.874337211327754	3.60366526328952	2.08154000354161	4.53343635791385	-0.197898809085795	-0.0479357293076764	-0.00294680537424054	0.0720347345148190	0.649392591660576	0.611901821716046	0.746868593516354	-1.05268836382107	-0.107920961218924	0.0795328885037250	-1.18765513562138	-0.235389579030325	-1.01519759387654	-0.527817584597656	1.45169506847351	-0.242887733019231	0.529422127838081	0.821850133405412	-1.47258498719980	-1.31512375343278	-0.497824968642032	0.184507044348408	1.30173198869539	-0.662784356397963	-0.437839736730785	-2.00495392041213	-0.445337890719691	-0.362858196841726	-0.925219746009671	-1.72002406883370	-0.617795432464527	0.416949818004492	1.09178367700603	-0.662784356397963	-1.12017174972123	0.0345439645702889	-1.03769205584326	0.0120495026035712	-1.09017913376560	0.109525504459348	0.281983046204185	-0.287876656952666	-0.662784356397963	-0.362858196841726
-0.745264050275928	-0.872732668087329	0.0795328885037245	-0.820245590164988	-0.0479357293076762	0.994307675150249	1.48918583841804	-0.220393271052513	1.43669876049570	-0.190400655096889	-0.947714207976389	0.566912897782611	-0.850238206120611	-0.115419115207830	-0.805249282187176	-0.280378502963760	0.177008890359502	0.694381515594011	1.30923014268430	0.619399975704952	-0.430341582741879	0.274484892215279	-0.745264050275929	0.244492276259655	-1.53257021911105	-0.857736360109517	-0.212895117063607	-0.940216053987483	0.214499660304032	-0.640289894431245	0.994307675150249	0.821850133405412	-1.00769943988764	0.0195476565924772	-0.707773280331399	-0.602799124486716	0.214499660304032	0.341968278115433	-0.400348966786255	0.986809521161343	-0.970208669943106	-1.92997238052307	0.0195476565924771	-0.970208669943107	-0.932717899998577	0.551916589804799	-1.10517544174341	0.304477508170903	-0.520319430608750	-0.332865580886102
1.00180582913915	-0.985204977920918	2.94382771226579	0.926824289250095	2.92883140428798	5.16328129298195	-0.745264050275928	0.379459048059962	2.01405661764146	1.54167291634038	0.926824289250095	0.619399975704952	0.0645365805259127	0.117023658448254	0.289481200193091	0.814351979416507	-1.34511636938840	0.0795328885037245	1.20425598683961	-0.220393271052513	-0.250385887008136	1.44419691448461	0.971813213183531	0.859340903349942	-1.20265144359919	-0.745264050275928	-0.407847120775161	0.866839057338848	-0.137913577174547	-0.167906193130171	-0.430341582741879	-2.32737454193508	0.229495968281843	0.409451664015586	-0.190400655096889	0.109525504459349	0.499429511882457	0.446942433960115	-0.152909885152359	-1.15766251966575	-0.662784356397963	-0.700275126342492	-0.880230822076235	-1.32262190742169	-1.31512375343278	1.08428552301712	0.0945291964815368	0.731872285538542	-0.737765896287022	-2.27488746401274
1.92407876977459	0.162012582381690	5.05830713713727	0.761864901494165	4.60091974381400	4.88584959539243	1.12177629296165	-2.52982469963554	1.71413045808522	-0.325367426897196	2.56142185883159	0.304477508170902	-0.940216053987483	-1.84749268664510	-0.692776972353587	0.266986738226373	-1.09017913376560	1.66914153415178	1.05429290706150	-0.512821276619844	0.656890745649481	0.559414743793705	0.589407359749329	0.949318751216813	-2.61980254750241	0.0120495026035713	0.0270458105813833	-0.565308354542186	1.07678736902821	0.859340903349942	0.0720347345148189	-1.26263667551044	-0.362858196841726	0.274484892215279	0.281983046204185	-0.632791740442339	1.63165076420725	0.559414743793705	-0.970208669943107	0.162012582381690	-1.33761821539950	2.36646985512004	0.177008890359502	-0.205396963074701	0.499429511882457	0.656890745649482	0.994307675150249	0.701879669582917	-0.535315738586562	-1.86998714861182
0.641894437671670	-0.160408039141265	0.941820597227908	0.162012582381690	2.26899385326426	1.21925229481743	0.709377823571823	-1.37510898534403	-0.482828660664221	0.626898129693858	-0.0779283452633000	0.139518120414972	-0.475330506675315	-1.14266621168794	0.0420421185591950	-0.332865580886102	-0.580304662519998	-0.0929246532411119	0.386957202048868	0.551916589804799	0.214499660304032	0.0570384265370068	-0.0404375753187704	0.791857517449789	-0.250385887008137	-0.602799124486716	0.829348287394318	0.334470124126527	0.109525504459349	-0.0329394213298645	-1.24014221354372	-0.190400655096889	-0.872732668087329	0.769363055483071	-0.895227130054047	-0.152909885152359	0.446942433960116	0.806853825427601	0.979311367172437	0.0795328885037245	-0.167906193130171	-1.60005360501121	-1.92997238052307	-1.02269574786545	-1.26263667551044	-1.39010529332184	-0.970208669943107	0.221997814292938	-0.145411731163453	-0.625293586453434
-0.580304662519998	0.184507044348408	-0.310371118919384	0.124521812437160	2.24649939129754	1.72162861207412	0.559414743793705	-0.272880348974854	0.469436895926833	0.686883361605106	1.02430029110587	-0.280378502963760	-0.167906193130171	0.147016274403878	0.401953510026680	-1.36011267736622	-0.437839736730785	1.14427075492837	0.956816905205720	0.694381515594011	-0.460334198697503	0.236994122270749	0.551916589804799	0.904329827283377	-0.542813892575468	0.154514428392784	0.177008890359502	0.439444279971210	1.02430029110587	-0.542813892575468	-0.115419115207830	0.177008890359502	1.79661015196318	1.20425598683961	0.739370439527447	-1.03769205584326	0.0345439645702893	0.334470124126527	1.03179844509478	-0.745264050275928	-0.497824968642032	-0.190400655096889	-0.497824968642032	-0.242887733019231	-0.962710515954200	-0.220393271052513	0.649392591660575	0.207001506315126	0.641894437671670	-0.107920961218924
0.169510736370596	-0.167906193130171	1.56416737830710	1.76661753600756	1.84159907589662	3.15377602395516	2.86134801838783	2.05904554157489	1.21175414082852	0.311975662159809	1.69913415010741	0.739370439527447	0.694381515594011	0.761864901494165	3.13877971597735	1.21925229481743	1.16676521689509	2.53892739686487	0.656890745649482	0.424447971993398	0.431946125982304	0.266986738226373	-0.0104449593631468	0.859340903349942	0.994307675150249	-0.580304662519998	1.48168768442913	-1.57006098905558	0.851842749361036	-0.467832352686409	-0.340363734875008	0.761864901494165	0.791857517449789	4.97582744325930	0.881835365316660	0.949318751216814	-0.242887733019231	0.0495402725481010	-0.767758512242646	0.334470124126526	0.0345439645702890	0.274484892215279	2.14152523545286	-0.437839736730785	-0.685278818364681	-0.527817584597656	-1.06768467179888	0.656890745649482	0.454440587949021	0.949318751216813
0.604403667727140	-1.22514590556591	-0.107920961218924	0.701879669582917	1.95407138573021	2.10403446550833	-0.0779283452632997	-0.595300970497810	-0.182902501107983	-0.542813892575468	-0.205396963074701	-0.220393271052513	0.731872285538541	-0.182902501107983	-0.137913577174547	-0.362858196841725	-0.152909885152360	0.0195476565924771	-0.760260358253740	-0.0704301912743940	-0.137913577174547	-0.227891425041419	-0.175404347119077	-0.692776972353587	-1.25513852152153	-0.115419115207830	0.994307675150249	-0.887728976065141	0.214499660304031	-1.47258498719980	0.132019966426066	-0.295374810941572	1.07678736902821	0.694381515594011	-0.0629320372854882	-0.542813892575468	-0.670282510386869	0.259488584237467	-0.445337890719691	-0.265382194985949	-0.557810200553280	1.43669876049570	-0.805249282187176	-1.13516805769904	0.139518120414972	-0.985204977920918	-0.985204977920918	-0.340363734875008	-0.955212361965295	-0.992703131909824
-0.430341582741879	-1.13516805769904	1.80410830595209	0.506927665871363	2.05904554157489	-0.0479357293076760	-0.250385887008136	-0.445337890719691	0.356964586093245	-0.197898809085795	0.874337211327754	-1.96746315046760	0.836846441383224	-1.91497607254525	-0.580304662519998	0.296979354181997	-0.100422807230018	1.50418214639585	0.874337211327754	-0.677780664375775	0.401953510026680	-0.0179431133520524	-0.580304662519998	0.192005198337314	-0.962710515954200	-1.39010529332184	-0.602799124486716	-0.182902501107983	1.06928921503931	0.0195476565924773	0.319473816148715	-1.76501299276714	0.199503352326220	-0.317869272908290	-0.910223438031859	-0.152909885152359	0.446942433960116	-0.392850812797349	0.574411051771516	-0.565308354542186	-1.17265882764357	0.0945291964815368	0.979311367172437	0.0345439645702890	-0.392850812797349	0.214499660304032	-0.707773280331399	-0.475330506675315	-1.34511636938840	-1.23264405955481
-0.490326814653127	0.117023658448254	0.874337211327754	0.589407359749329	1.58666184027382	1.42920060650679	-0.647788048420151	-1.46508683321090	0.431946125982304	-0.797751128198270	0.664388899638388	-0.475330506675315	-0.0479357293076763	-0.392850812797349	0.251990430248561	0.214499660304032	-0.782754820220458	0.814351979416506	-0.767758512242646	0.102027350470442	1.10677998498384	1.72162861207412	0.641894437671670	1.09178367700603	-0.497824968642032	1.11427813897274	0.799355671438695	0.401953510026680	-0.565308354542186	-1.79500560872276	1.60915630224054	-1.75751483877823	1.27173937273977	0.0645365805259129	1.79661015196318	0.896831673294472	0.296979354181997	-1.16516067365466	-0.857736360109518	0.169510736370596	-1.29262929146606	-1.14266621168794	-0.407847120775161	-0.550312046564374	-0.490326814653127	1.66914153415178	-0.617795432464527	-0.580304662519998	-0.310371118919384	-0.392850812797349
-0.767758512242646	-0.220393271052513	-0.302872964930478	0.0120495026035712	1.13677260093946	2.57641816680940	-0.175404347119077	-0.557810200553280	0.821850133405412	-1.16516067365466	-0.197898809085795	0.177008890359502	-0.0779283452633000	-0.355360042852820	0.476935049915739	0.289481200193091	-1.76501299276714	0.709377823571823	-0.152909885152360	-0.340363734875008	1.01680213711697	1.13677260093946	-0.722769588309211	0.776861209471977	-1.45009052523309	-0.617795432464527	0.994307675150249	-0.167906193130171	0.0720347345148189	-0.482828660664221	0.0195476565924772	-0.827743744153894	-0.317869272908290	0.596905513738234	0.701879669582917	0.641894437671670	-0.100422807230018	-0.970208669943106	0.289481200193091	-0.415345274764067	-0.535315738586562	-0.302872964930478	-1.28513113747716	-0.557810200553280	-0.340363734875008	0.769363055483071	-0.715271434320305	0.454440587949021	-1.06768467179888	-0.107920961218924
-0.617795432464527	1.14427075492837	-0.445337890719691	0.349466432104339	-0.295374810941572	0.386957202048868	-0.115419115207830	-0.00294680537424054	-0.430341582741879	-1.38260713933293	0.319473816148715	-0.512821276619844	-0.257884040997043	-0.460334198697503	-1.36011267736621	-0.287876656952666	-1.19515328961028	0.911827981272283	-0.857736360109517	-0.737765896287022	0.934322443239002	-0.692776972353587	0.574411051771517	0.686883361605105	-0.835241898142800	-0.497824968642032	0.401953510026680	-0.0254412673409582	-0.647788048420151	-0.602799124486716	-0.842740052131706	0.154514428392784	-0.295374810941572	-0.572806508531092	-0.370356350830632	-0.400348966786255	0.117023658448254	-0.482828660664221	0.754366747505259	-1.67503514490026	0.649392591660576	-1.33761821539950	0.386957202048868	-0.00294680537424054	-0.355360042852820	-0.355360042852820	-0.0329394213298644	0.0570384265370070	-1.32262190742169	-1.03019390185435
----------------------------------------------------------------------------------------------------------------ARRAY 4----------------------------------------------------------------------------------------------------------------------------------------------------------------------------------------------------------------------------------------------------------------------------------------…
DIMENSIONS: CHANNELS X CONDITIONS
SHAPE SORTING
CONDITIONS: 'Shape 6'	'Shape 6'	'Shape 6'	'Shape 6'	'Shape 6'	'Shape 6'	'Shape 1'	'Shape 1'	'Shape 1'	'Shape 1'	'Shape 1'	'Shape 1'	'Shape 5'	'Shape 5'	'Shape 5'	'Shape 5'	'Shape 5'	'Shape 5'	'Shape 2'	'Shape 2'	'Shape 2'	'Shape 2'	'Shape 2'	'Shape 2'	'Shape 3'	'Shape 3'	'Shape 3'	'Shape 3'	'Shape 3'	'Shape 3'	'Shape 8'	'Shape 8'	'Shape 8'	'Shape 8'	'Shape 8'	'Shape 8'	'Shape 4'	'Shape 4'	'Shape 4'	'Shape 4'	'Shape 4'	'Shape 4'	'Shape 7'	'Shape 7'	'Shape 7'	'Shape 7'	'Shape 7'	'Shape 7'	'Shape 9'	'Shape 9'
DATA
-0.271417887268720	0.929244795308648	0.107001090508583	0.219125232072228	0.144375804363131	0.233140749767683	1.26094538076776	-0.799335720464217	0.532138460604070	-0.0471696041414298	0.153719482826768	0.452717193663155	0.723683869108631	0.863839046063188	-0.126590871082345	0.0556108589585784	0.448045354431337	0.116344768972220	0.354608569794966	-0.346167314977817	-0.0424977649096112	-0.266746048036902	-0.206012138023261	-0.0284822472141557	0.0415953412631227	-0.112575353386890	-0.724586292755120	0.532138460604071	-0.350839154209636	-0.173309263400531	-0.542384562714197	0.191094196681316	0.195766035913135	-0.846054112782402	-0.556400080409652	-1.06563055667787	0.0415953412631223	-0.177981102632350	-0.346167314977817	0.209781553608590	-0.570415598105108	-0.154621906473257	-0.439604099614188	-0.201340298791442	0.0415953412631226	-0.635821347350568	-0.416244903455095	-0.673196061205116	-0.612462151191475	-0.0518414433732484
0.359280409026784	-0.406901224991459	-0.0892161572277968	-0.430260421150551	-1.07497423514151	-0.257402369573265	0.00422062740857439	-0.187324781095986	0.0462671804949410	-0.0798724787641598	-0.336823636514180	-0.444275938846007	-0.607790311959656	-0.173309263400531	-0.551728241177834	-1.31790987519608	-0.743273649682394	-0.458291456541463	-0.210683977255079	-0.462963295773281	-0.341495475745999	-0.145278228009620	-0.617133990423293	-0.168637424168712	-1.04227136051878	-0.789992042000580	-0.528369045018741	-0.789992042000580	-0.369526511136910	-1.04694319975060	-0.448947778077826	-1.05161503898242	-0.290105244195995	-0.860069630477858	-0.238715012645991	-0.439604099614188	-0.514353527323285	-0.0611851218368857	-0.761961006609668	-1.04227136051878	-0.327479958050543	-0.472306974236918	-1.21045757286425	-0.892772505100588	-1.08898975283697	-1.20111389440061	-1.30856619673244	-1.21045757286425	-0.397557546527821	-0.640493186582386
0.648934441399535	-0.145278228009620	0.349936730563147	-0.252730530341446	-1.14972366285061	-0.794663881232398	0.107001090508582	0.107001090508582	-0.920803540491499	0.219125232072228	-0.617133990423293	-0.322808118818725	-0.341495475745999	-0.257402369573265	-0.934819058186955	-0.257402369573265	-0.832038595086947	-0.0985598356914340	-0.626477668886931	-0.159293745705075	-0.149950067241438	-0.0705288003005226	-0.458291456541463	-0.593774794264201	-0.262074208805083	-0.495666170396011	-0.149950067241438	-0.0284822472141556	-0.500338009627830	-0.163965584936894	-0.911459862027862	-1.07030239590969	-1.22914492979152	-0.561071919641471	-0.972193772041503	-0.490994331164192	-0.481650652700555	-0.360182832673273	-0.140606388777801	-0.206012138023261	0.0696263766540339	-0.822694916623310	-0.677867900436935	-0.579759276568745	-0.579759276568745	-1.31323803596426	-1.04227136051878	-1.16373918054606	-0.738601810450576	-0.953506415114229
-0.598446633496019	-0.715242614291483	-0.453619617309644	-0.0985598356914341	-0.177981102632349	-0.827366755855128	-0.383542028832366	-0.0752006395323413	-0.0191385687505185	-0.925475379723318	-0.719914453523302	-0.402229385759640	-0.196668459559624	0.354608569794966	-0.467635135005100	0.223797071304046	0.186422357449498	0.359280409026784	-0.346167314977817	-0.766632845841487	-0.416244903455096	0.195766035913135	-1.04694319975060	-0.280761565732358	0.242484428231320	0.177078678985861	-0.453619617309644	0.0369235020313040	0.265843624390413	-0.476978813468737	-0.626477668886931	-0.855397791246040	-0.434932260382370	-0.561071919641471	-1.26651964364607	-0.201340298791442	-0.579759276568745	0.0556108589585782	0.345264891331329	0.107001090508582	-0.0938879964596156	0.0976574120449451	0.789089618354091	-0.729258131986939	-0.827366755855128	-0.976865611273322	-0.0892161572277970	-0.163965584936894	0.583528692154075	-0.224699494950535
-0.635821347350568	-0.196668459559624	-1.02358400359151	-0.495666170396011	-0.603118472727838	-0.350839154209636	0.135032125899494	-0.308792601123269	-0.0892161572277968	-0.542384562714197	-0.360182832673273	-0.603118472727838	-0.0424977649096112	-0.930147218955136	-1.02825584282333	-0.528369045018741	-0.542384562714196	-0.0378259256777928	0.0883137335813082	-0.378870189600547	-1.50945528370064	-0.897444344332406	0.434029836735881	-0.346167314977817	0.107001090508582	-0.0565132826050668	-0.294777083427813	0.359280409026784	-0.332151797282362	-0.547056401946015	-0.598446633496019	0.0883137335813078	-0.00512305105506293	-1.22914492979152	-0.850725952014221	-0.332151797282362	0.0742982158858527	-0.832038595086947	0.415342479808607	-0.533040884250559	-0.360182832673273	-1.04694319975060	-1.75239092375520	-1.18242653747334	-1.16841101977788	-0.677867900436935	-1.59822022910519	-0.724586292755120	-0.710570775059665	-1.26184780441425
1.60198964469052	0.527466621372252	-0.0752006395323412	-0.290105244195995	-0.117247192618708	0.279859142085869	0.0976574120449450	0.363952248258603	1.15349307843594	-0.191996620327805	-0.906788022796044	-0.262074208805083	1.15816491766776	0.331249373635873	0.429357997504063	0.167735000522224	-0.584431115800564	1.54592757390870	0.667621798326809	-0.149950067241438	-0.103231674923253	0.616231566776804	-0.145278228009620	0.177078678985861	0.382639605185877	0.845151689135914	0.578856852922256	-0.257402369573265	-0.383542028832366	-0.439604099614188	-0.0705288003005226	0.195766035913135	0.728355708340450	-0.206012138023261	0.172406839754042	0.630247084472260	-0.0471696041414299	0.410670640576788	-0.304120761891450	-0.561071919641471	-0.766632845841487	-0.294777083427813	-0.841382273550584	-0.761961006609669	-0.551728241177834	-0.177981102632350	-0.509681688091467	-0.682539739668753	-0.369526511136910	-0.682539739668753
2.34481208254967	-0.168637424168712	0.177078678985861	0.289202820549506	0.672293637558627	0.994650544554107	0.873182724526825	2.38685863563604	2.52701381259059	0.167735000522223	2.04114253248146	2.72323106032697	0.648934441399534	0.756386743731361	1.50388102082233	0.181750518217679	0.527466621372252	1.65805171547234	1.31233561231777	1.95704942630873	1.16283675689958	0.896541920685918	2.31678104715876	1.23758618460867	1.52724021698142	1.59264596622688	1.53191205621324	1.38241320079505	0.980635026858651	0.186422357449498	0.975963187626833	0.564841335226801	0.891870081454099	0.205109714376772	1.25160170230413	1.91967471245418	0.807776975281365	0.261171785158594	0.420014319040425	0.695652833717721	0.448045354431337	0.966619509163196	0.873182724526825	0.887198242222281	1.19086779229049	0.167735000522223	0.307890177476780	0.695652833717720	-0.0144667295186999	0.405998801344970
-0.724586292755120	-1.17308285900970	-0.0331540864459741	-0.934819058186955	-1.15906734131425	-0.729258131986939	-0.981537450505140	-0.556400080409652	-0.238715012645990	-1.09366159206879	-0.584431115800564	-1.01891216435969	-0.906788022796044	-0.925475379723318	-0.584431115800564	-1.00956848589605	-1.00956848589605	-0.673196061205116	-0.406901224991459	-0.430260421150551	-0.649836865046023	-0.350839154209636	-0.528369045018741	-0.336823636514180	-1.11234894899606	-1.19177021593698	-0.0658569610687040	-0.523697205786922	-0.505009848859648	-0.789992042000580	-0.103231674923253	-0.135934549545982	-0.818023077391491	-0.612462151191475	-0.252730530341446	-0.341495475745999	-0.677867900436935	-0.860069630477858	-1.00022480743241	-1.12636446669152	-1.22914492979152	-0.752617328146031	-1.14972366285061	-0.818023077391491	-0.733929971218757	-0.472306974236918	-1.13570814515515	-0.304120761891450	-0.645165025814205	-1.33659723212335
0.476076389822248	0.686309155254083	1.48519366389506	0.578856852922256	1.56461493083597	1.08341548995866	0.606887888313167	0.163063161290405	1.07874365072684	0.826464332208639	0.396655122881333	0.625575245240441	1.38708504002687	0.541482139067708	1.89631551629509	1.25160170230413	-0.0892161572277971	0.555497656763163	0.326577534404054	-0.453619617309644	-0.710570775059664	0.111672929740401	-0.682539739668753	-0.505009848859648	0.910557438381373	0.181750518217679	2.50832645566332	0.312562016708598	0.359280409026784	-0.149950067241438	1.27028905923140	0.616231566776805	-0.626477668886931	0.742371226035905	0.317233855940417	1.69542642932689	0.508779264444978	0.938588473772285	0.606887888313168	0.0696263766540337	-0.804007559696035	-0.0611851218368856	0.214453392840409	0.275187302854050	0.214453392840409	-0.206012138023261	-0.364854671905091	1.03202525840866	0.420014319040425	0.107001090508582
0.714340190644994	0.415342479808607	0.807776975281365	-0.696555257364209	0.452717193663155	0.209781553608590	-0.533040884250559	-0.719914453523302	-0.182652941864168	-0.733929971218757	-0.224699494950535	-0.341495475745999	-0.341495475745999	-0.505009848859648	0.0976574120449451	-0.346167314977817	0.0929855728131267	-0.0331540864459744	-0.598446633496019	-0.607790311959656	-0.836710434318765	-0.0892161572277968	-0.621805829655112	-0.874085148173314	-0.360182832673273	-0.392885707296003	-0.201340298791442	-0.565743758873289	-0.570415598105108	-0.584431115800564	-0.224699494950535	-0.0798724787641598	0.0836418943494895	-0.280761565732358	-0.528369045018741	-0.612462151191475	-0.500338009627830	-0.392885707296003	-0.519025366555104	0.0462671804949412	0.0742982158858523	-0.0191385687505188	-0.313464440355087	-0.168637424168712	0.714340190644994	-0.107903514155071	-0.453619617309644	0.0322516627994854	-0.813351238159673	-0.257402369573265
0.0275798235676668	-0.967521932809685	-0.318136279586906	-1.51412712293246	-0.948834575882411	-0.874085148173314	-0.715242614291483	-0.411573064223277	-1.03292768205514	-0.668524221973297	-0.785320202768761	-0.827366755855128	-0.00979489028688159	-0.355510993441454	-0.743273649682394	0.0322516627994856	-1.43937769522336	-0.266746048036902	0.317233855940417	-0.533040884250560	-0.668524221973297	-0.215355816486898	-0.505009848859648	-1.27586332210971	-0.0518414433732485	-0.719914453523302	-1.24783228671880	-0.397557546527821	-0.117247192618708	-0.402229385759640	-0.434932260382370	-0.612462151191475	-0.434932260382370	-0.841382273550584	-0.322808118818725	-1.23381676902334	0.0696263766540339	-1.07964607437333	-0.551728241177834	-0.874085148173314	-0.892772505100588	-0.869413308941495	-0.392885707296003	-0.766632845841487	-0.789992042000580	-0.509681688091467	-0.897444344332406	-1.16373918054606	-0.369526511136910	-1.39265930290517
0.0275798235676668	-0.757289167377850	-0.238715012645991	-0.808679398927854	-0.827366755855128	-0.981537450505140	-0.528369045018741	-0.761961006609668	-0.547056401946015	-1.36930010674608	-0.869413308941495	-0.621805829655112	-0.561071919641471	-0.411573064223277	-0.972193772041503	-0.860069630477858	-1.48609608754154	-0.832038595086947	-0.206012138023261	0.0883137335813080	-0.533040884250560	0.177078678985861	-0.733929971218757	-0.789992042000580	-0.285433404964176	-0.528369045018741	-1.12169262745970	-0.388213868064184	-0.855397791246039	-0.682539739668753	-0.668524221973297	-0.271417887268720	-0.584431115800564	-1.09833343130060	-1.28520700057335	-0.691883418132390	-0.121919031850527	-0.402229385759640	-0.832038595086947	-0.962850093577866	-1.24783228671880	-0.112575353386890	-0.448947778077825	-0.402229385759640	-0.944162736650592	-1.09833343130060	-0.579759276568745	-0.519025366555104	-0.617133990423293	-0.481650652700555
0.158391322058586	0.606887888313168	-0.168637424168712	0.340593052099510	-0.448947778077825	0.429357997504063	0.345264891331329	0.130360286667675	0.438701675967700	-1.09833343130060	-0.818023077391491	-0.476978813468737	0.233140749767683	-0.453619617309644	0.789089618354091	0.522794782140434	-0.149950067241438	0.298546499013143	-0.168637424168712	-0.154621906473257	-0.0191385687505188	-0.168637424168712	-0.383542028832366	-0.570415598105108	0.0649545374222151	0.223797071304046	0.648934441399535	-0.444275938846007	-1.37864378520972	0.457389032894974	0.377967765954059	0.00889246664039268	0.0135643058722115	-0.0658569610687042	0.387311444417695	0.536810299835889	-0.523697205786923	0.373295926722240	0.793761457585909	-0.252730530341446	-0.467635135005100	-0.182652941864168	-0.0938879964596154	-0.430260421150551	-0.785320202768761	-0.121919031850527	-0.789992042000580	-0.0378259256777929	-0.841382273550584	-0.355510993441454
0.0883137335813082	-0.551728241177834	-0.668524221973298	-0.892772505100588	-0.243386851877809	0.0602826981903968	-0.448947778077825	-0.785320202768761	-0.649836865046023	0.107001090508582	-1.43937769522336	-0.476978813468737	-0.696555257364209	-0.822694916623310	-0.327479958050543	-0.500338009627830	-0.598446633496019	-0.654508704277842	-0.378870189600547	-0.659180543509660	-0.953506415114229	-0.986209289736959	-1.33659723212335	-1.07964607437333	-0.224699494950535	-0.789992042000580	-0.308792601123269	-0.467635135005100	-0.967521932809685	-0.677867900436935	-0.121919031850527	-0.509681688091467	-0.481650652700555	-0.897444344332406	-0.967521932809685	-0.266746048036902	-0.257402369573265	-0.206012138023261	-0.715242614291483	-0.276089726500539	-1.34594091058699	-0.388213868064184	-0.813351238159673	-0.906788022796044	-0.318136279586906	-0.505009848859648	-0.117247192618708	-0.808679398927854	-0.533040884250559	-1.10767710976424
1.86828448090418	1.94770574784509	0.854495367599551	-0.0938879964596156	0.789089618354091	0.597544209849531	2.77929313110879	1.07874365072684	0.111672929740401	1.38708504002687	0.0369235020313040	1.27496089846322	0.985306866090470	1.28430457692686	1.83558160628145	1.61133332315416	-0.486322491932374	0.578856852922256	0.742371226035906	1.14414939997230	0.747043065267724	1.18619595305867	0.733027547572268	-0.318136279586906	0.415342479808607	0.462060872126792	1.37774136156323	0.135032125899494	1.37306952233141	1.10677468611775	1.10677468611775	1.50388102082233	0.812448814513184	1.11611836458139	0.943260313004103	1.44781895004051	0.480748229054067	-0.0565132826050671	0.0369235020313040	0.289202820549506	-0.140606388777801	0.868510885295007	1.21422698844958	0.349936730563147	1.46650630696778	0.658278119863172	0.279859142085869	1.15349307843594	0.298546499013143	0.803105136049546
-0.145278228009620	-0.547056401946015	-0.276089726500539	-0.505009848859648	-0.107903514155071	-0.378870189600547	-0.173309263400531	-0.168637424168712	-0.121919031850527	-0.434932260382370	-0.280761565732358	0.359280409026784	-0.645165025814205	-0.187324781095986	-1.35061274981881	0.0509390197267598	0.331249373635873	-0.210683977255079	-0.313464440355088	-0.607790311959656	0.905885599149555	-0.612462151191475	0.373295926722240	0.312562016708599	-0.0611851218368856	0.270515463622231	0.606887888313168	-0.612462151191475	-0.444275938846007	-0.378870189600547	-1.19644205516879	-0.0471696041414298	-0.290105244195995	-0.967521932809685	-0.0238104079823372	0.0462671804949410	0.775074100658635	-1.22914492979152	-1.28053516134153	-0.495666170396011	-1.08431791360515	-1.00022480743241	0.0602826981903967	-0.967521932809685	-0.313464440355087	-0.266746048036902	-0.238715012645991	-0.434932260382370	-0.126590871082345	-0.369526511136910
0.751714904499542	0.723683869108631	-0.444275938846007	1.41978791464960	0.826464332208639	1.27963273769504	1.48519366389506	-0.0798724787641598	0.672293637558627	0.265843624390413	-0.523697205786922	0.756386743731361	0.555497656763164	0.429357997504062	-0.677867900436935	1.08808732919048	-0.654508704277842	0.448045354431336	-1.07030239590969	0.672293637558628	0.116344768972220	-0.0705288003005227	0.172406839754042	0.648934441399535	0.653606280631353	-0.327479958050543	-0.103231674923253	0.0836418943494898	-0.206012138023261	0.144375804363131	1.63002068008143	-0.0284822472141557	0.583528692154075	0.0649545374222154	0.125688447435856	0.0415953412631227	0.172406839754042	1.55527125237233	-0.481650652700555	-0.397557546527821	0.448045354431336	0.971291348395014	0.284530981317687	0.789089618354091	0.298546499013143	0.102329251276764	1.23291434537685	0.466732711358611	-0.103231674923252	-0.173309263400531
-0.360182832673273	-0.0565132826050668	-0.486322491932374	-0.668524221973297	-0.472306974236918	-0.425588581918733	-0.0471696041414299	-0.836710434318765	0.121016608204038	-0.0705288003005227	-0.888100665868769	-0.0798724787641598	-0.878756987405132	-0.481650652700555	-0.804007559696035	-0.649836865046023	-1.50945528370064	-1.11234894899606	-0.0191385687505188	-1.07964607437333	-0.705898935827846	-0.458291456541462	-0.416244903455095	-0.855397791246039	-0.878756987405132	-0.565743758873289	-0.860069630477858	-0.542384562714196	-0.0471696041414300	-0.589102955032382	-0.612462151191475	-0.383542028832366	-0.995552968200596	-1.03292768205514	-0.645165025814204	-1.14037998438697	-1.07497423514151	-0.0518414433732484	-0.0752006395323412	-1.10767710976424	-1.43937769522336	-0.304120761891451	-1.31323803596426	-0.402229385759640	-1.44404953445518	-0.841382273550584	-0.691883418132390	0.891870081454099	-0.617133990423293	-0.0284822472141557
1.62534884084961	1.48052182466324	0.905885599149555	0.485420068285885	0.817120653745002	0.667621798326809	0.952603991467740	0.821792492976821	1.06939997226320	0.560169495994982	-0.542384562714197	0.0322516627994854	2.40554599256331	0.658278119863171	0.756386743731361	0.961947669931378	0.784417779122273	1.02268157994502	0.163063161290405	-0.0985598356914340	1.07874365072684	0.387311444417696	-0.00512305105506293	0.289202820549506	0.690980994485901	0.611559727544986	0.859167206831369	0.163063161290405	-0.794663881232398	1.41978791464960	2.29342185099967	1.11144652534957	-0.392885707296003	0.625575245240442	0.0229079843358482	0.620903406008623	0.279859142085869	1.05538445456775	0.518122942908615	0.620903406008623	0.163063161290405	0.667621798326809	0.307890177476780	0.634918923704079	1.27963273769504	0.443373515199518	0.391983283649514	-0.154621906473257	1.25160170230413	1.14414939997230
-0.0518414433732485	-0.0658569610687040	-0.220027655718716	-0.420916742686914	-0.163965584936894	-0.761961006609668	1.06939997226320	-0.855397791246040	-0.0798724787641599	0.602216049081349	0.186422357449498	-0.701227096596027	0.237812588999502	-0.327479958050543	-0.874085148173314	-0.163965584936894	-0.350839154209636	-0.364854671905092	1.93836206938146	-0.0378259256777929	0.0275798235676668	-0.145278228009620	0.275187302854050	-0.140606388777801	-1.35995642828244	0.0415953412631223	-0.341495475745999	0.499435585981341	0.0275798235676667	-0.107903514155071	-0.705898935827846	-0.930147218955136	-0.673196061205116	-0.677867900436935	-0.565743758873289	-0.509681688091467	-0.467635135005100	0.625575245240441	-0.322808118818724	0.359280409026784	-0.210683977255079	0.0696263766540339	-0.832038595086947	-0.257402369573265	-0.364854671905092	-1.17775469824152	-0.448947778077825	-0.103231674923253	-0.234043173414172	-1.41134665983245
2.02712701478601	2.10654828172692	3.21844601889974	3.06427532424973	2.30276552946330	3.40999142740430	1.90565919475873	1.65805171547234	1.34503848694050	2.41488967102695	1.07407181149502	1.21889882768140	2.41488967102695	1.07407181149502	1.66272355470416	1.34971032617232	1.11611836458139	0.695652833717720	0.261171785158595	0.733027547572268	-0.388213868064184	1.29832009462231	0.672293637558627	1.16283675689958	1.12546204304503	0.564841335226801	2.32145288639058	2.25604713714512	-0.201340298791442	0.877854563758643	0.975963187626833	1.84025344551327	0.583528692154075	1.02268157994502	0.405998801344969	1.14882123920412	0.434029836735881	0.896541920685918	0.508779264444978	0.560169495994982	0.471404550590430	0.312562016708599	0.485420068285885	-0.519025366555104	1.21889882768140	0.877854563758644	0.803105136049546	0.840479849904095	0.130360286667675	0.560169495994982
1.16750859613139	-0.252730530341446	0.0275798235676673	-0.476978813468737	-0.206012138023261	-0.121919031850527	0.0883137335813080	-1.23848860825516	-0.761961006609668	-0.112575353386890	-1.03759952128696	-0.332151797282362	-0.248058691109628	-0.696555257364209	-0.159293745705075	-0.902116183564225	-0.589102955032382	0.186422357449498	0.975963187626833	0.532138460604070	-0.509681688091467	0.377967765954058	-0.215355816486898	-0.313464440355087	-0.299448922659632	-1.00022480743241	-0.761961006609669	-0.430260421150551	-1.58887655064155	0.233140749767683	-0.262074208805084	-0.533040884250559	0.518122942908615	-0.439604099614188	-0.934819058186955	-0.761961006609669	-0.350839154209636	-0.649836865046023	-0.738601810450576	-0.640493186582386	-0.290105244195995	0.462060872126792	-0.140606388777801	0.0135643058722110	-0.0845443179959784	-0.537712723482378	0.985306866090471	-0.276089726500539	0.153719482826768	-0.322808118818725
-0.575087437336927	-0.0798724787641598	0.349936730563147	-0.584431115800564	-0.547056401946015	-0.243386851877809	-0.420916742686914	-0.818023077391491	-0.593774794264201	-1.68698517450974	-0.986209289736959	-0.444275938846007	0.620903406008623	-0.0705288003005227	-0.257402369573265	0.349936730563147	-0.402229385759640	-0.958178254346048	-0.364854671905091	-0.0191385687505188	-0.0238104079823374	0.0229079843358484	-0.0331540864459744	-0.677867900436935	-0.220027655718716	-0.860069630477858	-0.313464440355087	-0.248058691109628	-0.000451211823244394	1.40110055772232	-0.425588581918733	0.0322516627994857	-0.500338009627830	-1.15439550208243	-0.920803540491499	-0.930147218955136	0.149047643594949	0.443373515199518	-1.02825584282333	-0.378870189600547	0.121016608204038	-0.210683977255079	-1.28987883980516	-0.121919031850527	-0.355510993441454	-1.35061274981881	-0.434932260382370	-0.565743758873289	-0.224699494950535	0.0229079843358485
0.480748229054067	-0.318136279586906	-0.206012138023261	-0.0518414433732485	-0.0518414433732484	0.265843624390413	0.985306866090470	-0.752617328146031	-0.355510993441454	-0.266746048036902	-0.00979489028688147	-0.000451211823244394	0.0322516627994856	0.326577534404054	-0.0845443179959785	-0.364854671905092	-0.724586292755120	0.289202820549506	0.0836418943494895	0.0556108589585784	-1.30389435750062	0.0369235020313036	-0.934819058186955	-0.645165025814205	0.845151689135914	1.51789653851779	1.67673907239962	0.835808010672277	1.58330228776324	-1.54682999755519	-0.159293745705075	-0.135934549545983	-0.719914453523302	-0.958178254346048	-0.710570775059665	-0.855397791246039	2.69052818570424	0.354608569794966	1.09743100765412	0.00422062740857389	1.33102296924504	1.05538445456775	-0.0611851218368856	0.0883137335813078	-0.635821347350568	0.135032125899494	-1.31323803596426	0.462060872126792	1.28897641615868	-0.112575353386890
0.420014319040425	-1.26651964364607	0.298546499013143	0.102329251276764	0.0789700551176712	-0.528369045018741	-0.238715012645990	1.59731780545870	0.275187302854051	-0.248058691109628	-0.191996620327805	-0.224699494950535	0.233140749767683	-1.20578573363243	-1.13570814515515	0.541482139067708	1.26094538076777	0.723683869108631	0.0929855728131267	0.0602826981903967	0.233140749767683	0.648934441399535	1.34971032617232	-0.607790311959656	1.61133332315416	1.73280114318144	0.985306866090470	0.821792492976821	1.47584998543142	-0.556400080409652	-1.00489664666423	-0.892772505100588	-0.645165025814205	-0.967521932809685	-1.12636446669152	-0.107903514155071	1.03669709764047	0.555497656763163	-0.519025366555104	-0.794663881232398	-0.248058691109628	0.200437875144953	-0.860069630477858	-0.341495475745999	-0.677867900436935	-0.663852382741479	-0.364854671905092	-0.262074208805083	-0.888100665868770	-0.925475379723318
0.588200531385893	-0.439604099614188	-0.822694916623310	-0.402229385759640	0.798433296817729	0.0929855728131267	0.345264891331328	0.0789700551176710	-0.374198350368729	-0.318136279586906	-0.677867900436935	0.312562016708599	-0.547056401946015	-0.364854671905092	-0.547056401946015	-0.121919031850527	-0.556400080409652	2.16261035250875	-0.234043173414172	-0.262074208805083	-0.855397791246040	0.247156267463139	0.317233855940417	-0.257402369573265	0.237812588999502	0.186422357449498	-0.626477668886930	-0.598446633496019	-0.603118472727838	-0.154621906473257	0.317233855940417	-0.495666170396011	-0.248058691109628	0.0742982158858523	-0.687211578900572	-0.299448922659632	-0.799335720464217	0.784417779122272	-0.276089726500539	0.205109714376772	-0.892772505100588	1.16283675689958	-0.860069630477858	-0.388213868064184	0.307890177476780	0.0369235020313040	-0.719914453523302	0.373295926722240	-0.0985598356914340	-0.126590871082345
2.16728219174056	2.55037300874969	1.33102296924504	0.961947669931378	3.10632187733609	1.65805171547234	2.34481208254967	1.86361264167236	1.28897641615868	2.02245517555419	0.644262602167716	0.896541920685918	1.53191205621324	2.64380979338606	3.00354141423609	1.58330228776324	1.44781895004051	2.29809369023148	0.144375804363131	1.10677468611775	1.01333790148138	1.52256837774960	1.50855286005415	2.52234197335877	3.13902475195882	2.06450172864056	2.62512243645878	1.89631551629509	0.873182724526825	2.37284311794058	2.04581437171328	1.55994309160415	2.21400058405875	1.39175687925868	-0.0378259256777929	2.56906036567696	0.854495367599551	5.54502195634538	1.48052182466324	-0.397557546527821	-0.0705288003005228	2.84937071958607	1.64870803700871	1.86828448090418	2.48029542027241	1.26561721999958	1.28897641615868	1.48519366389506	1.59264596622688	2.17195403097238
1.46183446773596	1.46183446773596	0.405998801344970	0.733027547572268	0.957275830699559	1.21422698844958	0.480748229054067	1.19086779229049	-0.121919031850527	0.989978705322289	0.438701675967699	0.704996512181357	-0.159293745705075	-0.0284822472141557	0.905885599149555	1.02268157994502	1.06939997226320	1.34971032617232	0.172406839754042	0.704996512181357	-0.149950067241438	1.44314711080869	0.863839046063188	1.14882123920412	1.39642871849050	1.20488330998594	1.19553963152231	0.382639605185877	-0.121919031850527	0.443373515199518	0.672293637558628	0.999322383785926	1.62534884084961	0.541482139067708	0.205109714376772	0.905885599149555	0.704996512181357	2.98952589654063	0.975963187626833	-0.743273649682394	-0.177981102632349	1.71411378625416	0.298546499013143	1.09275916842230	1.88697183783145	0.527466621372252	1.41511607541778	0.882526402990462	0.597544209849530	0.592872370617712
0.821792492976821	0.312562016708599	0.401326962113151	0.223797071304046	1.24225802384049	1.02735341917684	-0.145278228009620	-1.07030239590969	-0.378870189600547	-0.621805829655112	-0.691883418132390	-0.631149508118749	0.0696263766540339	-0.995552968200596	-0.0845443179959782	-0.238715012645991	-0.710570775059665	0.695652833717721	-0.271417887268720	2.04581437171328	-0.163965584936894	0.555497656763163	-0.434932260382370	1.13480572150866	-0.411573064223277	-1.71034437066883	-0.607790311959656	-0.495666170396011	-0.00979489028688159	-1.00022480743241	0.335921212867691	0.163063161290405	0.345264891331329	-0.402229385759640	-0.154621906473257	-0.860069630477858	0.0509390197267595	-0.280761565732358	-0.290105244195995	0.284530981317687	0.0229079843358484	0.191094196681316	0.153719482826768	1.09275916842230	-0.294777083427813	-0.598446633496019	-0.0191385687505189	-1.09833343130060	-0.163965584936894	-1.13103630592333
3.63423971053159	1.27963273769504	1.55994309160415	-0.304120761891450	2.12056379942238	0.985306866090471	2.71855922109515	2.59709140106787	1.83090976704963	3.49408453357703	0.989978705322289	2.57840404414060	0.999322383785926	1.34971032617232	1.06005629379957	0.354608569794966	0.961947669931378	1.59731780545870	3.05025980655427	2.08786092479965	1.29364825539049	2.24203161944966	2.95215118268608	1.68608275086325	0.901213759917736	1.63002068008143	1.10210284688593	0.695652833717720	-0.0144667295186999	1.52724021698142	0.335921212867691	0.756386743731361	1.23758618460867	0.695652833717720	0.480748229054066	2.18596954866784	2.19064138789966	2.17662587020420	0.719012029876813	-0.486322491932374	0.219125232072228	0.401326962113151	0.910557438381373	0.737699386804087	2.04581437171328	0.737699386804087	0.494763746749522	1.35438216540414	0.611559727544986	0.723683869108631
0.415342479808607	-0.196668459559624	0.121016608204038	0.00889246664039268	0.349936730563147	1.09743100765412	-1.37864378520972	1.14882123920412	1.91033103399054	0.457389032894974	0.616231566776804	0.765730422194998	-0.0518414433732485	-0.930147218955136	-0.173309263400531	0.321905695172236	-0.448947778077826	0.144375804363131	-0.0892161572277968	-0.850725952014221	0.873182724526824	0.233140749767683	1.77017585703599	1.98975230093146	-0.631149508118749	2.03179885401783	-0.163965584936894	-0.392885707296003	-0.262074208805083	0.877854563758644	-0.364854671905092	-0.481650652700555	0.177078678985861	-1.04694319975060	-0.981537450505141	1.18152411382685	-0.229371334182354	0.340593052099510	0.317233855940417	0.247156267463139	0.0649545374222154	-0.747945488914213	-1.10767710976424	0.135032125899494	0.0883137335813078	0.349936730563147	0.0976574120449454	-0.0938879964596154	0.0322516627994854	-1.00489664666423
1.86828448090418	0.999322383785926	-0.220027655718716	-1.36462826751426	-0.761961006609669	0.420014319040426	0.803105136049547	0.0182361451040298	-0.229371334182353	0.0742982158858527	-0.925475379723318	0.349936730563147	-0.145278228009620	-0.0845443179959784	-0.0985598356914340	-0.229371334182353	0.709668351413175	0.107001090508582	-0.00512305105506293	0.0836418943494898	-0.589102955032382	0.770402261426817	-0.495666170396011	-1.09833343130060	0.0883137335813080	0.144375804363131	-0.0752006395323412	-0.561071919641471	-0.243386851877809	0.247156267463139	-0.402229385759640	0.177078678985861	-0.757289167377850	-0.682539739668753	-0.453619617309644	-0.533040884250559	0.891870081454099	1.25160170230413	-0.238715012645990	-0.0471696041414300	-0.0565132826050671	0.0929855728131264	1.17218043536321	0.149047643594949	0.733027547572269	0.261171785158594	0.396655122881333	0.854495367599551	0.321905695172236	0.275187302854050
4.17617306142254	1.24225802384049	2.03647069324965	0.845151689135914	1.82623792781781	1.96172126554055	1.20955514921776	0.149047643594949	0.957275830699559	0.363952248258602	1.64870803700870	1.08808732919048	0.0229079843358484	1.43380343234505	1.23758618460867	0.513451103676796	1.43847527157687	0.307890177476780	2.17662587020420	-0.804007559696035	0.915229277613192	1.70477010779053	0.662949959094990	-0.149950067241438	0.0369235020313040	1.27028905923140	1.25627354153595	0.952603991467740	0.0182361451040299	0.583528692154075	1.53191205621324	0.522794782140433	3.27450808968156	0.896541920685918	0.826464332208640	1.85894080244054	0.340593052099510	2.33546840408603	-0.0611851218368856	-0.107903514155071	0.307890177476780	0.789089618354091	-0.519025366555104	0.261171785158595	2.19531322713148	0.167735000522224	0.840479849904095	1.86828448090418	0.289202820549506	0.270515463622231
2.86805807651335	2.12523563865420	1.63469251931325	1.46183446773596	1.09743100765412	1.23291434537685	2.23735978021784	1.76083217857235	2.51299829489514	2.10187644249510	2.76060577418152	2.46627990257695	1.24225802384049	3.01755693193154	2.86338623728153	2.09720460326329	1.86361264167236	2.71388738186333	3.23246153659519	1.46183446773596	1.77017585703599	3.57817763974977	1.55994309160415	2.16261035250875	1.84025344551327	2.18129770943602	2.10654828172692	0.410670640576788	0.662949959094990	1.51322469928597	2.53168565182241	2.41956151025877	2.81666784496334	1.98975230093146	1.22357066691322	2.57840404414060	1.39642871849050	2.45693622411331	1.34036664770868	0.606887888313168	0.279859142085869	1.47584998543142	0.896541920685918	1.34971032617232	2.49898277719968	0.779745939890454	2.14392299558147	2.70921554263152	2.92879198652699	2.23268794098602
3.15771210888610	2.84469888035425	2.17195403097238	2.24203161944966	1.57395860929961	1.59264596622688	6.14768921724997	1.00866606224956	1.55059941314052	3.04558796732245	1.02268157994502	1.36372584386777	1.52724021698142	1.25160170230413	2.65315347184969	1.35905400463595	1.73747298241326	2.11589196019056	1.89631551629509	2.04581437171328	2.19064138789966	1.70477010779053	1.10210284688593	1.62534884084961	2.16728219174056	2.38685863563604	1.00866606224956	1.91967471245418	-0.266746048036902	0.835808010672277	0.345264891331329	0.256499945926776	2.56906036567696	0.466732711358611	0.896541920685918	1.77951953549962	1.51322469928597	1.71878562548598	2.20932874482693	0.985306866090470	-0.528369045018741	0.116344768972220	1.69075459009507	1.78886321396326	1.20021147075412	1.21889882768140	1.21889882768140	2.17195403097238	0.891870081454099	0.966619509163196
10.1701427958457	6.68495072890910	3.99864317061344	2.60176324029969	5.31142999475445	2.76994945264516	2.83535520189062	1.49453734235869	2.18129770943602	0.831136171440458	1.71878562548598	1.80287873165872	3.43802246279521	2.63446611492242	5.60575586635902	3.09697819887246	3.45670981972248	3.00354141423608	7.41842948830462	4.64802882383621	0.214453392840409	4.31632823837710	1.18619595305867	1.64870803700871	3.48474085511340	2.16728219174056	2.68585634647242	2.04114253248146	2.63913795415424	2.91477646883153	2.95215118268608	2.47095174180877	3.24180521505883	3.05493164578609	1.73747298241326	4.46115525456347	0.620903406008623	6.32989094729089	2.20465690559511	0.957275830699559	0.910557438381373	1.06005629379957	2.60643507953151	2.90076095113608	4.43312421917256	1.49453734235869	1.73280114318144	3.48006901588158	2.77462129187698	2.13457931711783
2.98485405730881	2.67651266800879	1.53191205621324	0.588200531385893	4.19486041834982	1.06005629379957	1.91500287322236	0.0275798235676668	0.602216049081349	0.798433296817728	-0.177981102632349	1.00399422301774	0.975963187626833	1.21422698844958	4.55459203919984	1.09275916842230	2.76527761341334	0.957275830699559	1.51789653851779	2.31210920792694	-0.196668459559624	2.03647069324965	0.377967765954058	-0.682539739668753	2.20465690559511	2.00843965785873	0.999322383785926	1.75616033934053	1.81689424935417	2.39620231409967	1.20488330998594	1.60666148392234	2.35882760024513	1.16750859613139	0.761058582963179	2.51299829489514	0.840479849904095	8.42754676237742	-0.229371334182354	0.420014319040426	-0.00979489028688159	-0.285433404964176	0.172406839754042	0.359280409026784	1.03669709764047	0.658278119863172	1.06005629379957	1.33102296924504	0.700324672949539	0.153719482826768
0.583528692154075	2.62045059722696	2.24203161944966	1.12546204304503	3.25114889352247	1.98040862246782	0.0976574120449451	1.44781895004051	-0.00512305105506293	1.16283675689958	1.80287873165872	3.05025980655427	1.37774136156323	1.28430457692686	2.07384540710419	2.31210920792694	2.08786092479965	1.42445975388141	0.331249373635873	1.02735341917684	0.251828106694957	1.23758618460867	0.938588473772285	1.03202525840866	1.62067700161779	0.373295926722240	0.695652833717720	3.19508682274065	0.877854563758643	0.952603991467740	1.52724021698142	2.73724657802243	0.854495367599551	0.775074100658635	1.03202525840866	1.42913159311323	1.01800974071320	2.64848163261788	0.00889246664039268	1.04604077610411	-0.649836865046023	0.616231566776805	0.761058582963179	1.85426896320872	2.15326667404511	-0.271417887268720	0.835808010672277	2.00843965785873	1.47117814619960	0.307890177476780
1.35438216540414	-0.0238104079823372	-0.0424977649096115	0.111672929740401	0.149047643594949	1.48519366389506	0.849823528367732	-0.617133990423293	0.0556108589585782	0.0462671804949410	-0.238715012645991	0.111672929740401	-0.547056401946015	-0.495666170396011	-0.257402369573265	-0.00979489028688159	-0.645165025814205	-0.476978813468737	0.583528692154075	-0.416244903455095	-0.528369045018741	-0.266746048036902	-0.430260421150551	0.368624087490421	-0.719914453523302	-0.542384562714197	-0.177981102632349	-0.775976524305124	-0.537712723482378	-0.355510993441454	0.873182724526825	0.513451103676796	0.237812588999502	-0.0752006395323412	0.363952248258603	-0.0611851218368855	0.0789700551176710	-0.252730530341446	-0.897444344332407	-0.733929971218757	-0.719914453523302	-0.682539739668753	0.326577534404054	0.0369235020313040	0.0836418943494895	-0.640493186582386	-0.112575353386890	0.784417779122272	-0.575087437336927	-0.528369045018741
0.0696263766540339	0.0929855728131268	-0.266746048036902	-0.663852382741479	-1.40667482060063	-0.481650652700555	-0.0985598356914343	-0.687211578900572	-0.444275938846007	0.00422062740857402	-1.17775469824152	-1.30856619673244	-0.878756987405132	-0.280761565732358	-0.332151797282362	-1.01891216435969	-0.537712723482378	-0.733929971218757	0.0976574120449451	-0.640493186582386	-0.598446633496019	-0.701227096596027	-0.299448922659632	-0.855397791246039	0.340593052099510	-0.360182832673273	0.508779264444978	-0.547056401946015	-0.285433404964176	-0.117247192618708	-0.682539739668753	-0.533040884250560	0.242484428231320	-0.841382273550584	-0.799335720464217	-0.855397791246039	-0.262074208805083	0.335921212867691	-0.607790311959656	-0.906788022796044	-0.505009848859648	-0.420916742686914	-0.476978813468737	-0.528369045018741	-0.201340298791442	-0.163965584936894	-0.631149508118749	0.0556108589585780	-0.654508704277842	-1.00489664666423
-0.547056401946015	-0.775976524305124	-1.20111389440061	-0.537712723482378	-0.486322491932374	-0.733929971218757	-0.883428826636951	-0.738601810450576	-0.313464440355088	-0.990881128968777	0.00889246664039255	0.228468910535865	-0.682539739668753	-0.733929971218757	-1.20578573363243	-0.0752006395323415	-0.406901224991459	-0.649836865046023	-0.920803540491500	-0.173309263400531	-0.523697205786922	-0.747945488914213	-0.383542028832366	-1.64026678219156	-0.934819058186955	-0.789992042000580	-0.719914453523302	-0.738601810450576	-0.747945488914213	-0.869413308941495	-0.869413308941495	-0.495666170396011	-1.23848860825516	-0.355510993441455	0.452717193663155	0.209781553608590	-0.187324781095986	-0.589102955032382	-1.19644205516879	-1.37397194597790	-0.729258131986939	-0.598446633496019	-0.916131701259681	-0.645165025814205	-0.701227096596027	-1.33659723212335	-1.61223574680065	-0.537712723482378	-1.04694319975060	-0.663852382741479
-0.472306974236918	-0.953506415114229	-0.612462151191475	-0.322808118818725	-0.673196061205116	-0.509681688091467	-0.981537450505140	-1.18709837670516	-0.818023077391491	0.298546499013143	-0.556400080409652	-0.612462151191475	-0.262074208805083	-0.902116183564225	-0.804007559696035	-0.505009848859648	-0.411573064223277	-0.556400080409652	-0.505009848859648	-0.724586292755120	-0.677867900436935	-0.934819058186955	-1.15439550208243	-0.631149508118749	-1.35061274981881	-1.20578573363243	-0.846054112782403	-1.02825584282333	-1.14037998438697	-0.729258131986939	-0.551728241177834	-0.677867900436935	-0.238715012645991	-1.03292768205514	-1.22914492979152	-0.934819058186955	-0.392885707296003	-0.598446633496019	-1.19177021593698	-0.733929971218757	-0.294777083427813	-0.631149508118749	-0.547056401946015	-0.500338009627830	-0.528369045018741	-0.738601810450576	-0.659180543509660	-0.238715012645990	-0.486322491932374	-1.00022480743241
-0.710570775059665	-1.18709837670516	-0.444275938846007	-1.16373918054606	-0.575087437336926	-0.238715012645991	-0.659180543509660	-0.271417887268720	-0.374198350368729	-0.584431115800564	-0.649836865046023	-0.874085148173314	-0.182652941864168	-0.832038595086947	-0.822694916623310	-0.785320202768761	-1.48609608754154	-0.953506415114229	-0.0752006395323415	0.0322516627994854	-0.439604099614188	-0.206012138023261	-1.06095871744606	-1.20111389440061	-0.561071919641471	-0.117247192618708	-0.472306974236918	-0.196668459559624	-0.631149508118749	-0.248058691109628	-0.434932260382370	-0.649836865046023	-0.369526511136910	-0.210683977255079	-0.696555257364209	-1.07030239590969	-0.939490897418774	-0.883428826636951	-0.388213868064184	-0.916131701259681	-1.13103630592333	-0.878756987405132	-0.444275938846007	-0.285433404964176	-0.715242614291483	-1.17775469824152	-0.476978813468737	-0.369526511136910	-0.808679398927854	-0.350839154209636
0.751714904499543	0.793761457585909	0.676965476790446	1.16283675689958	0.602216049081349	0.335921212867691	0.910557438381374	-0.434932260382370	0.569513174458619	0.462060872126792	-0.210683977255079	-0.0892161572277968	0.611559727544986	-0.911459862027862	0.0836418943494895	0.172406839754042	-0.0424977649096113	-0.0705288003005224	0.242484428231320	0.111672929740401	0.237812588999502	0.957275830699559	0.233140749767683	0.742371226035906	0.630247084472260	-0.229371334182353	0.943260313004103	-0.220027655718716	-0.533040884250559	0.345264891331329	0.340593052099510	-0.229371334182353	0.0462671804949410	-0.0191385687505185	0.0696263766540340	1.42445975388141	-0.00512305105506293	-0.182652941864168	0.205109714376772	-0.476978813468737	0.279859142085869	-0.710570775059665	-0.902116183564225	-0.121919031850527	0.700324672949539	0.574185013690438	0.555497656763163	1.02268157994502	0.247156267463139	0.135032125899493
1.26094538076776	-0.210683977255079	0.144375804363131	-0.262074208805083	-1.13103630592333	0.303218338244961	0.770402261426817	-0.248058691109628	0.499435585981341	0.471404550590429	-0.462963295773281	-0.135934549545982	0.0229079843358482	-0.191996620327805	-0.528369045018741	0.0883137335813082	-0.486322491932374	-0.719914453523301	-0.0705288003005226	-0.210683977255079	0.303218338244961	-1.04694319975060	-0.378870189600547	-0.187324781095986	-0.663852382741479	-0.416244903455096	-0.453619617309644	-0.883428826636951	-0.934819058186955	-0.846054112782403	-0.920803540491499	-0.168637424168713	1.33569480847686	-0.453619617309644	-0.145278228009620	-0.0331540864459743	-0.121919031850527	-1.78042195914611	-1.02825584282333	-0.733929971218757	-1.44872137368700	-0.191996620327805	-0.500338009627830	-0.444275938846007	-0.827366755855128	-0.813351238159673	-0.962850093577866	-0.0518414433732485	-0.771304685073306	-1.62625126449610
-0.177981102632349	-0.374198350368729	-0.761961006609668	-1.05628687821424	-1.19177021593698	-0.673196061205116	-0.299448922659632	-0.752617328146031	-0.481650652700555	-0.766632845841487	-0.481650652700555	-0.897444344332407	-1.22447309055971	-0.593774794264201	-0.813351238159673	-0.771304685073306	-0.827366755855128	-0.659180543509660	-0.505009848859648	-0.696555257364209	-0.364854671905092	-0.490994331164192	-0.682539739668753	-0.981537450505140	-0.990881128968777	-0.154621906473257	-0.238715012645991	-0.944162736650592	-1.00022480743241	-0.724586292755120	-0.229371334182353	-0.182652941864168	-0.579759276568745	-0.659180543509660	-0.453619617309644	-0.322808118818725	-0.327479958050543	-0.682539739668753	-0.799335720464217	-1.20578573363243	-0.860069630477858	-0.0284822472141556	-0.575087437336926	-0.659180543509660	-0.799335720464217	-0.163965584936894	-0.663852382741479	-0.640493186582386	-0.892772505100588	-0.827366755855128
0.541482139067708	0.476076389822248	-1.09833343130060	0.835808010672277	-0.145278228009620	0.704996512181357	0.840479849904095	0.200437875144953	0.480748229054066	0.121016608204038	-0.145278228009620	0.195766035913135	-0.131262710314164	0.0509390197267598	-0.411573064223277	0.775074100658635	-0.0705288003005226	0.0836418943494895	-0.336823636514180	-0.509681688091467	-0.229371334182353	-0.617133990423294	-0.948834575882411	-0.752617328146031	0.237812588999502	-0.579759276568745	0.251828106694957	0.0182361451040299	-0.710570775059665	-0.336823636514180	-0.626477668886931	-0.0378259256777927	-0.771304685073306	-0.668524221973297	-0.593774794264201	0.415342479808607	0.476076389822248	0.480748229054067	-0.551728241177834	-0.0471696041414299	-0.0938879964596156	-0.257402369573265	0.648934441399535	0.340593052099510	0.270515463622231	-0.0144667295186999	-0.420916742686914	0.415342479808607	0.733027547572268	-0.201340298791442
0.606887888313167	-1.14505182361879	-0.322808118818725	-0.159293745705075	-0.673196061205116	-0.490994331164192	-0.378870189600547	-0.976865611273322	-0.467635135005100	-0.920803540491499	-1.27119148287789	-0.472306974236918	-0.374198350368729	-0.990881128968778	-1.50945528370064	-0.874085148173314	-0.902116183564225	-0.364854671905092	-0.0331540864459743	-0.570415598105108	0.391983283649514	-0.472306974236918	-0.654508704277842	-0.958178254346048	-0.761961006609669	-0.476978813468737	-0.710570775059664	-0.719914453523302	-0.420916742686914	-0.575087437336927	0.167735000522223	-0.724586292755120	0.387311444417696	-0.336823636514180	0.205109714376772	-0.0144667295186999	-0.780648363536943	-0.556400080409652	-0.761961006609668	-1.25717596518244	-0.930147218955136	-0.495666170396011	0.191094196681316	0.116344768972219	-0.191996620327805	-1.04694319975060	-0.565743758873289	0.499435585981341	-0.383542028832366	-0.350839154209636
-0.191996620327805	-0.659180543509660	-0.168637424168712	-0.528369045018741	-1.08431791360515	-0.238715012645991	-0.271417887268720	-0.453619617309644	-0.631149508118749	-0.276089726500539	-0.355510993441454	-0.626477668886931	-0.589102955032382	-0.0518414433732485	-0.869413308941495	-1.12636446669152	-0.528369045018741	-0.458291456541462	-0.710570775059664	-0.925475379723318	-0.392885707296003	-0.962850093577866	0.121016608204038	-0.902116183564225	-0.378870189600547	-0.378870189600547	-0.855397791246040	-0.505009848859648	-0.981537450505140	-0.962850093577866	-0.603118472727838	-0.453619617309644	0.261171785158595	-1.36462826751426	-1.60756390756883	0.0742982158858526	-0.430260421150551	-0.369526511136910	-1.02825584282333	-1.00956848589605	-0.383542028832366	-0.280761565732358	-1.34594091058699	-0.832038595086947	-1.12636446669152	-0.621805829655112	-0.878756987405132	-0.888100665868770	-1.04694319975060	-1.10300527053242
-0.0798724787641598	-0.0331540864459744	-0.266746048036902	-0.598446633496019	0.172406839754042	0.0462671804949412	-0.299448922659632	0.0275798235676671	0.0135643058722115	-0.322808118818725	-0.369526511136910	-0.159293745705075	-1.03292768205514	-0.341495475745999	-0.374198350368729	-0.378870189600547	-0.462963295773281	-0.472306974236918	-0.481650652700555	0.0369235020313039	-1.38331562444154	-0.126590871082345	-0.206012138023261	-0.986209289736959	0.214453392840409	-0.285433404964176	-0.294777083427813	-0.149950067241438	-0.472306974236918	-0.486322491932374	-0.509681688091467	0.0369235020313040	0.214453392840409	0.0322516627994856	-0.220027655718716	0.130360286667675	0.116344768972219	0.0229079843358485	-0.710570775059665	-0.747945488914213	-0.533040884250559	-0.191996620327805	0.177078678985860	-0.570415598105108	0.0509390197267598	0.541482139067708	-0.159293745705075	-0.182652941864168	0.354608569794966	-0.238715012645990
0.321905695172236	0.153719482826768	0.335921212867691	0.737699386804087	-0.117247192618708	-0.958178254346048	0.751714904499543	0.424686158272244	-0.210683977255079	-0.271417887268721	-0.304120761891450	-0.542384562714196	-0.505009848859648	-0.420916742686914	-0.229371334182353	0.144375804363131	0.270515463622231	0.0369235020313040	1.81689424935417	0.574185013690438	-0.705898935827846	1.51322469928597	-0.0518414433732485	0.326577534404054	0.434029836735881	-0.177981102632350	-0.107903514155071	-0.308792601123269	-0.453619617309644	-1.08431791360515	0.275187302854050	0.0509390197267595	-0.897444344332407	-0.738601810450576	-0.542384562714196	-0.883428826636951	0.508779264444978	-0.234043173414172	-0.500338009627829	-0.565743758873289	-0.519025366555104	-0.673196061205116	-0.916131701259681	-0.869413308941495	-1.30389435750062	-0.986209289736959	-0.243386851877809	-0.472306974236918	0.583528692154075	-0.841382273550584
0.410670640576788	-0.177981102632350	1.06472813303139	-1.17775469824152	-0.495666170396011	-0.112575353386890	-0.135934549545982	-0.495666170396011	-0.0985598356914339	-0.495666170396011	0.452717193663156	-0.215355816486898	-0.117247192618708	0.0322516627994854	-0.673196061205116	-0.00512305105506318	-0.140606388777801	-0.0565132826050670	-1.15906734131425	-0.631149508118749	-0.733929971218757	-0.551728241177834	-0.439604099614188	-0.850725952014221	-0.425588581918733	-0.336823636514180	-0.673196061205116	-0.542384562714196	0.125688447435856	0.181750518217679	-0.752617328146031	0.00889246664039268	-0.243386851877809	-0.920803540491499	-1.00489664666423	0.181750518217679	-0.0985598356914340	0.0462671804949410	-0.799335720464217	-1.11234894899606	-0.215355816486898	-0.304120761891450	-0.490994331164192	-0.995552968200596	-0.360182832673273	-0.411573064223277	-0.299448922659632	0.0509390197267598	-0.262074208805083	-1.19177021593698
-0.336823636514180	-0.925475379723318	-0.117247192618708	-0.906788022796044	-0.925475379723318	-1.03292768205514	-0.584431115800564	-0.696555257364209	-0.682539739668753	-0.374198350368729	-0.336823636514180	-0.785320202768761	-1.02825584282333	-1.42069033829608	-0.308792601123269	-1.37397194597790	-1.00022480743241	-0.257402369573265	-0.659180543509660	-0.860069630477858	-0.990881128968777	-0.869413308941495	-0.818023077391491	-0.902116183564225	-0.920803540491499	-0.589102955032382	-0.406901224991459	-1.15906734131425	-0.799335720464217	-0.902116183564225	-0.444275938846007	-0.462963295773281	-0.818023077391491	-0.962850093577866	-1.05628687821424	-1.00489664666423	-0.855397791246040	0.153719482826768	-1.17308285900970	-1.29922251826880	-0.383542028832366	-1.17775469824152	-0.547056401946015	-1.31323803596426	-0.313464440355087	0.116344768972220	-0.0238104079823371	0.382639605185877	-0.448947778077826	-0.612462151191475
-0.159293745705075	-0.182652941864168	-0.266746048036902	-0.271417887268720	-0.528369045018741	-0.617133990423293	0.139703965131312	-0.490994331164192	-0.780648363536943	-0.117247192618708	-0.299448922659632	-0.640493186582386	-0.420916742686914	-0.360182832673273	-0.794663881232398	-0.0985598356914340	-0.0611851218368857	-0.794663881232398	0.228468910535865	-0.902116183564225	-0.453619617309644	0.695652833717720	-1.11702078822788	-0.724586292755120	-1.04227136051878	-0.593774794264201	-0.528369045018741	-0.547056401946015	-0.916131701259681	-0.495666170396011	0.761058582963180	0.0462671804949410	0.317233855940417	-0.224699494950535	0.153719482826768	-0.425588581918733	-0.322808118818725	-1.30856619673244	-0.967521932809685	-1.17775469824152	-0.869413308941495	-0.112575353386890	-1.35061274981881	-1.06563055667787	-0.350839154209636	-0.383542028832366	-0.355510993441454	-0.696555257364209	-0.392885707296003	-0.234043173414172
0.00422062740857402	-0.607790311959656	-0.537712723482378	-0.238715012645990	-0.220027655718716	0.256499945926776	0.471404550590429	-0.00512305105506268	0.359280409026784	-0.0284822472141556	-0.874085148173314	-0.724586292755120	0.0742982158858523	0.270515463622231	0.200437875144954	-0.0985598356914340	-0.308792601123269	0.242484428231320	-0.939490897418774	-0.411573064223277	-0.860069630477858	-1.19177021593698	0.840479849904095	-0.304120761891451	-1.09833343130060	0.401326962113151	-0.117247192618708	-1.25717596518244	-0.631149508118749	-0.766632845841487	0.317233855940418	0.121016608204038	-0.00979489028688159	-1.07497423514151	-0.453619617309644	-0.280761565732358	-1.42069033829608	0.0369235020313039	0.0415953412631227	-0.238715012645990	0.219125232072228	-0.733929971218757	0.00889246664039230	-0.691883418132390	0.293874659781325	0.340593052099510	0.317233855940417	0.0322516627994857	0.279859142085869	-0.761961006609669
0.0415953412631226	-0.262074208805083	-0.0752006395323412	-0.771304685073305	-0.140606388777801	-0.729258131986939	0.340593052099510	-0.290105244195995	-0.500338009627830	-0.0938879964596154	-0.262074208805084	-0.972193772041504	-0.836710434318765	-0.738601810450576	0.0602826981903968	-0.206012138023261	-0.757289167377850	-0.0471696041414298	-0.593774794264201	-1.01424032512787	-0.168637424168712	-0.850725952014221	-0.00512305105506293	-0.145278228009620	-0.757289167377850	-0.785320202768762	0.158391322058586	-0.290105244195995	-1.30856619673244	0.0322516627994856	-0.818023077391491	-0.313464440355087	0.163063161290405	-0.654508704277842	-0.332151797282362	0.144375804363131	0.532138460604070	-0.0518414433732485	-0.420916742686914	-0.383542028832366	-0.388213868064184	-0.598446633496019	-1.20578573363243	-0.589102955032382	0.233140749767683	-1.21045757286425	-0.420916742686914	0.177078678985861	-0.476978813468737	0.0135643058722112
0.929244795308648	-0.729258131986939	-0.369526511136910	-0.537712723482378	-0.547056401946015	-0.490994331164192	-1.24316044748698	-0.374198350368729	-0.285433404964176	-0.453619617309644	-0.883428826636951	-1.26184780441425	-0.332151797282362	-1.14505182361879	-0.509681688091467	-1.10767710976424	-1.35995642828244	-0.981537450505140	-0.747945488914213	-0.617133990423293	-0.406901224991458	-1.00022480743241	-0.462963295773281	-0.925475379723318	-0.392885707296003	-0.813351238159673	-1.01424032512787	-0.462963295773281	-0.145278228009620	-0.584431115800563	-0.789992042000580	-0.210683977255079	-0.252730530341446	-0.780648363536943	-1.14505182361879	-0.860069630477858	-0.444275938846007	-0.944162736650592	-0.533040884250560	-0.752617328146031	-0.313464440355088	-0.612462151191475	-0.841382273550584	-0.112575353386890	0.153719482826768	-0.761961006609669	-0.701227096596027	-0.958178254346048	-0.0378259256777927	-0.505009848859648
-0.584431115800564	-0.719914453523302	-1.06563055667787	-0.902116183564225	-0.542384562714196	-0.733929971218757	-0.934819058186955	-0.584431115800564	-0.827366755855128	-0.747945488914213	-1.11702078822788	-0.846054112782402	-1.02825584282333	-0.561071919641471	-0.434932260382370	-0.743273649682394	-0.327479958050543	-0.313464440355087	-0.846054112782402	-0.771304685073306	-0.808679398927854	-0.369526511136910	-0.537712723482378	-0.860069630477858	-0.360182832673273	-0.420916742686914	-0.294777083427813	-0.906788022796044	-1.34594091058699	-0.434932260382370	-0.537712723482378	-0.841382273550584	-0.897444344332407	-0.785320202768761	-0.411573064223277	-0.131262710314164	-1.29455067903698	-0.346167314977817	-0.411573064223277	-0.392885707296003	-0.719914453523302	-0.673196061205116	-0.575087437336926	-0.318136279586906	-0.808679398927854	-0.280761565732358	-1.11234894899606	-0.238715012645991	-1.11702078822788	-0.939490897418774
-0.855397791246039	-0.841382273550584	-0.846054112782402	-0.953506415114229	-0.705898935827846	-0.930147218955136	-0.733929971218757	-0.925475379723318	-0.953506415114229	-0.892772505100588	-0.892772505100588	-0.869413308941495	-0.892772505100588	-0.934819058186955	-0.944162736650592	-0.944162736650592	-0.925475379723318	-0.827366755855128	-0.780648363536943	-0.846054112782402	-0.785320202768761	-0.944162736650592	-0.888100665868769	-0.874085148173314	-0.827366755855128	-0.766632845841487	-0.892772505100588	-0.822694916623310	-0.902116183564225	-0.813351238159673	-0.902116183564225	-0.855397791246039	-0.920803540491499	-0.934819058186955	-0.897444344332406	-0.850725952014221	-0.645165025814205	-0.687211578900572	-0.799335720464217	-0.906788022796044	-0.766632845841487	-0.902116183564225	-0.911459862027862	-0.878756987405132	-0.743273649682394	-0.855397791246039	-0.972193772041503	-0.719914453523302	-0.869413308941495	-1.00489664666423
-0.733929971218757	-0.715242614291483	-0.388213868064184	-1.11702078822788	-0.434932260382370	-0.939490897418773	-0.761961006609669	-0.920803540491499	-0.827366755855128	-1.00489664666423	-1.08898975283697	-0.514353527323285	-0.888100665868770	-0.640493186582386	-0.444275938846007	-0.649836865046023	-0.430260421150551	-0.533040884250560	-0.691883418132390	-0.505009848859648	-0.476978813468737	-0.962850093577866	-1.25717596518244	0.228468910535865	-1.44872137368700	-0.201340298791442	-0.775976524305124	-1.18709837670516	-0.542384562714196	-0.631149508118749	-0.500338009627830	-1.16841101977788	-0.355510993441454	-0.916131701259681	-0.682539739668753	-0.360182832673273	-0.00512305105506293	-0.528369045018741	-0.224699494950535	-0.691883418132390	-0.561071919641471	1.25160170230413	0.261171785158595	-1.19177021593698	-0.182652941864168	-0.159293745705075	-0.0378259256777929	-1.02825584282333	-0.196668459559624	0.102329251276764
-0.878756987405132	-1.05628687821424	-0.322808118818725	-0.481650652700555	-0.0845443179959783	-0.930147218955136	-0.556400080409652	-0.149950067241438	-1.30856619673244	-0.789992042000580	-0.0752006395323413	-1.45339321291881	-0.210683977255079	-0.860069630477858	-0.986209289736959	-1.20111389440061	-1.30389435750062	-0.290105244195995	-0.416244903455095	-1.35528458905062	-0.0518414433732483	-0.416244903455096	-0.738601810450576	-0.584431115800563	-0.453619617309644	-0.196668459559624	-0.182652941864168	0.181750518217679	-0.631149508118749	-0.911459862027862	0.00422062740857402	-0.528369045018741	-0.388213868064184	-0.243386851877809	-0.327479958050543	-0.229371334182354	-1.03759952128696	-0.551728241177834	-1.19644205516879	-0.855397791246039	-1.71501620990065	0.0275798235676668	-0.0238104079823370	-0.967521932809685	-0.640493186582386	-0.836710434318765	-1.42069033829608	-0.990881128968777	-0.789992042000580	-0.397557546527821
0.0836418943494895	0.195766035913135	1.08808732919048	-0.201340298791442	-0.0518414433732485	0.592872370617712	0.219125232072228	-0.500338009627830	-0.925475379723318	-0.635821347350568	-0.210683977255079	-0.0938879964596156	-0.990881128968777	-0.149950067241438	-0.360182832673273	-0.112575353386890	0.541482139067708	-0.0518414433732485	-0.939490897418774	-0.336823636514180	-0.761961006609668	-1.05628687821424	-0.126590871082345	0.0649545374222154	-0.131262710314164	-0.420916742686914	0.704996512181357	0.303218338244961	0.0275798235676671	-0.673196061205116	0.0602826981903968	-0.220027655718716	-0.248058691109628	0.0509390197267598	-0.168637424168712	0.335921212867691	-0.238715012645990	0.270515463622231	-0.0611851218368856	-0.434932260382370	0.121016608204038	-0.332151797282362	-1.04694319975060	0.256499945926776	-0.509681688091467	0.410670640576788	0.191094196681316	0.237812588999502	0.163063161290405	-0.173309263400531
-0.248058691109628	-0.729258131986939	-0.378870189600547	-0.575087437336927	-0.0518414433732487	-0.687211578900572	-0.855397791246039	-1.04227136051878	-0.855397791246040	-0.967521932809685	-1.41134665983245	-0.107903514155071	-1.06095871744606	-1.03759952128696	-0.743273649682394	-0.836710434318765	-0.486322491932374	-0.565743758873289	-0.322808118818725	-0.224699494950535	-1.07030239590969	-0.318136279586906	-0.626477668886931	-0.916131701259681	-1.10767710976424	-1.06563055667787	-0.0845443179959784	-0.163965584936894	-0.416244903455095	-1.08898975283697	-0.383542028832366	-0.888100665868770	-0.332151797282362	-1.06095871744606	-0.103231674923253	-0.687211578900572	-0.519025366555104	-0.378870189600547	-0.649836865046023	-0.729258131986939	-0.691883418132390	-0.388213868064184	-0.663852382741479	-1.05628687821424	-0.299448922659632	-1.14972366285061	-1.25250412595062	-0.673196061205116	-0.285433404964176	-0.626477668886931
1.20488330998594	1.11144652534957	0.345264891331329	0.462060872126792	-0.121919031850527	-0.0985598356914341	1.60198964469052	-0.0518414433732485	1.25627354153595	0.508779264444978	0.00889246664039268	-0.533040884250559	0.522794782140433	-0.350839154209636	0.191094196681316	-0.112575353386890	-0.355510993441454	-0.640493186582386	1.50388102082233	0.952603991467740	0.943260313004104	1.30299193385413	0.611559727544986	0.695652833717720	0.994650544554107	1.65805171547234	1.77484769626781	1.52724021698142	0.527466621372252	-0.0191385687505185	0.293874659781324	0.480748229054066	-0.425588581918733	-0.967521932809685	-0.416244903455096	0.0462671804949410	1.20021147075412	0.508779264444978	-0.224699494950535	-0.0424977649096115	0.00422062740857402	0.485420068285885	0.186422357449498	-0.257402369573265	0.625575245240442	0.186422357449498	-0.304120761891450	-0.0565132826050671	-0.140606388777801	-0.467635135005100
-0.0798724787641598	-0.191996620327805	-1.13570814515515	-0.565743758873289	-0.542384562714197	-0.556400080409652	-0.406901224991458	-0.715242614291483	-0.266746048036902	-0.495666170396011	-0.696555257364209	-0.392885707296003	-0.687211578900572	-0.687211578900572	-0.584431115800564	-0.818023077391491	-1.30389435750062	-0.187324781095986	-0.897444344332407	-1.18709837670516	-0.439604099614188	-0.677867900436935	-0.341495475745999	-0.318136279586906	-0.813351238159673	-0.173309263400531	-0.780648363536943	-0.266746048036902	-1.28053516134153	-0.598446633496019	-0.696555257364209	-0.103231674923253	-0.673196061205116	-0.547056401946015	-1.40200298136881	-0.990881128968777	-1.03292768205514	-0.519025366555104	-0.294777083427813	-0.322808118818725	-1.28987883980516	-1.24783228671880	-0.785320202768761	-1.18242653747334	-0.631149508118749	-0.715242614291483	-0.528369045018741	-0.883428826636951	-0.154621906473257	-0.724586292755120
CATEGORY SORTING
CONDITIONS: 'instrument1'	'instrument2'	'instrument3'	'instrument4'	'instrument5'	'instrument6'	'instrument7'	'instrument8'	'instrument9'	'fruits1'	'fruits2'	'fruits3'	'fruits4'	'fruits5'	'fruits6'	'fruits7'	'fruits8'	'fruits9'	'animal1'	'animal2'	'animal3'	'animal4'	'animal5'	'animal6'	'animal7'	'animal8'	'animal9'	'mineral1'	'mineral2'	'mineral3'	'mineral4'	'mineral5'	'mineral6'	'mineral7'	'mineral8'	'mineral9'	'sport1'	'sport2'	'sport3'	'sport4'	'sport5'	'sport6'	'sport7'	'sport8'	'sport9'	'tool1'	'tool2'	'tool3'	'tool4'	'tool5'
DATA
0.723683869108631	0.0415953412631232	0.0415953412631228	0.354608569794966	1.26094538076776	-0.271417887268720	-0.439604099614188	-0.542384562714196	-0.612462151191474	0.863839046063188	-0.112575353386889	-0.177981102632349	-0.346167314977817	-0.799335720464216	0.929244795308648	-0.201340298791442	0.191094196681317	-0.0518414433732479	0.116344768972220	-0.173309263400530	-0.154621906473256	-0.0284822472141552	0.452717193663155	0.233140749767684	-0.673196061205115	-1.06563055667787	-0.182652941864167	-0.126590871082345	-0.724586292755119	-0.346167314977817	-0.0424977649096107	0.532138460604071	0.107001090508583	0.0415953412631230	0.195766035913135	-0.0144667295186994	0.0556108589585789	0.532138460604071	0.209781553608591	-0.266746048036901	-0.0471696041414292	0.219125232072228	-0.635821347350567	-0.846054112782402	-0.234043173414172	0.448045354431337	-0.350839154209635	-0.570415598105107	-0.206012138023260	0.153719482826768
-0.607790311959656	-1.04227136051878	-0.514353527323285	-0.210683977255079	0.00422062740857489	0.359280409026785	-1.21045757286425	-0.448947778077825	-0.397557546527821	-0.173309263400530	-0.789992042000579	-0.0611851218368852	-0.462963295773280	-0.187324781095986	-0.406901224991458	-0.892772505100587	-1.05161503898242	-0.640493186582385	-0.458291456541462	-1.04694319975060	-0.472306974236918	-0.168637424168712	-0.444275938846006	-0.257402369573264	-1.21045757286425	-0.439604099614188	-0.276089726500538	-0.551728241177833	-0.528369045018740	-0.761961006609668	-0.341495475745998	0.0462671804949415	-0.0892161572277963	-1.08898975283697	-0.290105244195994	-1.05628687821424	-1.31790987519608	-0.789992042000579	-1.04227136051878	-0.145278228009619	-0.0798724787641592	-0.430260421150550	-1.20111389440061	-0.860069630477857	-0.631149508118748	-0.743273649682393	-0.369526511136909	-0.327479958050542	-0.617133990423293	-0.336823636514180
-0.341495475745998	-0.262074208805083	-0.481650652700555	-0.626477668886930	0.107001090508583	0.648934441399535	-0.677867900436934	-0.911459862027861	-0.738601810450575	-0.257402369573264	-0.495666170396010	-0.360182832673272	-0.159293745705075	0.107001090508583	-0.145278228009619	-0.579759276568744	-1.07030239590969	-0.953506415114228	-0.0985598356914335	-0.163965584936893	-0.822694916623309	-0.593774794264200	-0.322808118818724	-0.794663881232397	-1.16373918054606	-0.490994331164192	-1.11702078822788	-0.934819058186954	-0.149950067241438	-0.140606388777800	-0.149950067241437	-0.920803540491498	0.349936730563147	-0.579759276568744	-1.22914492979152	-0.364854671905091	-0.257402369573264	-0.0284822472141551	-0.206012138023260	-0.0705288003005220	0.219125232072228	-0.252730530341446	-1.31323803596426	-0.561071919641470	-0.654508704277841	-0.832038595086946	-0.500338009627829	0.0696263766540344	-0.458291456541462	-0.617133990423293
-0.196668459559623	0.242484428231321	-0.579759276568744	-0.346167314977817	-0.383542028832365	-0.598446633496018	0.789089618354091	-0.626477668886930	0.583528692154075	0.354608569794966	0.177078678985861	0.0556108589585786	-0.766632845841486	-0.0752006395323408	-0.715242614291482	-0.729258131986938	-0.855397791246039	-0.224699494950534	0.359280409026785	-0.476978813468736	0.0976574120449456	-0.280761565732357	-0.402229385759639	-0.827366755855127	-0.163965584936893	-0.201340298791442	0.0836418943494900	-0.467635135005099	-0.453619617309643	0.345264891331329	-0.416244903455095	-0.0191385687505180	-0.453619617309643	-0.827366755855127	-0.434932260382369	-0.444275938846006	0.223797071304047	0.0369235020313045	0.107001090508583	0.195766035913136	-0.925475379723317	-0.0985598356914336	-0.976865611273321	-0.561071919641470	-0.0892161572277963	0.186422357449498	0.265843624390414	-0.0938879964596151	-1.04694319975060	-0.719914453523301
-0.0424977649096107	0.107001090508583	0.0742982158858531	0.0883137335813086	0.135032125899494	-0.635821347350567	-1.75239092375520	-0.598446633496018	-0.710570775059664	-0.930147218955136	-0.0565132826050663	-0.832038595086946	-0.378870189600546	-0.308792601123268	-0.196668459559623	-1.18242653747334	0.0883137335813083	-1.26184780441425	-0.0378259256777923	-0.547056401946014	-1.04694319975060	-0.346167314977817	-0.603118472727837	-0.350839154209635	-0.724586292755119	-0.332151797282361	-1.21045757286425	-1.02825584282333	-0.294777083427813	0.415342479808607	-1.50945528370064	-0.0892161572277963	-1.02358400359151	-1.16841101977788	-0.00512305105506243	-0.495666170396010	-0.528369045018740	0.359280409026784	-0.533040884250559	-0.897444344332406	-0.542384562714196	-0.495666170396010	-0.677867900436934	-1.22914492979152	-0.411573064223276	-0.542384562714196	-0.332151797282361	-0.360182832673272	0.434029836735882	-0.360182832673272
1.15816491766776	0.382639605185877	-0.0471696041414294	0.667621798326809	0.0976574120449455	1.60198964469052	-0.841382273550583	-0.0705288003005220	-0.369526511136909	0.331249373635873	0.845151689135914	0.410670640576789	-0.149950067241438	0.363952248258603	0.527466621372252	-0.761961006609668	0.195766035913135	-0.682539739668752	1.54592757390870	-0.439604099614188	-0.294777083427813	0.177078678985861	-0.262074208805083	0.279859142085869	-0.682539739668752	0.630247084472260	-0.0378259256777922	0.429357997504063	0.578856852922256	-0.304120761891450	-0.103231674923252	1.15349307843594	-0.0752006395323407	-0.551728241177833	0.728355708340450	-1.01891216435969	0.167735000522224	-0.257402369573264	-0.561071919641470	0.616231566776805	-0.191996620327804	-0.290105244195994	-0.177981102632349	-0.206012138023260	-0.262074208805083	-0.584431115800563	-0.383542028832365	-0.766632845841486	-0.145278228009619	-0.906788022796043
0.648934441399535	1.52724021698142	0.807776975281366	1.31233561231777	0.873182724526825	2.34481208254967	0.873182724526825	0.975963187626833	-0.0144667295186994	0.756386743731361	1.59264596622688	0.261171785158595	1.95704942630873	2.38685863563604	-0.168637424168712	0.887198242222281	0.564841335226801	0.405998801344970	1.65805171547234	0.186422357449498	0.966619509163196	1.23758618460867	2.72323106032697	0.994650544554107	0.695652833717720	1.91967471245418	-0.556400080409652	1.50388102082233	1.53191205621324	0.420014319040426	1.16283675689958	2.52701381259059	0.177078678985861	1.19086779229049	0.891870081454099	1.04136893687229	0.181750518217680	1.38241320079505	0.695652833717721	0.896541920685918	0.167735000522224	0.289202820549506	0.167735000522224	0.205109714376772	0.541482139067708	0.527466621372252	0.980635026858652	0.448045354431337	2.31678104715876	2.04114253248146
-0.906788022796043	-1.11234894899606	-0.677867900436934	-0.406901224991458	-0.981537450505139	-0.724586292755119	-1.14972366285061	-0.103231674923252	-0.645165025814204	-0.925475379723317	-1.19177021593697	-0.860069630477857	-0.430260421150550	-0.556400080409652	-1.17308285900970	-0.818023077391490	-0.135934549545982	-1.33659723212335	-0.673196061205115	-0.789992042000579	-0.752617328146031	-0.336823636514180	-1.01891216435969	-0.729258131986938	-0.304120761891450	-0.341495475745998	-0.266746048036901	-0.584431115800563	-0.0658569610687035	-1.00022480743241	-0.649836865046023	-0.238715012645990	-0.0331540864459736	-0.733929971218756	-0.818023077391490	-0.864741469709676	-1.00956848589605	-0.523697205786922	-1.12636446669151	-0.350839154209635	-1.09366159206878	-0.934819058186954	-0.472306974236918	-0.612462151191474	-0.383542028832365	-1.00956848589605	-0.505009848859648	-1.22914492979152	-0.528369045018740	-0.584431115800563
1.38708504002687	0.910557438381373	0.508779264444978	0.326577534404055	0.606887888313168	0.476076389822248	0.214453392840409	1.27028905923140	0.420014319040426	0.541482139067708	0.181750518217680	0.938588473772285	-0.453619617309643	0.163063161290405	0.686309155254083	0.275187302854051	0.616231566776805	0.107001090508583	0.555497656763163	-0.149950067241438	-0.0611851218368851	-0.505009848859648	0.625575245240442	1.08341548995866	1.03202525840866	1.69542642932689	0.877854563758644	1.89631551629509	2.50832645566332	0.606887888313168	-0.710570775059664	1.07874365072684	1.48519366389506	0.214453392840410	-0.626477668886930	0.0369235020313044	1.25160170230413	0.312562016708598	0.0696263766540341	0.111672929740401	0.826464332208639	0.578856852922256	-0.206012138023260	0.742371226035906	0.191094196681317	-0.0892161572277966	0.359280409026785	-0.804007559696035	-0.682539739668752	0.396655122881333
-0.341495475745998	-0.360182832673272	-0.500338009627829	-0.598446633496018	-0.533040884250559	0.714340190644995	-0.313464440355087	-0.224699494950534	-0.813351238159672	-0.505009848859647	-0.392885707296002	-0.392885707296002	-0.607790311959656	-0.719914453523301	0.415342479808607	-0.168637424168712	-0.0798724787641592	-0.257402369573264	-0.0331540864459739	-0.584431115800563	-0.0191385687505183	-0.874085148173313	-0.341495475745998	0.209781553608591	0.0322516627994858	-0.612462151191474	0.508779264444978	0.0976574120449456	-0.201340298791442	-0.519025366555103	-0.836710434318765	-0.182652941864167	0.807776975281366	0.714340190644995	0.0836418943494900	-0.500338009627829	-0.346167314977817	-0.565743758873289	0.0462671804949417	-0.0892161572277963	-0.733929971218757	-0.696555257364208	-0.107903514155071	-0.280761565732357	-0.271417887268720	0.0929855728131272	-0.570415598105107	0.0742982158858528	-0.621805829655111	-0.224699494950534
-0.00979489028688109	-0.0518414433732480	0.0696263766540344	0.317233855940418	-0.715242614291482	0.0275798235676673	-0.392885707296002	-0.434932260382369	-0.369526511136909	-0.355510993441454	-0.719914453523301	-1.07964607437333	-0.533040884250559	-0.411573064223276	-0.967521932809684	-0.766632845841486	-0.612462151191474	-1.39265930290517	-0.266746048036901	-0.402229385759639	-0.869413308941494	-1.27586332210971	-0.827366755855127	-0.874085148173313	-1.16373918054606	-1.23381676902334	-1.32725355365971	-0.743273649682393	-1.24783228671880	-0.551728241177833	-0.668524221973297	-1.03292768205514	-0.318136279586906	-0.789992042000579	-0.434932260382369	-0.308792601123268	0.0322516627994861	-0.397557546527821	-0.874085148173313	-0.215355816486897	-0.668524221973297	-1.51412712293245	-0.509681688091466	-0.841382273550583	-0.799335720464216	-1.43937769522336	-0.117247192618708	-0.892772505100587	-0.505009848859648	-0.785320202768761
-0.561071919641470	-0.285433404964176	-0.121919031850526	-0.206012138023260	-0.528369045018740	0.0275798235676673	-0.448947778077825	-0.668524221973297	-0.617133990423293	-0.411573064223276	-0.528369045018740	-0.402229385759639	0.0883137335813085	-0.761961006609668	-0.757289167377849	-0.402229385759639	-0.271417887268720	-0.481650652700555	-0.832038595086946	-0.682539739668752	-0.112575353386889	-0.789992042000579	-0.621805829655111	-0.981537450505139	-0.519025366555103	-0.691883418132390	-0.519025366555103	-0.972193772041502	-1.12169262745970	-0.832038595086946	-0.533040884250559	-0.547056401946015	-0.238715012645990	-0.944162736650591	-0.584431115800563	-0.691883418132389	-0.860069630477857	-0.388213868064184	-0.962850093577865	0.177078678985861	-1.36930010674608	-0.808679398927853	-1.09833343130060	-1.09833343130060	-0.509681688091466	-1.48609608754154	-0.855397791246039	-1.24783228671880	-0.733929971218756	-0.869413308941494
0.233140749767684	0.0649545374222156	-0.523697205786922	-0.168637424168712	0.345264891331329	0.158391322058587	-0.0938879964596148	0.377967765954059	-0.841382273550583	-0.453619617309643	0.223797071304046	0.373295926722240	-0.154621906473256	0.130360286667675	0.606887888313168	-0.430260421150551	0.00889246664039317	-0.355510993441454	0.298546499013143	0.457389032894974	-0.182652941864167	-0.570415598105107	-0.476978813468736	0.429357997504063	-0.0378259256777924	0.536810299835890	0.0742982158858528	0.789089618354091	0.648934441399535	0.793761457585909	-0.0191385687505183	0.438701675967700	-0.168637424168712	-0.785320202768761	0.0135643058722120	-0.654508704277841	0.522794782140434	-0.444275938846006	-0.252730530341446	-0.168637424168712	-1.09833343130060	0.340593052099510	-0.121919031850526	-0.0658569610687036	-0.163965584936893	-0.149950067241437	-1.37864378520972	-0.467635135005099	-0.383542028832365	-0.818023077391490
[truncated: 52 more rows]
[truncated: 4 more columns]
