# Supplementary material for: Neuronal tuning and population representations of shape and category in human visual cortex
Source: Nat Commun. 2024 May 30;15:4608. doi: 10.1038/s41467-024-49078-3 (PMC11139926; doi:10.1038/s41467-024-49078-3)
Supplement: Supplementary file 3 — Source Data [file 41467_2024_49078_MOESM3_ESM.zip › Source data/Figure_3B_4A-LFP.txt]

----------------------------------------------------------------------------------------------------------------ARRAY 1----------------------------------------------------------------------------------------------------------------------------------------------------------------------------------------------------------------------------------------------------------------------------------------…
DIMENSIONS: CHANNELS X CONDITIONS
SHAPE SORTING
CONDITIONS: 'Shape 6'	'Shape 6'	'Shape 6'	'Shape 6'	'Shape 6'	'Shape 6'	'Shape 1'	'Shape 1'	'Shape 1'	'Shape 1'	'Shape 1'	'Shape 1'	'Shape 5'	'Shape 5'	'Shape 5'	'Shape 5'	'Shape 5'	'Shape 5'	'Shape 2'	'Shape 2'	'Shape 2'	'Shape 2'	'Shape 2'	'Shape 2'	'Shape 3'	'Shape 3'	'Shape 3'	'Shape 3'	'Shape 3'	'Shape 3'	'Shape 8'	'Shape 8'	'Shape 8'	'Shape 8'	'Shape 8'	'Shape 8'	'Shape 4'	'Shape 4'	'Shape 4'	'Shape 4'	'Shape 4'	'Shape 4'	'Shape 7'	'Shape 7'	'Shape 7'	'Shape 7'	'Shape 7'	'Shape 7'	'Shape 9'	'Shape 9'
DATA
1.07394140970047	0.741072065719788	1.08828632506993	0.174274365314225	0.602489335455118	-0.187521224429634	0.346441528016917	0.0483040257537814	0.754050742119170	0.467835057500553	0.418556719817465	-0.0744919748374805	1.07673196587296	0.917835518665181	0.0145078580273006	0.481630631071397	0.0161741600837945	1.76931858932469	-0.124168620010543	0.252492224431928	0.194483048704575	0.335809532827067	0.319251581352839	0.612758724557451	0.528597844169648	0.831761272182441	0.475682649426903	0.782722566962814	0.678086489791552	0.171607553571696	0.917697638767111	0.990578365070837	0.746936637633639	0.555561113324820	0.100400541875845	0.448021621484968	0.315745856415469	1.23188932483126	1.07689464729287	0.417449873578815	0.395883686668540	0.437815951929181	0.227550870263890	0.275454111682333	0.411083932015674	-0.149724412867363	0.646075397206471	0.151401210901049	-0.611508114907809	-0.177763837943269
0.281331362883609	0.732326120136495	0.660542950602690	0.660861162027965	0.361850766394804	-0.223349783252763	0.204424416740002	-0.0930970943685788	0.201032882417532	-0.279734547064798	0.901241059386281	0.276392102584421	0.368835958100184	-0.350107268300488	0.781937243831327	0.560134631501948	1.07554278129412	0.491077324830886	0.381494592665562	0.271106903613551	0.587204210366620	0.427522762144746	0.222870875249690	0.713947680681904	0.508470589721409	0.294426452507884	0.412334574725260	0.422127584827401	-0.173866575349746	-0.263090176629928	0.662287229343176	0.567276076751374	1.10266073518827	0.0718795622719452	0.275057210771630	0.0161133037056842	1.00913024139832	1.23910470209067	0.571856849105501	0.160867877806090	0.758878809362536	0.934566883203628	-0.442709306913490	0.914546023195766	0.404634928048466	-0.311193296907613	-0.162531600503808	-0.0384497539737197	-0.797016619444028	-0.275863404340234
0.132015278815603	0.217854651302362	-0.104593811592211	-0.182324111260191	1.09075904474545	-0.468102549298120	0.163162391403992	0.114418513229252	0.170923487691756	-0.128307588523162	-0.281071837018219	-0.105345203858149	1.43484625662769	1.14158556497164	-0.143017314441858	0.968377709138719	-0.436784600117800	0.180643046275695	0.190506132082446	-0.772414205130403	-0.351716422121910	0.380062765926424	-0.114544440969449	-0.145030402011985	-0.138630695543778	0.321914960911231	-0.425147273284632	-0.158709320653184	0.128659273807876	-0.276508015624925	0.0868799524518031	0.711068038276726	0.0725452080556491	0.500648976796014	-0.782593643826784	-0.177412736756858	-0.239610763033856	-0.304325677699604	-0.358950192692786	-0.593712884044038	-0.301585213037089	0.155461885280654	0.479168916139708	0.0218064099358414	1.06437788349664	-0.257419379334063	-0.0739949845841890	-0.176260899121830	-0.408812685478300	0.0388638593063975
0.0360088194338757	0.226934829624636	0.246384360754378	0.136064652010010	-0.0324160573584749	-0.403253682524052	-0.168755900981509	-0.312496271672093	0.111069297429073	-0.258422222270413	0.340665230739978	-0.120428430959900	0.000799997955538265	-0.416058983672997	0.193972515982619	-0.0996595798255898	0.510063889239990	-0.114409644645137	0.0991809279408546	-0.147664148871226	0.276627604009058	0.0907913718712159	0.0712674706051620	0.261185175869039	0.0267468548625803	0.299884672866899	-0.0343953622837379	0.391692749416764	-0.222187951050379	-0.563528989868157	-0.113037368308168	0.224195262300860	0.480490981611483	-0.180603123240960	-0.0544004450751843	-0.286261264711816	0.0767215447531584	0.185285209419356	0.188763839965953	-0.408601833036581	0.0380985942847605	0.309813130063850	-0.754033532095154	-0.206808412596142	0.158402143526283	-0.316051193505132	-0.388882490370110	-0.484338448972511	-0.898404714608109	-0.500021729187124
2.01409951012225	2.24944415602397	1.68039042384458	2.18045357246906	1.03608606987519	1.40674160067946	0.514222771143052	0.839206450789181	0.928491210490881	-0.0949904126240750	1.22431639353381	0.967147898554393	2.82280970864237	1.56471735188800	1.87899141352258	0.953820585633474	1.36571304159307	1.44262349251394	0.606300933788038	0.838664231986419	1.42899760945069	1.34288848092242	1.05663429627310	1.75447207182121	0.888299637730447	1.36180759581732	2.22034575905644	0.916643346330832	1.01490679496866	0.384570187832515	1.43948500380980	1.25619835719331	1.30525913258938	1.63235735417902	1.06796795277192	1.88169444946642	1.10832286332481	0.788744731775482	0.514021556080184	0.758111353008971	1.80992057068515	0.821593652626686	0.381168862425177	0.922869564574098	0.643436986881040	0.701534646621608	0.667691698113304	1.14555731394384	-0.424735683820926	0.234440823527847
-0.198867886067966	-0.448807664860165	-0.329775226554205	-0.542975783372004	0.419236182103034	-0.636207596496012	-0.0713927090608280	-0.219839637545983	-0.416004460402885	0.0545900124120005	-0.147227493305924	-0.144554432420372	-0.243984917564501	-0.458182809578111	-0.406286837907855	-0.253407097256907	-0.0905107326113959	0.00630353264528570	-0.160661935001503	-0.634766320746670	-0.307607749997099	0.190361011428934	0.116063737604330	0.222940687891764	0.289947262805140	0.327605432577098	0.465314572484403	-0.0570632952406485	-0.593236426556910	-0.292238674522591	-0.0245504688735742	-0.0888634580641662	-0.0186945297057864	-0.137725216089954	-0.717611673478632	-0.586619270309358	-0.259073559973105	-0.114347742552600	-0.114437486324914	-0.298957156763408	-0.0681602360723222	-0.291339641822347	-0.703072847641673	-0.395735185797725	-0.763609253476647	-0.888924517138741	-0.535074667556416	-0.560372699509830	-0.692729961212776	-0.424918858559293
-0.0102666801807251	0.455533579228271	0.815982268716390	0.497900330430196	0.415758627498547	-0.325987116239442	0.317396822999868	-0.258781051706591	0.0947584914563086	0.0446974117823886	0.612482547292504	0.288701087592411	0.350627788030816	-0.367659152547236	0.625055386941329	0.533417106871010	0.919183345591963	0.457017167897863	0.363876283961508	0.123907802578673	0.579959476994280	0.372950021336484	0.556348397404276	0.849587778894183	0.418309292579994	0.193207570277352	0.150460644927184	0.312144583057042	-0.269891380483949	-0.423564552287886	0.645309824072548	0.382107863095259	0.911052818821310	-0.0835282144803559	0.472382011029964	-0.167128021752585	1.07441707905037	0.887958719888523	0.630061339195307	0.0634947270894232	0.766467903658658	0.951547366796099	-0.496687233776030	0.626684992357667	0.324659251689726	-0.444793678011732	-0.0236102128793432	0.0429424238057638	-0.759898934044831	-0.146880814697916
0.230996082881870	-0.289018175664527	-0.0501522395529257	-0.363687547827610	-0.180816325272282	-0.679551653260944	-0.179625672958547	-0.667987328498852	0.168689477134864	0.116845814819562	-0.262880439811446	-0.140983288774516	-0.0846598744953142	-0.305426328547112	-0.331424530499348	-0.548236930094093	-0.334632375512592	-0.0420622118081460	-0.217004316392959	-0.521503541046732	0.0188999225620370	-0.427035844743569	-0.00786800735703318	0.678373676585409	-0.160911076113568	-0.000811455912431599	-0.139977387356886	0.0499945258288467	-0.287518739753000	-0.612798440145709	-0.188541924807169	-0.388703245055424	0.0356516351305731	-0.512717280739626	-0.365067220493383	-0.331131906924146	-0.0866751459279816	0.0673495054335905	0.308896568838122	-0.633516399766774	-0.361400502918217	-0.0409636701292896	-0.393493459303886	-0.346715543858731	-0.362432271295970	-0.799067652209327	-0.613375373399584	-0.760449482149738	-0.950260631214286	-0.607823017267662
-0.398332402094000	0.270180163945123	-0.564101343219629	-0.776454352929432	-0.101870924814053	-0.772477537844307	-0.213172548901387	-0.374346942369371	-0.520906008520685	-0.567723801165099	-0.120233065128689	-0.365243054514879	-0.111174786354013	-0.219325427550572	-0.226499122819655	-0.565034324029205	-0.353978343479603	-0.235261440369444	-0.0992796997845306	-0.101836534581096	-0.418678670574984	0.0636983202189381	0.539659540223606	0.232518588000592	-0.518405905599122	0.0370575304861097	-0.159965062037565	-0.301169863981647	-0.470955069885863	-0.221447879810203	-0.658183359869721	-0.191318296143565	-0.595166487202568	-0.601662491598312	-0.896660919043709	-0.833635855724940	-0.571509046969270	-0.313395303642903	-0.909676907840983	-0.789890636296179	-0.735569859445388	-0.789482522899269	-0.744152736134227	-0.834612658504715	-0.899536143305434	-0.612323240316914	-0.567933716198528	-0.778652833763099	-1.17024680467227	-0.499055478552906
0.154074118131645	0.384431203398581	0.529049398597931	0.565510982691752	0.472198389645491	-0.408294325070339	-0.0231414443109826	-0.263267136720134	0.167611602612814	-0.0757399136283341	0.596961646162622	0.338921033695932	0.357729583430503	-0.514407463947392	0.616819216870705	0.305634023973747	0.598566969938246	0.154968529351832	0.592078132654439	0.00660918435171086	0.399407268580259	0.285569760631585	0.381081604558810	0.333289299435951	0.412134987989142	0.343025506703897	0.553210523991036	0.518920383644324	-0.349077312533310	-0.393123876748910	0.598565888744223	0.724737809834420	0.921534843623574	-0.158922766256605	0.135119435699740	-0.394426483062447	0.501791388062423	0.884741487954369	0.367543074596633	-0.158762761445472	0.346458866335583	0.543122499175613	-0.580482310794974	0.140981693678648	0.364532322710752	-0.429225148499466	-0.239473800295028	-0.135622704063881	-0.923813414192528	-0.200988210485473
0.191851448594349	0.471914699459249	0.433017843470470	0.550133967723825	0.342948962041782	-0.316951858704480	0.155868561170355	-0.228441835676205	0.181020654688896	-0.291773998245598	0.671417584684976	0.195385799030479	0.387968382398869	-0.442419401495542	0.375421854488926	0.667107976935682	0.633145691053493	0.218623027324418	0.266776384960286	-0.0745516048353231	0.387480617190828	0.208323575391179	0.436464720828470	0.519592165530897	0.377464983006985	0.194097385956103	0.211626434997602	0.298390828121106	-0.366548902047125	-0.307899936379641	0.509194715683923	0.771632058675376	0.846831819996767	-0.0930569902866364	0.125915270367430	-0.173010714578639	0.709691986163737	0.869333756525665	0.509074768898364	-0.0207832112248910	0.495560633099157	0.594865161874926	-0.597364200323121	0.152319778591332	0.264859226283205	-0.522664395536033	-0.0839519230273298	-0.162869648233099	-0.920960676759093	-0.160519474150646
1.68643808168109	2.76052363350241	1.79839974507561	2.21421598042568	1.79320012802700	0.927687039290525	1.38395990659751	1.13351603696433	2.07529022180827	1.82603732940724	2.34107061391923	2.92247880474540	1.08848554207130	2.07447223410605	0.344147579758377	0.332939814205116	0.158289391585685	1.42844321064245	1.79475352186928	1.30581794370561	0.844952780411565	1.94239059938418	2.55735432807656	1.30937227335617	2.33520363032648	1.37484593676047	2.28735969585482	0.920850875429235	1.58801229148054	1.15064595128104	1.00569528051642	1.34495106206300	0.748819655602031	0.0276630010703945	0.457048195505366	0.572809475574615	0.283164321008510	0.652629184560267	0.429519877010550	0.0620819837049013	0.586618483774823	0.592814440343884	0.433769841923990	-0.216047137097975	0.313015214544428	0.371784723396068	0.161672148909522	-0.647496011461465	0.499925291994274	1.27723354525642
-0.684350394750353	-0.431965564765959	-0.463741029880467	-0.422461896843169	-0.432073597803496	-0.663927707303062	-0.202712781739721	-0.537990726966509	-0.707151202881444	-0.441171679783799	-0.284817007684330	-0.422653328407267	-0.132202265074244	-0.742684957986937	-0.975877460064675	-0.667238170320528	-0.721283146486838	-0.422898496154637	-0.504006420917764	-0.719624779838941	-0.507326749382093	-0.462942888212892	-0.470329782026610	-0.693488528993713	-0.537919038340763	0.110279970063309	-0.253080062090963	-0.507467186845560	-0.415839392396553	-0.942502489653324	-0.136102359733201	-0.497673951844790	-0.380296881227140	-0.474788611123848	-0.397352132000620	-0.567785370169580	-0.257748126740671	-0.481931171646383	-0.444741653252161	-0.566520370769601	-0.517083368155344	-0.214515473574956	-0.488879686785589	-0.749560375193049	-0.518353297760390	-0.216525595097490	-0.893762448585288	-0.702589915011452	-0.953415989500122	-0.773606639185131
-0.598908706231024	-0.533451560158174	-0.598030856283300	-0.649927173237723	-0.624654452475225	-0.679015457119709	-0.265180349692601	-0.460275748882229	-0.392536508758933	-0.431817137740827	-0.562128491029293	-0.412018992906196	-0.195649230644928	-0.558484846512724	-0.529109857145620	-0.753114548336574	-0.404810629227779	-0.450498245504696	-0.687067715900208	-1.08972871087171	-0.811746220530902	-0.618556903323302	-0.163581033985986	-0.178068368891252	-0.457227913932032	-0.433235863638911	-0.482077324242636	-0.727392269806777	-0.591758472490756	-0.916360142269646	-0.407208563048820	-0.840642346975924	-0.306382921028242	-0.789136846356448	-1.13840685585773	-0.693203773019062	-0.535625885163645	-0.406202830626110	-0.789554280850279	-0.539685820715663	-0.345253452673545	-1.11491518543236	-0.732613419352550	-1.11341150629529	-0.961051728819738	-1.05968935298638	-0.785849024496952	-0.838781515309634	-0.595628373662857	-0.877780336858091
1.72718842634346	3.85263336940908	1.96370636196474	2.52844934369507	1.34691892575203	0.383621219846675	0.984655006733237	2.01030438465093	1.36532085923530	0.696772348746812	0.614659348108576	1.61940951071620	1.70286385765279	1.27498459819783	1.39136250968830	1.78761498221208	0.894666908844788	0.914571133413440	1.34676068488374	1.26862037085941	1.79315066386727	2.07765889943404	1.52250958569222	1.96693098859377	1.77334830962359	2.81969521254861	1.23127260354396	1.23113272990263	0.742925615782417	1.22056579308891	1.33919722197022	0.368273119116068	1.06621017404492	1.18293139918376	0.161983650431149	-0.0862906941541626	0.902506419826169	0.581263649559862	0.431790177534393	0.874738857859655	1.08826395891895	0.259567112058850	0.130194667590327	0.296438619475847	0.482500877418425	-0.338936234050014	-0.368056726519893	-0.456692664885950	-0.599597296405081	0.714535942664349
-0.691634036621008	-0.382713278910366	0.0810816122500152	-0.617590175465167	-0.398436593473175	-0.426579458087593	-0.849404117276277	-0.459316680182015	-0.640943691054773	-0.221768536468270	-0.289620405870796	-0.762220865901534	-0.0462246159948466	0.231550321798499	-0.669311566162247	-0.0982564980954330	-0.0447874864565237	0.632627295866190	-0.246635744231531	-0.749407101694408	-0.520689728867774	0.0717699363872537	-0.660028490997541	-0.458711472082169	-0.642250804911010	-0.128366985102606	-0.0516605995166772	-0.812129096205338	-0.401456446750910	-0.332718054969823	-0.0487194546312605	-0.349413359166669	0.301245945627128	0.339481831669569	-0.426234856436499	-0.884797812399619	-0.0171144836838917	-0.561194092669781	-0.106878343869250	-0.412990033461023	-0.754793221334788	-0.241136744861273	-0.792148369223300	-0.445124552210081	0.0167033466705123	-0.730757079473218	-0.745303011499912	-0.542779199446878	-1.02421221355729	-0.679246100173793
1.50415615468488	2.03566926740035	2.55361626710146	1.30924894767881	1.22421475009153	0.290409882067904	2.37214560162288	0.651200175181203	1.22132652004839	1.77500341973469	2.54447031987745	1.98307244788424	0.970339801324414	1.07908530604257	0.607507641552919	0.906383343507509	0.650967654509520	0.596082290837642	0.938424539596653	1.02106965132072	0.835110501287468	0.758818018808415	0.989744515654741	1.11566237902443	1.43279010196247	1.69962080777638	1.61399109076179	0.731519453226618	2.13196047435367	0.375151068138609	0.803572706521359	0.825568192816097	0.924855150321637	0.365736922707492	1.20601657406432	-0.121213961366925	2.26304040428731	1.29125615743443	1.36371856143744	1.28801146289198	1.48022066272018	1.11508940688078	-0.120488880515271	-0.575425681758089	0.955799529227055	0.288915263211874	-0.352075557627963	-0.488226392686587	-0.282448354334077	0.493074317735577
0.120997461685933	0.235941583855369	-0.148851496213852	-0.237237400875888	0.923360050390287	-0.539834969237066	0.0641758324071009	0.0490234894171968	0.174261517265297	-0.164085043130531	-0.297209716137291	-0.111765731714371	1.20671515238308	1.17388797118787	-0.219214269040673	0.888109010934633	-0.492815218559021	0.0536312419037914	0.0995823599695161	-0.737523857264558	-0.399305610347142	0.410927592573658	-0.190558123377717	-0.166362889954499	-0.0142804159876695	0.255813992562585	-0.525174789874802	-0.106119054008496	0.0270176746063171	-0.359486816339819	0.159631186981041	0.634167466322755	0.114397731113883	0.482249646394727	-0.845232777483141	-0.147014153090910	-0.252656186533125	-0.355153285188699	-0.297616485977898	-0.642281799139682	-0.302063652529078	0.0187413567899217	0.382442669226537	-0.151776095994676	0.892398560048887	-0.393085018887799	-0.208887631800194	-0.276226655071013	-0.450976228224233	0.0280244429252920
-0.0774702666271447	-0.128702108099360	0.0650738336022625	-0.411637654291917	-0.333778228966206	-0.616895923906557	-0.166865873458599	-0.427285359208362	-0.0869739777323384	-0.664748758388350	-0.262830113987691	-0.147427620639052	-0.360510526436072	0.296893377805072	-0.302034954349663	0.00346553523360984	-0.688466457915494	-0.0345849521766691	-0.277365647224716	-0.903007484428852	-0.621555337020021	-0.00857847507535712	-0.190057766530859	-0.175565774928536	-0.151059701491433	-0.354276998440345	-0.225857850585159	-0.328561052785127	-0.220501583764774	-0.918854966200701	-0.579353847678407	0.0760064716898253	-0.534320487807958	-0.138194110704250	-0.402462138208690	-0.0963813236854975	-0.395827118567784	-0.511124949907400	-0.417887399009021	-0.692749215896497	-0.317030094016058	-0.741250284404064	-0.671935435746876	-0.945241177923409	-0.845239754709210	-0.888258683453226	-0.887631586805623	-1.07067111899447	-1.18815385176063	-0.971313156428969
-0.349788863079586	-0.339202105309107	0.109324653388793	-0.627909272707817	-0.340763101588635	-1.03988305490543	-0.461980954316421	-0.682421614171194	-0.230734165528275	-0.0772343693249030	-0.472990130296966	-0.507907844019183	-0.645001898902158	-0.320075897409220	-0.306181428664316	-0.580968553648218	-0.304363226316916	-0.355454526605835	-0.130991380046403	-0.527544076255752	0.180771013477912	-0.526936341985284	-0.0247406805931200	-0.667783980517010	-0.354954610885103	-0.0169990637126402	-0.558403312298916	-0.552832006794538	-0.439644708320725	-0.622244833408187	-0.741111775589295	-0.417334840004608	-0.186232897253228	-0.194763219322730	-0.622864721803860	-0.490558986512204	-0.827819970220721	0.203008998380630	-0.459759237848242	-0.286595823244528	-0.116074488770311	-0.678911086416849	-0.862177057765242	-0.981989888880914	-1.22053627998957	-0.964922057264218	-0.742029414857897	-0.730095487466847	-1.05439937162264	-0.994738801454967
0.0968669554181336	0.519983999394998	-0.218576644668914	-0.0733255004683345	0.0869652253281063	-0.253234602460670	0.955233738900704	-0.0630380910571285	0.174903139860810	0.591901773850028	-0.0929366724387673	0.419746895490830	0.332681083915099	0.194105090630612	-0.00835020121802188	-0.589366287006269	-0.499071513229815	0.484581755293620	0.0802597589640453	0.105934712263604	-0.362026574713162	0.319928547928887	-0.0113322629482459	-0.105224222168354	0.534961811479972	0.389068373605982	-0.0368474048238153	-0.565430302470395	0.0779081899732406	-0.0942301653394033	-0.185703772288967	-0.192248372061167	-0.0267736710498624	-0.352697632599664	-0.604777097398718	-0.177148421056330	-0.164453762737686	0.110618673173110	-0.158198003061862	-0.0952372565343786	0.0487265363975322	-0.268893245363285	-0.429993275697510	-0.805845174599693	-0.637000097710100	-0.403877742854181	-0.458650382810851	-0.528999021686786	-0.734037355616134	-0.674664739838719
-0.227147225751821	-0.314601646341409	-0.545905229910816	-0.735267144959385	-0.241286604141700	-0.222555642216069	-0.341479774034837	-0.256566807078068	-0.245495649292603	-0.536134473918820	-0.658009858106512	-0.362589935854236	-0.323539455312839	-0.0398671185757020	-0.326728528585029	-0.553186236721166	-0.669952359889025	-0.603890899004895	-0.538173135975818	-0.613228446116842	-0.471206844657721	-0.352258869266220	-0.593148492783803	-0.385193939012979	-0.0742374227368031	0.115859989484998	-0.301606067007029	-0.443873984427802	-0.253729617994307	-0.748730780994364	-0.392894939983322	-0.568887637439501	-0.283696679665799	-0.120113329192888	-0.916713576239534	-0.322243500023158	-0.631346096268543	-0.120482299724823	-0.508517039474239	-0.891393664345668	0.206592848456093	-0.970513679039195	-0.741779725095886	-0.396322059174115	-0.558658363448130	-0.451303614801575	-0.934696627217937	-0.694319370113485	-1.40632008477946	-0.894796317786986
-0.985676280286303	-0.373109742925630	-0.321817674371307	-0.490505882425956	0.0279864802237406	-0.797174813628641	0.180284488538533	-0.122798664085876	0.104942996032199	-0.607115752516607	-0.379063001693285	0.382755584213279	-0.655181724839662	0.152431114499214	-0.768854101408909	-0.786085866093326	-0.325169580318532	-0.324350496716928	-0.424246277448122	-0.679009500282170	-0.284048380504076	-0.521761183041699	-0.774496605126976	-0.729624542972172	-0.631959713557980	-0.243141705969845	-0.155357366154932	-0.0709051407412059	-0.0852353313778167	-0.689019653335171	-0.647395744399943	-0.893570890625127	-0.279841034288989	-0.922673386828227	-0.734774662803162	-0.579200812507245	-0.357231776360765	-0.609175518164462	-0.521129795609557	-0.731142029128482	-0.523770025431408	-0.539257626800737	-1.05742231145022	-0.921425212284791	-0.687774544859113	-0.794248867315428	-1.02502571005610	-0.721982054158959	-1.04904483373234	-1.00576311928704
0.0247851548197952	-0.157773756252061	0.449821587319704	-0.510386644243993	-0.0158070656834810	-0.0888431747639162	-0.222929143048997	-0.394666730700097	-0.415665281994869	-0.139127857126174	0.177773285638431	-0.469664100880019	-0.210534178723920	0.0273563639881985	-0.432221186856576	-0.607504746612468	-0.0317779726856330	0.131916481210434	0.271424863822274	-0.414870321717949	-0.244107273154992	0.194881893990540	-0.122928938862385	-0.244912568848485	-0.383212043610326	0.0560759728459435	0.254464779597351	-0.800846906479405	0.551301038710399	-0.450155673619879	0.0461561087139281	-0.102952739030193	-0.146873759860229	0.270006326059420	0.0117111918947992	-0.322800594113642	-0.00524321419415397	-0.113496925019418	0.205127264748114	-0.149905395106709	-0.484618920085614	-0.314956209064320	-0.563157532730020	-0.818752130161591	0.0834128195119878	-0.332258589291748	-0.244663291653494	-0.273337367584176	-0.921037657213359	-0.774458369559316
-0.367424676223264	-0.107960337700848	-0.219993326988917	-0.737713362076483	-0.748853481110412	-0.991840731323688	-0.598667870090883	-0.0927773279682846	-0.814445615556209	-0.375065545419150	-0.867986374408882	-0.0678175349138310	-0.310381471100994	-0.464079920717016	-0.000512485224127470	0.129296611075005	-0.559304771646010	0.0682051155133376	-0.448816233182749	-1.15822715390740	-0.675642668628850	-0.421840604756777	-0.898019533182964	-0.561838365235199	-0.0522264752741625	-0.323686112793089	-0.548827796559032	-0.129030625355427	-0.669493095417611	-0.798753519828926	-0.512391618190577	-0.651628873661239	0.114388951839421	-1.18082819218565	-0.514037945992781	-0.388259068866020	-1.26726645349429	-0.154650712609955	-0.284153856209636	-0.596532160220566	-0.406811239884233	-0.686754912837589	-0.951927257488936	-0.635337205429577	-0.664345027188460	-1.09252222772317	-1.03342741835442	-0.873718964207345	-1.05032349986710	-0.848780285801946
-0.219874953282892	-0.241888752651529	-0.635914714293223	-0.453645603601036	-0.286909118586550	-0.585042914632349	-0.487760978223909	-0.336111972494146	-0.483349657356934	-0.536784327780750	-0.644683588915963	-0.694114279371523	-0.223861669626369	-0.767687434819712	-0.464348036994269	-0.815533266866248	-0.492069889569411	-0.770869179571142	0.0431412764410165	-0.973764760025747	-0.521874088454895	-0.227737484920441	-0.717526997920011	-0.597191669113614	-0.426127076424505	-0.400539515790439	-0.149264784963501	-0.473448193597300	-0.520797304346895	-0.196272218386058	-0.317757346734733	-0.678969870272996	-0.640917385034641	0.187387682114429	-0.846482147770680	-0.887345790047509	-0.230950035882024	-0.496105994094935	-0.627423558897374	-0.324169048224330	-0.335532490778192	-0.297288953280637	0.0964967992374426	-0.711783329500793	-0.0841106167273163	-0.101114932338311	-0.641927837177376	-0.621605004487183	-0.845180604152758	-0.815575817464784
-0.0401056560734528	-0.192991982624525	-0.0561295913008730	-0.145998418456391	-0.362415677348578	-0.803428215778636	-0.441275305415130	-0.869582039506226	-0.354901237142249	-0.897411859178208	-0.467372040101007	-0.540036509276699	-0.242983634096473	-0.526833355511884	0.118308520945520	-0.382805178535013	-0.310989977928008	-0.348224849867253	-0.355717990819750	-0.620132956956903	-0.362514686664235	-0.338871410726215	-0.478724489056765	-0.229908245451897	-0.478441943554351	-0.132700460700148	-0.434813629629886	-0.0146514139918159	-0.489060910496269	-1.00424959237362	0.114348359329479	-0.540636339708409	-0.244817471041647	-0.858545048222183	-0.325911098752781	-0.675278688348865	-0.516970612129924	0.158870969398860	-0.396478863819000	-0.771966138439836	-0.546038313410918	-0.0910008608305980	-0.865212282490683	-0.197526423527246	0.110712299627071	-0.844325876861396	-0.553733522570531	-0.625525884821137	-0.857490467280764	-0.200383846601620
-0.909664973625087	-0.772491813713580	-0.511431687359508	-0.856368384422711	-0.550301959793679	-0.960597191304319	-0.516889430728025	-0.742524928097915	-0.666295065648038	-0.696829547839979	-0.711885022194362	-0.838162524261817	-0.365934044693266	-1.03745456974889	-1.02733849914754	-0.760404530434488	-0.780835422872213	-0.449674971069041	-0.547390359025132	-0.951177861650563	-0.380929125859174	-0.651452503185907	-0.982257614357412	-0.783566870636688	-0.677616175674504	-0.109782235440807	-0.341040556002352	-0.736131091110410	-0.838671576644287	-0.962527934465375	-0.579511006885839	-0.662419770293450	-0.430813266363011	-0.492644681209477	-0.472792192953609	-0.564646684226894	-0.285757421469399	-0.569782572450575	-0.596301178855691	-0.283947890148679	-0.607252852155325	-0.641646489811603	-0.730588618263622	-0.800340720591582	-0.326353183396622	-0.690136210829596	-0.766323441451335	-0.839225872981843	-1.10896152562272	-1.01806049826541
-0.715423317868271	-0.922538790426773	-0.475111047830625	-0.789368195734606	-0.432227699521677	-0.799946267306209	-0.463109615371791	-0.177351515779209	-0.718747883985276	-0.673479085246321	-0.642757416670702	-0.473767394891651	-0.366714760845815	-1.05438387205741	-0.899822066605497	-0.775514580694833	-0.715017272324956	-0.919182770596977	-0.615941983992112	-1.04568155517389	-0.636731975130551	-0.664872822134684	-0.726419920416634	-0.592859315091479	-0.638610348131160	-0.158090824802501	-0.359918070369954	-0.759497614815611	-0.559938410807092	-0.817224952823489	-0.576077703157859	-0.686178310571003	-0.436298151973074	-0.562201583083161	-0.875512373406789	-0.623915418079576	-0.450208645824732	-0.510278334839071	-0.809921712560521	-0.398799923857983	-0.612974418128002	-0.872464824073180	-0.574507085955477	-1.01801619498647	-0.414633553181534	-0.645855635828431	-0.781157370000311	-0.927886389750930	-0.942602915964548	-0.985688272287841
-0.901398496042720	-0.961023611005995	-0.438009096932276	-0.852092733681825	-0.494977270570967	-0.789112140886277	-0.471686035707718	-0.354812089578880	-0.686954323109396	-0.603189127055601	-0.676079019758206	-0.829361592773145	-0.551383283130926	-1.07728210447652	-0.872006289267680	-0.809588888968414	-0.821288417369925	-0.872667557055896	-0.472852565863861	-1.02202284724526	-0.551722323822086	-0.630004486207395	-0.916356240214272	-0.742547996663209	-0.692150090855188	-0.105923924396705	-0.369632420339032	-0.783392013646255	-0.685399341788588	-0.783050487282565	-0.691487867218630	-0.679134355783713	-0.425151771023759	-0.595822114201757	-0.638804542989796	-0.525741041202491	-0.393299181669251	-0.519471004256883	-0.770179682657785	-0.548251273654702	-0.646835098381684	-0.880098294183007	-0.477968303777425	-0.846068881604260	-0.398522326825625	-0.709800825342955	-0.619081943465582	-1.00839741631345	-0.919700476207975	-0.995787952646769
0.736106461353270	0.744498405993384	1.01872683925457	0.879334122928748	-0.325861101932259	0.648548009509528	0.449516350747901	0.427446614994164	0.484250797764902	-0.0286061761096519	0.289464263519378	-0.0783513155776715	1.35007532885144	0.937807469115422	0.823526721101832	0.0148293342173663	-0.408599492783714	0.202032138996893	0.335067967709139	0.152608547961934	0.269708684922315	-0.0282097719133016	0.447736329114837	0.998760641167351	1.18547852657596	0.122981780905240	0.473752305411308	0.874458898166263	0.918976360834758	0.0214674414001435	0.299224326381104	-0.0987716286930090	0.0232865281698571	0.488446947833070	-0.00822570564765029	0.729995533125562	0.468413438882175	1.08943438972996	0.322787618236901	0.159153295487979	0.360412283963442	0.115365581772871	0.164939441154002	0.333322102190378	0.0114164152682856	-0.0577511864980175	0.378870151731047	0.962406709639077	-0.256404715623159	-0.228008260504334
2.65234006163814	4.47553444056925	3.20176666396485	3.01245998784720	1.40375137607441	2.16567053776751	1.79104040188352	2.22202523618104	1.07306280090588	0.584657716938797	1.37673400683669	0.658488105881519	4.27464056141857	2.81193397609310	2.83204342118435	1.76480519622583	0.958121445678144	2.05628001304904	1.66530672897236	0.982383617896110	2.40755134093136	1.45295817988816	1.16544033338463	2.30637454637233	1.22145538982120	0.728135209494417	3.56164403671261	1.22864381192391	1.10182043455447	0.806890453086423	1.35202179927738	2.10063129588102	2.08283692621443	1.59137626515899	1.30030970178372	2.30175947481842	1.28803574167332	0.553042283945373	0.873713037216122	0.495032708547367	1.63763948183060	0.698261938136601	0.117434213118352	0.379714770838647	0.824640516206217	0.198526683570242	0.636231052796381	0.436859414534794	-0.651044150068302	0.173264775185637
-0.246781244306651	-0.284887945986633	0.171158449569764	-0.909196643241416	-0.291433362373100	-0.328264756458950	-0.523819412913200	-0.687322569810875	-0.530453756107586	-0.652117979274435	-0.370817825523870	-0.363391856200973	-0.0228274932966775	-0.101088902918982	-0.453016177116863	-0.373979753053239	-0.781642943351233	0.473352848102301	-0.411683890508616	-0.648189291270103	-0.581211814717397	-0.457020325788266	-0.0153104040832953	-0.516668968567535	-0.364751658425289	0.0603194170997026	0.421288592270305	-0.771073241171384	0.0969461149498619	-0.132500007048097	-0.218258066835107	-0.710649195484225	-0.126743087232957	0.309136362360277	-0.703280940640258	-0.529442101159843	-0.841501738317023	-0.00849873943784325	-0.380628852608672	-0.658920657165645	-0.709982139269846	-0.213098656572538	-0.689446529953363	-0.840539754308540	-0.438550391164760	-0.605787957906941	-0.858495242658861	-0.630216955771782	-0.957355274207395	-0.678529645623666
1.09842796469106	2.65616591244014	1.33665391470354	2.05839893859008	0.645046048327131	0.357449140094189	0.656436807165131	1.50434966974161	1.63614833787428	1.19164239573045	1.33421187647604	1.51264121739368	0.911715215420902	2.85182186217990	0.920231569733417	0.444773356107852	1.06071632283416	1.27014929124940	0.503512689095726	0.429567723930910	0.564787142900195	0.972229646780972	1.44984884887673	0.714192804079778	1.29904978209329	0.693460029626357	0.806533867734732	0.522373863941990	0.563500212032651	0.134494340469021	1.78821578337256	1.20261507837826	1.52286444328092	1.67619127166567	0.894672632263927	0.0580119068237083	0.615401019898713	1.02149473423523	1.21305530518127	0.0870309073981943	0.370589400030045	0.746117096998810	-0.217415579537743	-0.764207174545855	-0.370418799455355	-0.778961377290067	-0.292380032938350	-0.825605341356336	-1.01419011496760	-0.365773589851460
0.611877919295733	1.60574032550552	1.16454449691170	1.02620748905487	-0.131517378611924	-0.110766557648414	0.547682772959372	0.923276787246398	1.31026552028538	0.435753880574381	0.279223551793045	0.728099451663060	0.163816181867218	1.60135141934055	0.602757489371088	-0.256624945415633	0.206440140537527	0.352335357526552	0.135120393823912	-0.0260383337682334	-0.0478651416575557	0.407713138785288	0.846126166299501	0.417923235821265	0.702213445532087	0.460642241529910	0.216683548246366	0.124630025247563	0.190428051089607	-0.209090467370296	0.537638415357751	0.582471792614478	0.852356325579013	0.799838321185785	0.356903369130233	-0.153112699012339	0.112629833174101	0.428741078740275	0.921864295953747	-0.421793298316719	-0.144768859380390	0.0884127180597920	-0.466056148720945	-0.851805687989390	-0.589444462504382	-0.244057486294319	-0.581583257150175	-0.689047707542401	-0.938090691912560	-0.494628305308792
0.817172887417876	1.01431412324583	1.36010530064373	0.898602974212679	0.826983573945235	-0.506232948430917	0.851079388753634	0.325266463978300	1.38656878669446	0.514209089090185	0.714515276091088	0.624445352624313	-0.163898916933220	0.282134092725352	-0.0844067030644660	-0.190895360678328	-0.564211003416825	-0.186075511542417	-0.100239167513497	0.221964694606996	1.37231697632226	1.18152170698619	1.54314875329883	0.149436429501980	0.700809308342285	0.608381660174691	1.29091998825641	0.421058015973884	0.298027962085731	0.701318361600075	-0.274822091134023	0.452108495679334	0.118872169191225	-0.129357129946762	-0.244403936735842	-0.485338556945482	0.470442388633015	2.25858854027838	0.240491973070192	0.151706665952473	0.238584452472218	0.0412749691292165	-0.489605330901369	-0.347458917969251	-0.234297706685820	0.274107986842515	-0.315031530205543	-0.780308556130665	-0.0848996341718015	-0.257169489182357
3.65479343201746	5.94842708737134	5.28146917108219	5.81360246901400	4.19291292965504	3.07566392201919	2.66785649928305	3.98829835375737	5.64758853648860	4.52905341214858	6.43845085464104	5.11678798665500	3.47370935035636	3.70176185702403	2.60267716760979	2.62515134462219	3.50203226604577	3.29903316394773	2.81710350270908	3.06893503538666	3.60135091710151	3.10281898010203	5.97657010096505	2.82563993473859	6.43091402850153	3.07834783586097	2.93828661204187	2.77001548625269	2.55003480909774	2.27596739905216	3.71080566502507	3.33750993124207	2.29808252628141	3.84337021907232	2.99146330635051	0.893696192683181	2.60727626821002	2.83027375679248	3.36234948814509	1.79191870863469	1.73193265716735	1.72577603215287	0.609229922009824	-0.0849433879838282	0.524592763516933	0.421878026013112	0.0573060117134632	-0.403622318334002	-0.249763936033133	0.596206745793212
2.78896569154464	4.48989700703804	2.35411496305196	2.73218353261680	1.20006622193928	1.02457340153844	1.37911538802539	2.24202003362416	2.19378386567609	1.74624038665170	3.30726075542536	2.52084331366867	1.52309457328137	3.33001032880145	0.765747630325172	0.993346757232687	1.51680743563702	2.15018202023097	1.03715277468496	1.07253368947989	1.58717613192255	1.52575986593696	3.09479717775421	1.42113963320661	2.47684787251736	1.31821934092505	1.49142187015011	1.86185430151611	1.35710116605274	0.700891855767009	2.29260146079687	1.65776609904661	2.08594845322615	1.96670024423610	1.42680992468480	0.711741452924999	0.985742094104426	1.55024212462850	1.70381518141382	0.851572036024196	0.663105995028920	1.19971021021330	0.314716558304630	-0.850841210401329	0.0725585942506954	-0.303531157883203	-0.453896324138697	-0.841364397265326	-0.986856473603011	0.142546404578575
2.27491300519559	3.53849568760923	1.85922403282443	1.95177189024199	1.24114214033500	0.788216994600312	1.07233635383081	2.00464083826420	2.60287393745267	1.15803910221048	2.14362270739683	2.46560723978620	1.15710643429827	2.81547358497892	0.891013507555856	0.532851773111047	1.01464401253524	1.24520383148515	1.04510601738067	0.496618912905233	1.36432798233091	1.12764919809098	1.67124487810022	1.15863062796569	2.33211527989441	1.35270267829592	1.60571908113419	1.58240324735627	1.16150792054785	0.489697446756922	1.96200415735749	1.25376264973962	1.53101909991198	1.73447915643064	1.31752518261709	0.424608406696259	0.816840544434252	0.996310453836708	1.81995531798445	0.917874813252116	0.118023366233889	1.09875506463061	0.171079302059083	-0.771671142400027	-0.424985603033223	-0.399836650509365	-0.510943744111583	-0.568455937113387	-0.856767494871977	0.202367582360399
3.28097557675583	1.62461857817552	2.38042778592931	3.38656434645361	1.20522024945686	1.28546336821394	1.02361119674533	2.56131976331448	1.11119834364651	2.63806816141118	1.71826846734383	0.732075501602674	1.91706796349760	1.32026743145143	0.611673920951877	0.554979502132814	0.201915060646272	2.28654085850962	1.75240809017023	1.54246457876262	0.917737442789701	2.37833755311152	1.64330673396783	0.934381112969375	1.87836963172439	1.35593272921841	0.836336286804924	0.909077296207782	1.23161735318232	0.484286100547089	1.83957882705094	1.10146022981709	2.02830538375356	0.967694559776122	-0.242081352591423	0.154071610751205	0.781376528954641	0.883769999644699	0.637420823722243	0.173000239780041	0.554550656513718	1.00295995020342	0.357465068565726	-0.673909997026729	0.293732278094055	-0.454463546720343	0.0837345615656098	-0.797011961375638	-0.310489631993460	0.00960678048486014
3.43980868541424	4.21630339526048	2.43900298843585	4.28389883891284	2.38840298769431	2.04658258818971	1.22438236877741	3.88227873477696	2.83224103506816	3.22587018916651	4.18401556555642	2.14492145483740	4.21393669702274	1.64060789535363	0.143968491935021	1.23267328573297	0.833438082735251	2.56171590234753	4.58623207610952	2.16294992915293	4.53010219649419	2.87652905964670	3.82059162618721	2.10236792129904	3.70964577538896	2.37307538740141	2.19614813822984	2.23176471410759	2.17779887700878	1.22260127808808	2.37630550309751	1.22423176535913	1.71091022308556	1.74412413748602	0.349177255141195	0.539687750937872	0.315213232042573	0.641882836763150	0.347879698134462	1.09887917786164	0.430641264165066	1.65654934121915	0.935006773247683	-0.747886945705746	0.971314659728927	0.453566524100579	-0.516185131207600	-0.821377126165059	-0.613952732408619	0.436664246875803
2.78985502684833	4.83544135848426	2.76607891296636	3.43334194258240	1.47311895088428	1.10401595027422	1.77917114446038	3.82329566839777	2.77326966365101	2.50535825212493	2.34268989150509	2.83243972641129	2.31330179802907	2.44043639308336	1.86492390658341	1.18854163841023	1.48255123245816	1.18264240479782	1.49197729576588	1.65803727707300	2.65029480597821	2.14762137744664	2.88171652399979	2.17915426855903	2.83757871443131	2.35442702384407	1.54517498839369	1.67051956310438	1.42615665427777	1.32592905633789	1.60078882287815	1.18371759343271	1.68081124547279	1.52496799962091	1.21978608040206	0.0419855521562295	0.905310416230068	1.02179952077636	1.10745179231057	0.516819967131926	0.761768345206550	0.637328528219992	0.531287311501969	-0.312597190116834	1.01034038694938	0.352494614231717	-0.370491049218931	-0.361645254480582	-0.603850642967574	1.01026516740352
3.04579412579450	5.02958094574389	2.46447518482731	3.51091190341752	1.69043186301596	1.21229054037526	1.64097733879124	4.26231664883714	2.50836034792291	2.41772614043707	2.01739383548517	2.95656642475356	2.67001477543144	2.04629248605841	1.97906440188419	1.43856988510977	1.52295850342627	1.27695959795414	1.79524271454754	1.84440319134482	2.98545775812682	2.47084409547248	3.12047251817818	2.38588719298746	2.86920482164811	3.06824229812992	1.79889566393845	1.70090945100130	1.32969879685809	1.49661769461658	1.84077449319188	1.30436271863933	1.70101779448531	1.73025172164460	1.10272372827841	0.139494394590187	1.29882442970064	1.17214099926590	1.22989222875564	0.785107348590754	1.08606398210677	0.793121465871208	0.687522848718014	0.0449476297702362	0.977022719471147	0.338931714571736	-0.393834557111395	-0.367696118552225	-0.498091494177922	1.72519468729125
-0.364444966606479	0.420677595671351	0.0158848139363300	-0.902042164783918	-0.164857934398095	-0.645988046470821	0.0998655931225334	-0.430296127433531	-0.518732566245244	-0.472881577203235	-0.529294709345310	-0.509339546112896	-0.347870099417595	-0.505001189269798	-0.489461107741600	-0.551508844256288	-0.194477165074944	-0.763443937638331	-0.787142347060512	-0.345336370095608	-0.0149693690653349	-0.103020050710833	-0.361986824493512	-0.350372684306170	-0.309312849692757	0.152075252277722	-0.485334038665536	-0.597747398173301	-0.360439180680071	-0.641716878530285	-0.238863736217167	-0.0685198026438033	0.219474605684871	-0.586400476390164	-0.920720748321103	-0.451641045839457	-0.383836575660803	-0.292955148563154	-0.278308452870000	-0.253619601367216	-0.206275930141633	-0.423790479356639	-0.915368049680250	-0.563964405281507	-0.823640065139439	-0.715615985849628	-0.744166440711969	-0.443639965910252	-0.961540092395845	-0.926536663082860
-0.873743912199232	-0.640713061772375	-0.685866994266875	-0.937460245046923	-1.22384549330317	-0.904818870842297	-0.970173775867050	-1.28906274659633	-0.435260674181284	-1.04833766246535	-1.12806883806980	-0.887213588051990	-0.562169595075656	-1.07652577996311	-1.12520907520939	-0.985893677327677	-1.19634671449027	-0.560954079851040	-0.801674123428407	-1.56987885979625	-0.477421039490085	-0.195279760817818	-0.879520496580801	-0.543446437610899	-0.815970147213469	-0.791505958840691	-0.959748127676986	-0.868052611081085	-0.990351234484294	-0.823900434610162	-0.648539574376086	-0.697384500637604	-0.810536812523628	-0.752319171524522	-1.19893536573182	-1.26039380884651	-1.16872851182197	-0.233629738855884	-0.672877097328350	-0.780280949970051	-0.827031684542916	-0.603321345973954	-1.05829806985603	-1.18592099907571	-1.24766055374523	-1.19080505148862	-1.01117633587851	-0.501228806219913	-1.00814253156238	-0.952729925941641
-0.458746760334061	-0.0289842243414718	0.521484085143347	-0.590653961836605	-0.336038034415291	-1.14189422663956	-0.341392368648042	-0.679241011886116	-0.154527311071618	-0.359632286420674	-0.551446959670131	-0.663404637678905	-0.511152899776606	-0.222163349451396	-0.329983946602141	-0.489292109086142	-0.154361342186977	-0.228519220877974	-0.0911500130866950	-0.417628425030196	0.282630094218306	-0.417036032942602	0.0749681069081204	-0.478919379648116	-0.321096280804570	-0.160679928759034	-0.847523305111754	-0.651629015813043	-0.359443117847952	-0.709116633300371	-0.746092929472579	-0.327749648648845	-0.102773449424366	-0.288504662656455	-0.579074336148341	-0.436717806042460	-0.645091427462708	0.372051033948587	-0.496555869442554	-0.0646603489291072	0.0352829493690855	-0.370875027620237	-0.872850865309586	-0.982660041448708	-1.12443720561416	-1.03730229122171	-0.689292576047383	-0.666794076020863	-1.08344013490319	-1.09303496181405
-0.585389007827012	-0.514621372538030	-0.306244643735347	-0.761679397305506	-0.560876506980878	-0.530692234083645	-0.155299481543167	-0.640010911218439	-0.786039144716486	-0.448032949194395	-0.590605348953769	-0.636492853153129	-0.741685424529589	-0.397426660161187	-0.660417932089635	-0.949060760974562	-0.179334203870745	-0.288870490909904	0.138302759584993	-0.548314112221855	-0.278920098102212	-0.539272169000404	-0.649903645363375	-0.638165573960290	-0.413758535645724	-0.829515347803001	-0.489238363332715	-1.02598491984315	0.309452776405527	-0.285631436222806	-0.420137952919867	-0.558204979719855	-0.709593491450180	-0.350280710191877	-0.405311574405711	-0.705277425130499	-0.230121116729348	-0.449711713663444	-0.124870488186571	-0.665263268559822	-0.829394549583714	-0.423113049270006	-0.884641724495106	-1.08830802682668	-0.436741052180801	-0.719631946600750	-0.162268351700426	-0.333881958585433	-1.17859598892906	-0.669368228828694
-0.846890361245728	0.662055872495629	-0.108735966732812	-0.822924572506534	-0.164237336731439	-0.800703453250225	-0.280149720901436	-0.406622839024626	-0.184488125066247	-0.486561283398112	-0.638035541260543	0.0869390565871706	-0.688341389769790	-0.597028138984403	-0.785383533589748	-0.687353477441322	-0.726031711773685	-0.531122768484857	-0.729167266787856	-0.825996770385401	-0.666759150909645	-0.414638657458371	-0.732843319669289	-0.355490749138575	-0.597149854658354	-0.231365755450879	-0.361801471027810	-0.759094924836843	0.109302525791420	-1.21715388358893	-0.916298028700039	-0.998748836296488	-0.711692321534430	-1.03711243834283	-1.14143214410782	-1.08362402728642	-0.742507776689032	-0.601128803537772	-0.00755636251650849	-0.755896787461389	-0.0651158607329237	-0.395638950659739	-1.05603202011465	-1.03292698331240	-0.978468450071047	-0.722900832626057	-1.34108351798114	-0.780083240851535	-1.08315312528849	-0.824589765825633
0.862882168616782	0.740916682826371	0.664404853547468	0.128020598819903	-0.0490492265112211	-0.284230929564425	0.499178278424079	-0.164807842576284	0.661859092965885	0.0342524416841042	-0.198655096720373	0.331385410128008	0.445366348489213	1.56454887982445	0.695667661103159	-0.226099137284811	0.317971061321619	0.0307175403805520	-0.219787564235384	-0.207384191712745	-0.569136947429777	0.364336078292688	-0.501764002396727	-0.153556687810534	-0.377837376067433	-0.00957853192969887	-0.586218777556333	-0.405818891905932	-0.168939678785486	-0.848960647877784	0.328600833201220	0.173453870698400	0.864405199393738	0.769166301403855	0.445341652880970	0.294929705376816	-0.507156792135625	0.219710903649794	0.398950857648770	-0.691068347093110	-0.219946623001747	0.442425043770548	-0.327742423415727	-0.186682069880169	-0.233768833930139	-0.795544899633180	-0.209094336863803	-0.686643259013848	-1.28885093013663	-0.908678462974104
-0.814871389856012	-0.233805536055628	-0.331624526651337	-0.855532445678526	0.200347661058163	-0.830805005934764	-0.156556733728134	-0.720228745160877	-0.227291275773492	-1.00339102990125	-0.414756001322420	-0.285552710032335	-0.675468733641092	-0.438390937454467	-0.589969768276801	-0.327319774004738	-0.613114277647514	-0.461855807508717	-0.576188810432419	-0.891816491504767	-0.434454115344126	-0.531366591625540	-0.659683048339955	-0.723522350194623	-0.720713703629382	-0.601426143798561	-0.652828476636896	-0.494952123502362	-0.978585988693573	-0.995204179854502	-0.538274827969133	-0.765881324362336	-0.365346107629232	-0.929670405610458	-1.12035691942068	-1.07660023179586	-0.764813352090666	-0.467981899762706	-0.220687098055753	-0.707344013598152	-0.415267735915711	-0.838299942808423	-1.08844766704960	-1.12926669764343	-0.828940395341306	-1.12314028198825	-0.775222089599160	-0.473697867953697	-1.20104055354971	-1.29911985000962
-0.802725774852212	0.388883707907593	-0.351288764427400	-0.843367887604567	-0.628675255491031	-0.738531313832270	-0.569299946532130	-0.607263855673710	0.00373799723625751	-0.418516112166567	-0.651091327661403	-0.114557883535039	-0.801771988760492	-0.378271164787960	-1.16223932651133	-0.497158702670668	-1.12692015438417	-0.673123688227698	-0.131586958535854	-0.736003785415935	-0.255724494961212	-0.552985640975666	-0.271659173443807	-0.143481327577178	-0.605515466785348	-0.619146013548208	-0.716483705617552	-0.942067359477257	-0.943366488790325	-0.922935784588126	-0.908040666339566	-0.801331391166915	-0.710194939704813	-0.848688252924571	-0.634460488053454	-0.923309608588827	0.213168109368910	-0.184023846534207	-0.190134654784857	-0.617116889200406	-0.594898912222582	-0.722386579214824	-1.05350664930128	-1.09049293589767	-0.728858427840726	-1.01799168745510	-1.10106201304140	-0.589439676493533	-0.715502785862413	-0.802683964248355
-0.728363688207637	0.141523314930309	-0.771779896116872	-0.617179520492021	-0.508487450613980	-0.466072354026703	-0.602493668140323	0.416902304826351	0.104629720063904	-0.248933153267961	-0.781758677970486	-0.940665950423347	-0.496831093237109	-0.655646298879395	-0.627231383195421	-0.510131657131658	-0.754968212066670	-0.143920917634825	-0.644772731519191	-1.01360356633456	-1.05285771872583	-0.561878083388996	-0.800713097164792	-0.718029556369207	-0.670242989137428	-0.539152000190182	-0.473172552377705	-0.801224102683009	-0.772747604448991	-1.01333302968357	-0.645406563367161	-0.667187514753165	-0.734079039473800	-1.05069104444604	-1.16815302447837	-1.01628226765172	-0.765778128220859	-0.382847237167801	-0.694264788722191	-0.914699097495749	-0.350639821539126	-0.741742882044039	-1.09142975842396	-1.42610541071329	-1.29355878306777	-0.936980288844348	-0.752422603476936	-0.784045755616809	-1.34612075308564	-0.988862244060704
-1.21526146002616	0.0835262631880110	-1.20281148242740	-1.07941021083003	-1.35915437314167	-0.632913109607556	-0.784929970596144	-0.695421819916594	-0.554970080347093	-0.856943740351756	-0.885820310594840	-1.00317181483691	-0.979503710242161	-0.968879708231962	-1.15802138450145	-0.739227634995114	-1.18615183726757	-0.567867659258491	-0.625249665511701	-1.19559062024411	-0.629882385509796	-0.824859124589023	-0.818180642719436	-0.782719440471310	-0.990240732660589	-0.682680971889866	-0.486101572280591	-0.674375361946352	-0.638413431934944	-0.954370477397083	-0.766559696992464	-0.694385067122351	-0.648949861022293	-1.26180723031148	-1.13128302762854	-1.01057077047345	-0.722931812849626	-0.363964863590798	-0.396841463283269	-0.661184972987628	-0.362392880890782	-1.13149227555219	-1.13948131282806	-1.13958281611719	-1.01070858991615	-1.19270024082600	-1.04885464535463	-1.03372597713219	-1.10551119133475	-1.37370691910787
-0.428529453131350	0.243875128839236	-0.175411681905191	0.114384247875138	0.396213938223310	-0.307782277867590	0.285792724220346	-0.124142158767176	0.807187299433879	0.0638009163292435	0.691389789094435	0.974915823380706	-0.229554775068739	0.0871347417055737	-0.317355736140997	-0.315708656089648	-0.450927708942175	-0.404965404066267	-0.601275383873242	-0.880966008990791	-0.127925390994824	0.0316586320126507	-0.383683407324444	-0.734308629810904	-0.314554421130955	-0.410462691079151	0.00738076380787341	-0.388948665361502	-0.320888106838978	0.0120703765937800	-0.130631158743607	-0.905080493273808	-0.287749639450613	-0.618568751174390	-0.690032107624221	-0.517050343186602	-0.715041686022128	-0.719425387423641	0.209871494638330	-0.718083369580551	-0.0708692325884012	-0.531049888491603	-0.934009544171774	-1.01192832219427	-1.03658962516890	-0.607947271950246	-1.02815958757977	-0.908937778677465	-1.36379145465008	-0.299575676772895
-0.910153182678214	-0.198920431817403	-0.323133979543835	-0.311343940123733	-0.101482931382869	-0.976699968030899	0.430860199419100	-0.531038620451818	0.532866006264753	-0.396995271047448	-0.0773100501055240	0.190558122762931	-0.288872640693357	-0.361709952458700	0.0604261336574709	-0.138566137616698	-0.392251801218599	-0.163276429161080	-0.673400166252253	-0.266947223100677	0.133452749611625	-0.0651453895608882	-0.280973491777907	-0.463610409878147	-0.868934203196226	-0.157970025879312	1.62436020548249	0.0133169083385254	-0.516738501807785	-0.285955850450258	-0.821908507818400	-0.940385056822941	-0.840644549978773	-1.07557430844823	-0.700365792699835	-0.904869703067269	-0.527787702508016	-0.632035205853244	-0.629705764343104	-0.614033285564898	-0.156568063857214	-0.758526600987191	-1.17271865737350	-0.663896775397102	-1.02458628778252	-0.362743763655926	-1.13715253354051	-1.16745915899379	-0.694864321312025	-0.928815143324125
-0.916259575119595	-0.767844619119622	-0.684210940167998	-0.853690113704145	-0.640641258538195	-0.986492444480226	-0.768813974685382	-0.750874330250783	-0.671278741733832	-0.764430143503239	-0.823308219512069	-0.706667618663763	-0.670808908777573	-0.857713728011147	-0.946348065710535	-1.00179192558804	-0.757819669090773	-0.549497604192787	-0.764313662353592	-1.02220824225944	-0.651123295478217	-0.621689116821795	-1.02091836918216	-0.952550161212663	-0.601131662679740	-0.335856327995362	-0.648730622441049	-0.744050911209134	-0.792993800860347	-0.943449912059236	-0.944350349675645	-0.854274557195003	-0.121739327594709	-0.632452897690860	-0.796614693968871	-0.703568675004501	-0.255355287042767	-0.659201806359197	-0.853112856392589	-0.462950381300917	-0.721981235137564	-0.784143090097100	-0.932983830433868	-0.603161799757031	-0.482037624441360	-0.873793542552868	-0.793328755562436	-0.786175598778267	-1.05334051314318	-1.09043535706401
0.122204952802961	1.02215760700836	1.23013587321454	0.862092790176155	0.439598548634021	-0.230563271748836	0.588526737539988	-0.174601000665691	0.340490303724026	-0.236188981596653	0.832857511422212	0.358541231955848	0.609595505640791	-0.328608387001974	0.643280605890549	0.565675490844054	1.00337868973952	0.258895859565206	0.605104375055138	0.439536213783773	0.675008552621094	0.555680451982506	0.511919882959837	0.668054026958118	0.853274070702859	0.294351450274549	0.486817700480556	0.249384544155415	-0.137925898025198	-0.306840420156306	1.01592589409598	0.990958126535350	1.16356219035950	0.107978096258101	0.342906950231265	0.0195593837064338	1.30122619858597	1.31489568000459	0.902197994759038	0.285397339712271	0.682369992844085	0.859921383207031	-0.600826306364299	0.443025864596524	0.335717851915461	-0.331902488487476	0.0439492675334703	-0.0366388949691470	-0.886414610702781	0.125536416200234
-0.885960984627854	-0.800444982521468	-0.508649007190628	-0.995398179721243	-0.587556987645083	-0.925058259128273	-0.826517846149596	-0.676849522513649	-0.783100156617074	-0.791669178873559	-0.925814470269642	-0.769967591668864	-0.752033283937473	-0.922299980179623	-0.946008098348331	-1.14352557586640	-0.761707579309309	-0.641748315553660	-0.789228259303732	-1.15984833502031	-0.716813426787366	-0.482695681326081	-1.03073117236214	-0.850575712728384	-0.727804971392444	-0.430341986796225	-0.455436886738171	-0.697211389733504	-0.732861801971528	-0.885993435387335	-0.845238946147876	-0.913819485468886	-0.259416175233625	-0.657795094972938	-0.725732211809162	-0.569865113397938	-0.445844695587874	-0.633993174586215	-0.789257241990998	-0.580714884919471	-0.736315549066424	-0.805087543264195	-0.856830310097291	-0.774822222188615	-0.560961032509823	-0.945878318185410	-0.777567210742235	-0.808749168379331	-1.04732888016867	-1.13265320996905
-0.411677013827522	0.174622660578062	-0.430682474097912	-0.326809314226032	-0.253350993452461	-0.822501680457119	-0.685389088418582	-0.415121407788822	-0.446805167015955	-0.366116692606307	-0.334419659925214	-0.606781646056980	-0.254249299316987	-0.693637208110716	-0.429485508866871	-0.463389304299840	-0.336707244964782	-0.179258015638525	-0.225214751034727	-0.850566031116746	-0.506796620485299	-0.535038442625666	-0.598721486180389	-0.507625621334414	-0.401222399493720	-0.326094966627083	-0.214879235492029	-0.537673457442827	-0.645228579445502	-0.909480524072135	-0.680271498330023	-0.444427670770137	-0.539741384098161	-0.859266970364884	-0.370623113380885	-0.665313174347169	-0.412948258220054	-0.416280050562205	-0.426165413164452	-1.05112847761556	-0.814081733078533	-0.183670012251764	-0.795632239662823	-0.814279875888434	-0.759150512261436	-0.798268552023686	-0.626835317076444	-0.680070188966123	-0.961323650283729	-0.463792201028954
-0.832916143514696	-0.517675260260728	-0.314668303166731	-0.602855437714653	-0.559428808053214	-0.556875037777630	-0.467197056947929	-0.471391896080015	-0.413269782260891	-0.399149892031486	-0.308517444520369	-0.551623409974555	-0.550521062000223	-0.556773739327735	-0.568439465710654	-0.734609791597718	-0.646892326445848	-0.282033814345101	-0.717840902017218	-0.471845546372100	-0.540152853584810	-0.308281383825248	-0.521359227718165	-0.407384838056026	-0.783381218862273	-0.436920444023886	-0.635948554359014	-0.658665247952607	-0.321778301589208	-0.798175069355458	-0.348597812554062	-0.735965648350839	-0.273164356933278	-0.577171132857072	-0.285465637967013	-0.628305650761307	-0.467786151592158	-0.430930032049687	-0.625495124711119	-0.573985448119778	-0.604377959172662	0.0131920014849349	-0.432408054040594	-0.521689726200424	-0.436993794355213	-0.638872226243349	-0.713213181928758	-0.767850286284928	-0.984581255303632	-0.752496595650505
-0.384789530899732	-0.203754554167454	-0.656319034980383	-0.489937139823696	0.439373228919941	-0.526816676075003	0.437516707674513	-0.108780615354271	-0.149769231767544	-0.116093668293308	0.193004877209183	-0.538490477275657	-0.460971791343504	-0.589535482375084	-0.595777779177917	-0.742148379345890	-0.544837335484182	0.0898289768421096	-0.422823306486327	-0.806553786641746	0.689884946979372	-0.126947766691701	-0.349852842129036	-0.520474997245685	-0.521065983687681	0.0727786423269460	-0.235791513245822	-0.193312016989141	-0.848789434081720	-0.455439042590503	-0.831016524085757	-0.285408552929973	-0.115741518591450	-0.422896558548508	-0.477044956145170	-1.13669215963144	-0.685077561687767	-0.155060742138501	-0.0967161943569625	-0.704162763343600	-0.507194081366741	-0.542920618784840	-0.0744413566571802	-0.0700471199162356	-0.275402349899827	-0.352563174732030	-0.898808066736519	-0.872519385974038	-0.762508811305187	-0.889828893690630
-0.877431446318981	-0.787578355823431	-0.806550133643804	-0.939681314355525	-0.557412188600116	-1.17784870867835	-0.880368476796636	-0.675988214340658	-0.571699327547244	-0.692691454879774	-0.931082116424927	-0.847863043490508	-0.818279166831185	-1.10500583443585	-1.01579481487420	-1.02016252011284	-0.718459678203399	-0.627547510369458	-1.00829888410500	-0.875755538220056	-0.735882252858718	-0.786510993123910	-0.940281542999023	-0.436213250698862	-0.681776457854540	-0.557916795295762	-0.216010313244791	-0.858882456968608	-0.783357925690125	-0.943453449164943	-0.913204423786396	-0.897712574085498	-0.648067269292858	-0.697691284744214	-0.902812588468878	-0.601498601362867	-0.592215730380905	-0.689700387867722	-0.871435812133299	-0.472361969640769	-0.933537564262259	-0.839073251194665	-0.826301849516494	-1.00588085450622	-0.635319611401054	-0.879548067845364	-0.644589970048100	-0.818286097081801	-1.09583567332082	-1.08387010769973
-0.859621922779812	-0.868352729225061	-0.742235749253088	-0.961691663566809	-0.347621702093258	-1.02532166672933	-0.876680717253068	-0.653685566355873	-0.751806151262690	-0.676239416945667	-0.819068389217024	-0.547104099252446	-0.763676400130479	-0.737158557937201	-0.887159244185800	-0.839911282067959	-0.757578831954956	-0.355089142571306	-0.906097453967643	-0.815067592025346	-0.641748163131446	-0.551214291011182	-0.816635469479272	-0.778213115281566	-0.525816502686526	-0.412372873463836	-0.571825141698151	-0.816976384053338	-0.479774063873784	-1.01698548084291	-0.734148748055034	-0.795658684566902	-0.629718560339729	-0.618696571556435	-0.620872768869237	-0.666583470966175	-0.578783282078452	-0.557958792400919	-0.651511786090591	-0.657803286011153	-0.784903425847345	-0.935892049086525	-0.727807620457853	-0.623900056814748	-0.480826179216656	-0.817479548223279	-0.824689790682742	-0.798885112719133	-0.787090094484583	-1.04642672240454
-0.724108779842637	-0.0208015390041498	-0.714602391194990	-0.161539858946507	1.07345402274694	-0.444621702804851	-0.442246560306401	-0.172767842121916	-0.283247195191878	-0.238008349168700	-0.563226656320981	-0.321799135348397	-0.0445089566842432	0.0560838367118006	0.143215951717398	-0.822516195580252	-0.394540517287019	0.402357220983764	0.538769501863703	-0.713020886308102	0.207411171347135	0.528618752856143	-0.166537889330155	-0.131361435981186	-0.0561648253413420	0.222238471980676	-0.434674338600885	-0.266985904497478	0.0589285198099656	0.0913921355096846	-0.312095644936907	-0.129456283646287	-0.314149756724306	-0.409934810818502	-0.166293767997467	-0.402466477106597	-0.0513829568510216	-0.265861834490241	-0.149152139578402	-0.696789762607570	0.0315020194711083	-0.522954954992335	-0.187740549492394	-0.159862279046654	0.131277302972394	-0.205709229016689	-0.551114236622999	-0.852297292579965	-0.868191516269473	-0.156868740600596
0.538507474772221	0.356456902756209	0.629511144369147	0.540440200589158	0.180966024513157	-0.0382265869316463	0.0796698901293428	-0.164767184475772	-0.0649572367812725	0.0582848872486200	-0.328613678130239	-0.0595348935741812	0.582883765672145	0.145274811468447	0.394278083666156	0.383470688554678	-0.425141441559355	0.633817002368574	-0.0936099346648254	0.247630675653431	0.0501410649659686	0.678155950438681	0.471626565920366	0.288149922796094	0.151462570062390	1.04923497317765	0.281541643494016	-0.528590734626587	0.570063881387781	-0.267406577671593	0.314856214866844	0.271971716447090	0.413704922325999	0.687738813022668	-0.445168616935415	-0.366160941732176	-0.240779942430471	0.382839851989957	0.0801336747480511	-0.374531753020586	-0.174884558737119	0.358591232044228	0.513177186496852	-0.460213981705526	0.0403885660274569	-0.449039574559189	-0.394024908181726	-0.517896208981870	-0.556903967187146	0.0612580148896281
3.16248462186797	5.21056813449395	3.84795637055345	4.79343239567246	2.21289927890871	2.47477453639063	2.91199907304549	4.62154322494605	4.16080714389392	3.92680424717071	4.56275060160405	4.24816046531457	2.56539501887463	2.50551622129421	1.21428474019539	1.02702731049203	1.96101787312235	1.83020294963264	2.66705173893465	2.31804829207776	2.53606480195744	2.85405067363373	3.80344818387377	2.33982524273076	4.18475807135050	2.24458464825596	2.79940475615743	3.01427964672541	2.66367892103307	2.02084172401168	1.96543163280311	2.54298814665703	1.75794726096364	1.64325689149522	1.70325303895021	0.529791778812908	0.549261090284605	1.23976760660869	1.54213121714110	0.706393772517125	1.04294104119055	0.931639247874880	1.02887550523634	-0.380404905394778	0.812296276850357	0.902015147856813	-0.0922019198702274	-0.647416143067236	-0.0223039680398051	1.87982115991006
1.94899925313314	3.94122546654792	2.54162921088181	3.05608165518276	1.01823354868290	0.610164721615564	1.99469442652402	3.11751340964621	2.48749375143357	2.07872422660842	2.17791517539182	2.28578034962128	1.56027186300238	2.08551250235100	1.30424579236080	0.709159285229606	1.25173296892235	0.849492956871183	0.726027075352789	1.24904488249328	1.39313227217425	1.23423965763823	2.14711730574596	1.64619475165857	2.27166532809119	1.53483507057999	1.40970017468330	1.68762561365767	1.05471738595320	1.17949638228144	1.03515552361952	1.07471375757000	1.25672060378419	1.05971722171145	0.750807704380514	-0.301008653214357	0.373104119961871	0.635465873672715	1.09823242589681	-0.0703859267221603	0.267535523215790	0.402060523849020	0.0277945883585597	-0.504111171450714	0.585125511685597	-0.234041937775029	-0.509497471166095	-0.680946698395629	-0.698258641949922	1.17195998936648
1.04188852215056	1.10454904988697	0.974610313709377	0.835439477444107	0.606472714790811	0.480038451260875	0.394565447857996	1.13066152788524	0.775022164944082	0.530955029207129	0.233931142783047	0.794629489712465	0.637166362187904	0.388119009625828	1.22365016700513	0.420405294100087	-0.101449100537104	1.00883807812420	0.672950519871432	0.0860387391520601	0.494492393796839	1.01776852134464	0.340364866543833	1.28107876605082	0.633386890688083	1.57032713081338	0.643275370782700	0.495296752665588	0.263650975622707	-0.264182260321943	0.706160536651467	0.172321602978640	0.421835825833948	0.518466588399412	0.305520086150974	-0.102909120600838	0.572906138801945	0.409538044909103	0.371732708440069	0.311326980028342	0.610716452218079	0.0990028647152951	0.0793170483419321	0.494697481270943	-0.0447096853031675	-0.572214867443982	-0.358708209399688	-0.507785950830540	-0.774429347365987	-0.263910259845825
-0.602000851933194	-0.661043819250627	-0.713130240377068	-1.01026323904865	-0.858027401957813	-0.977225966822543	-1.06261296170186	-0.944998070793664	-0.480166907856006	-0.729642470205459	-0.662381676177339	-0.938872409371685	-0.946370252129345	-0.568502386528616	-0.936330149511716	-0.887882208286351	-1.05146947779582	-0.214145932801874	-0.905628108024284	-0.839952231357923	-0.663197337398379	-0.536502116300065	-0.909874510053873	-0.920444460882671	-0.880353411739756	-0.854344214263715	-0.545356110209801	-0.707160015476384	-1.08970716425273	-0.764914977092900	-0.913360498998784	-0.964189821704628	-0.640068687086407	-1.11261745226530	-0.690873974495481	-1.25693331181671	-0.649392383675759	-1.03176749988265	-0.990848017432869	-0.996257988997985	-0.768069404305568	-1.00116259483459	-1.10504937583713	-0.753356674058662	-0.936793231307626	-0.949450202533493	-0.960748444326005	-0.865525821331862	-1.20627836951928	-1.00118745622825
1.26840901376711	2.37972973140143	2.68243666398528	1.39926551245822	1.08171464572903	1.55064111696806	0.940496294080309	0.878176447266146	1.72645415928519	1.05576017424698	0.979225762000581	0.548730377141559	2.23780469714715	1.39192044875339	1.41278693506924	0.784526585174371	0.913747931144189	1.60103617542174	0.0465324553839749	0.474676057791067	0.779453818187525	1.08541556913661	0.611704143032487	0.705018868589240	0.882033545088943	1.78426167482079	1.60628633408941	0.0345258334505891	1.21379280905247	0.282584521376697	1.59853494789033	1.86241080272386	1.61500615081714	1.15029009466159	1.03573291670764	0.581883732538948	1.06263774466487	0.953585755520152	2.98709493330184	1.26218330577646	1.86633027671196	1.26935763197548	0.286591234090857	-0.0222481348256381	-0.0767451619412844	-0.583124425003558	-0.476194375298244	-0.588398615787675	-0.686985211599534	-0.0129170616021595
-0.513174827047385	-0.678549015732785	-0.618011280346611	-0.583339668512196	-0.567375391526245	-0.756196245644019	-0.740317546028673	-0.811480469832413	-0.895798708241770	-0.640862316032312	-0.613082161610016	-0.540287078734301	-0.706319809610450	-0.667848004324438	-0.763446854259579	-0.623907453522857	-0.708883812102498	-0.713063401602105	-0.651868138549075	-1.04598155080238	-0.649480895465765	-0.130865991424532	-0.617051801413561	-0.443275778121311	-0.857325561091738	-0.442185136254745	-0.560922450957741	-0.615085455060838	-0.446414566301256	-1.14412393406992	-0.968330444278376	-0.714511116314688	-0.776159518181737	-0.517151071161929	-1.00428308032775	-0.774542698141487	-0.531091431831393	-0.383990798581487	-0.406203887077783	-0.793007837008925	-0.678747462453442	-0.433180561101474	-1.02738464269713	-0.903382385305337	-0.963981483645901	-0.542957508695430	-0.811719884574861	-1.04851581450661	-0.676523053737450	-0.767288612933941
0.455544675005278	0.347276720055643	0.101622868599467	0.564349207034975	0.682318335485073	-0.0190115492383629	0.150475554293992	-0.323129555798340	0.234969167474145	0.189105249153606	-0.135310599855947	0.0556723947685230	1.07306214654658	0.382288108782848	0.514992036139081	0.311940051352145	-0.405717458423494	0.763801235526799	0.143506625315296	0.347261016132605	-0.262492993337925	1.02126924225837	0.423302867940083	0.0649037581877297	0.196704239514520	0.541834998767176	0.381567309032518	-0.603866540861301	1.12737505284991	-0.409328964027562	0.350277576401924	-0.0437935680392349	0.201200298963083	0.201653026085401	-0.379921938138397	-0.234553645474145	-0.115743368665679	0.259674431302925	-0.0425990563856931	-0.589713774700802	-0.352028023371548	0.359392853381996	0.860340829534042	-0.192421460090264	0.372163680033942	-0.249104241951763	-0.195558121945305	0.000475019322397961	-0.255060100066708	0.468302127716644
-0.752405876656120	-0.863743867563412	-0.711046942770042	-0.681475460160861	-0.668539577873758	-0.702620177940280	-0.488133726399210	-0.546295477230060	-0.270101241831147	-0.975815418971481	-0.513125734460562	-0.138984889290554	-0.856171318838719	-1.15397933194993	-0.955744292778265	-0.750923364512183	-0.640825672611551	-0.863504049415616	-1.07334062461874	-0.946696576886392	-0.629611496455383	-0.658933630676962	-0.663302406022252	-0.775620355992908	-1.15999922684161	-0.737922485354703	-0.495857175917226	-0.584475244587632	-0.507408971830051	-1.03202261691421	-0.893733466714986	-0.931230221026307	-0.698272869735005	-0.912088734929365	-1.13676321079154	-0.806331221264773	-0.839225450611250	-0.860244785713673	-0.803875081910846	-0.902407193112514	-0.808891121778589	-0.646869627965425	-0.827196467428673	-0.934272305305765	-0.952369969036242	-1.00142180036446	-1.08219181324781	-0.918039630394086	-0.897901425967807	-1.06665635886006
0.865230872163323	0.726378689359422	0.664075541764349	-0.286608504165882	-0.129537883684084	-0.0795950626409186	-0.0919413502432277	-0.806968766741114	-0.461520741816180	0.0174202289598549	0.436847421964298	-0.0157495651616909	0.262775283624434	0.0339739172804468	0.219555208209141	-0.437854229660101	0.357353688074930	-0.158553240655719	-0.731647284727276	-0.110686705681005	-0.564519220216390	-0.137073991595186	-0.157724110492810	-0.143344338287009	-0.182651379961242	-0.0468245138844741	-0.265921288782384	-0.635640068603100	-0.327026776376552	-0.568800633532352	-0.193180835848989	-0.0204076060083881	0.0340103447891893	0.631691811410869	-0.0610160795514850	-0.795488467467401	0.00451607581925383	0.310291021556911	0.443003774812931	-0.171533506167560	-0.290056011753559	0.249519984947927	-0.690384704789150	-0.680862531922536	-0.389005143744123	-0.546179888438952	-0.612287218606058	-1.12550424677984	-0.592473425226905	-0.750855573623571
-0.503309876898704	0.223211731469157	0.465361254063407	-0.241861232622305	-0.674326085571718	-0.451881857270073	-0.219517342757593	-0.529939201119782	-0.215756703337481	0.180307821975355	0.547879306582833	-0.393000336093208	0.202770848124002	-0.101171797028382	-0.198636044176986	-0.332813795727641	-0.140876488652961	-0.223640931331912	-0.0593513146718569	-0.485105761073506	-0.530229425679036	-0.356341530491905	-0.571570261221552	-0.561526340301989	-0.535372780898941	0.245735892697482	-0.167604863504752	-0.502953489018979	-0.170928970721185	-0.536932020004763	-0.210998411272536	-0.196530282966801	-0.375121551129514	-0.287343239928297	-0.741982111248038	-0.677678788526065	-0.112806252348408	-0.406152895894882	0.355769819359918	-0.568756298041675	-0.477479018081933	-0.750636482562756	-0.331130223277235	-0.874122700425731	-0.982695183172200	-0.970663924539540	-0.666939549325810	-0.843193054889648	-1.02448658568105	-0.718948979771341
-0.897758066281050	-0.812651761942722	-0.681087655565161	-0.796519032339890	-0.448635021142989	-0.934302721590482	-0.381519246639861	-0.819113299850636	-0.660838927381141	-0.733428470943087	-0.785540406042678	-0.747688122014375	-0.497764650342122	-1.01739969427955	-1.13308704840770	-0.827677030628727	-0.779260283905021	-0.599431282237270	-0.555796962457403	-0.957412748119488	-0.528420527053474	-0.671091232999345	-0.982633095862164	-0.909120775777136	-0.590997087466454	-0.297593989112617	-0.333500806764228	-0.674769367068399	-1.00544108546042	-0.888993190582320	-0.753601427254955	-0.824379639315135	-0.568006461509365	-0.595533683754671	-0.746948931695237	-0.708048453519744	-0.330271868430536	-0.651368653695000	-0.640966971038782	-0.378133505820404	-0.706054664282578	-0.790734898623757	-0.803528578687588	-0.878394724428245	-0.431627199120808	-0.913398629761583	-0.831666406191313	-0.708903769959146	-1.13442117017319	-1.06625212998297
-0.657711966628175	-0.705837224540225	-0.546356632617139	-0.554645795200016	-0.597723908988053	-0.818538623052422	-0.577047105290590	-0.527731255403460	-1.09123197318187	-0.964935583627013	-0.755423048014807	-0.839649603470146	-0.545885881626317	-0.787894699142906	0.0756688994338120	-0.903437914725458	-0.712554274759165	-0.743836868288030	-0.605639198844137	-0.743296673543737	-0.642478808703258	-0.288662451159891	-0.832814909211095	-0.643937624911599	-0.514073711235172	-0.743492336429037	-1.09833730244858	-1.08038942062033	-0.581487003222008	-0.523844987108296	-0.738372446819122	-0.724962945529332	-0.843381045924902	-0.871613408755479	-0.845624517863173	-0.166036158349184	-0.863282063266399	-0.680463548452878	-0.559739630998379	-0.801624842502114	-0.430414885112823	-0.588943820887078	-0.880340306288689	-0.929002751494851	-0.832908738855773	-0.853845469054192	-1.18461406763595	-0.673848059191999	-1.31841064308988	-0.992907117094267
-0.584025093762536	-0.522883609958473	-0.719639878858198	-0.852887561026966	0.0579234360569862	-0.787728885481500	-0.108806106860899	-0.493491656208977	-0.463955284628768	-0.496358192521188	-0.248111502297388	-0.560281252775232	-0.616205966400344	-0.858918814685249	-0.257709599633431	-0.830719374761219	-0.474735875138415	-0.814696807832453	-0.668953939064241	-0.623720524833091	-0.467623733935036	-0.477142112585576	-0.294847556953731	-0.799444247820096	-0.285321926226957	-0.628841990338148	-0.458408730344567	-0.892415772002730	-0.598101936795762	-0.585363432639887	-0.559081933111156	0.102449628631953	-0.537323584504031	-0.633785553121973	-0.963310845917965	-0.653120569652078	-0.535825759529584	-0.381603549487653	-0.588556416137095	0.0502659979624196	-0.627805819806102	-0.706628225340845	-0.864658285235040	-0.891390792832525	-0.787184888964212	-0.215357036068624	-0.587410243333189	-0.966903457353029	-0.967195257194703	-0.700390472610691
-0.622398887071355	-0.915709907702307	-0.480283321372672	-0.764273976090583	-0.307364406647934	-0.901666851106995	-0.877210383981433	-1.22395302169013	-0.764084998920949	-0.976450800425846	-0.714639518375383	-0.637073216271546	-0.670706907738298	-0.832590432137436	-0.533186062543584	-1.01080906229833	-0.631987706872185	-1.08240092567207	-1.04379992872928	-0.554442529556515	-0.998990980925466	-0.899646309086882	-0.874869532746539	-0.641306678372889	-0.608769284252500	-0.958264232995872	-0.853062939940939	-0.996492978069237	-0.535888146315426	-0.746953807338752	-0.910334735508836	-0.795356620793040	-1.06230992874563	-0.604158503162180	-0.416150394286098	-0.886648522781541	-0.481269002046183	-0.589299063616139	-0.624810884350926	-0.816027844973806	-0.802665847406386	-0.877573616992473	-1.02624712994924	-0.538648009368982	-0.906720781987665	-0.731700991499830	-0.787370397536439	-0.914139323295210	-0.806524717181191	-0.695115298376505
-0.567585092369116	-0.189445756327097	-0.752182820794148	-0.959027196395387	-0.855653881133689	-0.731540854340465	-0.950480074357579	-0.601868120369683	-0.664506106132709	-0.791540244268787	-0.600259045968871	-0.225323874252897	-0.596481497311465	-0.947201773663750	-0.881035264754920	-0.633643579415314	-1.05487547183373	-0.735518270711386	-0.598833287641267	-1.11197974759762	-0.198908855782040	-0.971482040242575	-0.762595554250566	-0.977591588500709	-0.701677410597496	-0.632856985554064	-0.445766515363038	-0.781503908090442	-0.584964060295177	-0.849918779403126	-0.460051984201522	-1.13617405108193	-0.671564535836812	-1.40474738816927	-1.09369623823874	-0.898511895376718	-0.543109211047535	-0.365548997469112	-0.559154345567356	-0.893551388226130	-0.753769480799317	-0.946507875617305	-1.15714746671642	-0.973192576952998	-0.997306567701987	-0.667675356639150	-0.545667557461651	-0.805335612431440	-0.737393504176176	-0.852038247204287
-0.00464599408039814	-0.128414226185512	0.224785340278448	-0.472239085124187	-0.604200190054285	-0.363919387617824	0.0378511208304465	-0.230148740396341	-0.221302047463993	-0.437907397236154	-0.523139281533791	-0.367134025456602	-0.0550084878372440	0.0667367910065191	0.419042862650926	-0.0109217861900475	0.277182263195515	-0.206855056127947	-0.422197720668488	-0.208292777440265	-0.0621474544458690	-0.244678840119878	-0.913830583113240	-0.447413850774116	-0.573778401565052	0.191297085499131	-0.651639282721317	-0.541083323366783	-0.407697794824661	-0.820872236099477	-0.387100236965380	-0.142099118820502	-0.00568053056694366	-0.287886770425751	-0.512208369808706	-0.216880182154269	-0.589083928005156	0.203734846504090	-0.144081740154375	-0.880304263628532	-0.572156578318132	-0.516000024115018	-0.569449375855866	-0.328299859230747	-0.958131069199841	-0.736706279328336	-0.434960583551503	-0.822831489450606	-1.07212028626975	-1.00887220742663
-0.615454924349536	-0.762951740923632	-0.246024939750508	-0.552033763837966	-0.663386390428993	-0.660026925343631	-0.0909674143082273	-0.787901751646409	-0.430735176587805	-0.738889011247568	-0.792567247905942	-0.674989960760157	-1.10023731339312	-0.938943132870706	-0.821369377841309	-0.707113800967596	-0.652240078338106	-0.994649896821796	-1.00247838718689	-1.14877245512228	-0.484504087570118	-0.454901138760262	-0.899490845232840	-1.02070091763029	-0.543286380881953	-0.537148716776352	-0.452671790677532	-0.647402994608829	-1.02259300833113	-0.667349786290369	-0.561958849889691	-0.676002464037894	-0.471667621563651	-0.762542726706767	-0.751202641223340	-0.745567065830188	-0.479740125422138	-0.684507796012665	-0.671299590781926	-0.690600412041792	-1.08374781886691	-1.00152210608591	-0.695162594546153	-0.930304453487156	-0.534872421790842	-1.13515535810263	-0.957830376350590	-1.00463606193278	-1.03513561492868	-0.983450985878785
1.15442345506376	0.871680806069431	1.58091264493063	0.459017118009426	1.33413369428903	1.20502932254334	1.99706483144593	0.872853711582302	1.04077886788857	1.23455742317601	1.81911966891250	1.01493289534718	0.977568593139198	1.01521475506634	0.995214353758069	0.386901694395230	0.823210259906066	1.04152212435622	0.137994002596899	1.06421748864336	0.828726075321322	1.04139593463511	0.660286299603770	0.458029787447140	0.844729234677317	1.17779110308704	1.45007213504971	0.157727762642548	1.30349183599375	0.344277801490555	0.784881668712085	1.31067193346268	1.48904371387001	0.422734440919498	0.585978425782838	0.288861135119111	0.991343353258253	0.662629694749084	1.09646228159671	0.853903397517376	0.485285719275096	0.537669778620912	-0.0668182151947929	0.0633686904907822	0.581834637180282	-0.367897339450552	0.0342345933462364	-0.368206983428562	-0.687207636225212	0.0307091186447217
1.76892495627157	2.94175807022461	3.53908445284174	2.11322951429539	1.11556833568521	1.48488594023750	1.56803746274802	0.488323415347012	1.04938176697425	1.32883033126002	2.32487846548926	1.24527458620388	2.18005579017048	1.75831306680892	2.04994956415396	0.857498424599450	2.13094591474737	2.32839960817871	0.531651316433126	1.35101824955012	0.779862305987547	0.508086043646557	1.08657803757920	0.660493483641933	1.33062627856360	1.48907771686184	1.11308479566639	0.0744460468185376	0.922950418489984	-0.0724426145150086	0.663530171112947	2.16783514935809	1.56651142624235	1.22692089470161	1.08763436974216	0.505618189810978	1.44672267194274	2.73561954481517	3.47514845508117	2.00058067460406	1.09126290520248	1.73160005555614	-0.411639565054930	-0.0853298898714444	0.237960764696090	-0.231738115217964	0.0128984320983801	-0.805441308950805	-0.686579435924360	-0.534780364419124
1.81880987601355	3.95111495220900	2.84331659430766	2.98021301943437	1.72306602586879	1.52414634351514	1.38950074399828	2.14477683253217	2.84521328872688	2.26661854588241	3.36699148917968	2.64135138446138	1.66382309361908	2.66045141448784	1.60730986069692	0.983381911041030	1.81521752577368	1.97230220551247	1.13475964911174	1.69080880898774	1.68997678677087	1.56660444067327	2.70118766814831	1.17597795098011	2.94610276157622	1.46469135695237	1.41367085880077	0.982694198815573	1.34397725264078	0.879178021223371	2.42068219492271	2.02253508451251	1.71846400473757	2.43209194144296	2.05521726841583	0.356111608319306	1.27383260557298	2.17339611676158	2.31711112280843	0.861137041166998	1.08478379376309	1.41617519359790	0.0357583733543101	-0.408130297526521	-0.136896764707749	-0.162425295112549	-0.301555578315586	-0.571477941049894	-0.794269541751971	-0.133818159493834
CATEGORY SORTING
CONDITIONS: 'instrument1'	'instrument2'	'instrument3'	'instrument4'	'instrument5'	'instrument6'	'instrument7'	'instrument8'	'instrument9'	'fruits1'	'fruits2'	'fruits3'	'fruits4'	'fruits5'	'fruits6'	'fruits7'	'fruits8'	'fruits9'	'animal1'	'animal2'	'animal3'	'animal4'	'animal5'	'animal6'	'animal7'	'animal8'	'animal9'	'mineral1'	'mineral2'	'mineral3'	'mineral4'	'mineral5'	'mineral6'	'mineral7'	'mineral8'	'mineral9'	'sport1'	'sport2'	'sport3'	'sport4'	'sport5'	'sport6'	'sport7'	'sport8'	'sport9'	'tool1'	'tool2'	'tool3'	'tool4'	'tool5'
DATA
0.754050742119170	0.194483048704575	0.475682649426903	1.07689464729287	0.0145078580273006	1.08828632506993	0.411083932015674	0.746936637633639	0.599820964536040	0.0483040257537814	0.252492224431928	0.831761272182442	1.23188932483126	0.917835518665181	0.741072065719788	0.275454111682333	0.990578365070838	-0.177763837943269	0.346441528016917	-0.124168620010543	0.528597844169648	0.315745856415469	1.07673196587296	1.07394140970047	0.227550870263891	0.917697638767111	-0.611508114907809	0.467835057500553	0.335809532827067	0.782722566962814	0.417449873578815	0.481630631071397	0.174274365314225	-0.149724412867363	0.555561113324821	-0.128247892234494	0.418556719817466	0.319251581352839	0.678086489791552	0.395883686668540	0.0161741600837945	0.602489335455118	0.646075397206471	0.100400541875845	0.619605054256848	-0.0744919748374806	0.612758724557451	0.171607553571696	0.437815951929181	1.76931858932469
0.201032882417532	0.587204210366620	0.412334574725260	0.571856849105501	0.781937243831328	0.660542950602690	0.404634928048467	1.10266073518827	-0.0990968005965838	-0.0930970943685789	0.271106903613551	0.294426452507884	1.23910470209067	-0.350107268300488	0.732326120136495	0.914546023195766	0.567276076751374	-0.275863404340234	0.204424416740002	0.381494592665562	0.508470589721409	1.00913024139832	0.368835958100185	0.281331362883609	-0.442709306913490	0.662287229343176	-0.797016619444028	-0.279734547064798	0.427522762144746	0.422127584827401	0.160867877806090	0.560134631501948	0.660861162027966	-0.311193296907613	0.0718795622719452	-0.0913683883699904	0.901241059386281	0.222870875249690	-0.173866575349746	0.758878809362536	1.07554278129412	0.361850766394804	-0.162531600503808	0.275057210771630	-0.253917571332490	0.276392102584421	0.713947680681905	-0.263090176629928	0.934566883203628	0.491077324830886
0.170923487691756	-0.351716422121910	-0.425147273284632	-0.358950192692786	-0.143017314441858	-0.104593811592211	1.06437788349664	0.0725452080556491	0.330601098165025	0.114418513229252	-0.772414205130403	0.321914960911232	-0.304325677699604	1.14158556497164	0.217854651302362	0.0218064099358414	0.711068038276726	0.0388638593063975	0.163162391403992	0.190506132082446	-0.138630695543778	-0.239610763033856	1.43484625662769	0.132015278815603	0.479168916139708	0.0868799524518032	-0.408812685478300	-0.128307588523162	0.380062765926424	-0.158709320653184	-0.593712884044038	0.968377709138719	-0.182324111260191	-0.257419379334063	0.500648976796014	-0.111344499269772	-0.281071837018219	-0.114544440969449	0.128659273807876	-0.301585213037089	-0.436784600117800	1.09075904474545	-0.0739949845841890	-0.782593643826784	0.222589100961666	-0.105345203858149	-0.145030402011985	-0.276508015624926	0.155461885280654	0.180643046275695
0.111069297429073	0.276627604009058	-0.0343953622837379	0.188763839965953	0.193972515982619	0.246384360754378	0.158402143526283	0.480490981611483	-0.413440321127655	-0.312496271672093	-0.147664148871226	0.299884672866899	0.185285209419356	-0.416058983672997	0.226934829624636	-0.206808412596142	0.224195262300860	-0.500021729187124	-0.168755900981509	0.0991809279408546	0.0267468548625803	0.0767215447531584	0.000799997955538266	0.0360088194338757	-0.754033532095154	-0.113037368308168	-0.898404714608109	-0.258422222270413	0.0907913718712159	0.391692749416765	-0.408601833036581	-0.0996595798255898	0.136064652010010	-0.316051193505132	-0.180603123240960	-0.563509588831101	0.340665230739978	0.0712674706051620	-0.222187951050379	0.0380985942847605	0.510063889239990	-0.0324160573584749	-0.388882490370110	-0.0544004450751843	-0.553992382174341	-0.120428430959900	0.261185175869039	-0.563528989868157	0.309813130063850	-0.114409644645137
0.928491210490882	1.42899760945069	2.22034575905644	0.514021556080184	1.87899141352258	1.68039042384458	0.643436986881040	1.30525913258938	-0.0799338409697988	0.839206450789181	0.838664231986419	1.36180759581732	0.788744731775482	1.56471735188800	2.24944415602397	0.922869564574098	1.25619835719331	0.234440823527847	0.514222771143052	0.606300933788038	0.888299637730447	1.10832286332481	2.82280970864237	2.01409951012225	0.381168862425177	1.43948500380980	-0.424735683820926	-0.0949904126240750	1.34288848092242	0.916643346330832	0.758111353008971	0.953820585633474	2.18045357246906	0.701534646621608	1.63235735417902	0.144142471972530	1.22431639353381	1.05663429627310	1.01490679496866	1.80992057068515	1.36571304159307	1.03608606987519	0.667691698113305	1.06796795277192	0.186798125126707	0.967147898554393	1.75447207182121	0.384570187832515	0.821593652626687	1.44262349251394
-0.416004460402885	-0.307607749997099	0.465314572484403	-0.114437486324914	-0.406286837907855	-0.329775226554205	-0.763609253476647	-0.0186945297057864	-0.479501242173384	-0.219839637545983	-0.634766320746671	0.327605432577098	-0.114347742552600	-0.458182809578111	-0.448807664860165	-0.395735185797725	-0.0888634580641662	-0.424918858559293	-0.0713927090608280	-0.160661935001504	0.289947262805141	-0.259073559973105	-0.243984917564501	-0.198867886067966	-0.703072847641673	-0.0245504688735742	-0.692729961212776	0.0545900124120005	0.190361011428934	-0.0570632952406485	-0.298957156763408	-0.253407097256907	-0.542975783372004	-0.888924517138741	-0.137725216089954	-0.520050714489450	-0.147227493305924	0.116063737604330	-0.593236426556910	-0.0681602360723222	-0.0905107326113959	0.419236182103034	-0.535074667556416	-0.717611673478632	-0.407379646947545	-0.144554432420372	0.222940687891764	-0.292238674522591	-0.291339641822347	0.00630353264528570
0.0947584914563086	0.579959476994280	0.150460644927184	0.630061339195307	0.625055386941329	0.815982268716390	0.324659251689726	0.911052818821310	-0.285233756161487	-0.258781051706591	0.123907802578673	0.193207570277352	0.887958719888523	-0.367659152547236	0.455533579228271	0.626684992357667	0.382107863095259	-0.146880814697916	0.317396822999868	0.363876283961508	0.418309292579994	1.07441707905037	0.350627788030816	-0.0102666801807251	-0.496687233776030	0.645309824072548	-0.759898934044831	0.0446974117823886	0.372950021336484	0.312144583057042	0.0634947270894232	0.533417106871010	0.497900330430196	-0.444793678011732	-0.0835282144803560	-0.250564665245780	0.612482547292504	0.556348397404276	-0.269891380483949	0.766467903658659	0.919183345591963	0.415758627498547	-0.0236102128793432	0.472382011029964	-0.483111320132170	0.288701087592411	0.849587778894184	-0.423564552287886	0.951547366796100	0.457017167897863
0.168689477134864	0.0188999225620370	-0.139977387356886	0.308896568838122	-0.331424530499348	-0.0501522395529257	-0.362432271295970	0.0356516351305731	-0.346567014829759	-0.667987328498852	-0.521503541046732	-0.000811455912431599	0.0673495054335905	-0.305426328547113	-0.289018175664527	-0.346715543858731	-0.388703245055424	-0.607823017267662	-0.179625672958547	-0.217004316392959	-0.160911076113568	-0.0866751459279817	-0.0846598744953142	0.230996082881870	-0.393493459303886	-0.188541924807169	-0.950260631214286	0.116845814819562	-0.427035844743569	0.0499945258288467	-0.633516399766774	-0.548236930094093	-0.363687547827610	-0.799067652209327	-0.512717280739627	-0.482586764566485	-0.262880439811446	-0.00786800735703318	-0.287518739753000	-0.361400502918217	-0.334632375512592	-0.180816325272282	-0.613375373399584	-0.365067220493383	-0.466730913694655	-0.140983288774516	0.678373676585409	-0.612798440145709	-0.0409636701292897	-0.0420622118081460
-0.520906008520685	-0.418678670574984	-0.159965062037565	-0.909676907840983	-0.226499122819655	-0.564101343219629	-0.899536143305434	-0.595166487202568	-0.612399110749984	-0.374346942369371	-0.101836534581096	0.0370575304861097	-0.313395303642903	-0.219325427550572	0.270180163945123	-0.834612658504715	-0.191318296143565	-0.499055478552906	-0.213172548901387	-0.0992796997845306	-0.518405905599122	-0.571509046969270	-0.111174786354013	-0.398332402094000	-0.744152736134227	-0.658183359869721	-1.17024680467227	-0.567723801165099	0.0636983202189381	-0.301169863981647	-0.789890636296179	-0.565034324029205	-0.776454352929432	-0.612323240316914	-0.601662491598312	-0.582555723016100	-0.120233065128689	0.539659540223606	-0.470955069885863	-0.735569859445388	-0.353978343479603	-0.101870924814054	-0.567933716198528	-0.896660919043709	-0.753413587299760	-0.365243054514879	0.232518588000592	-0.221447879810203	-0.789482522899269	-0.235261440369444
0.167611602612814	0.399407268580259	0.553210523991036	0.367543074596633	0.616819216870705	0.529049398597931	0.364532322710752	0.921534843623575	-0.412329395085520	-0.263267136720135	0.00660918435171087	0.343025506703897	0.884741487954370	-0.514407463947392	0.384431203398581	0.140981693678648	0.724737809834420	-0.200988210485473	-0.0231414443109826	0.592078132654439	0.412134987989142	0.501791388062423	0.357729583430503	0.154074118131645	-0.580482310794974	0.598565888744223	-0.923813414192529	-0.0757399136283341	0.285569760631585	0.518920383644324	-0.158762761445472	0.305634023973747	0.565510982691752	-0.429225148499466	-0.158922766256605	-0.0236766848372929	0.596961646162622	0.381081604558810	-0.349077312533310	0.346458866335583	0.598566969938247	0.472198389645491	-0.239473800295028	0.135119435699740	-0.387134340793962	0.338921033695932	0.333289299435951	-0.393123876748910	0.543122499175613	0.154968529351833
0.181020654688896	0.387480617190828	0.211626434997602	0.509074768898364	0.375421854488926	0.433017843470470	0.264859226283205	0.846831819996767	-0.346142953587585	-0.228441835676205	-0.0745516048353231	0.194097385956103	0.869333756525665	-0.442419401495542	0.471914699459249	0.152319778591332	0.771632058675376	-0.160519474150646	0.155868561170355	0.266776384960286	0.377464983006986	0.709691986163737	0.387968382398869	0.191851448594349	-0.597364200323121	0.509194715683923	-0.920960676759093	-0.291773998245599	0.208323575391179	0.298390828121106	-0.0207832112248910	0.667107976935682	0.550133967723825	-0.522664395536034	-0.0930569902866364	-0.291003175531885	0.671417584684977	0.436464720828470	-0.366548902047125	0.495560633099157	0.633145691053493	0.342948962041782	-0.0839519230273298	0.125915270367430	-0.251351816510167	0.195385799030479	0.519592165530897	-0.307899936379641	0.594865161874926	0.218623027324418
2.07529022180828	0.844952780411565	2.28735969585482	0.429519877010550	0.344147579758378	1.79839974507561	0.313015214544428	0.748819655602031	2.20951291947214	1.13351603696433	1.30581794370561	1.37484593676047	0.652629184560268	2.07447223410605	2.76052363350241	-0.216047137097975	1.34495106206300	1.27723354525642	1.38395990659751	1.79475352186928	2.33520363032648	0.283164321008510	1.08848554207130	1.68643808168110	0.433769841923990	1.00569528051642	0.499925291994274	1.82603732940724	1.94239059938418	0.920850875429235	0.0620819837049013	0.332939814205116	2.21421598042568	0.371784723396068	0.0276630010703945	1.83157208112352	2.34107061391923	2.55735432807656	1.58801229148054	0.586618483774823	0.158289391585685	1.79320012802700	0.161672148909522	0.457048195505366	0.744188839977120	2.92247880474540	1.30937227335617	1.15064595128104	0.592814440343884	1.42844321064245
-0.707151202881445	-0.507326749382093	-0.253080062090963	-0.444741653252161	-0.975877460064675	-0.463741029880468	-0.518353297760390	-0.380296881227140	-0.623685737176133	-0.537990726966509	-0.719624779838941	0.110279970063309	-0.481931171646383	-0.742684957986938	-0.431965564765959	-0.749560375193049	-0.497673951844791	-0.773606639185131	-0.202712781739722	-0.504006420917764	-0.537919038340763	-0.257748126740671	-0.132202265074244	-0.684350394750353	-0.488879686785589	-0.136102359733201	-0.953415989500122	-0.441171679783799	-0.462942888212892	-0.507467186845560	-0.566520370769601	-0.667238170320528	-0.422461896843169	-0.216525595097490	-0.474788611123848	-0.724867828873958	-0.284817007684330	-0.470329782026610	-0.415839392396553	-0.517083368155344	-0.721283146486838	-0.432073597803496	-0.893762448585288	-0.397352132000620	-0.942723808342629	-0.422653328407267	-0.693488528993714	-0.942502489653324	-0.214515473574956	-0.422898496154637
-0.392536508758933	-0.811746220530902	-0.482077324242636	-0.789554280850279	-0.529109857145620	-0.598030856283301	-0.961051728819738	-0.306382921028242	-0.664999423139013	-0.460275748882229	-1.08972871087171	-0.433235863638911	-0.406202830626110	-0.558484846512725	-0.533451560158175	-1.11341150629529	-0.840642346975924	-0.877780336858091	-0.265180349692601	-0.687067715900208	-0.457227913932032	-0.535625885163645	-0.195649230644928	-0.598908706231024	-0.732613419352551	-0.407208563048820	-0.595628373662857	-0.431817137740827	-0.618556903323302	-0.727392269806777	-0.539685820715663	-0.753114548336574	-0.649927173237723	-1.05968935298638	-0.789136846356448	-0.557013073482482	-0.562128491029293	-0.163581033985986	-0.591758472490756	-0.345253452673545	-0.404810629227779	-0.624654452475225	-0.785849024496952	-1.13840685585773	-0.499807888989900	-0.412018992906196	-0.178068368891252	-0.916360142269646	-1.11491518543236	-0.450498245504696
1.36532085923530	1.79315066386727	1.23127260354396	0.431790177534393	1.39136250968830	1.96370636196474	0.482500877418425	1.06621017404492	-0.143276798206466	2.01030438465093	1.26862037085941	2.81969521254862	0.581263649559862	1.27498459819783	3.85263336940908	0.296438619475847	0.368273119116068	0.714535942664349	0.984655006733238	1.34676068488374	1.77334830962359	0.902506419826170	1.70286385765279	1.72718842634346	0.130194667590327	1.33919722197022	-0.599597296405081	0.696772348746812	2.07765889943404	1.23113272990263	0.874738857859655	1.78761498221208	2.52844934369507	-0.338936234050014	1.18293139918376	0.519013872381430	0.614659348108576	1.52250958569222	0.742925615782417	1.08826395891895	0.894666908844788	1.34691892575203	-0.368056726519893	0.161983650431150	0.0368874170243780	1.61940951071620	1.96693098859377	1.22056579308891	0.259567112058851	0.914571133413440
-0.640943691054773	-0.520689728867774	-0.0516605995166772	-0.106878343869250	-0.669311566162247	0.0810816122500152	0.0167033466705123	0.301245945627128	-0.883825888443685	-0.459316680182015	-0.749407101694408	-0.128366985102606	-0.561194092669781	0.231550321798499	-0.382713278910366	-0.445124552210081	-0.349413359166669	-0.679246100173793	-0.849404117276277	-0.246635744231531	-0.642250804911010	-0.0171144836838917	-0.0462246159948466	-0.691634036621008	-0.792148369223301	-0.0487194546312605	-1.02421221355729	-0.221768536468270	0.0717699363872537	-0.812129096205338	-0.412990033461023	-0.0982564980954330	-0.617590175465167	-0.730757079473218	0.339481831669569	-0.417383349249675	-0.289620405870796	-0.660028490997541	-0.401456446750910	-0.754793221334789	-0.0447874864565237	-0.398436593473175	-0.745303011499912	-0.426234856436499	-0.660652295249451	-0.762220865901534	-0.458711472082169	-0.332718054969823	-0.241136744861273	0.632627295866191
1.22132652004839	0.835110501287469	1.61399109076179	1.36371856143744	0.607507641552919	2.55361626710146	0.955799529227056	0.924855150321638	1.61366654301902	0.651200175181204	1.02106965132072	1.69962080777638	1.29125615743443	1.07908530604257	2.03566926740035	-0.575425681758089	0.825568192816097	0.493074317735577	2.37214560162288	0.938424539596653	1.43279010196247	2.26304040428731	0.970339801324414	1.50415615468488	-0.120488880515271	0.803572706521359	-0.282448354334077	1.77500341973469	0.758818018808415	0.731519453226618	1.28801146289198	0.906383343507509	1.30924894767881	0.288915263211874	0.365736922707492	0.320240421052606	2.54447031987745	0.989744515654741	2.13196047435367	1.48022066272018	0.650967654509520	1.22421475009153	-0.352075557627963	1.20601657406432	0.469871045516374	1.98307244788425	1.11566237902443	0.375151068138609	1.11508940688078	0.596082290837642
0.174261517265297	-0.399305610347142	-0.525174789874802	-0.297616485977898	-0.219214269040673	-0.148851496213852	0.892398560048887	0.114397731113883	0.280094274080189	0.0490234894171968	-0.737523857264558	0.255813992562585	-0.355153285188699	1.17388797118787	0.235941583855369	-0.151776095994676	0.634167466322755	0.0280244429252920	0.0641758324071010	0.0995823599695161	-0.0142804159876695	-0.252656186533125	1.20671515238308	0.120997461685933	0.382442669226537	0.159631186981041	-0.450976228224233	-0.164085043130531	0.410927592573658	-0.106119054008496	-0.642281799139682	0.888109010934633	-0.237237400875888	-0.393085018887799	0.482249646394727	-0.0481885657241599	-0.297209716137291	-0.190558123377717	0.0270176746063171	-0.302063652529078	-0.492815218559021	0.923360050390288	-0.208887631800194	-0.845232777483141	0.299175171500747	-0.111765731714371	-0.166362889954499	-0.359486816339819	0.0187413567899217	0.0536312419037914
-0.0869739777323384	-0.621555337020021	-0.225857850585159	-0.417887399009021	-0.302034954349664	0.0650738336022625	-0.845239754709210	-0.534320487807959	-0.823708006349501	-0.427285359208362	-0.903007484428853	-0.354276998440345	-0.511124949907401	0.296893377805072	-0.128702108099360	-0.945241177923410	0.0760064716898253	-0.971313156428969	-0.166865873458599	-0.277365647224716	-0.151059701491433	-0.395827118567784	-0.360510526436072	-0.0774702666271447	-0.671935435746876	-0.579353847678407	-1.18815385176063	-0.664748758388350	-0.00857847507535712	-0.328561052785127	-0.692749215896497	0.00346553523360984	-0.411637654291917	-0.888258683453226	-0.138194110704250	-0.593911878247549	-0.262830113987691	-0.190057766530859	-0.220501583764774	-0.317030094016058	-0.688466457915494	-0.333778228966206	-0.887631586805624	-0.402462138208691	-0.944903441574262	-0.147427620639052	-0.175565774928536	-0.918854966200701	-0.741250284404064	-0.0345849521766691
-0.230734165528275	0.180771013477912	-0.558403312298916	-0.459759237848242	-0.306181428664316	0.109324653388793	-1.22053627998957	-0.186232897253228	-0.00251777755340734	-0.682421614171194	-0.527544076255752	-0.0169990637126402	0.203008998380630	-0.320075897409220	-0.339202105309107	-0.981989888880914	-0.417334840004608	-0.994738801454967	-0.461980954316421	-0.130991380046403	-0.354954610885103	-0.827819970220721	-0.645001898902158	-0.349788863079586	-0.862177057765243	-0.741111775589295	-1.05439937162264	-0.0772343693249031	-0.526936341985284	-0.552832006794538	-0.286595823244528	-0.580968553648218	-0.627909272707818	-0.964922057264219	-0.194763219322730	-1.01171706862303	-0.472990130296966	-0.0247406805931200	-0.439644708320725	-0.116074488770311	-0.304363226316916	-0.340763101588635	-0.742029414857897	-0.622864721803860	-0.523923568054168	-0.507907844019183	-0.667783980517010	-0.622244833408187	-0.678911086416849	-0.355454526605835
0.174903139860810	-0.362026574713162	-0.0368474048238153	-0.158198003061862	-0.00835020121802189	-0.218576644668914	-0.637000097710100	-0.0267736710498624	-0.251100729272202	-0.0630380910571285	0.105934712263604	0.389068373605982	0.110618673173110	0.194105090630612	0.519983999394998	-0.805845174599694	-0.192248372061167	-0.674664739838719	0.955233738900705	0.0802597589640453	0.534961811479972	-0.164453762737686	0.332681083915099	0.0968669554181336	-0.429993275697510	-0.185703772288968	-0.734037355616134	0.591901773850028	0.319928547928887	-0.565430302470395	-0.0952372565343786	-0.589366287006269	-0.0733255004683346	-0.403877742854181	-0.352697632599665	-0.223294771379587	-0.0929366724387673	-0.0113322629482459	0.0779081899732407	0.0487265363975322	-0.499071513229815	0.0869652253281064	-0.458650382810851	-0.604777097398718	-0.462525525976644	0.419746895490830	-0.105224222168354	-0.0942301653394033	-0.268893245363285	0.484581755293620
-0.245495649292603	-0.471206844657721	-0.301606067007029	-0.508517039474239	-0.326728528585029	-0.545905229910816	-0.558658363448130	-0.283696679665799	-0.537014400360267	-0.256566807078068	-0.613228446116843	0.115859989484998	-0.120482299724823	-0.0398671185757020	-0.314601646341409	-0.396322059174115	-0.568887637439501	-0.894796317786986	-0.341479774034837	-0.538173135975818	-0.0742374227368031	-0.631346096268543	-0.323539455312839	-0.227147225751821	-0.741779725095886	-0.392894939983322	-1.40632008477946	-0.536134473918820	-0.352258869266220	-0.443873984427802	-0.891393664345668	-0.553186236721167	-0.735267144959385	-0.451303614801575	-0.120113329192888	-0.907984428377896	-0.658009858106512	-0.593148492783803	-0.253729617994307	0.206592848456093	-0.669952359889026	-0.241286604141700	-0.934696627217937	-0.916713576239535	-0.769051864213658	-0.362589935854236	-0.385193939012979	-0.748730780994364	-0.970513679039195	-0.603890899004895
0.104942996032199	-0.284048380504076	-0.155357366154932	-0.521129795609557	-0.768854101408909	-0.321817674371307	-0.687774544859113	-0.279841034288989	-0.768769902928319	-0.122798664085876	-0.679009500282171	-0.243141705969845	-0.609175518164463	0.152431114499214	-0.373109742925630	-0.921425212284791	-0.893570890625127	-1.00576311928704	0.180284488538533	-0.424246277448122	-0.631959713557981	-0.357231776360765	-0.655181724839662	-0.985676280286303	-1.05742231145022	-0.647395744399943	-1.04904483373234	-0.607115752516607	-0.521761183041700	-0.0709051407412059	-0.731142029128482	-0.786085866093326	-0.490505882425956	-0.794248867315428	-0.922673386828227	-0.617661544424415	-0.379063001693285	-0.774496605126976	-0.0852353313778168	-0.523770025431408	-0.325169580318532	0.0279864802237406	-1.02502571005610	-0.734774662803163	-0.462037111048489	0.382755584213279	-0.729624542972172	-0.689019653335171	-0.539257626800737	-0.324350496716928
-0.415665281994869	-0.244107273154992	0.254464779597351	0.205127264748114	-0.432221186856576	0.449821587319704	0.0834128195119878	-0.146873759860229	-0.298268904407776	-0.394666730700097	-0.414870321717949	0.0560759728459435	-0.113496925019418	0.0273563639881986	-0.157773756252061	-0.818752130161591	-0.102952739030193	-0.774458369559317	-0.222929143048997	0.271424863822275	-0.383212043610326	-0.00524321419415397	-0.210534178723920	0.0247851548197952	-0.563157532730020	0.0461561087139282	-0.921037657213359	-0.139127857126174	0.194881893990541	-0.800846906479405	-0.149905395106709	-0.607504746612468	-0.510386644243994	-0.332258589291749	0.270006326059420	-0.190174625584894	0.177773285638431	-0.122928938862385	0.551301038710399	-0.484618920085615	-0.0317779726856330	-0.0158070656834810	-0.244663291653494	0.0117111918947992	-0.724784267508887	-0.469664100880019	-0.244912568848485	-0.450155673619879	-0.314956209064320	0.131916481210434
-0.814445615556209	-0.675642668628850	-0.548827796559032	-0.284153856209636	-0.000512485224127471	-0.219993326988917	-0.664345027188460	0.114388951839421	-0.701588530940094	-0.0927773279682846	-1.15822715390740	-0.323686112793089	-0.154650712609955	-0.464079920717016	-0.107960337700848	-0.635337205429577	-0.651628873661239	-0.848780285801946	-0.598667870090883	-0.448816233182750	-0.0522264752741625	-1.26726645349429	-0.310381471100994	-0.367424676223264	-0.951927257488936	-0.512391618190578	-1.05032349986710	-0.375065545419150	-0.421840604756777	-0.129030625355427	-0.596532160220566	0.129296611075005	-0.737713362076483	-1.09252222772317	-1.18082819218565	-0.420339630151165	-0.867986374408882	-0.898019533182964	-0.669493095417611	-0.406811239884233	-0.559304771646010	-0.748853481110412	-1.03342741835442	-0.514037945992782	-0.618926080663937	-0.0678175349138310	-0.561838365235199	-0.798753519828926	-0.686754912837589	0.0682051155133376
-0.483349657356935	-0.521874088454895	-0.149264784963501	-0.627423558897374	-0.464348036994269	-0.635914714293224	-0.0841106167273163	-0.640917385034642	-0.329604505154253	-0.336111972494146	-0.973764760025747	-0.400539515790439	-0.496105994094935	-0.767687434819712	-0.241888752651529	-0.711783329500793	-0.678969870272996	-0.815575817464784	-0.487760978223909	0.0431412764410165	-0.426127076424506	-0.230950035882024	-0.223861669626369	-0.219874953282892	0.0964967992374426	-0.317757346734733	-0.845180604152758	-0.536784327780751	-0.227737484920441	-0.473448193597300	-0.324169048224330	-0.815533266866248	-0.453645603601036	-0.101114932338311	0.187387682114429	-0.588725782893369	-0.644683588915963	-0.717526997920012	-0.520797304346896	-0.335532490778192	-0.492069889569411	-0.286909118586551	-0.641927837177376	-0.846482147770680	-0.674227393354956	-0.694114279371524	-0.597191669113614	-0.196272218386058	-0.297288953280637	-0.770869179571142
-0.354901237142250	-0.362514686664235	-0.434813629629886	-0.396478863819000	0.118308520945520	-0.0561295913008731	0.110712299627071	-0.244817471041647	-0.219939594073502	-0.869582039506226	-0.620132956956903	-0.132700460700148	0.158870969398860	-0.526833355511884	-0.192991982624525	-0.197526423527246	-0.540636339708409	-0.200383846601620	-0.441275305415130	-0.355717990819750	-0.478441943554351	-0.516970612129924	-0.242983634096473	-0.0401056560734528	-0.865212282490683	0.114348359329479	-0.857490467280764	-0.897411859178208	-0.338871410726215	-0.0146514139918159	-0.771966138439836	-0.382805178535013	-0.145998418456391	-0.844325876861396	-0.858545048222183	-0.538686901075761	-0.467372040101007	-0.478724489056765	-0.489060910496269	-0.546038313410918	-0.310989977928008	-0.362415677348578	-0.553733522570531	-0.325911098752781	-0.794607987590931	-0.540036509276699	-0.229908245451897	-1.00424959237362	-0.0910008608305980	-0.348224849867253
-0.666295065648039	-0.380929125859174	-0.341040556002352	-0.596301178855691	-1.02733849914754	-0.511431687359508	-0.326353183396622	-0.430813266363011	-0.683764801848944	-0.742524928097915	-0.951177861650563	-0.109782235440807	-0.569782572450575	-1.03745456974889	-0.772491813713580	-0.800340720591582	-0.662419770293450	-1.01806049826541	-0.516889430728025	-0.547390359025132	-0.677616175674504	-0.285757421469399	-0.365934044693266	-0.909664973625087	-0.730588618263622	-0.579511006885839	-1.10896152562272	-0.696829547839980	-0.651452503185908	-0.736131091110410	-0.283947890148679	-0.760404530434488	-0.856368384422711	-0.690136210829596	-0.492644681209477	-0.526059860624341	-0.711885022194363	-0.982257614357413	-0.838671576644288	-0.607252852155325	-0.780835422872213	-0.550301959793679	-0.766323441451335	-0.472792192953610	-1.12610021273654	-0.838162524261818	-0.783566870636688	-0.962527934465375	-0.641646489811603	-0.449674971069041
-0.718747883985276	-0.636731975130551	-0.359918070369954	-0.809921712560521	-0.899822066605498	-0.475111047830625	-0.414633553181534	-0.436298151973074	-0.456382869652818	-0.177351515779209	-1.04568155517389	-0.158090824802501	-0.510278334839072	-1.05438387205741	-0.922538790426773	-1.01801619498647	-0.686178310571003	-0.985688272287841	-0.463109615371791	-0.615941983992112	-0.638610348131160	-0.450208645824732	-0.366714760845815	-0.715423317868271	-0.574507085955477	-0.576077703157859	-0.942602915964548	-0.673479085246321	-0.664872822134684	-0.759497614815611	-0.398799923857984	-0.775514580694833	-0.789368195734606	-0.645855635828431	-0.562201583083161	-0.835459946868416	-0.642757416670702	-0.726419920416634	-0.559938410807092	-0.612974418128003	-0.715017272324956	-0.432227699521677	-0.781157370000311	-0.875512373406789	-1.12718102154669	-0.473767394891651	-0.592859315091479	-0.817224952823489	-0.872464824073180	-0.919182770596978
-0.686954323109396	-0.551722323822086	-0.369632420339032	-0.770179682657785	-0.872006289267680	-0.438009096932276	-0.398522326825625	-0.425151771023759	-0.573259270409538	-0.354812089578880	-1.02202284724526	-0.105923924396705	-0.519471004256883	-1.07728210447652	-0.961023611005995	-0.846068881604261	-0.679134355783713	-0.995787952646769	-0.471686035707718	-0.472852565863861	-0.692150090855188	-0.393299181669251	-0.551383283130926	-0.901398496042721	-0.477968303777425	-0.691487867218630	-0.919700476207975	-0.603189127055601	-0.630004486207396	-0.783392013646255	-0.548251273654702	-0.809588888968414	-0.852092733681825	-0.709800825342955	-0.595822114201757	-0.759818495496986	-0.676079019758206	-0.916356240214273	-0.685399341788588	-0.646835098381684	-0.821288417369925	-0.494977270570967	-0.619081943465583	-0.638804542989796	-1.15894082949478	-0.829361592773145	-0.742547996663209	-0.783050487282566	-0.880098294183008	-0.872667557055896
0.484250797764902	0.269708684922315	0.473752305411308	0.322787618236901	0.823526721101832	1.01872683925457	0.0114164152682856	0.0232865281698571	0.596711628389406	0.427446614994164	0.152608547961934	0.122981780905240	1.08943438972996	0.937807469115422	0.744498405993384	0.333322102190378	-0.0987716286930090	-0.228008260504335	0.449516350747901	0.335067967709139	1.18547852657596	0.468413438882175	1.35007532885144	0.736106461353270	0.164939441154002	0.299224326381104	-0.256404715623159	-0.0286061761096519	-0.0282097719133016	0.874458898166263	0.159153295487979	0.0148293342173663	0.879334122928748	-0.0577511864980175	0.488446947833070	0.581523300802171	0.289464263519378	0.447736329114837	0.918976360834759	0.360412283963442	-0.408599492783714	-0.325861101932259	0.378870151731047	-0.00822570564765029	0.257491006656239	-0.0783513155776715	0.998760641167351	0.0214674414001435	0.115365581772871	0.202032138996893
1.07306280090588	2.40755134093136	3.56164403671261	0.873713037216122	2.83204342118435	3.20176666396485	0.824640516206217	2.08283692621443	-0.204121848055029	2.22202523618104	0.982383617896110	0.728135209494417	0.553042283945373	2.81193397609310	4.47553444056925	0.379714770838647	2.10063129588102	0.173264775185637	1.79104040188352	1.66530672897236	1.22145538982120	1.28803574167332	4.27464056141857	2.65234006163814	0.117434213118352	1.35202179927738	-0.651044150068302	0.584657716938797	1.45295817988816	1.22864381192391	0.495032708547367	1.76480519622583	3.01245998784720	0.198526683570242	1.59137626515899	0.125610259277801	1.37673400683669	1.16544033338463	1.10182043455447	1.63763948183060	0.958121445678145	1.40375137607441	0.636231052796381	1.30030970178372	-0.0791947437846012	0.658488105881519	2.30637454637233	0.806890453086423	0.698261938136602	2.05628001304904
-0.530453756107586	-0.581211814717398	0.421288592270305	-0.380628852608673	-0.453016177116863	0.171158449569764	-0.438550391164760	-0.126743087232957	-0.389798035233774	-0.687322569810876	-0.648189291270103	0.0603194170997026	-0.00849873943784326	-0.101088902918982	-0.284887945986633	-0.840539754308540	-0.710649195484225	-0.678529645623666	-0.523819412913200	-0.411683890508616	-0.364751658425289	-0.841501738317024	-0.0228274932966775	-0.246781244306651	-0.689446529953363	-0.218258066835107	-0.957355274207396	-0.652117979274435	-0.457020325788266	-0.771073241171384	-0.658920657165645	-0.373979753053239	-0.909196643241416	-0.605787957906941	0.309136362360278	-0.373177589251112	-0.370817825523870	-0.0153104040832953	0.0969461149498619	-0.709982139269846	-0.781642943351233	-0.291433362373100	-0.858495242658861	-0.703280940640258	-0.471146738836473	-0.363391856200973	-0.516668968567535	-0.132500007048097	-0.213098656572538	0.473352848102301
1.63614833787428	0.564787142900195	0.806533867734732	1.21305530518127	0.920231569733417	1.33665391470354	-0.370418799455355	1.52286444328092	-0.353859967526926	1.50434966974161	0.429567723930910	0.693460029626357	1.02149473423523	2.85182186217990	2.65616591244014	-0.764207174545855	1.20261507837826	-0.365773589851460	0.656436807165131	0.503512689095726	1.29904978209329	0.615401019898713	0.911715215420902	1.09842796469106	-0.217415579537743	1.78821578337256	-1.01419011496760	1.19164239573045	0.972229646780973	0.522373863941991	0.0870309073981943	0.444773356107852	2.05839893859009	-0.778961377290067	1.67619127166567	-0.298602632963015	1.33421187647604	1.44984884887673	0.563500212032651	0.370589400030045	1.06071632283416	0.645046048327131	-0.292380032938350	0.894672632263928	-0.168062735168581	1.51264121739369	0.714192804079779	0.134494340469021	0.746117096998810	1.27014929124940
1.31026552028538	-0.0478651416575557	0.216683548246366	0.921864295953747	0.602757489371088	1.16454449691170	-0.589444462504383	0.852356325579013	-0.478933237698455	0.923276787246399	-0.0260383337682334	0.460642241529910	0.428741078740275	1.60135141934056	1.60574032550553	-0.851805687989390	0.582471792614478	-0.494628305308792	0.547682772959373	0.135120393823912	0.702213445532087	0.112629833174101	0.163816181867218	0.611877919295733	-0.466056148720945	0.537638415357751	-0.938090691912560	0.435753880574382	0.407713138785288	0.124630025247563	-0.421793298316719	-0.256624945415633	1.02620748905487	-0.244057486294319	0.799838321185785	0.136395200472983	0.279223551793045	0.846126166299501	0.190428051089607	-0.144768859380390	0.206440140537527	-0.131517378611924	-0.581583257150175	0.356903369130233	-0.547687802573562	0.728099451663060	0.417923235821265	-0.209090467370296	0.0884127180597920	0.352335357526552
1.38656878669447	1.37231697632226	1.29091998825641	0.240491973070192	-0.0844067030644660	1.36010530064373	-0.234297706685820	0.118872169191225	0.727833480734312	0.325266463978300	0.221964694606996	0.608381660174691	2.25858854027838	0.282134092725352	1.01431412324583	-0.347458917969251	0.452108495679334	-0.257169489182357	0.851079388753634	-0.100239167513497	0.700809308342285	0.470442388633015	-0.163898916933220	0.817172887417876	-0.489605330901369	-0.274822091134024	-0.0848996341718015	0.514209089090185	1.18152170698619	0.421058015973884	0.151706665952473	-0.190895360678328	0.898602974212680	0.274107986842515	-0.129357129946762	0.520316881108286	0.714515276091089	1.54314875329883	0.298027962085731	0.238584452472218	-0.564211003416825	0.826983573945235	-0.315031530205543	-0.244403936735842	1.10408929477008	0.624445352624313	0.149436429501980	0.701318361600075	0.0412749691292165	-0.186075511542417
5.64758853648860	3.60135091710151	2.93828661204187	3.36234948814509	2.60267716760979	5.28146917108219	0.524592763516933	2.29808252628141	0.281446367195046	3.98829835375737	3.06893503538666	3.07834783586097	2.83027375679248	3.70176185702403	5.94842708737134	-0.0849433879838283	3.33750993124207	0.596206745793213	2.66785649928305	2.81710350270908	6.43091402850153	2.60727626821002	3.47370935035636	3.65479343201746	0.609229922009825	3.71080566502507	-0.249763936033133	4.52905341214858	3.10281898010203	2.77001548625269	1.79191870863469	2.62515134462219	5.81360246901400	0.421878026013112	3.84337021907232	0.324963526577726	6.43845085464104	5.97657010096505	2.55003480909774	1.73193265716735	3.50203226604578	4.19291292965505	0.0573060117134632	2.99146330635052	0.272323680581321	5.11678798665500	2.82563993473859	2.27596739905216	1.72577603215287	3.29903316394774
2.19378386567609	1.58717613192255	1.49142187015011	1.70381518141382	0.765747630325172	2.35411496305196	0.0725585942506954	2.08594845322616	0.123993819038463	2.24202003362416	1.07253368947989	1.31821934092505	1.55024212462850	3.33001032880146	4.48989700703804	-0.850841210401329	1.65776609904661	0.142546404578575	1.37911538802539	1.03715277468496	2.47684787251736	0.985742094104426	1.52309457328137	2.78896569154464	0.314716558304630	2.29260146079687	-0.986856473603011	1.74624038665170	1.52575986593696	1.86185430151611	0.851572036024196	0.993346757232687	2.73218353261680	-0.303531157883203	1.96670024423610	0.285275963428673	3.30726075542536	3.09479717775421	1.35710116605274	0.663105995028920	1.51680743563702	1.20006622193928	-0.453896324138697	1.42680992468480	-0.202291178364110	2.52084331366867	1.42113963320661	0.700891855767009	1.19971021021330	2.15018202023097
2.60287393745267	1.36432798233091	1.60571908113420	1.81995531798445	0.891013507555857	1.85922403282443	-0.424985603033223	1.53101909991198	-0.170911928727176	2.00464083826421	0.496618912905233	1.35270267829592	0.996310453836708	2.81547358497892	3.53849568760923	-0.771671142400028	1.25376264973962	0.202367582360399	1.07233635383081	1.04510601738067	2.33211527989441	0.816840544434252	1.15710643429827	2.27491300519559	0.171079302059083	1.96200415735749	-0.856767494871977	1.15803910221048	1.12764919809098	1.58240324735628	0.917874813252116	0.532851773111047	1.95177189024199	-0.399836650509365	1.73447915643064	0.459933635556735	2.14362270739683	1.67124487810022	1.16150792054785	0.118023366233889	1.01464401253524	1.24114214033500	-0.510943744111583	1.31752518261709	-0.0624620900763381	2.46560723978620	1.15863062796569	0.489697446756922	1.09875506463061	1.24520383148515
1.11119834364652	0.917737442789701	0.836336286804924	0.637420823722243	0.611673920951878	2.38042778592931	0.293732278094055	2.02830538375356	0.943149537678151	2.56131976331448	1.54246457876262	1.35593272921841	0.883769999644700	1.32026743145143	1.62461857817552	-0.673909997026729	1.10146022981709	0.00960678048486014	1.02361119674533	1.75240809017023	1.87836963172439	0.781376528954641	1.91706796349760	3.28097557675583	0.357465068565726	1.83957882705094	-0.310489631993460	2.63806816141118	2.37833755311152	0.909077296207782	0.173000239780041	0.554979502132814	3.38656434645361	-0.454463546720343	0.967694559776122	0.397555892343177	1.71826846734383	1.64330673396783	1.23161735318232	0.554550656513718	0.201915060646272	1.20522024945686	0.0837345615656098	-0.242081352591423	-0.700122456820059	0.732075501602674	0.934381112969375	0.484286100547090	1.00295995020342	2.28654085850962
2.83224103506816	4.53010219649419	2.19614813822984	0.347879698134462	0.143968491935021	2.43900298843585	0.971314659728927	1.71091022308556	0.761844792533193	3.88227873477696	2.16294992915293	2.37307538740142	0.641882836763150	1.64060789535363	4.21630339526048	-0.747886945705747	1.22423176535913	0.436664246875803	1.22438236877741	4.58623207610952	3.70964577538896	0.315213232042573	4.21393669702274	3.43980868541425	0.935006773247683	2.37630550309751	-0.613952732408619	3.22587018916651	2.87652905964670	2.23176471410759	1.09887917786164	1.23267328573297	4.28389883891284	0.453566524100579	1.74412413748602	0.170817146587482	4.18401556555642	3.82059162618721	2.17779887700878	0.430641264165066	0.833438082735251	2.38840298769431	-0.516185131207600	0.349177255141195	0.300162459434998	2.14492145483740	2.10236792129904	1.22260127808808	1.65654934121915	2.56171590234753
2.77326966365101	2.65029480597821	1.54517498839369	1.10745179231058	1.86492390658341	2.76607891296636	1.01034038694938	1.68081124547280	0.601258285710868	3.82329566839778	1.65803727707300	2.35442702384407	1.02179952077636	2.44043639308336	4.83544135848427	-0.312597190116834	1.18371759343271	1.01026516740352	1.77917114446038	1.49197729576588	2.83757871443131	0.905310416230068	2.31330179802907	2.78985502684833	0.531287311501969	1.60078882287816	-0.603850642967575	2.50535825212493	2.14762137744664	1.67051956310438	0.516819967131927	1.18854163841023	3.43334194258240	0.352494614231717	1.52496799962091	0.636715085060679	2.34268989150509	2.88171652399979	1.42615665427777	0.761768345206550	1.48255123245816	1.47311895088428	-0.370491049218931	1.21978608040206	0.535103850310364	2.83243972641130	2.17915426855903	1.32592905633789	0.637328528219992	1.18264240479782
2.50836034792291	2.98545775812682	1.79889566393845	1.22989222875564	1.97906440188419	2.46447518482731	0.977022719471147	1.70101779448531	0.368771520616999	4.26231664883714	1.84440319134483	3.06824229812992	1.17214099926590	2.04629248605841	5.02958094574389	0.0449476297702362	1.30436271863933	1.72519468729125	1.64097733879124	1.79524271454754	2.86920482164812	1.29882442970064	2.67001477543144	3.04579412579450	0.687522848718014	1.84077449319188	-0.498091494177922	2.41772614043707	2.47084409547248	1.70090945100130	0.785107348590754	1.43856988510977	3.51091190341752	0.338931714571736	1.73025172164460	0.687179480916576	2.01739383548517	3.12047251817819	1.32969879685809	1.08606398210677	1.52295850342627	1.69043186301596	-0.393834557111396	1.10272372827841	0.428675842032492	2.95656642475356	2.38588719298746	1.49661769461658	0.793121465871208	1.27695959795414
-0.518732566245244	-0.0149693690653349	-0.485334038665536	-0.278308452870000	-0.489461107741600	0.0158848139363300	-0.823640065139439	0.219474605684871	-0.0810667857196241	-0.430296127433532	-0.345336370095608	0.152075252277722	-0.292955148563154	-0.505001189269798	0.420677595671351	-0.563964405281507	-0.0685198026438033	-0.926536663082860	0.0998655931225334	-0.787142347060512	-0.309312849692757	-0.383836575660803	-0.347870099417595	-0.364444966606479	-0.915368049680250	-0.238863736217167	-0.961540092395845	-0.472881577203235	-0.103020050710833	-0.597747398173302	-0.253619601367216	-0.551508844256288	-0.902042164783918	-0.715615985849628	-0.586400476390164	-0.450608673141469	-0.529294709345310	-0.361986824493512	-0.360439180680071	-0.206275930141633	-0.194477165074944	-0.164857934398095	-0.744166440711969	-0.920720748321103	-0.574392838853325	-0.509339546112896	-0.350372684306171	-0.641716878530285	-0.423790479356640	-0.763443937638331
-0.435260674181284	-0.477421039490085	-0.959748127676986	-0.672877097328351	-1.12520907520939	-0.685866994266875	-1.24766055374523	-0.810536812523629	-1.18249919038691	-1.28906274659633	-1.56987885979625	-0.791505958840691	-0.233629738855884	-1.07652577996311	-0.640713061772375	-1.18592099907571	-0.697384500637604	-0.952729925941641	-0.970173775867051	-0.801674123428408	-0.815970147213469	-1.16872851182197	-0.562169595075656	-0.873743912199232	-1.05829806985603	-0.648539574376086	-1.00814253156238	-1.04833766246535	-0.195279760817818	-0.868052611081085	-0.780280949970052	-0.985893677327677	-0.937460245046923	-1.19080505148862	-0.752319171524522	-1.02521451513802	-1.12806883806980	-0.879520496580801	-0.990351234484294	-0.827031684542916	-1.19634671449027	-1.22384549330317	-1.01117633587851	-1.19893536573182	-0.576976417562939	-0.887213588051991	-0.543446437610899	-0.823900434610162	-0.603321345973954	-0.560954079851040
-0.154527311071618	0.282630094218306	-0.847523305111754	-0.496555869442554	-0.329983946602141	0.521484085143347	-1.12443720561416	-0.102773449424366	-0.224415964038222	-0.679241011886116	-0.417628425030196	-0.160679928759034	0.372051033948588	-0.222163349451396	-0.0289842243414718	-0.982660041448708	-0.327749648648845	-1.09303496181405	-0.341392368648042	-0.0911500130866950	-0.321096280804570	-0.645091427462709	-0.511152899776606	-0.458746760334061	-0.872850865309586	-0.746092929472580	-1.08344013490319	-0.359632286420674	-0.417036032942602	-0.651629015813043	-0.0646603489291072	-0.489292109086142	-0.590653961836605	-1.03730229122171	-0.288504662656455	-0.861911837159937	-0.551446959670131	0.0749681069081204	-0.359443117847953	0.0352829493690856	-0.154361342186977	-0.336038034415291	-0.689292576047384	-0.579074336148341	-0.482306823079728	-0.663404637678905	-0.478919379648116	-0.709116633300371	-0.370875027620237	-0.228519220877974
-0.786039144716486	-0.278920098102213	-0.489238363332715	-0.124870488186571	-0.660417932089636	-0.306244643735347	-0.436741052180801	-0.709593491450180	-0.674364736507418	-0.640010911218439	-0.548314112221855	-0.829515347803001	-0.449711713663444	-0.397426660161187	-0.514621372538031	-1.08830802682668	-0.558204979719855	-0.669368228828694	-0.155299481543167	0.138302759584993	-0.413758535645724	-0.230121116729348	-0.741685424529589	-0.585389007827012	-0.884641724495106	-0.420137952919867	-1.17859598892906	-0.448032949194395	-0.539272169000404	-1.02598491984315	-0.665263268559822	-0.949060760974562	-0.761679397305506	-0.719631946600750	-0.350280710191878	-0.679431262586535	-0.590605348953769	-0.649903645363375	0.309452776405527	-0.829394549583715	-0.179334203870745	-0.560876506980878	-0.162268351700426	-0.405311574405711	-1.02651069278790	-0.636492853153129	-0.638165573960290	-0.285631436222806	-0.423113049270006	-0.288870490909904
-0.184488125066247	-0.666759150909645	-0.361801471027810	-0.00755636251650849	-0.785383533589748	-0.108735966732812	-0.978468450071047	-0.711692321534430	-0.182137737639377	-0.406622839024626	-0.825996770385401	-0.231365755450879	-0.601128803537773	-0.597028138984403	0.662055872495629	-1.03292698331240	-0.998748836296488	-0.824589765825633	-0.280149720901436	-0.729167266787856	-0.597149854658354	-0.742507776689032	-0.688341389769790	-0.846890361245728	-1.05603202011465	-0.916298028700040	-1.08315312528849	-0.486561283398112	-0.414638657458371	-0.759094924836843	-0.755896787461389	-0.687353477441322	-0.822924572506534	-0.722900832626057	-1.03711243834283	-0.604831406624160	-0.638035541260544	-0.732843319669289	0.109302525791420	-0.0651158607329238	-0.726031711773685	-0.164237336731439	-1.34108351798114	-1.14143214410782	-0.670379878291105	0.0869390565871707	-0.355490749138575	-1.21715388358893	-0.395638950659739	-0.531122768484857
0.661859092965885	-0.569136947429777	-0.586218777556333	0.398950857648770	0.695667661103159	0.664404853547468	-0.233768833930140	0.864405199393738	-0.718566007972292	-0.164807842576284	-0.207384191712745	-0.00957853192969887	0.219710903649794	1.56454887982445	0.740916682826371	-0.186682069880169	0.173453870698400	-0.908678462974104	0.499178278424079	-0.219787564235384	-0.377837376067433	-0.507156792135625	0.445366348489213	0.862882168616782	-0.327742423415727	0.328600833201220	-1.28885093013663	0.0342524416841042	0.364336078292688	-0.405818891905932	-0.691068347093110	-0.226099137284811	0.128020598819903	-0.795544899633180	0.769166301403855	-0.557868461814750	-0.198655096720373	-0.501764002396727	-0.168939678785486	-0.219946623001747	0.317971061321619	-0.0490492265112211	-0.209094336863803	0.445341652880970	-0.373190041772563	0.331385410128008	-0.153556687810534	-0.848960647877784	0.442425043770548	0.0307175403805520
-0.227291275773492	-0.434454115344126	-0.652828476636896	-0.220687098055753	-0.589969768276801	-0.331624526651337	-0.828940395341306	-0.365346107629232	-0.806944335187434	-0.720228745160878	-0.891816491504768	-0.601426143798561	-0.467981899762706	-0.438390937454467	-0.233805536055628	-1.12926669764343	-0.765881324362336	-1.29911985000962	-0.156556733728134	-0.576188810432419	-0.720713703629382	-0.764813352090666	-0.675468733641092	-0.814871389856012	-1.08844766704960	-0.538274827969133	-1.20104055354971	-1.00339102990125	-0.531366591625541	-0.494952123502363	-0.707344013598152	-0.327319774004739	-0.855532445678527	-1.12314028198825	-0.929670405610458	-0.503252597190720	-0.414756001322420	-0.659683048339956	-0.978585988693573	-0.415267735915711	-0.613114277647514	0.200347661058163	-0.775222089599160	-1.12035691942069	-0.515014077869724	-0.285552710032335	-0.723522350194623	-0.995204179854502	-0.838299942808423	-0.461855807508717
0.00373799723625751	-0.255724494961212	-0.716483705617552	-0.190134654784857	-1.16223932651133	-0.351288764427400	-0.728858427840727	-0.710194939704813	-0.741462951119465	-0.607263855673710	-0.736003785415935	-0.619146013548208	-0.184023846534207	-0.378271164787961	0.388883707907593	-1.09049293589767	-0.801331391166915	-0.802683964248355	-0.569299946532130	-0.131586958535854	-0.605515466785348	0.213168109368910	-0.801771988760492	-0.802725774852212	-1.05350664930128	-0.908040666339566	-0.715502785862413	-0.418516112166567	-0.552985640975666	-0.942067359477258	-0.617116889200406	-0.497158702670668	-0.843367887604568	-1.01799168745510	-0.848688252924572	-0.591698356282389	-0.651091327661403	-0.271659173443807	-0.943366488790325	-0.594898912222583	-1.12692015438417	-0.628675255491031	-1.10106201304140	-0.634460488053455	-0.168037509408799	-0.114557883535039	-0.143481327577178	-0.922935784588126	-0.722386579214824	-0.673123688227699
0.104629720063904	-1.05285771872583	-0.473172552377706	-0.694264788722191	-0.627231383195421	-0.771779896116872	-1.29355878306777	-0.734079039473800	-0.967201244610051	0.416902304826351	-1.01360356633456	-0.539152000190182	-0.382847237167801	-0.655646298879395	0.141523314930309	-1.42610541071329	-0.667187514753165	-0.988862244060704	-0.602493668140323	-0.644772731519192	-0.670242989137428	-0.765778128220859	-0.496831093237109	-0.728363688207637	-1.09142975842396	-0.645406563367161	-1.34612075308564	-0.248933153267961	-0.561878083388996	-0.801224102683009	-0.914699097495750	-0.510131657131658	-0.617179520492021	-0.936980288844348	-1.05069104444604	-1.08308243871334	-0.781758677970486	-0.800713097164792	-0.772747604448991	-0.350639821539126	-0.754968212066670	-0.508487450613980	-0.752422603476936	-1.16815302447837	-0.975719992978374	-0.940665950423347	-0.718029556369208	-1.01333302968357	-0.741742882044039	-0.143920917634825
-0.554970080347094	-0.629882385509796	-0.486101572280591	-0.396841463283269	-1.15802138450145	-1.20281148242740	-1.01070858991615	-0.648949861022293	-1.08093191112211	-0.695421819916594	-1.19559062024411	-0.682680971889867	-0.363964863590798	-0.968879708231962	0.0835262631880110	-1.13958281611719	-0.694385067122351	-1.37370691910787	-0.784929970596144	-0.625249665511701	-0.990240732660589	-0.722931812849626	-0.979503710242161	-1.21526146002616	-1.13948131282806	-0.766559696992464	-1.10551119133475	-0.856943740351756	-0.824859124589023	-0.674375361946352	-0.661184972987628	-0.739227634995114	-1.07941021083003	-1.19270024082600	-1.26180723031148	-1.02521899951394	-0.885820310594840	-0.818180642719436	-0.638413431934944	-0.362392880890782	-1.18615183726757	-1.35915437314167	-1.04885464535463	-1.13128302762854	-0.724468736572972	-1.00317181483691	-0.782719440471311	-0.954370477397083	-1.13149227555219	-0.567867659258491
0.807187299433879	-0.127925390994824	0.00738076380787341	0.209871494638330	-0.317355736140997	-0.175411681905191	-1.03658962516890	-0.287749639450613	0.0926457795130429	-0.124142158767176	-0.880966008990791	-0.410462691079151	-0.719425387423641	0.0871347417055737	0.243875128839236	-1.01192832219427	-0.905080493273808	-0.299575676772895	0.285792724220346	-0.601275383873242	-0.314554421130955	-0.715041686022128	-0.229554775068739	-0.428529453131350	-0.934009544171774	-0.130631158743607	-1.36379145465008	0.0638009163292435	0.0316586320126507	-0.388948665361502	-0.718083369580551	-0.315708656089648	0.114384247875138	-0.607947271950246	-0.618568751174391	-0.661153821872615	0.691389789094435	-0.383683407324445	-0.320888106838978	-0.0708692325884012	-0.450927708942175	0.396213938223310	-1.02815958757977	-0.690032107624221	-0.337338860680118	0.974915823380706	-0.734308629810905	0.0120703765937800	-0.531049888491604	-0.404965404066267
0.532866006264753	0.133452749611625	1.62436020548249	-0.629705764343104	0.0604261336574709	-0.323133979543836	-1.02458628778252	-0.840644549978773	0.369202290537375	-0.531038620451818	-0.266947223100677	-0.157970025879312	-0.632035205853245	-0.361709952458700	-0.198920431817403	-0.663896775397103	-0.940385056822942	-0.928815143324126	0.430860199419100	-0.673400166252253	-0.868934203196226	-0.527787702508017	-0.288872640693357	-0.910153182678214	-1.17271865737350	-0.821908507818400	-0.694864321312025	-0.396995271047448	-0.0651453895608882	0.0133169083385254	-0.614033285564898	-0.138566137616698	-0.311343940123733	-0.362743763655926	-1.07557430844823	0.619249203939694	-0.0773100501055240	-0.280973491777907	-0.516738501807785	-0.156568063857214	-0.392251801218599	-0.101482931382869	-1.13715253354051	-0.700365792699835	0.533194233731878	0.190558122762931	-0.463610409878147	-0.285955850450258	-0.758526600987191	-0.163276429161080
-0.671278741733832	-0.651123295478217	-0.648730622441049	-0.853112856392589	-0.946348065710535	-0.684210940167998	-0.482037624441360	-0.121739327594709	-0.670245729002594	-0.750874330250783	-1.02220824225944	-0.335856327995362	-0.659201806359198	-0.857713728011147	-0.767844619119622	-0.603161799757032	-0.854274557195004	-1.09043535706401	-0.768813974685382	-0.764313662353592	-0.601131662679740	-0.255355287042767	-0.670808908777573	-0.916259575119595	-0.932983830433868	-0.944350349675645	-1.05334051314318	-0.764430143503239	-0.621689116821795	-0.744050911209134	-0.462950381300917	-1.00179192558804	-0.853690113704145	-0.873793542552869	-0.632452897690860	-0.591180990937062	-0.823308219512069	-1.02091836918216	-0.792993800860347	-0.721981235137564	-0.757819669090773	-0.640641258538196	-0.793328755562436	-0.796614693968871	-1.18102129286636	-0.706667618663763	-0.952550161212663	-0.943449912059236	-0.784143090097100	-0.549497604192787
0.340490303724026	0.675008552621094	0.486817700480556	0.902197994759038	0.643280605890549	1.23013587321454	0.335717851915461	1.16356219035950	-0.0500062102015868	-0.174601000665691	0.439536213783773	0.294351450274549	1.31489568000459	-0.328608387001974	1.02215760700836	0.443025864596524	0.990958126535350	0.125536416200234	0.588526737539988	0.605104375055138	0.853274070702859	1.30122619858597	0.609595505640791	0.122204952802961	-0.600826306364299	1.01592589409598	-0.886414610702781	-0.236188981596653	0.555680451982506	0.249384544155415	0.285397339712271	0.565675490844054	0.862092790176155	-0.331902488487476	0.107978096258101	-0.458250274264511	0.832857511422212	0.511919882959837	-0.137925898025198	0.682369992844085	1.00337868973952	0.439598548634021	0.0439492675334703	0.342906950231266	-0.277367287280741	0.358541231955848	0.668054026958118	-0.306840420156306	0.859921383207032	0.258895859565206
-0.783100156617074	-0.716813426787366	-0.455436886738171	-0.789257241990998	-0.946008098348331	-0.508649007190629	-0.560961032509823	-0.259416175233625	-0.789841159531849	-0.676849522513649	-1.15984833502031	-0.430341986796225	-0.633993174586215	-0.922299980179623	-0.800444982521468	-0.774822222188615	-0.913819485468886	-1.13265320996905	-0.826517846149596	-0.789228259303733	-0.727804971392444	-0.445844695587874	-0.752033283937473	-0.885960984627854	-0.856830310097291	-0.845238946147876	-1.04732888016867	-0.791669178873559	-0.482695681326081	-0.697211389733504	-0.580714884919471	-1.14352557586640	-0.995398179721243	-0.945878318185410	-0.657795094972939	-0.491872471406928	-0.925814470269643	-1.03073117236214	-0.732861801971528	-0.736315549066425	-0.761707579309309	-0.587556987645083	-0.777567210742236	-0.725732211809162	-1.21611540396538	-0.769967591668864	-0.850575712728384	-0.885993435387336	-0.805087543264195	-0.641748315553660
-0.446805167015956	-0.506796620485299	-0.214879235492029	-0.426165413164452	-0.429485508866871	-0.430682474097913	-0.759150512261436	-0.539741384098161	-0.743236671039307	-0.415121407788822	-0.850566031116746	-0.326094966627083	-0.416280050562205	-0.693637208110716	0.174622660578063	-0.814279875888435	-0.444427670770137	-0.463792201028955	-0.685389088418582	-0.225214751034727	-0.401222399493720	-0.412948258220054	-0.254249299316987	-0.411677013827522	-0.795632239662823	-0.680271498330023	-0.961323650283729	-0.366116692606307	-0.535038442625667	-0.537673457442827	-1.05112847761556	-0.463389304299840	-0.326809314226033	-0.798268552023686	-0.859266970364884	-0.912619029290626	-0.334419659925214	-0.598721486180389	-0.645228579445502	-0.814081733078533	-0.336707244964782	-0.253350993452461	-0.626835317076444	-0.370623113380885	-0.425319522991550	-0.606781646056980	-0.507625621334414	-0.909480524072135	-0.183670012251764	-0.179258015638525
-0.413269782260891	-0.540152853584810	-0.635948554359015	-0.625495124711119	-0.568439465710654	-0.314668303166731	-0.436993794355213	-0.273164356933278	-0.850677761034885	-0.471391896080015	-0.471845546372100	-0.436920444023887	-0.430930032049687	-0.556773739327735	-0.517675260260728	-0.521689726200424	-0.735965648350839	-0.752496595650505	-0.467197056947930	-0.717840902017219	-0.783381218862273	-0.467786151592158	-0.550521062000223	-0.832916143514696	-0.432408054040594	-0.348597812554063	-0.984581255303632	-0.399149892031486	-0.308281383825248	-0.658665247952607	-0.573985448119778	-0.734609791597719	-0.602855437714653	-0.638872226243349	-0.577171132857072	-0.650194084142364	-0.308517444520369	-0.521359227718165	-0.321778301589208	-0.604377959172662	-0.646892326445848	-0.559428808053214	-0.713213181928759	-0.285465637967014	-0.818858826032654	-0.551623409974555	-0.407384838056026	-0.798175069355458	0.0131920014849349	-0.282033814345101
-0.149769231767544	0.689884946979373	-0.235791513245822	-0.0967161943569625	-0.595777779177917	-0.656319034980383	-0.275402349899827	-0.115741518591450	-0.480461955014444	-0.108780615354271	-0.806553786641747	0.0727786423269460	-0.155060742138501	-0.589535482375084	-0.203754554167454	-0.0700471199162356	-0.285408552929973	-0.889828893690630	0.437516707674513	-0.422823306486327	-0.521065983687681	-0.685077561687767	-0.460971791343504	-0.384789530899732	-0.0744413566571802	-0.831016524085757	-0.762508811305187	-0.116093668293308	-0.126947766691701	-0.193312016989141	-0.704162763343600	-0.742148379345890	-0.489937139823696	-0.352563174732030	-0.422896558548508	-0.373599291566948	0.193004877209183	-0.349852842129036	-0.848789434081721	-0.507194081366741	-0.544837335484182	0.439373228919942	-0.898808066736519	-0.477044956145170	-0.519248766365924	-0.538490477275657	-0.520474997245685	-0.455439042590503	-0.542920618784840	0.0898289768421097
-0.571699327547244	-0.735882252858718	-0.216010313244791	-0.871435812133299	-1.01579481487420	-0.806550133643805	-0.635319611401054	-0.648067269292859	-0.839420506871310	-0.675988214340659	-0.875755538220056	-0.557916795295762	-0.689700387867722	-1.10500583443585	-0.787578355823431	-1.00588085450622	-0.897712574085498	-1.08387010769973	-0.880368476796636	-1.00829888410500	-0.681776457854541	-0.592215730380906	-0.818279166831185	-0.877431446318981	-0.826301849516494	-0.913204423786396	-1.09583567332082	-0.692691454879774	-0.786510993123910	-0.858882456968608	-0.472361969640769	-1.02016252011284	-0.939681314355525	-0.879548067845364	-0.697691284744214	-0.638142929129627	-0.931082116424927	-0.940281542999024	-0.783357925690125	-0.933537564262259	-0.718459678203399	-0.557412188600116	-0.644589970048100	-0.902812588468879	-1.09924953551365	-0.847863043490509	-0.436213250698862	-0.943453449164943	-0.839073251194666	-0.627547510369458
-0.751806151262690	-0.641748163131446	-0.571825141698151	-0.651511786090591	-0.887159244185800	-0.742235749253088	-0.480826179216656	-0.629718560339729	-0.791528833843778	-0.653685566355873	-0.815067592025346	-0.412372873463836	-0.557958792400919	-0.737158557937201	-0.868352729225061	-0.623900056814748	-0.795658684566902	-1.04642672240455	-0.876680717253069	-0.906097453967643	-0.525816502686526	-0.578783282078452	-0.763676400130479	-0.859621922779812	-0.727807620457853	-0.734148748055034	-0.787090094484583	-0.676239416945667	-0.551214291011183	-0.816976384053339	-0.657803286011153	-0.839911282067959	-0.961691663566810	-0.817479548223279	-0.618696571556435	-0.725877937833291	-0.819068389217024	-0.816635469479272	-0.479774063873784	-0.784903425847345	-0.757578831954957	-0.347621702093259	-0.824689790682742	-0.620872768869238	-1.09624599257995	-0.547104099252446	-0.778213115281566	-1.01698548084291	-0.935892049086525	-0.355089142571306
-0.283247195191878	0.207411171347135	-0.434674338600885	-0.149152139578402	0.143215951717398	-0.714602391194990	0.131277302972394	-0.314149756724306	-0.521582418860688	-0.172767842121916	-0.713020886308102	0.222238471980676	-0.265861834490241	0.0560838367118006	-0.0208015390041498	-0.159862279046654	-0.129456283646287	-0.156868740600596	-0.442246560306401	0.538769501863703	-0.0561648253413420	-0.0513829568510217	-0.0445089566842432	-0.724108779842637	-0.187740549492394	-0.312095644936907	-0.868191516269473	-0.238008349168700	0.528618752856143	-0.266985904497478	-0.696789762607570	-0.822516195580252	-0.161539858946507	-0.205709229016689	-0.409934810818502	-0.134782296174323	-0.563226656320981	-0.166537889330155	0.0589285198099656	0.0315020194711083	-0.394540517287019	1.07345402274694	-0.551114236622999	-0.166293767997467	-0.424648042214711	-0.321799135348397	-0.131361435981186	0.0913921355096846	-0.522954954992335	0.402357220983764
-0.0649572367812725	0.0501410649659686	0.281541643494016	0.0801336747480512	0.394278083666156	0.629511144369147	0.0403885660274569	0.413704922325999	-0.0129106528666007	-0.164767184475772	0.247630675653431	1.04923497317765	0.382839851989957	0.145274811468447	0.356456902756209	-0.460213981705526	0.271971716447090	0.0612580148896281	0.0796698901293429	-0.0936099346648254	0.151462570062390	-0.240779942430471	0.582883765672145	0.538507474772221	0.513177186496852	0.314856214866844	-0.556903967187146	0.0582848872486200	0.678155950438681	-0.528590734626587	-0.374531753020586	0.383470688554678	0.540440200589158	-0.449039574559190	0.687738813022668	0.0114713094402341	-0.328613678130239	0.471626565920366	0.570063881387781	-0.174884558737119	-0.425141441559355	0.180966024513157	-0.394024908181726	-0.445168616935416	-0.117858349669200	-0.0595348935741812	0.288149922796094	-0.267406577671593	0.358591232044228	0.633817002368574
4.16080714389392	2.53606480195744	2.79940475615743	1.54213121714111	1.21428474019539	3.84795637055345	0.812296276850357	1.75794726096364	1.13239419826192	4.62154322494606	2.31804829207776	2.24458464825596	1.23976760660869	2.50551622129421	5.21056813449395	-0.380404905394778	2.54298814665703	1.87982115991006	2.91199907304549	2.66705173893465	4.18475807135050	0.549261090284605	2.56539501887463	3.16248462186797	1.02887550523634	1.96543163280311	-0.0223039680398051	3.92680424717071	2.85405067363373	3.01427964672541	0.706393772517125	1.02702731049204	4.79343239567246	0.902015147856813	1.64325689149522	1.37016734225666	4.56275060160405	3.80344818387377	2.66367892103307	1.04294104119055	1.96101787312235	2.21289927890871	-0.0922019198702274	1.70325303895021	0.866067531411750	4.24816046531457	2.33982524273076	2.02084172401168	0.931639247874881	1.83020294963264
2.48749375143358	1.39313227217425	1.40970017468330	1.09823242589681	1.30424579236080	2.54162921088181	0.585125511685597	1.25672060378419	0.587528010703683	3.11751340964621	1.24904488249328	1.53483507057999	0.635465873672716	2.08551250235100	3.94122546654792	-0.504111171450714	1.07471375757000	1.17195998936648	1.99469442652402	0.726027075352789	2.27166532809119	0.373104119961871	1.56027186300238	1.94899925313314	0.0277945883585597	1.03515552361952	-0.698258641949922	2.07872422660842	1.23423965763823	1.68762561365767	-0.0703859267221603	0.709159285229606	3.05608165518276	-0.234041937775029	1.05971722171145	0.750841813344301	2.17791517539182	2.14711730574597	1.05471738595320	0.267535523215790	1.25173296892235	1.01823354868290	-0.509497471166095	0.750807704380514	0.250189889216899	2.28578034962128	1.64619475165857	1.17949638228144	0.402060523849020	0.849492956871184
0.775022164944082	0.494492393796839	0.643275370782700	0.371732708440070	1.22365016700513	0.974610313709377	-0.0447096853031675	0.421835825833948	-0.394048885853329	1.13066152788524	0.0860387391520602	1.57032713081338	0.409538044909103	0.388119009625829	1.10454904988697	0.494697481270943	0.172321602978640	-0.263910259845825	0.394565447857996	0.672950519871432	0.633386890688083	0.572906138801945	0.637166362187904	1.04188852215056	0.0793170483419321	0.706160536651467	-0.774429347365987	0.530955029207129	1.01776852134464	0.495296752665588	0.311326980028342	0.420405294100087	0.835439477444107	-0.572214867443982	0.518466588399413	-0.361940868612310	0.233931142783047	0.340364866543833	0.263650975622708	0.610716452218079	-0.101449100537104	0.606472714790811	-0.358708209399688	0.305520086150974	-0.475239446156625	0.794629489712465	1.28107876605082	-0.264182260321943	0.0990028647152951	1.00883807812420
-0.480166907856006	-0.663197337398379	-0.545356110209801	-0.990848017432870	-0.936330149511716	-0.713130240377069	-0.936793231307626	-0.640068687086408	-1.08430408525575	-0.944998070793665	-0.839952231357923	-0.854344214263715	-1.03176749988265	-0.568502386528616	-0.661043819250627	-0.753356674058662	-0.964189821704628	-1.00118745622825	-1.06261296170186	-0.905628108024285	-0.880353411739756	-0.649392383675759	-0.946370252129345	-0.602000851933195	-1.10504937583713	-0.913360498998784	-1.20627836951928	-0.729642470205459	-0.536502116300065	-0.707160015476384	-0.996257988997986	-0.887882208286351	-1.01026323904866	-0.949450202533493	-1.11261745226530	-0.901345948659354	-0.662381676177340	-0.909874510053873	-1.08970716425273	-0.768069404305568	-1.05146947779582	-0.858027401957813	-0.960748444326005	-0.690873974495481	-0.689733478660453	-0.938872409371685	-0.920444460882672	-0.764914977092901	-1.00116259483459	-0.214145932801874
1.72645415928519	0.779453818187525	1.60628633408941	2.98709493330184	1.41278693506924	2.68243666398528	-0.0767451619412845	1.61500615081714	0.0544688974402993	0.878176447266146	0.474676057791067	1.78426167482079	0.953585755520152	1.39192044875339	2.37972973140143	-0.0222481348256381	1.86241080272386	-0.0129170616021595	0.940496294080310	0.0465324553839749	0.882033545088943	1.06263774466488	2.23780469714715	1.26840901376711	0.286591234090857	1.59853494789033	-0.686985211599534	1.05576017424698	1.08541556913662	0.0345258334505891	1.26218330577646	0.784526585174372	1.39926551245822	-0.583124425003558	1.15029009466159	-0.0200410616272916	0.979225762000581	0.611704143032487	1.21379280905247	1.86633027671197	0.913747931144189	1.08171464572903	-0.476194375298244	1.03573291670764	0.0568059048577103	0.548730377141559	0.705018868589240	0.282584521376697	1.26935763197548	1.60103617542174
-0.895798708241770	-0.649480895465765	-0.560922450957741	-0.406203887077784	-0.763446854259579	-0.618011280346611	-0.963981483645901	-0.776159518181737	-0.930671800185644	-0.811480469832413	-1.04598155080238	-0.442185136254745	-0.383990798581487	-0.667848004324439	-0.678549015732785	-0.903382385305337	-0.714511116314688	-0.767288612933941	-0.740317546028673	-0.651868138549075	-0.857325561091738	-0.531091431831393	-0.706319809610450	-0.513174827047385	-1.02738464269713	-0.968330444278377	-0.676523053737450	-0.640862316032312	-0.130865991424532	-0.615085455060838	-0.793007837008925	-0.623907453522858	-0.583339668512196	-0.542957508695430	-0.517151071161929	-1.01052692667863	-0.613082161610017	-0.617051801413561	-0.446414566301256	-0.678747462453442	-0.708883812102499	-0.567375391526245	-0.811719884574861	-1.00428308032775	-0.672550011029189	-0.540287078734301	-0.443275778121311	-1.14412393406992	-0.433180561101474	-0.713063401602105
0.234969167474145	-0.262492993337925	0.381567309032518	-0.0425990563856931	0.514992036139081	0.101622868599467	0.372163680033942	0.201200298963083	0.348517223668118	-0.323129555798341	0.347261016132606	0.541834998767176	0.259674431302925	0.382288108782848	0.347276720055643	-0.192421460090264	-0.0437935680392349	0.468302127716644	0.150475554293992	0.143506625315296	0.196704239514520	-0.115743368665679	1.07306214654658	0.455544675005278	0.860340829534042	0.350277576401924	-0.255060100066708	0.189105249153606	1.02126924225837	-0.603866540861301	-0.589713774700802	0.311940051352145	0.564349207034975	-0.249104241951763	0.201653026085401	-0.0330135174263448	-0.135310599855947	0.423302867940083	1.12737505284991	-0.352028023371548	-0.405717458423494	0.682318335485073	-0.195558121945305	-0.379921938138397	-0.326021760198199	0.0556723947685230	0.0649037581877297	-0.409328964027562	0.359392853381996	0.763801235526799
-0.270101241831147	-0.629611496455383	-0.495857175917226	-0.803875081910846	-0.955744292778265	-0.711046942770043	-0.952369969036242	-0.698272869735006	-0.445176598823451	-0.546295477230060	-0.946696576886392	-0.737922485354703	-0.860244785713674	-1.15397933194993	-0.863743867563412	-0.934272305305766	-0.931230221026307	-1.06665635886006	-0.488133726399210	-1.07334062461874	-1.15999922684161	-0.839225450611250	-0.856171318838720	-0.752405876656120	-0.827196467428673	-0.893733466714987	-0.897901425967807	-0.975815418971481	-0.658933630676962	-0.584475244587632	-0.902407193112514	-0.750923364512183	-0.681475460160861	-1.00142180036447	-0.912088734929365	-1.25777017979954	-0.513125734460562	-0.663302406022252	-0.507408971830051	-0.808891121778590	-0.640825672611551	-0.668539577873759	-1.08219181324781	-1.13676321079154	-0.707796462179378	-0.138984889290554	-0.775620355992908	-1.03202261691421	-0.646869627965425	-0.863504049415616
-0.461520741816180	-0.564519220216390	-0.265921288782384	0.443003774812931	0.219555208209141	0.664075541764349	-0.389005143744123	0.0340103447891893	-0.367205654210528	-0.806968766741114	-0.110686705681005	-0.0468245138844741	0.310291021556911	0.0339739172804468	0.726378689359422	-0.680862531922536	-0.0204076060083881	-0.750855573623571	-0.0919413502432277	-0.731647284727276	-0.182651379961242	0.00451607581925384	0.262775283624434	0.865230872163323	-0.690384704789150	-0.193180835848989	-0.592473425226905	0.0174202289598549	-0.137073991595186	-0.635640068603100	-0.171533506167560	-0.437854229660101	-0.286608504165882	-0.546179888438952	0.631691811410869	-0.702664259238321	0.436847421964298	-0.157724110492810	-0.327026776376552	-0.290056011753559	0.357353688074931	-0.129537883684084	-0.612287218606058	-0.0610160795514850	-0.487159704456824	-0.0157495651616909	-0.143344338287009	-0.568800633532352	0.249519984947927	-0.158553240655719
-0.215756703337481	-0.530229425679036	-0.167604863504752	0.355769819359918	-0.198636044176986	0.465361254063407	-0.982695183172201	-0.375121551129514	-0.524162322631030	-0.529939201119782	-0.485105761073506	0.245735892697482	-0.406152895894882	-0.101171797028382	0.223211731469157	-0.874122700425731	-0.196530282966801	-0.718948979771341	-0.219517342757593	-0.0593513146718569	-0.535372780898941	-0.112806252348408	0.202770848124002	-0.503309876898705	-0.331130223277235	-0.210998411272536	-1.02448658568105	0.180307821975356	-0.356341530491905	-0.502953489018979	-0.568756298041675	-0.332813795727641	-0.241861232622305	-0.970663924539540	-0.287343239928297	-0.659335099002185	0.547879306582833	-0.571570261221552	-0.170928970721185	-0.477479018081933	-0.140876488652961	-0.674326085571718	-0.666939549325810	-0.741982111248038	-1.07490659259346	-0.393000336093208	-0.561526340301989	-0.536932020004763	-0.750636482562756	-0.223640931331912
-0.660838927381141	-0.528420527053474	-0.333500806764228	-0.640966971038782	-1.13308704840770	-0.681087655565161	-0.431627199120808	-0.568006461509365	-0.733442547064566	-0.819113299850636	-0.957412748119488	-0.297593989112617	-0.651368653695000	-1.01739969427955	-0.812651761942722	-0.878394724428245	-0.824379639315135	-1.06625212998297	-0.381519246639861	-0.555796962457403	-0.590997087466454	-0.330271868430536	-0.497764650342122	-0.897758066281050	-0.803528578687588	-0.753601427254955	-1.13442117017319	-0.733428470943087	-0.671091232999345	-0.674769367068399	-0.378133505820404	-0.827677030628728	-0.796519032339891	-0.913398629761583	-0.595533683754671	-0.662270925449384	-0.785540406042678	-0.982633095862164	-1.00544108546042	-0.706054664282578	-0.779260283905021	-0.448635021142990	-0.831666406191314	-0.746948931695237	-1.08578903452119	-0.747688122014375	-0.909120775777136	-0.888993190582320	-0.790734898623757	-0.599431282237270
-1.09123197318187	-0.642478808703258	-1.09833730244858	-0.559739630998379	0.0756688994338120	-0.546356632617140	-0.832908738855773	-0.843381045924902	-0.610544453525534	-0.527731255403461	-0.743296673543737	-0.743492336429037	-0.680463548452879	-0.787894699142906	-0.705837224540225	-0.929002751494851	-0.724962945529332	-0.992907117094267	-0.577047105290590	-0.605639198844137	-0.514073711235172	-0.863282063266400	-0.545885881626318	-0.657711966628175	-0.880340306288689	-0.738372446819123	-1.31841064308988	-0.964935583627013	-0.288662451159891	-1.08038942062034	-0.801624842502115	-0.903437914725458	-0.554645795200016	-0.853845469054192	-0.871613408755479	-0.718922450719930	-0.755423048014807	-0.832814909211096	-0.581487003222008	-0.430414885112823	-0.712554274759166	-0.597723908988053	-1.18461406763595	-0.845624517863173	-1.17777210927962	-0.839649603470146	-0.643937624911599	-0.523844987108296	-0.588943820887078	-0.743836868288031
-0.463955284628768	-0.467623733935036	-0.458408730344567	-0.588556416137095	-0.257709599633431	-0.719639878858198	-0.787184888964212	-0.537323584504031	-0.571457569809263	-0.493491656208977	-0.623720524833091	-0.628841990338149	-0.381603549487653	-0.858918814685249	-0.522883609958473	-0.891390792832525	0.102449628631953	-0.700390472610691	-0.108806106860899	-0.668953939064241	-0.285321926226957	-0.535825759529584	-0.616205966400344	-0.584025093762536	-0.864658285235040	-0.559081933111156	-0.967195257194703	-0.496358192521188	-0.477142112585576	-0.892415772002730	0.0502659979624196	-0.830719374761219	-0.852887561026967	-0.215357036068624	-0.633785553121973	-0.543001119188560	-0.248111502297388	-0.294847556953731	-0.598101936795763	-0.627805819806102	-0.474735875138415	0.0579234360569863	-0.587410243333189	-0.963310845917965	-1.02608758240475	-0.560281252775232	-0.799444247820096	-0.585363432639888	-0.706628225340845	-0.814696807832453
-0.764084998920949	-0.998990980925466	-0.853062939940939	-0.624810884350926	-0.533186062543584	-0.480283321372672	-0.906720781987665	-1.06230992874563	-0.867302536491186	-1.22395302169013	-0.554442529556515	-0.958264232995872	-0.589299063616139	-0.832590432137436	-0.915709907702308	-0.538648009368982	-0.795356620793040	-0.695115298376505	-0.877210383981433	-1.04379992872928	-0.608769284252500	-0.481269002046183	-0.670706907738298	-0.622398887071355	-1.02624712994924	-0.910334735508836	-0.806524717181191	-0.976450800425846	-0.899646309086882	-0.996492978069237	-0.816027844973806	-1.01080906229833	-0.764273976090584	-0.731700991499830	-0.604158503162180	-0.888780957354062	-0.714639518375383	-0.874869532746539	-0.535888146315426	-0.802665847406386	-0.631987706872186	-0.307364406647934	-0.787370397536439	-0.416150394286098	-1.12489291168044	-0.637073216271546	-0.641306678372889	-0.746953807338752	-0.877573616992473	-1.08240092567207
-0.664506106132709	-0.198908855782040	-0.445766515363038	-0.559154345567356	-0.881035264754920	-0.752182820794148	-0.997306567701987	-0.671564535836812	-0.819734805981700	-0.601868120369683	-1.11197974759762	-0.632856985554064	-0.365548997469112	-0.947201773663750	-0.189445756327097	-0.973192576952998	-1.13617405108193	-0.852038247204287	-0.950480074357579	-0.598833287641267	-0.701677410597496	-0.543109211047535	-0.596481497311465	-0.567585092369116	-1.15714746671642	-0.460051984201522	-0.737393504176176	-0.791540244268787	-0.971482040242576	-0.781503908090442	-0.893551388226130	-0.633643579415314	-0.959027196395388	-0.667675356639151	-1.40474738816927	-0.495290743744985	-0.600259045968872	-0.762595554250566	-0.584964060295177	-0.753769480799317	-1.05487547183373	-0.855653881133689	-0.545667557461651	-1.09369623823874	-0.379026165468927	-0.225323874252897	-0.977591588500709	-0.849918779403126	-0.946507875617305	-0.735518270711386
-0.221302047463993	-0.0621474544458690	-0.651639282721317	-0.144081740154375	0.419042862650926	0.224785340278448	-0.958131069199841	-0.00568053056694366	-0.795447533349633	-0.230148740396341	-0.208292777440265	0.191297085499131	0.203734846504090	0.0667367910065192	-0.128414226185512	-0.328299859230747	-0.142099118820502	-1.00887220742663	0.0378511208304465	-0.422197720668489	-0.573778401565052	-0.589083928005156	-0.0550084878372440	-0.00464599408039815	-0.569449375855866	-0.387100236965380	-1.07212028626975	-0.437907397236154	-0.244678840119878	-0.541083323366783	-0.880304263628532	-0.0109217861900475	-0.472239085124187	-0.736706279328336	-0.287886770425751	-0.931324588233557	-0.523139281533791	-0.913830583113241	-0.407697794824661	-0.572156578318132	0.277182263195515	-0.604200190054285	-0.434960583551503	-0.512208369808706	-0.941783589928760	-0.367134025456602	-0.447413850774116	-0.820872236099477	-0.516000024115018	-0.206855056127947
-0.430735176587805	-0.484504087570118	-0.452671790677532	-0.671299590781926	-0.821369377841309	-0.246024939750508	-0.534872421790842	-0.471667621563651	-0.723992093051380	-0.787901751646409	-1.14877245512228	-0.537148716776352	-0.684507796012665	-0.938943132870706	-0.762951740923632	-0.930304453487156	-0.676002464037894	-0.983450985878785	-0.0909674143082273	-1.00247838718689	-0.543286380881953	-0.479740125422138	-1.10023731339312	-0.615454924349536	-0.695162594546153	-0.561958849889691	-1.03513561492868	-0.738889011247568	-0.454901138760262	-0.647402994608829	-0.690600412041792	-0.707113800967596	-0.552033763837966	-1.13515535810263	-0.762542726706767	-0.679438879495726	-0.792567247905943	-0.899490845232840	-1.02259300833113	-1.08374781886691	-0.652240078338106	-0.663386390428993	-0.957830376350590	-0.751202641223340	-0.912197899141641	-0.674989960760157	-1.02070091763029	-0.667349786290369	-1.00152210608591	-0.994649896821796
1.04077886788857	0.828726075321323	1.45007213504971	1.09646228159671	0.995214353758070	1.58091264493063	0.581834637180282	1.48904371387001	0.371133173282634	0.872853711582302	1.06421748864336	1.17779110308704	0.662629694749084	1.01521475506634	0.871680806069431	0.0633686904907822	1.31067193346268	0.0307091186447217	1.99706483144593	0.137994002596899	0.844729234677317	0.991343353258254	0.977568593139198	1.15442345506376	-0.0668182151947929	0.784881668712085	-0.687207636225213	1.23455742317601	1.04139593463511	0.157727762642548	0.853903397517376	0.386901694395230	0.459017118009426	-0.367897339450552	0.422734440919498	0.190980848968574	1.81911966891250	0.660286299603770	1.30349183599375	0.485285719275097	0.823210259906066	1.33413369428903	0.0342345933462364	0.585978425782838	-0.670187956548369	1.01493289534718	0.458029787447140	0.344277801490555	0.537669778620912	1.04152212435622
1.04938176697425	0.779862305987547	1.11308479566639	3.47514845508117	2.04994956415396	3.53908445284175	0.237960764696090	1.56651142624235	0.121910944589817	0.488323415347012	1.35101824955012	1.48907771686184	2.73561954481517	1.75831306680892	2.94175807022462	-0.0853298898714444	2.16783514935809	-0.534780364419124	1.56803746274802	0.531651316433126	1.33062627856360	1.44672267194274	2.18005579017048	1.76892495627157	-0.411639565054930	0.663530171112947	-0.686579435924360	1.32883033126002	0.508086043646557	0.0744460468185376	2.00058067460406	0.857498424599450	2.11322951429539	-0.231738115217964	1.22692089470161	-0.223128416420914	2.32487846548926	1.08657803757920	0.922950418489984	1.09126290520248	2.13094591474737	1.11556833568521	0.0128984320983801	1.08763436974216	-0.453856753184377	1.24527458620388	0.660493483641933	-0.0724426145150086	1.73160005555614	2.32839960817871
----------------------------------------------------------------------------------------------------------------ARRAY 2----------------------------------------------------------------------------------------------------------------------------------------------------------------------------------------------------------------------------------------------------------------------------------------…
DIMENSIONS: CHANNELS X CONDITIONS
SHAPE SORTING
CONDITIONS: 'Shape 6'	'Shape 6'	'Shape 6'	'Shape 6'	'Shape 6'	'Shape 6'	'Shape 1'	'Shape 1'	'Shape 1'	'Shape 1'	'Shape 1'	'Shape 1'	'Shape 5'	'Shape 5'	'Shape 5'	'Shape 5'	'Shape 5'	'Shape 5'	'Shape 2'	'Shape 2'	'Shape 2'	'Shape 2'	'Shape 2'	'Shape 2'	'Shape 3'	'Shape 3'	'Shape 3'	'Shape 3'	'Shape 3'	'Shape 3'	'Shape 8'	'Shape 8'	'Shape 8'	'Shape 8'	'Shape 8'	'Shape 8'	'Shape 4'	'Shape 4'	'Shape 4'	'Shape 4'	'Shape 4'	'Shape 4'	'Shape 7'	'Shape 7'	'Shape 7'	'Shape 7'	'Shape 7'	'Shape 7'	'Shape 9'	'Shape 9'
DATA
0.764032123022550	0.846115793577735	0.342408413134730	-0.317106666415806	0.00981303194069023	-0.590360229938613	0.188032241499240	-0.312373633343891	0.0395312929821084	-0.501939357037764	-0.178088488765952	-1.15650846536348	-0.198444684764132	-0.329234553676268	0.388712850875431	0.178077605853761	-0.800061501430428	-0.885910469395461	-0.155227092238859	-0.184665770807126	-0.758642847667331	-0.0854865223185649	0.668999341136362	-0.385811639662098	-0.281632334419730	-0.704747449937491	-0.192825063854947	-1.71343035021865	0.128432477291334	0.226738362267889	-0.425766462075541	-0.796733497044626	-0.533470715558420	-0.634281972415123	-0.950479115347426	-0.549152184532925	-0.553229939780230	-0.821594155573593	-0.372663231082182	-0.207321026176765	-0.380858372709900	-0.694462181598177	-0.681066948642496	-1.16131491498351	-0.883176026346788	-1.08875214306172	-0.199985667291104	-0.803026325107183	-0.984542288933462	-0.461259117912585
1.60191823867576	1.98546727478244	3.30973256991904	1.14977592353778	1.12201588966871	1.41792094420453	2.66160652273464	2.32521084500943	0.744588871739430	-0.0368783130948635	1.16516661957783	0.688846792446727	3.47943953568002	1.98368050397970	3.08300060175080	2.70228727894628	1.05783644580393	-0.279371798305934	1.31995755142376	0.996589398469022	-0.475974632216386	0.0772693801195094	0.711590825059586	1.27075452281822	2.91755599565480	1.76206373760896	2.33821390174619	-0.107788234017059	2.11452077997675	3.06900023647942	0.652491590260338	0.690098623842024	0.593864516873740	0.429253405637416	0.826559739224859	1.12192439518634	0.376001465150727	0.667676908831117	0.749202655346428	0.561618367186953	1.18309615068172	0.858012324702233	0.370326029736278	-0.0200789623188123	3.08083196840539	-0.899881687739838	1.00441871061480	0.835667589675368	-0.294212928480630	0.540881883061925
0.610179497643386	0.573064657717762	0.229914041725148	-0.0147878702489712	-0.331220116172276	-0.371374313580831	0.885558862010504	-0.272914284774804	0.0864705203230216	-0.880889981107850	0.0500374995298311	-0.618693909702351	0.221826006465263	-0.392838900847327	0.698183732293943	-0.0861353633359751	-0.326032862950087	-0.838653145674759	-0.436539836787985	-0.352253498311768	-0.951805782814498	-0.162867731701995	0.219634895780580	-0.324337486548471	0.288366544976832	-0.649561735969717	-0.481676468673266	-1.34493459682703	-0.0583723224802086	0.195838678887134	-0.547825604005123	-0.528253150353528	-0.524322358105895	-0.310204096108087	-0.625239373045160	-0.819539376782906	-0.495593454067840	-1.13252220402978	-0.425372408322227	-0.332118708326029	-0.643161111806383	-0.312858919877213	-0.969543189601456	-0.623731825143352	-0.201982142529264	-1.08923525399670	0.113999093046635	-0.781934279179521	-1.18865224229185	-0.615426147532639
-0.113708779284014	0.0342816125628701	0.160511047240625	0.772903476294622	0.274842485589196	-0.541791711918885	0.156256768378523	1.68583641411517	0.472154090374127	-1.06307966001249	1.07803479749363	0.295852031205145	-0.0305465968950803	0.550287677135882	0.758468630509828	0.798826075754655	-0.857249484892232	-0.384751924907053	-0.587681768039334	-0.175815311454980	-0.278332421400680	-0.756858397940894	1.62939016304164	-0.00183423204203907	1.24419446694644	-1.06943271278955	0.457188988845465	-1.04116070089428	1.06209399322873	0.617729735430544	-0.622626846999537	-0.0952400589524855	-0.803000940862466	-0.129611133140806	-1.17218099993807	-0.534849795020933	-1.10368696473604	-1.09434812587235	-0.125977086858691	-0.419575107303782	0.0187547328078387	-0.845773752087322	-0.733976181733440	-0.316049210186279	1.17522315297487	-0.417993873569582	-0.181231405008034	-0.517154313685548	-0.919168035661478	-1.26750747098359
0.369268522707934	0.216710304766957	-0.0525665001497453	-0.236945539896730	-0.469695175868322	-0.762458762812908	0.354503632712117	-0.406853530224357	0.369558137378815	-0.992209905790783	0.340281274082774	-0.946513051029605	-0.430302140858522	-0.499988329650000	0.384251728833913	-0.471846815493035	-0.634534866364974	-0.899349282807958	-0.444896365025522	-0.203156084490055	-0.923891970816891	-0.323939904931039	0.124121497073133	-0.313808652792328	-0.0822713278104445	-0.618816064809059	-0.411732409353793	-1.59174348129136	-0.133790826955636	-0.0293186605936054	-0.652946097773140	-0.716317738295779	-0.911385166586955	-0.582335451084329	-0.736229814894546	-1.06872950097368	-0.790714974506957	-1.09333587035444	-0.833508570282644	-0.644021074618874	-0.848858952785821	-0.672916837354498	-1.16000553781629	-0.849361564369437	-0.476405196166279	-1.11277029388989	0.0463899026000753	-1.11759752982987	-1.17026415876419	-0.884736281527958
0.795792052968891	0.769817433371954	0.432016549922967	-0.217519374707281	-0.165075004497885	-0.679800564333844	0.110468697327999	-0.751577712552104	0.00627934693546573	-0.811572596783021	-0.296058568035915	-1.27609492242986	0.0790611087351543	-0.320160401922634	-0.0130484677004197	0.0358948485409116	-0.922838577481809	-0.991505133680401	-0.390899587009684	0.140518903871488	-0.920383981293912	-0.179060544349316	0.155760965226413	-0.182839489328924	-0.445504971247388	-0.558377416264988	-0.409396141428384	-1.70130713164748	-0.287851592526799	0.0927579655748540	-0.544079681542116	-0.839997529292471	-0.802808547292842	-0.626970060184721	-0.974094146191859	-0.483812589448907	-0.458339968943382	-0.880866436740688	-0.518427410269675	-0.382015232778664	-0.561484329982748	-0.879104240939822	-0.633944566166581	-0.978675425632375	-0.894545351393965	-1.15096582513334	-0.00719443021609034	-0.944264163640574	-1.02905220412358	-0.627637055982235
0.516396000356327	0.651633953705120	-0.0593064422146180	-0.308348111537977	-0.600564451671667	-0.914505084359611	-0.0446127923787906	-0.448691230758774	0.0924010766215337	-0.972972579327865	-0.00437138022502130	-1.06528306508501	-0.296216115133401	-0.645802396048008	0.0218680479821294	-0.465034690078197	-0.746489806778674	-0.944766951693216	-0.591889875831314	-0.248390730734242	-0.722281640984943	-0.313942436658096	0.579270286641209	-0.452861164124271	-0.241356675649506	-0.681098950254511	-0.475973499478584	-1.39607102689446	-0.0624347187936227	-0.171316183305448	-0.581242813514840	-0.810025108121732	-0.709124214351342	-0.683940679551903	-0.917401354148152	-1.09212496694688	-0.635402145470777	-1.19353038344842	-0.730288970003279	-0.652550500231770	-0.802094005318919	-0.643750777904119	-1.06697831891237	-0.840066521541621	-0.653707490614664	-1.13300744248114	-0.229115533058179	-0.791374361222951	-1.20423514647636	-0.897724870142418
0.686344203128650	0.717752112941876	0.387767414883141	0.0868302104456902	-0.0177878133467315	-0.641253013210013	0.0104914615157351	-0.636988969096700	0.0177328599334141	-0.638230634220770	-0.0813656991359678	-1.17800159752149	-0.125021478719193	-0.318368829747127	0.222131790576535	0.238439920076866	-0.839234458778945	-0.821543985044364	-0.408331377498379	-0.0877400539926072	-0.906946098624418	-0.117419412491164	0.323874098767456	-0.199623889583465	-0.522572788464744	-0.369030482444476	-0.460080884841768	-1.65410698085812	0.0241662063695941	0.0704909967448159	-0.426655860907054	-0.805838013348894	-0.528925421140644	-0.634434012011008	-1.04684311369053	-0.335429145798511	-0.748920351243063	-1.05366380022243	-0.343788470877388	-0.340095681955209	-0.669999415797805	-0.852518652470565	-0.859035531622276	-0.806243649232504	-1.01495862104839	-0.950410785125646	-0.0327279248901529	-0.809233995776617	-0.953917067075453	-0.542349487353265
-0.0925005976567390	0.400962490516654	0.0224902654437561	-0.263182851928781	-0.604151838355733	-0.804143439619134	-0.150328994476356	-0.235168369312233	-0.0536253314855601	-1.03891225229267	0.216604245682448	-0.667495905530030	-0.489501617969708	-0.835635813459538	0.197888625787849	-0.438138854657312	-0.697985281241935	-0.918174464378140	-0.283795045911993	-0.441021790135464	-1.01704399098624	-0.569295221618162	0.494453837993855	-0.492826075031149	-0.0199846200699196	-0.607065922354323	-0.180497644906505	-1.37032817083494	0.0495950792371215	0.0401078462284462	-0.585441070632723	-0.689306299678304	-0.553866905136742	-0.586657288834929	-0.999052292705421	-1.23082492968637	-0.663454278350890	-1.31363237433184	-0.739482959262365	-0.629268948015399	-0.603191656553585	-0.644617295533127	-1.09103080465469	-0.750562872233693	-0.363467934385383	-0.950518734317883	-0.102491445024156	-1.08926981058703	-1.16828499552911	-1.06918437455849
0.599568339475913	0.679768847714752	0.0414402086559695	-0.102742895756868	0.122452037691731	-0.408921065330932	-0.196066492398071	-0.431496285079227	-0.00227056709137667	-0.536067599959573	-0.196690250314871	-0.738319570819005	-0.102211460267338	-0.284644934636683	0.0161658880302939	-0.484231679563496	-1.00276680178650	-0.734363480570916	-0.415095330470794	-0.0762865491136241	-0.745432095315102	0.161125340149970	0.564579335460948	-0.421203640044027	-0.242076245189938	-0.605858612647159	-0.226654870455327	-1.58920528118114	0.438581893168022	0.280514774004290	-0.165139310240246	-0.621924041131926	-0.535431953761149	-0.544543965039146	-0.839947630448459	-0.864727569151616	-0.782748013552082	-0.878235268792846	-0.457465473372787	-0.275783561183960	0.164424399571981	-0.465962326139706	-0.765971579866258	-1.10400062392761	-0.699908715015534	-1.04870165412351	-0.424561752206343	-0.768602341423563	-1.34029653287025	-0.842012977414943
0.0514089685208069	1.17274186782139	0.756562537582176	0.0832197619832238	0.497759679437043	0.0996098158226094	-0.387345516767713	-0.329256228343685	0.133796968028611	0.587907419709683	0.671568106054502	-0.609963782828211	-0.166561585124759	-0.121525954998469	0.395033457803559	0.120430839446442	-1.02159244206241	-0.488088458061001	0.127084285784183	0.323202440851641	-0.688208465592011	0.455773457251189	0.128239590644635	-0.373241731170281	-0.0312053789535130	-0.816694945291722	0.688984516379950	-1.59254951793721	0.243545961154360	0.761139537538265	0.593352235318286	-0.631471452798935	0.457816179347010	0.0763584410731690	-0.613668131387678	-0.828092318520339	-0.500294528239182	-0.494539352329353	-0.0707400904741468	0.243225817152601	0.286131731640169	-0.632340073650609	-0.867879123593542	-1.14150196864328	-0.118131351088894	-1.08957030959948	0.585798479839409	-0.625236202794606	-1.36213961861622	-0.482277097648554
-0.499265711675082	0.483869400509629	0.193920051604096	-0.126207911628918	-0.410515464362043	-0.365693792977335	0.103870295931353	0.314145562717660	-0.121757441922432	-0.937005593453608	0.288606045477372	-0.323733557861464	-0.0983903368529926	-0.332594809498119	0.789549384820884	-0.530757839861505	-1.00956024435679	-0.675290523031473	-0.500743312789662	0.220642805954086	-0.434974317073934	-0.490008197633875	0.678254790424721	0.364977667686608	0.378467101741235	-0.640103239607824	-0.0343514054226718	-1.47896406432440	-0.441790859964015	-0.273079002340142	-0.512372085497512	-0.607198686705524	-0.554847570740506	-0.791153809565740	-0.450423329145074	-0.823975637731704	-0.800403098455015	-0.946887394336429	-0.999817920850932	-0.334553787785313	-0.250831522154048	-0.475813415725739	-1.22629944680726	-0.925422661370839	0.694418728177764	-1.06310138149822	0.132461851846339	-0.659690521459399	-1.20082156344320	-0.554112428708968
0.572921341807790	0.762825055683872	0.688473474214541	0.742420567449044	0.463860337848907	-0.371254741252786	0.0672439627670480	-0.304215182457057	0.320115188992945	-0.850490880991028	0.433747808486037	-0.159528672128850	0.348718274217566	1.57763410527293	0.958120543368874	0.915903986014825	0.495623670810532	-0.445238929123112	0.367030278144951	-0.192353164831772	-0.800201959906939	-0.395848097417171	0.0494619170882191	0.392936057036224	1.04804098622994	-0.0849218073961527	0.979966790488237	-0.876482674473870	-0.0428367034805471	0.120953099052132	-0.127983776607997	-0.439688289342938	0.700665397553990	0.0131924523112958	-0.132275818198707	-0.430634503618538	-0.234864913859173	-0.302193681693439	0.205125725008128	0.914088376647811	1.20633897514992	-0.147503048699982	0.149588461617671	-0.842007123273808	0.0737740489793759	-0.272498554332229	0.276325785269586	-0.497319618596297	-0.955913960993167	-0.563518561220567
-0.788051182598407	0.139417081067132	0.00269656297805007	1.11368120290067	-0.877152359828654	-0.765483996139664	0.176000938775258	0.564090289309702	-0.0846975548808424	-0.649778782887644	1.12450535823361	0.262937805550973	-0.256392275321604	0.301376061882558	0.302780874863246	0.391960431130030	-0.642107664134258	-0.789868620833406	-0.490064642488822	0.456653343372377	-0.852479431740088	-0.417045676118214	1.95745061413502	0.246816873988019	1.18614625732704	-0.465484087373612	0.177216183396653	-1.35228598207606	0.304832944889149	-0.222721913066073	-0.597621783608344	-0.0555699210709976	-0.162800330517288	-0.478005305325617	-1.16680478465690	-1.36429066078619	-0.416619571975910	-0.366976399610220	-0.288702983228454	-0.816521997812555	-0.936015639248230	-0.613664892647175	-1.49566754098922	-0.871465280617685	0.544169948804863	-1.11465227936698	-0.243620058139806	-0.546365338681882	-0.615209955475402	-1.03667515523642
0.355926990293807	-0.197625349885170	0.705470023976674	0.106391701535647	-0.423711736863706	-0.913486173312112	0.375415751756967	0.161055535246112	-0.0541341324374876	-0.394972261008956	0.512294107330803	-0.624842972437043	0.0627373578403782	-0.461628632046290	0.310245677380171	0.172439235252828	-0.821437870864621	-0.561157000412493	-0.578417966736755	-0.295827468800437	-0.123507666893596	-0.619693625241618	0.763453536121548	-0.0139697075337590	0.521386883548255	-0.513014426683070	-0.363277460050669	-1.09985770769816	0.329661668653299	-0.0317139820175110	-0.581248897747290	-0.600229915935386	-0.682260730321393	-0.168405733823219	-0.839171905469409	-0.574421583245260	-0.711789166798042	-0.604766230082677	-0.409691801663960	-0.774476396674590	-0.753931132533827	-0.968484244284216	-0.631210213942908	-0.435121037957851	0.247917106233394	-1.14977144637879	-0.228351928272516	-0.542259473365772	-1.12710855229499	-1.34740381334412
0.531895905765734	0.194031443300747	1.42548980822462	0.351877215085499	-0.462813513696616	-0.649816962874197	0.656403382360363	0.00599861801388678	-0.139119008227480	-0.310429857882158	0.267644940198105	-0.944004420443252	0.753148566434039	0.122063896819634	0.824667255072847	0.113961494150531	-0.772552337898629	-0.699155720485286	-0.0597616254573899	0.537710434912354	-0.875011650668815	-0.266751237201588	-0.137442658636531	-0.0906055359070381	-0.0350789108250734	-0.216881912103641	-0.290348958412281	-1.05698465195787	-0.0828237332285787	0.247878246528341	-0.552345603392025	-0.944616898432172	-0.914004861899962	-0.732540479028277	-0.601686916676438	-0.0934455633176920	-0.380466726119189	-1.19052855877259	-0.765004810898097	-0.855191068552419	-0.426604680467015	-0.644300030904990	-0.0595889786642556	-0.390075427506751	-0.267223980723506	-1.25673264130204	0.964170091599991	0.302428925241922	-0.661092514094817	0.540201424409005
0.109984209043752	0.594384070494680	1.26162614724467	0.118119743977646	-0.229718657304216	-0.999562230438837	0.00486089586240770	0.766427256794109	-0.271510657352578	-0.705392332074825	0.622706756610938	0.0422390152527591	0.142869753837436	0.367149713651058	0.613641035691827	0.617018265142307	-1.00551032155390	-0.615723102506224	-0.382264978212778	-0.243289716717795	0.204302229301679	-0.829537531218975	1.30587463327274	-0.113526652130050	0.315683136258592	-0.739502431636787	0.231173596625667	-1.05182854826704	-0.0830380330930622	-0.0231382348967023	-0.885725876350659	-0.622026570520021	-0.327631556818999	-0.489438626551966	-1.00227237310885	-0.670231962420475	-0.915950604378453	-0.998449344422948	-0.168413471923624	-0.457986613635388	-0.250663843851684	-0.917088959619668	-0.573914878427699	-0.144979683423908	-0.128024289296449	-0.576031402043267	-0.111372752463438	-0.263422559668276	-1.47152374955417	-1.43609650629241
0.931873568315073	-0.0375544258900267	1.63468177886371	-0.115604597203171	-0.441230835607875	-0.675079087992816	0.874889070382514	0.211086387440407	-0.542761174740734	-0.352278367997323	0.616441077862444	-0.932483572223239	0.275791020309328	0.207421670803833	0.555189429380451	0.478132904917044	-0.630908887491019	-0.463391588060300	-0.0893959624933831	-0.0141177936674759	-0.735935433727693	-0.247510971546914	0.200274991772035	-0.409851255201878	-0.177436418975096	-0.630718205285523	-0.445096473886630	-1.10191286356265	0.0175051751176809	-0.0337846252029546	-0.711135904119541	-0.856085161599000	-0.891721694218030	-0.468196027209733	-0.835092526934531	0.0352858816727181	-0.209264742325825	-1.08842966158778	-0.576544465546681	-0.710415154643899	-0.746955933312388	-0.611232919624012	-0.316364420637250	-0.700882235045393	-0.274555333989756	-1.22426927233518	0.411990269748749	0.269766629370998	-0.305957638494703	0.296959577721989
0.653774911046244	0.532379817319133	1.00426967573103	-0.213090051840702	-0.162581569076100	-0.724401920680209	0.290853808721436	-0.331937537504025	-0.219280053367356	-0.654899008460706	-0.117184294841797	-0.933320300010618	0.459496644653064	-0.297751979711144	0.406653051342072	-0.0557046382702560	-0.681319988417806	-0.751428369842673	-0.599805984390252	0.112319760731113	-0.869199005374845	-0.107449998054505	-0.00837241232558784	-0.247226177203585	-0.584754243836302	-0.315160070150729	-0.319431463159580	-1.63321458641267	-0.144238293137869	-0.0158925941459706	-0.542837654065786	-1.00163030588308	-0.857834719109090	-0.638359484283021	-0.498843746183171	-0.312116253049754	-0.485947193399669	-1.15987657566810	-0.797135846927142	-0.504548086945915	-0.503290343743507	-0.885342422490812	-0.543558633778853	-0.933030965617786	-0.967624140195413	-1.19205661397994	0.0809487907562041	-0.519299222972457	-0.755787744128142	-0.129185960689245
0.338323391634738	0.234661748452383	1.05086600435926	-0.166332302010174	-0.352965136160283	-0.861936375831659	0.0643837819998200	-0.401731536549184	-0.175562051804193	-0.680412467676941	-0.166051702549760	-1.25137517944039	0.276249352004655	-0.0281056970539184	0.626451601178647	0.0950161561290899	-0.764925098708525	-0.839382039041108	-0.553355830369106	0.136377422392707	-0.735991928077822	-0.236878220596684	-0.182421006651931	-0.473593532186690	-0.816453528083576	-0.430287080146543	-0.306867596946962	-1.67679762689170	-0.167350453855452	-0.115941930665349	-0.705849554283550	-0.886170110995149	-0.937769954914187	-0.641061427872315	-0.752655511338526	-0.372908381750654	-0.682219635594754	-0.958552489319986	-0.746049488318612	-0.700310649914679	-0.463667436757213	-0.764806323744997	-0.599513672327455	-0.859689793596910	-1.00068439652669	-1.06045505932814	-0.151703402722270	-0.578388524273107	-0.729907074953153	-0.153633732498472
0.729517224114713	0.335496648241117	0.672669461813017	-0.121922264623631	-0.283873654427763	-0.943596308306857	0.00823887541681331	-0.178690132011651	-0.110747927645114	-0.627400904602213	0.00288519339152283	-1.14726680286776	0.214619487121948	-0.182113570694548	0.469320072387715	-0.194758840747893	-0.735481044690308	-0.811611067156842	-0.493140988776592	-0.147707836170053	-0.894262277892157	-0.188860999898506	-0.0232555296180830	-0.468605813937978	-0.465854924298405	-0.349439720494835	-0.446809834649060	-1.57871164569789	-0.290271960294832	-0.0851876494842910	-0.730216116791300	-0.895495284977045	-0.832088523058943	-0.623770498206980	-0.913186206297223	-0.525559128346934	-0.444430871960639	-1.04192702531213	-0.642109029889519	-0.868030916145427	-0.657815279651648	-0.714049638339212	-0.484446961791173	-0.832849980109792	-0.807402714721802	-1.20113137784669	0.457247483114695	-0.764912825865956	-0.798380416682082	-0.418077409065149
0.906917535512490	0.233284368602034	1.34811931371121	-0.199079628529908	-0.453226570882975	-0.568640937908711	0.405629677075122	-0.380774552292362	0.0381546291170771	-0.123894436734684	0.00733040087129289	-0.910744659087056	0.850787739934818	-0.222832347672573	0.582161745200492	-0.369949888971252	-0.975122704212726	-0.767723253488266	-0.426124133513874	0.184123354914640	-0.802749405338694	-0.000399196292489788	-0.00988315701464666	-0.468958107778152	-0.627763956987383	-0.342202573508504	-0.513125318731654	-1.54503170344256	-0.0171434440626291	-0.0133712766182323	-0.669498610731326	-0.932262775543873	-1.02209065664195	-0.723745126852095	-0.604495583589002	-0.00868577228432690	-0.706053354588549	-1.15474388474296	-0.820910081959330	-0.713025983794211	-0.414332087089651	-0.917537772665504	-0.516732610433053	-0.757473222342340	-0.807969463476580	-1.15087221605544	0.302803183378590	-0.264065496286735	-0.613912296786555	0.259984326437907
0.623226354459704	0.239467357743722	1.23949591186569	0.00513539396788517	-0.343639440795503	-0.661503177418570	0.402267674885977	-0.342866323236333	-0.0249967151798410	-0.350399942481122	-0.0979622190809621	-1.12117801950041	0.414926907411203	-0.0312437972648642	0.635579765469555	-0.181887025661477	-0.907597840307989	-0.697109641560669	-0.514345380458289	0.200937378208725	-0.862617883663381	0.00467818578569947	-0.145654630373583	-0.338254914789947	-0.523520201314482	-0.279646369371528	-0.479871279318833	-1.40590700876065	-0.0619699141664394	0.140142173272992	-0.525711445188103	-0.881740048765688	-1.05368007189228	-0.520218444121461	-0.811711187328900	-0.136529636285843	-0.650549293279665	-1.30648353717170	-0.715603913618213	-0.658751011300761	-0.471831447587214	-0.881976353742630	-0.635812360071646	-0.656988341819880	-0.743172597646963	-1.24691926314034	0.481166065386570	-0.227396049711455	-0.651419479543642	0.00416809224397124
0.223616106738726	0.0887594139287160	0.355096097925767	0.950571427704839	-0.341749498858920	-0.372216300688526	0.518252939994744	0.878108966292723	0.382128526816647	-0.649874634948145	0.730287777976369	-0.273708327908387	-0.235085325124628	-0.221091071380589	0.178217884765299	0.501116651279644	-0.420194169489132	-0.285631181792066	-0.00911644895199414	-0.259652734971813	-0.531816019279168	-0.337005259845959	1.48802377478453	-0.0198913888240115	1.18729409425591	-0.571832673583125	-0.113334419802442	-1.27598108923086	1.77225713388664	0.390570324280523	0.00209122816209551	-0.453994279505413	-1.17092375234004	-0.136580294505829	-0.251576883593385	-0.399384337021615	-0.372707624825532	-0.877526341478228	-0.955765131073785	-0.891238412342506	-0.468202517074528	-0.688970292671806	-0.372414675882044	-0.215824995832684	0.654303075193046	-1.03589014178212	-0.242640850032451	-0.827378851239145	-0.849465322848813	-1.04920411406887
0.750874260934413	0.177785923974300	1.07343900980987	-0.187377819506881	-0.382285929312964	-0.857443120126474	0.170369535257362	-0.296346202311122	-0.286619029236552	-0.366759600841986	0.0633930822396641	-1.29540808792528	0.415103098180020	-0.100263936228840	0.258928909490246	0.0642219111900818	-0.802115309230791	-0.475197318700197	-0.744801456156736	-0.0678169065372110	-0.907635339438754	-0.188950753068191	-0.202944760905519	-0.387289689625927	-0.683916845555664	-0.569559404278276	-0.525397672015106	-1.38185530496629	-0.0511696534850441	0.00451972671044496	-0.893725545583433	-0.820637456144085	-0.798882886231195	-0.410616566873602	-0.810039181984551	-0.242357329955967	-0.461451071478525	-0.990704517786440	-0.709437160843093	-0.932476734854098	-0.663415780682183	-0.848610317596501	-0.669093303650010	-0.673508463708452	-0.810074357953991	-1.37207269989397	0.124300602601781	-0.520736865004600	-0.507334773703151	-0.166401422772749
-0.534618129416554	0.559483588346731	0.552891595182949	1.04413310450155	0.110969287068150	-0.471646248747564	-0.181391300476706	1.04498003855474	-0.441657232285654	-0.536692824123573	1.45432159452564	-0.0105734088138985	-0.365830670516337	0.300462336735921	0.643247631076805	1.38659610587380	-0.317133502407314	0.0645920121638530	-0.298199221595059	-0.302529357749435	-0.286711836590341	-0.937613615362711	1.14543810109274	0.182143220562878	0.934264982147385	-0.861270161729376	0.949401721506109	-1.14439671358275	1.47462149911623	0.615176402137886	-0.848414296839698	-0.406013632691884	-0.815042199459588	0.0156095508216269	-0.449002187630188	-0.637546364298143	-0.370541266559482	-0.913494243942585	-0.0561820842209808	-0.532104599398021	0.132437402798999	-0.862354104361039	-0.581693572395464	0.480970559315295	0.883068776783343	-0.504737658653887	-0.216632217089249	-0.471142311845555	-0.906455188333496	-1.39332435229305
1.01030967062541	0.505301262723244	1.16872102367670	0.434797217525839	-0.00608627904168549	-0.225436055953380	0.134275132302410	0.148355236047324	0.415463467136633	-0.364754451832174	0.128148468939653	-0.707058003678603	0.373616967160356	0.355124929034498	0.989227315772574	0.420846527937503	-0.594933535228498	-0.219020342266798	-0.485567323383731	0.171817198430278	-0.641743106328670	-0.0937160177362372	1.02771190871271	-0.0902400993261431	-0.219730066440472	-0.166411853968652	0.255020205124288	-1.48090823077591	0.0794014347783918	0.695781033668691	-0.581244411782100	-0.355836297433010	-0.517706878892499	-0.0778281031272887	-0.583666102341220	-0.151675662018994	0.185279874776649	-0.866494815264730	-0.156689756479373	-0.150637295530012	-0.402000386129478	-0.397851627309462	-0.636993741279106	-0.711403954566205	-0.143720822521159	-1.50323080854660	-0.0551060993124691	-0.383085487530062	-0.905884140444500	-0.139972281265402
0.763583114047445	0.727655055736362	0.514833994258716	-0.163495754444856	-0.00237950705009459	-0.590410692118761	-0.0256800085520740	-0.561436883445312	-0.0754136399003678	-0.408807053830610	-0.0860901175119694	-1.07026609682693	0.446493353003370	-0.228895181942567	0.179971915856788	0.327797343220700	-0.809411609038678	-1.04536994294044	-0.437335558304376	0.133314029297833	-0.877735676382270	-0.0319219402435979	0.0986647384548050	-0.225403086004709	-0.639701610259773	-0.363676703117969	-0.549743114030097	-1.71696037263864	0.0581522011359206	0.105736848677260	-0.569589315177782	-0.918669714682427	-0.786581194893355	-0.796818619308218	-0.966201848630691	-0.316821392137385	-0.663682072377762	-0.952647931922400	-0.516566605490478	-0.393772069683481	-0.484263621025669	-0.908689651828057	-0.784526567077511	-0.899463954440171	-1.00528051629825	-1.13638446646178	0.246101790550003	-0.675536400931766	-0.851565890233702	-0.478918897536046
0.715259037913690	0.454683849730047	0.301531093301311	-0.0157417853472962	-0.285353341073878	-0.687813283650043	-0.0714268716527241	-0.631023157281844	-0.0755161114763766	-0.492495415674253	-0.00367556052159422	-1.09178591441230	0.190203396083452	-0.201420103406109	0.330436898027970	0.156033294904773	-0.729247848349786	-0.833696887310379	-0.479941891696425	0.0976339306276212	-0.850378468231835	-0.142969308233058	0.0482550418246694	-0.513112397840867	-0.682737266568924	-0.164047506933916	-0.358575025936865	-1.63576482893849	-0.549690017640643	-0.132379879954602	-0.506675426286739	-0.831327272109762	-0.842240335860913	-0.637298083184160	-0.856528465184574	-0.328448226908272	-0.717832128368607	-1.14835527569244	-0.672190810551496	-0.422310142910546	-0.625155835022290	-0.699218714430333	-0.709241631899714	-0.696338651739016	-1.03813975261202	-1.16714398649199	0.320544093451632	-0.717090439102465	-0.807338610658327	-0.398863394646943
0.757551197807735	0.175787276107379	1.47001400192603	0.362102355316515	0.371944560543262	0.0469383405295030	0.275215092132483	-0.00760411484124061	-0.408968450012594	-0.667530280407179	0.244575277619258	-0.870396934739249	-0.0814121252110968	0.411797584022744	0.719177141577190	-0.185680447293033	-0.241061009727495	-0.568526368632323	-0.570701830248579	-0.0360139649038946	-0.701173924506767	-0.279438109464282	0.00280476591164192	0.0128941171768141	-0.576999776860600	-0.328864596253382	-0.433595312735543	-1.53829528579835	-0.441834064231581	-0.141566049418170	-0.662874869065058	-0.581506127540454	-0.633021523733427	-0.390440689198187	-0.404083101426345	-0.407536053716507	-0.590547672519049	-0.905454389528410	-0.189181883389513	-0.778590854951795	0.124424447400984	-0.586341873166846	-0.425118217612523	-0.776246356354366	-0.376265192856700	-1.08173041670457	0.245090766450275	-0.413091862781780	-0.329103703505368	0.0997736791590834
1.28599772739926	0.590266316865356	1.41425788465823	0.325497455082967	0.0400349859992491	0.871414007464937	0.0547450901026645	1.74512714258205	0.475050178449487	-0.196817264543254	1.28739111014064	-0.430357304835651	0.317425231397179	1.16030467964250	1.92731384267944	0.214531878622719	0.358375988628972	-0.618818737686122	0.217498369814872	1.19953786069460	-0.0812159289172131	-0.366845822956832	0.348431799216856	1.20719793948765	0.0523208338241852	0.0963598844167892	-0.412997072947290	-1.16806413427712	-0.568515699869813	0.895945697656336	-0.655152973734863	-0.234369563726365	-0.377739390197805	-0.0894182366373882	-0.659852918706630	-0.592543719284350	-0.202262874483608	-0.737389652096223	-0.374333706586036	-0.352025422490464	-0.542900381696139	-0.773892988182381	0.0237678448260453	-0.575842669779429	-0.0306095793408923	-0.951867842288767	1.60383940141369	-0.141310721247764	-0.0470864923337720	0.423165209362983
0.359536745137599	0.482033603481834	0.104409052516074	-0.279818876167798	-0.181086684864593	-0.813600834329068	0.178555451750396	-0.490421946457105	0.0488119904514372	-0.860064467222410	0.267297247315469	-1.10059394272564	-0.314288379635213	-0.516732965550903	0.102853582122241	-0.362756311953424	-0.550914923704223	-1.12553218349527	-0.447805486409325	-0.0891161974856765	-0.902043583576219	-0.218837424951135	0.658684904830241	-0.280254717887330	-0.198092632281521	-0.836271661747535	-0.378692305747266	-1.44533022736610	-0.416294935690700	0.196248640568021	-0.405688842241109	-0.742998781280566	-0.614345597048850	-0.691782110627412	-0.704404540231034	-1.05579855732783	-0.780024439775927	-1.23017151688600	-0.579048755993304	-0.508974033333906	-0.968518375150132	-0.694073744778742	-0.882428356056986	-0.734487267621214	-0.713482740031200	-0.912475891350365	-0.000951985481786765	-1.13661789700914	-1.23011072820353	-0.818587921509888
0.872822996057843	-0.0942395475650846	-0.438701248108534	-0.273152930035558	-0.00367030094854749	-0.478824337938981	-0.318257032923592	-0.688862236258683	-0.192493565938474	-0.979792239039708	-0.234478946468802	-1.20968414317828	-0.641906321759087	-0.169268873457256	-0.431682508488053	-0.292550419166398	-0.907994323306227	-0.929020418721868	-0.625116952697863	-0.188944431016403	-1.01823110657615	-0.274846613016907	0.220989911009428	-0.764272048070858	0.194382478796094	-0.663036970870412	-0.491859011126573	-1.59722165396848	-0.372913288764746	-0.172000245989120	-0.479205916159918	-0.712414693322414	-0.682693208356815	-0.827520920287729	-0.654267985049410	-0.997315897175156	-0.639145105427646	-0.980151648607902	-0.808290080842441	-0.482130576168949	-0.683730580335746	-0.738781741489614	-0.933225672681796	-0.951377381984382	-1.01155647384619	-0.810852085821725	-0.202723976420397	-1.05455111137420	-0.991989767284648	-1.02950251478678
0.238446627289834	0.0464035442306715	0.0207846453722187	-0.198651571413181	-0.173279652359711	-0.692358746639018	-0.0816077870906837	-0.563690524946523	-0.113327183119216	-0.779142325772787	-0.0167034269204268	-1.01552678580440	-0.584920523907545	-0.979811065285084	0.223809103070434	-0.569456472227417	-0.578318485214502	-0.946987061615551	-0.708362877063127	-0.490836610377251	-0.983074647514570	-0.525713060388303	0.0606465520736997	-0.718622753575812	-0.135513437083280	-0.700996792317086	-0.548167446178229	-1.52888491869357	-0.0366850860202705	-0.242838771322111	-0.369061121460361	-0.883194938765344	-0.556330014928378	-0.608344905148708	-0.611043596097326	-1.07694026137377	-0.594199297719181	-1.28086971162396	-0.635111384161920	-0.743539879160021	-0.821766080126331	-0.803113160251286	-0.787597679065277	-0.747688861425331	-0.679856783460531	-1.13696869683335	-0.272157430419014	-0.927230025407468	-1.30722657424924	-1.06979637469735
0.212633476787612	0.406614632272530	-0.218898814816122	-0.0717878601779936	-0.458251041444022	-0.735705349584000	0.141048487352403	-0.440478193762946	-0.0558013637671342	-0.713801711300566	-0.0435320242309163	-0.850048239527598	-0.678419092525050	-0.929302022596207	0.335053121241841	-0.260435974384836	-0.828689689358063	-0.990062938077677	-0.660001672301421	-0.402401391486089	-0.980347320280794	-0.293792697667230	0.160196452851676	-0.791661143922963	-0.159322313939137	-0.857871900304971	-0.440556867230438	-1.32663295216215	-0.133205460308031	-0.222361716471616	-0.537755563430078	-0.757994209955759	-0.726267082239856	-0.575289105971354	-0.855063583108143	-1.12327792116175	-0.608841938971663	-1.32694162194950	-0.638567719501662	-0.740323008330425	-0.648219129299680	-0.608208852269110	-0.843082338764260	-0.558315075375381	-0.770102114073593	-1.09717400189512	-0.475027759704314	-1.10063235554010	-1.09671336226548	-1.21279158339671
-0.0141658859943515	-0.399145012421456	-0.230595929371351	-0.336119547340545	-0.593162482236868	-0.559686469179053	-0.0727988911537660	-0.168795684750679	-0.769427624818733	-1.06251446384395	-0.285730492089450	-0.576788178052622	-0.720146021500117	-0.282115929933722	-0.160313328601412	0.152265386284090	-0.642491240189269	-0.708982177826007	-0.462527954085536	-0.417547241776933	-1.06335232184182	-0.798347604184471	-0.0955898748823184	0.0335295206593645	1.07548810267127	-0.237178954648438	0.112597447789197	-1.42857678857988	-0.402665952167748	-0.255279216880377	-0.0419739437003513	-0.593627203968469	-0.742394175781459	-0.571961330559324	0.0171514199585503	-1.00835501259924	-1.34334604882136	-0.747822215902093	-0.723325188447806	-0.336455309324888	-0.621291532613422	-0.702890199160268	-1.12998576709342	-0.787685889821129	-0.730372099424222	-1.23274944287165	-0.537858791681004	-1.05623537294409	-1.38517930104742	-0.902930604719817
0.209922063388984	0.670886554753145	0.257569504839232	-0.170514650505475	-0.326831839760824	-0.598156504340776	-0.296926451925645	-0.230035479733074	0.154866300124496	-0.846379393275744	0.130760850486652	-0.454720350788971	-0.701703318439857	-0.831850506844237	-0.475237161526635	-0.429187364103079	-0.858766794507025	-1.23062717633609	-0.687421916673965	-0.273070554687199	-0.986528024836483	-0.485456083830801	0.438554732733820	-0.766622819184910	0.0826262748540674	-0.501592130190046	0.124430857845241	-1.43438792106107	-0.361614326997728	0.0901709406933637	-0.568016328795812	-0.645230864369780	-0.139121110439224	-0.312775382612533	-0.812545808987213	-0.806652502248163	-0.561247728868920	-0.989507051171459	-0.507571956665618	-0.978627044497797	-0.629381719872946	-0.791408378676086	-0.813751530915430	-0.537384782105980	-0.446054786557677	-0.461553447775161	-0.125719489848207	-0.761670671986489	-1.24336219905366	-1.07535068216475
0.452596025171559	1.94408808790926	4.30518719690790	1.39768168578014	0.851823647356684	1.34508778310025	1.90917686421243	1.45425524444680	1.13684611553613	1.76315013273675	1.40801246762448	1.62014069935768	1.23350266742596	1.21124857427955	1.01638806234905	1.06642673351749	1.20126153838718	-0.0869948186657560	0.359239614516363	1.33548435594410	0.745971682893154	0.191933755937101	1.77811067045925	1.81343667534314	1.87423112767924	1.41633281370954	0.957291770145517	-0.762560226752680	0.738398361971874	1.01212512342592	0.236713725473487	-0.195362642690588	0.0498048149163453	0.969553039556723	0.798860018462763	-0.442020937663082	-0.326566143371780	0.548927201918754	-0.301286157667078	-1.23508886727381	0.871390687775129	-0.767945133622999	-0.225844161518783	-0.736155790403375	0.427508955809382	-1.28579755929668	0.168777180878638	-0.412506429413341	-1.22557334241602	0.0603751098582558
0.692446166008878	1.02244703995263	0.0700745030563327	-0.167391379758162	0.206692605675562	-0.535273338624852	-0.303388046295081	-0.830845879141496	-0.0598169935775260	-0.841906437637150	-0.227041615497242	-0.972676709073299	0.100120507198178	0.0242285777132184	-0.239812995383115	-0.343146343865077	-0.727739453887902	-0.880000864070770	-0.507717418572881	-0.437144006832555	-0.683636665564586	-0.324189286054233	0.373110123858364	-0.459345305586580	-0.150518234728364	-0.862701296837418	-0.148859564894874	-1.52247702600298	0.158639384285358	0.619812760890835	-0.692924115359265	-0.689663507838059	-0.262987912605503	-0.526559295641850	-0.645756354628598	-0.813259706372166	-0.534960411087884	-0.711147771077035	-0.642836549318459	-0.329434453339759	-0.398927963987146	-0.633451230295326	-1.05565848969894	-0.955096797574088	-0.623369956357983	-1.27838225384557	-0.103637507911759	-0.804937074340337	-1.14864472255031	-0.862876620235388
0.0492671377433051	2.11026429806346	1.63850284313914	2.56359847501361	1.78214298148916	0.149988702085626	0.644968541339555	1.35926979457958	0.759150984483040	-0.0589406851715335	2.04231091610908	0.0996315491234873	-0.0959147103339182	0.631307494980640	1.22108366996228	0.715254106132015	-0.0123639852314981	-0.347254545689837	0.763628650005989	2.12514899394973	-0.219542381744281	-0.0160628898510668	1.90941531891444	0.774921898296102	1.35703983265631	0.288219268844154	0.251503727776073	-1.04391652474806	0.275192797264582	0.691122981799003	-0.510612235035066	-0.218091845784529	0.866126527671178	0.827796167016161	0.780251197647383	-0.172101123215191	0.331192277701682	0.919680323827284	-0.630604323183183	-1.06750994875160	-0.149117134105010	-0.330299509555037	-0.0729538497229719	-0.532749599055006	0.145419520850950	-0.646964722518086	-0.946525994113284	-0.284007414031409	-1.29358019636467	-0.712888739669716
0.326747000341947	0.230267900472165	0.179708835606824	0.0825363323892872	-0.266623564989522	-0.764148900365373	0.302155800473619	0.0728278343246218	-0.345753882165031	-1.15375811113333	0.724177503171286	-0.0722372897597218	-0.0200422982093982	-0.652285322887854	-0.0990971074924582	0.107832586478344	-0.563148665084812	-0.590792576901713	-0.632393350921998	0.178557386149132	-0.841042897678107	-0.245774971255455	0.896706355605147	-0.291626764525360	-0.0995911334441613	-0.692555853323207	0.150850800470278	-1.65627477943491	-0.0569455108316877	-0.343443454410040	0.00423868775180690	0.258988475526061	0.0636238498928138	-0.312312198492888	0.0135745402895166	-0.341813960788688	0.0937535442012499	-0.370980063708701	0.0363871547883818	-1.15918929547328	-0.0735697699635758	-0.782450692214142	-0.805682771658420	-0.986743734744892	-0.584998776831595	-0.987720768391190	-0.419517524696407	-0.990850566154673	-1.12723517163207	-1.57992203536767
0.839711083647853	0.136099017074731	0.0175523043204666	-0.181098309579966	0.396201152773501	-0.0681336099300345	-0.613113533153939	-0.881459489931690	-0.186241606914280	-0.875443417362841	-0.161107312596074	-0.985786499558456	-0.698252231300292	-0.440128896042058	0.0434205561858525	-0.00557291478905505	-1.06685104222343	-1.08121333807277	-0.306278578028683	-0.222550870463568	-0.951975790912361	-0.513202934269552	0.0827692406692064	-0.535575579455449	-0.268030616909118	-0.407554393163579	-0.131460612050468	-1.40992052726100	-0.192311151430007	-0.492458468569937	-0.737092637604620	-0.770398484608051	-0.625283583179851	-0.540672392081174	-0.176086177065941	-0.787319374334014	-0.709631887620077	-1.01678847122247	-0.0409887956696230	-0.297407653703339	-0.431021882255649	-0.927835358643857	-0.857511063670691	-1.05010520623207	-0.697101008289068	-0.951611969405300	-0.177309676431929	-0.907595391350091	-1.12976528372082	-0.288884085197212
0.829615601711013	0.334224484177004	-0.199595093983360	-0.170026981687703	-0.0784546206076896	-0.670819533888380	-0.0257366818353500	-0.628906603338624	-0.102470224892423	-0.805505831038408	0.177308779878486	-1.10808765671957	-0.394666918962701	-0.532004219798173	-0.141411561148709	0.0502074690863033	-0.689408801961061	-1.08449470206803	-0.474474353220933	-0.278962897397857	-0.873005590723748	-0.380265349751776	0.213389540097146	-0.275715287573797	0.166215268983131	-0.717436981240257	-0.573312506812892	-1.44168444200809	-0.180854680980529	0.0864707510659072	-0.343693233962762	-0.878860245186248	-0.585631257612934	-0.658652618098936	-0.296385781981997	-0.969676039881004	-0.633440536765234	-0.985734881389306	-0.576843995590651	-0.476963478704274	-0.981386249663633	-0.619027460169039	-0.763980823254386	-0.959193835142528	-0.662949091949619	-1.12797628062914	-0.166350559003943	-0.775905556441566	-1.16775627777630	-0.958753793801387
0.506877434266866	0.0480009178357998	-0.223128549383102	-0.241377996494316	-0.227712623895844	-0.788584270944971	-0.204023449271475	-0.454314067409991	-0.236393613023672	-0.755045630022141	-0.216388722563307	-0.984064280152062	-0.359253635455979	-0.559340458470180	0.0903875793252763	-0.359753502387090	-0.477396529268901	-1.24853563929402	-0.459310288268669	-0.198413898659135	-0.851621701327105	-0.425115256622766	0.274635456526547	-0.287799497202591	-0.299625090306333	-0.728738070302514	-0.506493100739385	-1.66027738326604	-0.426064467144076	0.0149500333808159	-0.0759758344527388	-0.728600640547516	-0.734608568135758	-0.803291294517135	-0.346326003463360	-1.04558886511819	-0.807783270900867	-1.15960968158953	-0.450618571744872	-0.602013096955047	-0.890357991001443	-0.860748989622740	-0.740231810529890	-0.806912906082839	-0.963901362532753	-1.28154876525363	0.205390835188932	-0.899028820365853	-1.21001690752695	-1.13001478332720
0.294617856505656	0.110252341880537	0.339019783267136	0.255711146119432	0.459268874888314	-0.328906068306559	0.646491199741237	0.0933185536778173	0.170712320114984	0.00780672886894616	0.610485094228676	-0.471470547517596	-0.560564363721244	-0.292304309006836	0.384204465715589	-0.321112124584451	-0.420306333529987	-0.224486701881184	-0.104329693098826	-0.348267538548781	-1.00314976572840	0.0852191030897229	0.715275259669279	-0.232956574157970	0.499044693390487	-0.498532184464647	-0.0334468873720842	-1.09522976183587	0.00482669284195286	0.00800460011798053	-0.407308981803666	-0.420905634975491	0.278362080240940	-0.485763718434305	0.0347388693956644	-0.585240250335445	-0.182853070051486	-0.717355181055027	-0.230061762876759	-0.835830363577949	-0.576067797752960	-0.440741288671275	-0.303129143679180	-0.388763077218724	-0.387521316057089	-1.06900227583670	-0.438776246875526	-0.778336043157051	-1.07501752564163	-0.669079398927033
0.255966859782727	0.291871734120246	1.14764398083848	0.340595968963661	0.647765486804173	-0.00910821330434377	0.509072033136989	0.112641703383774	-0.0847560324066814	0.451402575706815	0.528023672170409	-0.441131304044996	-0.229309084638648	0.601632542584456	1.46955657399473	0.773072043955381	-0.0145083589826196	-0.340085034169326	-0.172128832200798	0.505396357097907	-0.470594843137339	-0.367645973396365	1.34878217660795	0.471658742579076	1.65400136105847	-0.131885653461300	0.428276055477840	-1.17164779381912	0.284964378361772	0.740785596148281	0.160034442629513	0.662892762924554	0.916991996848273	1.48596996698417	1.13638359963575	-0.151708364326136	0.171657149048773	0.521318383997084	0.107679063354816	0.0858066586356108	0.863627115174647	-0.0170122089200977	-0.407200030219348	-0.519574294776018	0.471205947891628	-0.667614177812726	0.253322567796216	-0.493431625489346	-1.09845198640429	-0.591022120834105
4.00520946422644	2.99701477747612	4.89814694336003	4.05271669993061	2.41935326310772	3.18993394653849	3.36422732343143	5.71294776455164	2.43248166390379	2.55475163211550	3.68106284928525	3.21672462145792	2.21326383805676	4.08708432068393	5.10676981308220	3.04789983427271	3.71568444794924	2.00570916586026	4.01851408586625	2.48870911856456	1.96998239419729	0.893562054400291	4.16822702718548	1.86186555828211	4.94993047706530	3.40423565393220	6.60845649986202	1.19070825836374	3.65990547254059	4.02097941867478	2.88808664957529	4.99565493915127	2.18402792669466	4.54217494735581	6.24559113571789	3.20470721909732	1.79154152286310	3.46719888212208	2.59293224881203	3.65714739044561	3.73314144071674	1.91119174242778	1.30310937060070	2.06445031784711	3.02608019663521	0.0559055916062846	1.61934100744618	2.90286904368091	-0.427023618058787	1.66794632276426
0.902231201590937	1.20608186136003	0.564852925253248	0.423443963701687	0.0312195216615536	-0.402641201834141	0.554230613333564	0.727007897256015	0.975564568032382	-0.305672801187201	0.995480099898450	0.583202366550400	0.286287300363823	-0.144595107061842	0.0813996732220106	0.464449438335933	-0.238797152230345	-0.653961552937308	-0.570557782154848	0.379974454787879	-0.916603582482486	-0.0196957105169465	1.12818365306544	-0.182727117101375	0.0893411356980129	-0.189479803856536	0.749847776061290	-1.42250660670959	0.646060251135624	0.0699592175418967	0.146521873378295	0.233240451129186	0.648948596814161	-0.167285561904851	-0.220672181807599	-0.521192682411211	-0.0803463329209586	-0.749236678888914	0.506933012721905	-1.06654992768601	-0.648970355854182	-0.564536823635409	-0.589538726379803	-0.174105581481137	-0.459029254048727	-0.858422997211287	-0.219416216942884	-0.773094993861204	-1.04872902457670	-1.12328595356674
0.576812283520707	1.16663157279787	2.28910565514049	0.790846920050914	1.89989142477778	0.240767080861112	0.726191710387331	2.91803649686373	0.157238336735395	0.897002461562433	2.30879551067117	0.563434485805790	0.715886413413911	0.821499800727539	1.58131614304247	0.811204167407696	1.09424746388560	-0.311493395358757	1.80363017005921	2.08846967467332	0.669190506088576	0.963198926891405	2.96472546749686	1.33671516073599	2.29464251668927	0.461836614068399	0.522329154597328	-1.04137573355065	0.525063571519991	0.507223436382904	0.411151246663575	-0.0490045538165518	0.682567241324752	0.281000091749819	0.643289677838987	-0.522104137785827	-0.432361308565913	0.0672474518370444	0.145824376018660	-0.900646451326129	0.124401373301975	-0.478875468591125	-0.0304983188113362	-0.674963140071914	0.806877627481020	-1.28756441645766	-0.526393208151198	-0.194350161610772	-0.783247229955058	0.389533998589790
0.866162375461293	0.778761616099345	0.200035519766851	-0.168537458946878	0.539150745651506	-0.396988904396318	-0.106998822674126	-0.595505567692079	-0.0590406031592448	-0.926158640066476	-0.121578764538882	-0.896681824539012	0.00173166825878253	0.0675621726228013	-0.203888382040567	-0.0342328956997335	-0.697336713789423	-0.752749407233882	-0.505727280771475	-0.207021025801459	-0.853533689413252	-0.481666860809933	1.29766500788503	-0.482269861470788	-0.104908892871129	-0.786598935906352	-0.133278777722632	-1.70399212378524	0.258984179361426	0.538077439938317	-0.623151814485454	-0.723449555830362	-0.371840564331554	-0.519730208223984	-0.890421798359389	-0.781396212043423	-0.242524025389676	-0.677833662442106	-0.552230896124820	0.166940211746326	-0.284947881090650	-0.375488340952648	-0.760935523510324	-0.817304274448992	-0.307096039480126	-1.00688612676729	0.521972660124622	-0.845707550866712	-1.13714084164066	-0.975611075952811
0.161056592670245	0.406105630147177	1.28685536269082	-0.199920744728530	0.401723431018089	-0.169977292025511	0.398678684374581	-0.488932530068405	-0.252091212770810	-0.698356431299734	0.406209661069960	-0.842769610126143	0.967648790044851	0.644780623120443	2.09793113379408	0.279836077545907	0.0775592725411375	-0.271569990370934	-0.0533273815122587	-0.0292830518864807	-1.12454316666707	-0.0661376505462803	0.0552223404400340	0.494463984046646	0.360168933130731	-0.173874083689766	-0.271969527110998	-1.39493572387869	-0.111629172761024	0.947922680333521	-0.371748733212246	0.277217033582410	0.569846931182409	-0.254285875329002	0.173211983572836	-0.815327436081175	0.168237225088011	-0.675666746905451	0.747323750147864	0.553987296192795	0.741131019385261	0.574105222645601	0.973167252818088	0.120552840766681	1.73064613002355	-0.845133409620395	1.44685520081791	0.977753340960557	-0.279666931093096	0.182725512997493
1.29615360192679	0.164727641720555	3.74606773601810	0.201955991034312	-0.0585557084844606	2.19067271347684	0.135529702853325	0.243282324897444	-0.638077672411535	-0.220218529163513	0.892128216087534	0.512584266383038	0.272008680543970	1.06088351251281	2.20182608406498	0.638139590143392	-0.0319168340779243	-0.702838333090205	1.29733714322127	1.11913888526836	-0.277544135971827	-0.180767150322273	0.394035462726717	0.689507704264521	2.26850544588716	-0.144614357286213	-0.310716056190430	-0.879173620498361	0.861816324871534	1.50000931744125	0.334836368754867	0.808256513225655	-0.405919165467792	0.924863967553424	0.467798001331560	1.05653904527922	0.507641216722023	0.201906238521221	0.259475104310713	1.31979024817336	2.88420158889955	0.904149114215492	1.35200841251381	0.619226810435929	4.80013947338077	-0.238122247233923	4.89158658598096	1.90170080584020	-0.152193548629997	1.81864498126315
3.01918990978474	1.44237781089750	3.66128539688094	3.04237213041118	1.28910224125200	2.24588665844493	1.32508318947178	3.28633715651378	0.997370601190665	0.727246718164421	4.30587727533407	2.36082691278163	2.82312090573194	3.58488039934342	2.82205653858871	1.13539244445535	1.11043552242074	1.63702009314744	0.593815566021582	2.50795936315403	-0.0861550075670916	0.199467503063489	1.08478851488350	0.725075977047198	3.92278099063476	1.96372946923738	2.33761350521971	0.343207883780732	6.01822157213616	3.39065034077492	2.98069604087950	2.21353280894766	1.88216842537884	3.87710760334751	3.16402281851283	3.99635253326928	4.08451915328873	1.40213507077167	3.44008992708784	4.22589066903565	4.59679397196046	2.57548939590158	2.81866519540719	1.98144323511415	8.23910314821544	0.625760789186594	3.81367430287003	4.00537529582753	0.0800528141097040	1.00476364848298
0.290749561461403	1.31810828038488	1.92878647347095	1.28094626472248	0.301936801971285	1.62959752542414	1.22959078661755	4.25644210978189	0.890131198395091	-0.447742395794888	2.45773093409426	-0.197992898281566	1.02164243521424	1.40434001541480	2.27163820034398	2.39470102782884	-0.102169566659799	-0.430670308444479	-0.221265903723328	1.46568645221490	0.385140676794333	1.15230267148434	2.14793073113161	3.22374525807304	2.54756586136421	-0.490642139363466	1.34338872567987	-1.17614772451415	1.32800432161669	0.846116305988689	0.512020584038198	0.301929766966945	0.487013513683043	-0.204174848448442	0.0452681627421001	-0.265491496923296	-0.340756369411561	-0.0727780595318916	-0.182494224680290	-0.137906247883061	0.958518851586301	-0.249127626967717	-0.310064439292511	-0.0723557297922434	1.27176484305283	-0.145725705753329	2.88000663421024	0.591174065948168	-0.0899720215845923	0.566578179573050
0.722001783769988	1.91316574705561	0.674462674209036	0.0312022696503530	0.698815516929304	0.385010357357344	-0.0206515299390860	-0.435585056593387	-0.519564131474375	-0.726602522403583	0.366694379085939	-0.0478219775732387	1.36652053618864	1.10167437124317	1.82095102136509	1.39553565794782	0.0945262434915532	-0.731298469432626	-0.637697483702520	0.430993429397372	-0.907458022755857	-0.413785103118406	0.808524295272600	0.841148924705211	0.532357872735613	-0.235656765314439	0.222951725437545	-1.22412551572651	0.208493356009483	1.69711139656595	-0.0978638409797805	-0.0767051518059815	1.53142312092818	0.0509011420974303	0.763015123122588	-0.124093033035741	0.00138477728981062	-0.794601405992561	1.92453937069996	1.11532641231129	2.06348818066960	0.169723569917391	0.813377671374016	0.0524990984989378	2.03827122783043	-0.750943848324373	2.03080514826663	0.592129993033472	-1.12115495178285	0.513404856826792
-0.156020303889317	0.512535291268759	1.38129237677683	0.143610762184608	-0.640318049608687	0.900520085137937	2.10158161665265	1.38560330188005	0.764158423540190	-1.17470335820973	1.51544692201883	0.650558734885734	-0.396184728794204	1.10224150162090	3.74243418786767	0.981974025629819	0.204870501894604	-0.842309215139559	0.625111474805083	2.11330187929373	0.206445420653468	1.52545722087882	3.06561749927461	2.20260818871836	1.90026728546233	0.377930241392955	0.529460688821095	-1.39798380226750	0.250423194983415	0.769891624538847	-0.0987490288168152	1.55236146732648	0.378531707727350	-0.0159497322005134	-0.577312711726750	-1.07135934562498	1.18224166210519	0.406580550057222	-0.346082864655502	-0.892536803823243	1.86239568289047	-0.709811245859414	-0.124472584611333	-0.989018172327760	2.21369818260121	-0.372076602425158	4.71346867204372	0.140731247981514	0.136282929516476	-0.807187221337848
-0.177412157358964	0.400957453599119	0.0308563605391143	-0.341284557757302	0.0905628516716993	0.373605360767939	1.01608965935644	0.358179505375477	-0.195697039930591	-0.560348953991063	0.627609953715393	0.545667690007670	-0.317252390025433	0.683958223632479	1.97734161933391	0.615424769622495	-0.0757634620369046	-0.606211376692304	0.190324598522792	0.691315607501530	-0.560529285495299	0.166821131737165	-0.143944199578248	0.379038718842349	0.823364091662434	-0.400513337445842	0.353814429744164	-1.01887813843855	-0.0134666420462842	0.481309227067795	-0.578215926256946	0.830783598441092	0.00780945583032097	-0.253454480659226	-0.0351517255588436	-0.281160789092795	0.380742759348679	0.0389592591285098	0.191470969109697	0.386125615058802	-0.692603455913788	-0.337847898745441	-0.223288307176871	-0.147449115342362	2.69189934240668	-0.634512699505038	1.36183542093324	0.430391700476056	-0.625990289752151	0.106804444704501
0.722756231626593	2.56409671063296	2.15207026728106	0.351788398029338	0.865440172754068	0.897583977198471	0.571422433922326	-0.268345599018143	-0.335501597169101	-0.481647500647823	1.14712520006720	0.0930532857932234	0.00112913590741979	3.18877328202374	1.40236833186327	1.13703087816305	-0.0858655988715127	-0.241026816942623	0.220032609955124	0.0374769687271057	-1.07344135169707	-0.456946532796899	0.672075782861462	1.08197297427180	-0.0163325192311127	-0.729993615887440	0.723561914513011	-1.29441913908156	0.357843121674268	0.997322628405285	-0.176034087554533	0.0536072779791511	1.52775111150223	1.13703284693313	-0.688496047046557	-0.734977782515373	-0.0718536019346760	-0.0547398039535618	2.18300841035778	0.471976717079613	0.894435425067727	-0.227196877406150	0.211688961050013	-0.542681321969858	3.89615468906182	-0.390917528406324	2.24322413878138	0.179476606666310	-0.998157506608810	-0.123084526394718
0.187689028516263	1.38373645293408	0.500863095934249	1.35981935235755	-0.0415173631741966	-0.140699622266657	0.227692238129815	1.94850910845474	1.79671566190311	-0.526259125937153	1.60535785134820	-0.156573835726992	0.194521127975433	-0.105134981220307	0.852608814344721	-0.116765143945539	-0.793130539385836	-0.319392672070840	0.369135859448906	0.958412621087376	0.0243535711090571	0.442364616720338	3.40835314118365	0.880593954642055	0.749773462193773	-0.556586608093581	0.716314718711923	-0.966215067352447	0.951557601062935	-0.0902517739557772	-0.0796218142868172	-0.604830316834117	-0.359160710519356	0.0349859596438458	-0.455996632400485	-0.502464808123365	-0.173414263664918	-0.617864524618616	-0.852719018295341	-0.679876354289252	-0.510480787914884	-0.485829546372065	-1.24348445727438	-0.483093054027083	1.14891351960203	-0.879102356581711	1.41924563582508	-0.642916328213070	-0.830401010017253	0.610937013900181
-0.125977296182672	0.625995766460001	0.375151063888717	0.567834887591604	-0.471783583475920	-0.721316744749293	0.207110950867199	1.37691069296510	0.268697651413748	-0.399177179192810	0.411883424925323	0.136444267317730	-0.317113143391350	-0.212474793374738	0.479944403876292	0.0598843543647243	-0.961421766124033	-0.429745271336380	0.273094299892000	1.11752699078346	-0.497126444089634	0.0298849655931033	2.07707636813010	-0.163902358538755	1.34612541060544	-0.882787425220981	0.0233331628864716	-1.49631415887917	-0.264420298981920	-0.111558241437626	-0.0850197596465542	-0.374608344704173	-0.154011007225591	-0.0690257333851664	-0.872264479957567	-0.606423333240211	-0.900988759534154	-0.966039250589131	-0.215592308439164	-0.813656728191688	-0.318293212390809	-0.515193154081984	-0.573917399413771	-0.514799351542721	2.01088302297947	-0.880752103009064	0.891735814780567	-1.00251393968068	-1.00147479073828	-1.27259537966342
1.23400049899253	0.250238123519904	1.96175138655127	0.417210869235223	-0.0106751257368339	-0.836652941746560	0.725559486759208	1.18267586878519	-0.382372253941592	-0.280834686339246	0.952989193613062	-0.791134807269924	-0.0200281430305617	0.330101065784566	0.742851128113442	0.771054807512364	-0.353330076884068	-0.0666178633897883	-0.379291408293919	0.499422246373813	-0.762227850092490	-0.431356010085010	0.309550031302552	-0.402543518994381	-0.475708464864179	-0.736704916012312	-0.415682175591434	-1.05975107996994	-0.330644905749861	1.00797233377663	-0.592088298538154	-0.643235945793132	-0.611974840012136	-0.167649427387008	-1.08730303000590	0.429815620092308	0.242623954284156	-0.651829085569628	-0.635640579851679	-0.728456094661708	-0.202857011382708	-0.889075385063566	0.0522931085374651	-0.725739318576016	-0.0158551968655697	-1.12715925418996	0.125422754031267	0.00720988573236638	-0.441986271135012	-0.256578204425841
2.27001474596906	0.296418225216623	2.60295141737294	0.257181698076767	-0.398973196669169	-0.442381153338686	1.34989021000997	2.02367950367288	-0.411381554307976	-0.344082228558263	0.722106626968384	-0.761422976954380	0.324062242169385	1.20006233497708	1.28392906843204	0.410283399672488	-0.223158200096628	0.146778739492365	-0.451222693644294	1.75914790067209	-1.04784878722339	0.0923236914474257	1.16817194191649	-0.208033140169416	0.372947872689324	-0.523934544772439	-0.553545401950713	-0.983093090675893	1.03857111115416	0.771034201641949	0.0585335920836064	-0.341431040316420	-0.300433510642439	0.00373818741504703	-0.449079217465307	0.918771101326046	0.311352806512704	-0.408373592579029	-0.263834323253971	-0.583515284444251	0.306169524696544	-0.809247407548884	-0.290809791633437	-0.671225618873969	0.826265806401794	-1.01083298192943	1.74043240234083	0.452118136997861	-0.560626257657080	-0.229483001591757
2.31954320443337	1.43432305025282	2.87557177060801	0.388561369055612	-0.341763063912194	-0.249617381396003	0.659397635232419	0.849537904035840	0.347049504265041	-0.485889273649897	0.935964109068631	-0.323128450250169	1.46919787166896	1.02390476381863	1.36467883088801	1.09184883270394	-0.178137341937797	0.0606600821238094	-0.492691004262015	0.391664518164021	-1.32686239449690	0.473038538721914	0.998185725770157	0.815437127194101	0.912162448172105	0.000850022944231048	-0.243146551956418	-1.26651790749947	1.84197145966271	0.189242171262806	0.864553985083848	0.486247092469433	0.177010182062311	-0.139418227033921	-0.652939715776853	0.804392126910283	1.29773673556202	0.0921720994371387	0.284873016310148	-0.163133827531488	0.491354226601115	-1.00234316694689	0.147131415713685	-0.482700506041691	0.926971895554226	-0.518877024652635	1.03035286544729	0.214912234892011	-0.993532637297269	-0.738524398220485
1.43392642951649	0.426439439030848	1.51528279457905	0.690519036937248	-0.256392533106646	-0.161410321221728	0.678476530357247	1.17448558599482	0.328087987009907	-0.211385835054895	1.17421676623672	-0.268088230855067	0.440466488845020	0.794461469696486	1.75364823143933	1.08147677376426	-0.446693869289759	0.766789416093111	0.259038781645167	1.11756861851859	-0.814785189099623	-0.274833602327837	0.516867586751957	0.892531432835436	-0.0303565860679811	0.0703581484871117	-0.375052024099901	-1.28954784237059	2.57658008946858	0.257939128405215	0.124581077276545	0.481024016730173	0.763362466226305	-0.348545838225435	-0.233199525945307	1.16638743216658	1.36322165544705	0.215103347497434	-0.418084092268726	-0.607964560505016	-0.786933152159775	-0.599113023320755	0.0681047817038815	-0.189318599939228	0.309279033008114	-1.14443686849968	0.780715213755614	0.136003267117325	-1.13762746195885	-0.952358300887223
2.45408138486930	1.07209141373562	5.32341698829456	2.45227267059269	1.05198652277105	0.649450527541990	1.47473383981566	2.96246002500080	0.179572143319230	0.199332224549939	2.64064793465048	0.973176055671809	0.0391269336399175	0.449185566470983	1.32010954856093	0.385748271841735	0.412239356693719	-0.514142281227512	1.57790986450327	2.11818435022808	0.0153159939982641	0.933125275051083	0.546217800254374	1.04924269517798	3.23055193360881	0.488653098830596	1.03645975969850	-0.769486165021719	3.09213474867652	2.40310471970368	0.711624441942881	0.673441433492403	0.164177788247970	3.25648878049429	0.816870434267487	1.73711157196110	0.783104358447731	0.534968204575615	0.130768499329776	0.991158052571138	0.886598121901567	0.735766506470888	-0.192636950148845	0.226642551402449	1.33560400965134	-1.15918894341979	2.88278629089138	0.382358594406496	-0.674858911261202	1.84103041890539
3.32564521040993	2.33241889198185	5.66080534756561	4.01420668887988	0.712152523699562	0.0110779480118903	2.30187336816051	7.20469058440338	0.267378605791083	0.491712457084103	2.50049911863046	0.831848548127966	0.520919305962757	2.42338360688393	1.82864425302047	0.845621321809548	0.188740076765655	-0.114873657320547	1.42629384836322	2.89027524761400	0.159471957689874	0.489804657467835	1.22459586934245	0.569249096331609	4.14190439282210	1.23498718109698	0.699463336805194	-0.208469092837608	3.67719538319681	2.99578348289265	0.957466200015041	1.20821688256873	-0.149517944480092	1.94421447536617	0.495272715936193	1.83026432080758	0.772522781872010	0.675552544885742	1.50261591645276	2.00190651602967	1.75374431449545	1.56390161808606	0.244878572588492	0.589929258658212	5.02096792399501	-0.0921199067723534	3.84654381419230	2.45600194989975	-0.519602408003953	0.517969875085771
0.956082319179757	1.62708441165263	4.27226480806073	2.14127543019476	0.760911362141170	1.10031644506519	1.37640699640973	4.91857558504237	0.156437071576950	0.176257755543711	4.61464094295031	0.962403295360869	0.298178704346021	1.20377008756275	3.02608649973221	2.05327333465459	0.558784066395187	0.216717152245316	0.162846923433863	1.55967543248619	-0.517192589456935	1.70743614026165	1.75035339918654	1.65663186028158	0.931556773370651	0.898489788344320	0.911482939943570	-0.0789003893259094	3.04510400537115	1.29817684640404	1.77922437917588	0.714654475884217	0.240881507850267	2.36986660221338	0.675664134975783	1.64336323756469	0.392782140411412	1.39551322622639	0.651158550574487	1.45979415235390	2.00456245610912	0.420745213361417	0.221388563445706	0.270468839868891	2.54970031670948	-0.420102434818076	2.43167429985453	0.601475867912426	-0.739362488983090	-0.604162532896747
2.68034091721493	0.857832148816762	4.37153817546346	2.65293919924680	0.549504265360705	0.717062138640640	2.11657260081045	2.67405659909152	0.881291127527404	0.661840067883658	3.72946748021184	0.119646219367063	1.51641188649170	4.20512392761246	1.46955050644249	3.76837389085977	0.398092454905277	-0.222026538800034	0.402558734164015	1.76088100846374	0.157890942314769	0.776047212678552	2.04399563229363	1.57534635906340	1.34565418510887	1.38524492709293	0.733346225642124	-0.253556882481636	4.59677351861286	2.39510267410983	1.51102532044608	1.87164562164447	1.12343155666331	4.33583273930366	0.964018982557562	2.24253903560652	3.11182873938255	1.63545061163112	0.998615547261221	2.10398964007910	1.78048624959263	0.967792442023116	1.17233250365843	0.518238623573892	2.89741419492684	-0.691820556802294	3.48324292727444	0.645922015423274	-0.377084909864076	-0.261256401059269
0.785271976827722	-0.177729749036078	1.97986296630474	0.651425846873538	-0.570161346354635	-0.446274051690617	0.898577649573982	0.918502199114639	0.406202173172683	-0.127937932823787	1.78002910370850	-0.261619139995519	0.0625551261823801	0.213227534834817	0.619099399926226	1.00769751192347	-0.989851725694532	-0.185945823346252	-0.479000300997678	0.640082111635694	-0.471868839054815	-0.0292997851684669	0.800254357536106	0.271023825791114	0.858683986914467	-0.392795422999067	-0.354592208624085	-0.938732858370371	2.23393412339371	0.750285855961539	0.0799580220006400	0.0601993565658186	-0.179170781573348	0.712308119970834	0.297008740994075	0.0246852279929728	0.314994116267471	-0.334268645432178	-0.0196685043385363	-0.317648122414285	0.132230431390480	-0.618322216400485	0.142300317799961	-0.623344596375388	1.58226665815828	-1.39920207895908	0.762991140520854	-0.347767920809876	-1.16531702775940	-1.41150597982433
0.521398579912706	1.13702473125346	-0.354456482777667	0.576143376923161	0.215160866859018	-0.999796710196590	-0.250141124845249	0.0222039339939326	-0.0340974291547406	-0.333248780327294	5.02433695815573	-0.111338041454812	0.757325579284433	0.0134661159008825	-0.716548397780303	1.22011515184679	-0.760224919582012	-0.700418351367909	-0.423599545780694	1.12644269736202	-1.54342193265149	-0.545298926696721	0.849454503498325	-0.334021669923613	-0.0810849448781629	-0.367236749929226	0.0178210893913177	-0.945867818102430	1.28059688764423	0.337940271126332	-0.103193987230743	0.745648727391690	-0.295525251726501	0.472032959710231	3.84801528558295	-0.0326453583630675	0.371230344212502	1.86270060692849	0.193943648791919	-0.910350494258717	-0.567133932113682	-0.745661241299733	-0.889537605269339	-0.385881924501048	-1.13841779399875	-0.900163413209107	-0.943331037389498	-0.950980879778630	-0.893409016479834	-1.50247213250985
-0.943725133222429	0.509799015261028	-0.766738562899622	-0.0773494491250929	-0.596005870709553	-1.55335090390057	-0.650220100770204	-0.507657641380789	-0.518449605932982	-0.523915404485806	0.838905332776948	-0.973161994216603	-0.984772273122268	-0.788671192017421	0.0124449777928057	-0.125033221080583	-1.30470310737553	-1.17184554969672	-0.742241379194745	-0.609264163954546	-1.18033483116531	-0.742740264836767	-0.00901245075780297	-0.617762609555021	-0.640553197080245	-1.27915270263454	-0.360719352680126	-1.69352491209017	0.677298324202220	-1.10577682554363	-0.263546883833928	-0.617036921473982	-0.525448503181687	-0.823394213678857	0.636223839880424	-1.38821118826102	-1.23483935384623	-0.969250622028192	-0.862284361881599	-1.28835316463594	-1.29761716507430	-1.15502174510304	-1.29416685951940	-1.25295380373287	-1.35874130234931	-0.866892699653221	-0.805234904013952	-1.31672978784944	-1.56139792404390	-1.58339138790429
1.14158065222776	1.50753774067470	0.315935892470356	1.19323841311653	1.19833102738430	0.486875479396849	0.210074897063889	2.09636862081400	0.260345718320948	0.275750223551869	3.59970306351628	0.418222597936539	0.213706968510400	-0.218574937733133	0.786793773924088	0.908683959493504	0.0906474716335548	-0.225105643261387	0.348661604977977	0.701958394756360	-0.840311447280007	0.221976431619140	1.01980546077459	0.398359742611493	1.04986752770458	0.609034687414176	2.02847875502471	-0.954421016108523	0.803319169965093	-0.0679149390927078	0.789747387995205	0.840149664965281	0.570623950394008	0.0665295300990372	1.51461226586281	0.164759822392083	0.649147991016786	0.412342983879633	0.404656400045574	0.677866367268526	1.22032585472538	-0.104107459141486	-0.377566497813872	-0.626949376978793	-0.469386849099344	-0.586963178587522	-0.661232942622771	-1.06544960534224	-1.11882424544335	-0.641211599284836
0.283208782868901	1.53363775373975	0.277994469799223	-0.211066155721731	-0.0481883002270325	-0.203686205781332	-0.129771933384429	-0.494348091497531	-0.400996666202862	-0.834305648708731	0.368544935259074	-1.01629654773525	-0.329131026697969	-0.395002227359100	0.194899091140253	0.533253322691890	-0.834224825516174	-0.876444417909996	-0.223607068553612	0.222598487143742	-0.842515357497483	0.190685321428376	-0.0843426412369969	-0.328782172771722	0.144895966507251	-0.640659135612337	0.133754909451282	-1.58565361649061	0.245415428893085	0.220180815124875	0.157137309766542	-0.743995792856927	0.212730854581739	-0.117173120112960	-0.875752224130095	-0.262481496923404	-0.620240060598275	-0.672845784973221	0.524319183345553	0.00954545814362334	0.0115221760853891	-0.594354383727708	-0.799076870233436	-0.966730666464759	-0.317716905529001	-0.970311690786533	-0.168260005917174	-0.919015573247579	-0.864230696317947	-0.543130134889329
0.214344142369519	0.692724072563343	0.680483859514550	0.233302523239977	0.0230000530552949	-0.336159830044302	-0.168824883203094	-0.463352469938379	-0.216300621618829	-0.851106454959347	-0.235943025999742	-0.957955737813984	0.209385041040496	-0.0418922695644259	0.930680469008345	0.650221591413660	-0.644853321653627	-0.605009105545423	0.132407066712129	-0.302225234077110	-0.976905953722335	0.0707397340372312	-0.00837932955754604	-0.192235057076587	-0.344544674199583	-0.486025505968102	0.378959019384073	-1.58207637737572	0.338964479782808	-0.0140359259400383	-0.0979736521003020	-0.680566315559076	0.0969487806976256	0.0200840955660027	-0.300544354798606	-0.648652067399264	-0.0522114234947705	-0.619427580969133	1.99223805147655	1.10149609115186	0.901414309098882	0.382569363500461	0.660930441519188	0.152331292821015	0.591373288294099	-0.356014642223310	0.942616664531596	-0.651086897413610	-1.01319326960795	-0.342089509115481
-0.351299837555033	-0.694826801859772	-0.249920308895187	0.590134907149278	-0.933811648915207	-0.705169180200551	0.385020021263651	0.573576347315359	-0.160796770328936	-1.06121160611099	-0.102007337983767	-0.567196129136490	-0.715351225596278	0.0466016762975130	0.180468725255118	0.750802521884549	-0.746744383786845	-0.827802897693699	-0.355552972464421	-0.259609755887063	-0.901513660299237	-0.982556632800828	0.744524877866423	-0.372490867663046	1.08952683444425	-0.794992002204001	-0.405496354150304	-0.841091057484008	0.0395861337170129	-0.682511191235363	-0.483564116007064	-0.187640805488393	-0.971515961915698	0.695262210944163	-0.166306459312452	-0.967817980370343	-0.337954790071267	-0.946923902763897	-0.359420755982276	-0.513332032513087	-0.0690365644006142	-0.885424987627880	-0.772248339580598	-0.00959344504254780	0.478837438007619	-0.530454737220131	-0.327933029096349	-0.698433243913046	-0.968033251627941	-1.19833348717025
0.642724367120374	0.208735798292267	0.805825445103809	0.305913572455720	-0.463539059427238	-0.385143677676137	0.282024832782953	-0.576203287043692	-0.300189114879771	-0.745280633310929	1.08751507163696	-0.824336917655163	0.0532784286776185	-0.183673743390822	0.648053156714370	0.136189631044272	-0.877677085830642	-0.683425318981580	-0.0799791417906219	0.475097261118282	-0.893151513232342	0.0180075953527683	0.152141766478156	0.110243331787861	-0.0348425286389840	-0.295620674145265	-0.249208264403406	-1.45446793020902	0.199868606984969	0.0885416310597667	-0.735817329763465	-0.242538837414908	-0.290196290528540	-0.801183418831533	-0.334317503026806	-0.185977061838725	-0.547614400214812	-1.27167742456752	0.0711778998658273	-0.0316514873414352	-0.288066140446202	-0.613959909178338	-0.135449913794341	-0.214175429096670	-0.135478817310340	-0.912222002037499	0.499926479981351	-0.203217709848964	-0.467906167643061	-0.441136540114112
0.279208026749968	0.754348590681004	0.166061371486853	0.387743582403285	-0.274546013038647	-0.539519343850761	-0.209432224256643	0.236227840095404	0.777809149399132	-0.582378515086505	0.464957327436457	0.218783713834262	0.120093069013345	-0.152522564986346	0.377223166592413	0.271636357422069	-0.536502352063433	-0.525482338226631	-0.0752390858138363	-0.0683589223335992	-0.802683921619784	-0.505590275682582	1.82598035395421	-0.458000147350089	0.429893262482814	-0.0745571072716822	1.08727810576994	-1.22038111514299	0.257762284580958	0.314349656063596	-0.338384020109934	0.448161097628527	0.156957961130961	-0.477008407098856	-0.419883595630689	-0.596440941601264	-0.433139110736394	-0.548992310040879	-0.0921875859605370	-0.699182449129543	-0.0745841318632762	-0.514145421150415	-0.652865921649471	-0.312598765487475	0.337235653683027	-0.694576053338569	-0.408477322025996	-0.688527895440748	-0.825796133578462	-0.910462483662842
1.11241071791438	1.16760352248719	1.90059036871903	1.03880800451915	0.766326295914265	0.903299612926555	1.24321892747405	2.39941233252812	0.163855837981805	0.0878516355291740	1.18778055990307	0.921053319499624	1.00646056022198	1.97864286060301	2.75129510766347	2.02615132855759	1.11129354931811	0.818238956674341	0.260348690304478	1.09576508486429	-0.509140225202226	-0.0679677812985286	1.47811162249305	1.06490094606031	2.09553688900182	0.929231391050463	1.15244782025859	-0.827364831693624	0.959721969759230	1.53631716957005	0.812339574042946	1.25688864450867	0.339600261602701	2.33798980668194	0.0205576863666987	2.46263138002261	1.48814940405014	3.06547672437960	1.92862263218521	1.68391294394839	2.47014911414875	1.32022716424996	0.432126695911312	2.48347978825254	4.65624831305522	0.650765167567743	2.76506867466588	2.29197221065380	-0.318140641192254	0.485498124819543
0.448027027419178	0.823443882072075	0.182197003115458	-0.0702269666945238	-0.0312728102131418	-0.657836587291294	0.126587861389077	-0.526940352732633	0.0131934610848201	-0.621082813163270	-0.0655031442568838	-0.944762544516738	-0.105093733591755	-0.423529574832942	0.425335591287079	0.115259689954731	-0.438081469685136	-0.859641511722210	-0.201722568155870	-0.294701362139671	-0.970215167094905	-0.409282141427297	-0.0665965733780905	-0.0748832269581707	-0.277731110495501	-0.642061828942881	-0.254407717934529	-1.43969361488442	-0.585211350294489	0.0625418598564772	-0.419610434469204	-0.757429185327996	-0.175530293697949	-0.0871881579526612	-0.576002701469805	-0.901083349964332	-0.556273817599691	-0.810035722420833	-0.372034502084125	0.0211019403438037	-0.666876409153795	-0.462247993969935	-0.600637186479437	-0.908040401118820	-0.299566035291454	-1.21425933408992	0.206561063276006	-0.729949926377443	-1.00023136079759	-0.739185391922939
0.385976024168085	0.263336520158938	-0.0639681111622669	-0.439121592145168	-0.262332344267259	-0.723677070590105	-0.0771741558020442	-0.598705587491000	-0.0812183186256205	-0.771390078402115	-0.206203620772086	-0.945331521343016	-0.193278639668981	-0.368141238789449	0.150123446832502	-0.307685561521514	-0.459923882631096	-1.11504662237027	-0.469907479541479	-0.318043904369893	-0.993226079072681	-0.324800311285440	-0.122603582402067	-0.162329697926313	-0.204159163997754	-0.787956962671044	-0.417886080501570	-1.64000112059656	-0.365431905867747	-0.0684900464011053	-0.545282835855496	-0.703318003068743	-0.840391418644639	-0.510966623757802	-0.676178301355448	-0.901158107121030	-0.806722862432374	-1.16675594735968	-0.835696685100771	-0.537014844143338	-0.856227359492717	-0.677264731360036	-0.774713407843545	-0.865795408305533	-0.526880342270351	-1.06151290097158	0.0924105158504855	-0.857762038132902	-1.27124030403200	-0.986314337682999
0.503266180226143	0.314025768492294	0.498269543373172	-0.0392813023601143	-0.538379076893367	-0.687182190232417	0.104526825908895	0.115598207206257	-0.115517916982824	-0.0777968378453899	-0.158788520980125	-0.740961162633567	0.435157396239618	0.111667638877788	0.194586377665962	-0.0520270005375507	-0.814907252528366	-0.843982564314804	-0.285535010406662	-0.0483319552380633	-1.04912774284926	-0.301475464766286	0.121141775209813	-0.536877162416098	-0.366416591907243	-0.538263062314813	-0.0418188271114420	-1.58857522228395	-0.354826077532381	0.157598220323210	-0.551719638127621	-0.898744306553305	-0.751439899657768	-0.241701110647310	-0.779846212252548	-0.555017537264213	0.179736467130554	-1.03906332590545	-0.367114243906311	-0.819321155047559	-0.649536087874427	-0.889984809938699	-0.435564047112470	-0.540577902964308	-0.729226772108545	-1.13444803274015	0.242999526303164	0.00506675895320283	-0.673813821953148	-0.233454885122577
0.915482225171382	-0.0590119106731569	1.31353132010747	0.00154579285976281	-0.615217427703391	-0.644863173938881	0.0556318468902288	0.694231214832806	0.294515797891175	-0.145220061909974	0.860952230421920	-0.494737037821519	0.625567637062370	0.244650817734838	0.282211412288959	0.118954386486220	-0.833998715684910	-0.114550244756094	0.212387992641334	0.318123410339201	-0.341381187722077	-0.596372818365709	0.156582872774820	-0.262393911928106	0.169716339046965	-0.444387744017663	-0.602230392559721	-1.06064760289327	1.94598459527704	0.0511486475817137	0.129384109981116	0.118057785848280	-0.130746925948158	0.167530726512857	-0.557462458804759	0.289259458783211	0.246895428419477	-0.172721976374757	-0.639184972137110	-0.133419990157208	-0.742853336938068	-0.738649040826482	-0.580737884756450	-0.848613874019157	-0.122455172015204	-1.33368627288781	1.24805229288523	-0.895392044595058	-1.11639773986402	-1.39464555951911
0.0691897463774173	-0.181296609712546	1.08424624332391	-0.170656756784411	-0.825838363507025	-0.434066182577212	0.215733250933815	0.416572241670651	-0.0721674252746643	-0.615008690941205	0.680976333575028	-0.925404981487015	-0.160545888618794	-0.602832866530354	0.559848404727143	0.530531021918927	-0.965236735489147	-0.460313562378801	-0.287844798880022	-0.469595559640748	-0.0954073344025389	-0.603308595683246	0.212162037481095	-0.420099014964627	0.139742713362980	-0.929449641557718	-0.587686014795169	-1.04304525158526	0.437755501802633	-0.311846270731659	-0.920852316691613	-0.410801817483502	-0.599414687420504	-0.390251968307219	-0.859676554818625	-0.799163124603004	-0.709776970052594	-0.618021485886957	-0.506764765483975	-0.377269021962863	-0.548628708282930	-0.619873471377057	-0.733625907209427	-0.916410325585702	0.160138871602728	-1.31464384120443	-0.0908884294647781	-0.521585813951174	-1.13136414472352	-1.50172169270518
0.754785956523005	0.525995076758069	2.95454838831733	2.79076707544218	-0.178503879187371	0.173959667099394	0.160747984549112	3.14160693519348	0.616727166943782	0.204575901800013	3.07206236288936	2.20928828168933	-0.165158344885557	0.693399272243451	3.71206002463110	1.81034324589969	0.00320928049350171	0.542715022727937	-0.0394622171661901	2.34816042942027	-0.473829636495668	-0.0318406237212355	3.06065131795523	2.04152819322967	2.46154300165593	1.24076810543608	0.979410563154126	-0.834529875192806	9.29048957721140	1.88352196693653	1.49928702195037	0.313592471262764	0.566320951422634	2.23893556465222	1.03027262552498	0.708739547551141	0.262816066312194	0.445392860572014	0.272121065076332	0.724975632892793	2.18977900508598	-0.393704530887053	0.0798278921114760	0.567427622102161	2.10214031922863	-0.659624292185711	1.93318675678938	-0.311674004613739	-1.17076686107803	-1.18309623161088
1.39002001387711	0.354091615385068	1.46446545172107	1.83028380329122	0.162157165975338	-0.0122887822583163	1.25894710425494	2.00016777904671	-0.319303181235344	-0.321778336664891	0.950545722997933	0.0772717039758433	0.668285064813716	1.71050846497640	1.70901836836374	2.04833253960177	-0.335405868441051	0.456532549850879	0.733470502799915	1.64547842853268	-0.255411859162778	1.13208220752447	1.05644661645244	0.282887946638485	1.54972083159114	-0.148805658757112	2.05854431494202	-1.15315176223651	1.20111235612999	0.455090062091774	0.0984482050851176	0.329964239549842	0.465028779637280	0.747575273540576	0.769459899292612	0.820355427216517	0.351264358443207	0.491006034580809	0.0111821621642366	0.441296840749029	0.499054960311608	-0.0456512030955982	0.0996161532909537	-0.171838582418337	1.74191529007061	-0.873985857771619	0.804816654646510	-0.164720005178423	-0.538046214169371	0.0214341959461158
0.849899791775991	0.107439323771286	2.11749948714713	0.496025523066825	-0.728608184930044	-0.0629033153882271	1.07229382857238	0.954507639266948	0.402775311761528	-0.636768673581783	2.57392146905652	-0.300060763201936	0.507509118820975	0.974269292212426	1.19135067195656	0.750540829630126	0.0242343783821226	-0.664019376523209	0.168441845755996	0.365415772607170	-0.747516902374888	0.0223695239847269	0.989602515077375	-0.0346827043139290	0.343939407597023	0.138018726612666	-0.195056585883179	-1.23702224207264	2.10156932965718	0.678369726476151	-0.0747414794932676	-0.101005548917661	0.180866468367297	0.320708831551318	-0.119894865889892	0.0801902216244244	0.679461389517090	0.115949387263412	0.770377555913868	0.0236913233581929	-0.488178502123415	-0.389222272857241	-0.509688546243829	0.311689566782258	0.732429435886254	-0.467595008840030	1.04171629694713	-0.265321118701713	-1.24246432035792	-0.927145054529405
0.679548758933329	-0.0289856528655237	-0.213771619443172	-0.0638269955866298	0.313094909233204	-0.418829249249143	-0.371917460093178	-0.541234235590973	0.119564956170822	-0.947910009401158	-0.236610302075306	-1.09788670601333	-0.401546507038924	-0.104729856863094	0.180805825194375	0.187144506644899	-0.723430584114928	-0.993017574190667	-0.278713251034074	-0.0397727387094332	-0.918481670350829	-0.204455616290508	0.483000221826605	-0.550539383213337	0.196039895592096	-0.698672089589033	-0.385949056022383	-1.63583661284801	0.110374781688078	0.0668665481536339	-0.482956019037021	-0.868615760146497	-0.455462921831594	-0.754844999209506	-0.510842229838551	-0.757300141926965	-0.211002458656926	-0.774764828314314	-0.646341019443790	-0.194241730019320	-0.576522682205177	-0.414323664595232	-0.807110779732812	-0.717465871930187	-0.745538548761759	-1.04003183605993	0.0920954182436526	-0.872024693042366	-0.970588620158778	-0.930257272111220
0.602949943437462	-0.293132924652768	-0.530257538739509	-0.563558352995458	-0.0368759611854514	-0.450353332782117	-0.220937847995356	-0.466109437207820	-0.141671335400283	-0.816499627630985	-0.104966938227927	-1.21164946695801	-0.585455752754513	-0.564090042226343	-0.207131633781036	-0.238616950376822	-0.770556697776594	-1.21007502592284	-0.707667176458917	-0.498473937049868	-1.02790735093019	-0.368901059189603	0.573516793916066	-0.300058545745114	0.134524224933814	-0.818436857658819	-0.556050151861264	-1.65606289181923	-0.574363576797101	0.0590153589665488	-0.293799151391574	-0.560400688416212	-0.545105462813712	-0.831251483560166	-0.820569174952009	-0.981654787058659	-0.862015030597099	-1.01652607486106	-0.493478617933376	-0.525123175426011	-0.854978497743195	-0.716563730935689	-0.841767969539166	-0.790897154734312	-0.620143066764859	-1.11395648695844	-0.0917150892298869	-0.921565244476259	-1.20890447759472	-1.30550641263721
0.219382072847981	0.465956001852704	-0.179299850752884	-0.345941643691274	-0.0661486342109097	-0.603330269339741	-0.800267265829989	-0.777976700096450	-0.511198039411782	-1.14730771284845	-0.352836237573790	-1.28956212821106	-0.498281003648038	-0.575539868140000	-0.0649731402325278	-0.218844415095823	-1.05286412612843	-0.949367331552139	-0.472249464734749	-0.369967745387284	-0.787928872820674	-0.557947215299179	0.340592848248272	-0.417286846029631	-0.166767818212908	-0.770541642182407	-0.566880917105954	-1.64044261362131	0.0186762290962200	0.194307504291224	-0.631987831114713	-0.442986340149381	-0.321383818898501	-0.524335493264703	-0.517509708022677	-0.797229671584108	-0.439676046069829	-1.07773797149957	-0.747153753004414	-0.309553953134054	-0.801845074182262	-0.609194996310476	-1.08600371403724	-0.735571731825309	-0.988232478523135	-1.31042982406946	0.173096450761670	-0.911731889490189	-0.997082365661989	-1.11508835599945
0.276052260839694	0.370213045837898	0.0555690580359286	0.327055983515043	0.477437840624882	-0.266141768789849	-0.0139936269528846	-0.688564764451361	0.137785035879326	-1.02926271783344	0.247778709784488	-1.09188149049117	-0.756763409713014	0.777923847568042	0.354748438529913	0.428284904202135	-0.000673016069484150	-0.606392296679354	-0.414630204370499	-0.112703397907529	-0.957916864840584	-0.716176223406058	0.289778428849582	-0.340209769527392	0.412056400710298	-0.633288861732999	0.775411381544633	-1.37327583411528	1.04994339251558	-0.133267079525885	0.460654940732201	0.0755855486968147	0.995207611379013	1.08671897607953	1.68107262362316	-0.597312035925688	0.204011529532682	0.0843832247293304	1.56386317475439	0.576815870902842	1.82634413960514	-0.363050448729949	-0.173369948925496	-0.518318825515683	-0.0540364217973803	-0.882636347390760	0.179029347596725	-0.561592011154360	-0.683998346160556	-0.938641272399584
0.954256877335237	0.240079628809600	-0.110944444132661	0.127067604501484	0.383257870196072	-0.495162087698820	-0.480259661801224	-0.183056301713010	0.849908694963695	-0.774517537145438	0.244863923068928	-0.732405568237507	0.125546443843531	-0.188626353085936	0.0805319434978447	0.670164729846327	-0.613645639895500	-0.429113594616914	-0.307037528341139	-0.590637022078233	-1.09744683501250	-0.471612763228809	1.07833890398029	-0.623445799750083	0.257110598182169	-0.545971726701365	0.376415814168753	-1.53543841760050	0.238876245775177	0.477235210461789	-0.166437514957142	-0.382317514109313	0.322471652860006	-0.151087024028660	-0.283425847944060	-0.279395835750172	0.0820895828242558	-0.646554855421563	0.260646297448947	1.05021431025220	0.389589163577840	-0.0964940124620471	-0.256612212970228	-0.466893107052362	-0.332400201757169	-0.992544110292240	0.688874115639328	-0.639468076219301	-0.905273924329775	-0.872039058785142
0.341163663688451	-0.0293136585528701	0.914886599184569	0.727173880242633	0.890998053229679	0.195516586396917	0.0464797566092037	-0.546377499564869	0.659852484555106	-0.508906147917688	0.449834674261162	-0.200243368268569	-0.161224908066670	0.823236968633599	-0.112978273086813	0.444613051721893	0.340868213219135	-0.312503879109959	-0.194472816744642	-0.283471571934045	-0.834537963577593	-0.366736754105593	0.616595694329417	-0.553956885258356	0.701473031772083	-0.0863251224435629	0.852770274720236	-1.28538824972350	0.0242479217005802	0.281192683460103	0.544716428389346	-0.152872460667439	-0.227026023040431	-0.732879009421786	0.170102392081362	-0.125637058279173	1.61294303164506	-0.333800093065400	0.503598880634018	1.25939945565321	1.57898217546947	0.403817208452384	0.184451687129706	-0.130760987364003	0.200009565109547	-0.994241319463367	0.642913321786992	0.0283436155013071	-1.25114471506376	-0.662132548541476
0.213941205078294	-0.209051877085646	-0.374425570054839	0.0694958313642699	0.122818190510674	-0.407383967934136	-0.292672878939643	-0.606512687854003	-0.350696775891369	-1.05904539335449	0.256439673437340	-1.04138722115977	-0.553190008119044	-0.146699775345515	-0.463064432052670	-0.246701462321737	-0.629650511325240	-0.697275489336504	-0.504277087766921	-0.618088029873218	-0.855346696667725	-0.294242377894365	0.153985564134044	-0.610177845252453	0.160983584913606	-0.836931111267042	-0.527994915640979	-1.53634038030948	-0.324056971689569	-0.171534280318326	-0.306293100993482	-0.334430163430232	-0.596773509831122	-0.940131562098296	-0.400935605266534	-0.917802182467095	-0.652206445214173	-1.15538551682220	-0.757851520374983	-0.398499674484785	-0.632625124262596	-0.687542291673866	-0.907855571771063	-0.744474950677242	-0.907948652642363	-0.868286723318983	-0.279588807061566	-1.05569792777759	-0.816231673095521	-1.23333916002094
0.855816430588640	0.0814721290153830	0.869908774573897	-0.292264754545823	0.196071434833784	0.148091250896044	0.462726226709859	-0.224654217425149	0.491758355679226	-0.269759238735578	0.498332134086813	-0.327187341634752	-0.260124619589354	-0.491334970245198	0.687095506007743	-0.225376906417319	-0.0153345802604266	-0.838137665057480	-0.371015099728664	-0.0998128704071044	-0.695604504454463	0.142755626965671	0.572928584556547	0.0331306344474360	0.196397174034605	-0.627527477184164	-0.214721781241832	-1.44114266504196	-0.224510071358887	0.141565467672073	-0.0345774011461457	-0.573050505216418	-0.132181556318092	-0.280254463135053	-0.0542420914862114	-0.935602885464698	-0.450858415453341	-1.03692555397870	-0.514059313111769	-0.890676150563840	-0.416096934538223	-0.783195214999128	-0.461758942890445	-0.686174427819338	-0.618353731885513	-1.20599090717596	0.225834908212426	-0.669413580335246	-1.27838841004301	-0.500262814613495
0.243600865324604	-0.215142249369109	-0.0970000429829651	0.0819394831871772	0.0787409314361607	-0.230966266142616	0.0616509593007292	-0.501980642575881	-0.551687800158560	-0.644912633284670	0.0975779935480972	-0.817400024785493	-0.709444372253275	-0.0684285720609711	-0.0361281111095377	-0.397216145701732	-0.465853514568048	-0.901901024404348	-0.392095440699039	-0.285299083893544	-0.817014824811083	-0.635733286026418	0.865831578619041	-0.506131250656068	0.253686840553466	-0.531734075353505	-0.440965636339593	-1.48725498544740	-0.296629576562146	0.228111177806614	-0.374321753447464	-0.245504864846717	-0.341973194040442	-0.394841143551930	-0.224967446722254	-0.739895167906352	-0.465994824746119	-0.976417596893345	-0.126641660740462	0.0154304389312793	-0.296053147979043	-0.633945389056872	-0.311923541292515	-0.794643498238323	-0.475003466749608	-0.912552645946247	-0.135900200069055	-0.874137825592060	-1.10609585197141	-1.13815493311880
0.593639113676767	0.388575947052464	-0.0774718818561817	-0.122800010813058	0.380155159069504	-0.471130002925716	-0.272047140374322	-0.424824705080168	0.0728180202964374	-1.03196258991774	-0.327488517459304	-0.950812498885662	-0.258100885699628	-0.135112389457503	-0.177066968529460	0.151712527846654	-0.519202059493738	-0.961223214271942	-0.451862761898701	-0.161392409205001	-0.925179192623400	-0.479217114392685	0.459008684310737	-0.458556821006146	0.207208096402058	-0.673128095734582	-0.271040781941982	-1.71602578511599	0.204817394385011	0.312283866439758	-0.625659626857030	-0.822725893858195	-0.485013647616074	-0.579537677169352	-0.611853139062016	-0.704677256586957	-0.144048609343950	-0.917406429733443	-0.410861660006411	0.0697179489392453	-0.536407962806680	-0.463023243563040	-0.881588885844290	-0.682801047263809	-0.672092925021929	-1.11372117622302	0.405231190493191	-0.983910689549509	-0.853141920595785	-1.16724788422583
CATEGORY SORTING
CONDITIONS: 'instrument1'	'instrument2'	'instrument3'	'instrument4'	'instrument5'	'instrument6'	'instrument7'	'instrument8'	'instrument9'	'sport1'	'sport2'	'sport3'	'sport4'	'sport5'	'sport6'	'sport7'	'sport8'	'sport9'	'animal1'	'animal2'	'animal3'	'animal4'	'animal5'	'animal6'	'animal7'	'animal8'	'animal9'	'fruits1'	'fruits2'	'fruits3'	'fruits4'	'fruits5'	'fruits6'	'fruits7'	'fruits8'	'fruits9'	'tool1'	'tool2'	'tool3'	'tool4'	'tool5'	'tool6'	'tool7'	'tool8'	'tool9'	'mineral1'	'mineral2'	'mineral3'	'mineral4'	'mineral5'
DATA
-0.192825063854948	-0.533470715558421	-0.372663231082183	0.388712850875430	0.342408413134729	0.0395312929821077	0.0203261519294139	-0.758642847667331	-0.883176026346789	0.128432477291333	-0.950479115347426	-0.380858372709901	-0.800061501430429	0.00981303194068955	-0.178088488765953	-1.14988084731782	0.668999341136361	-0.199985667291105	-0.281632334419730	-0.425766462075541	-0.553229939780230	-0.198444684764132	0.764032123022549	0.188032241499239	-0.984542288933462	-0.155227092238860	-0.681066948642496	-0.704747449937491	-0.796733497044626	-0.821594155573593	-0.329234553676268	0.846115793577734	-0.312373633343892	-0.461259117912586	-0.184665770807127	-1.16131491498351	0.226738362267889	-0.549152184532926	-0.694462181598177	-0.885910469395461	-0.590360229938613	-1.15650846536348	0.0276282246058579	-0.385811639662098	-0.803026325107183	-1.71343035021865	-0.634281972415123	-0.207321026176766	0.178077605853760	-0.317106666415807
2.33821390174618	0.593864516873739	0.749202655346427	3.08300060175079	3.30973256991904	0.744588871739428	1.35005788755414	-0.475974632216386	3.08083196840538	2.11452077997675	0.826559739224858	1.18309615068172	1.05783644580393	1.12201588966871	1.16516661957783	-0.681933624354390	0.711590825059585	1.00441871061479	2.91755599565479	0.652491590260337	0.376001465150726	3.47943953568002	1.60191823867576	2.66160652273463	-0.294212928480630	1.31995755142376	0.370326029736277	1.76206373760896	0.690098623842022	0.667676908831116	1.98368050397970	1.98546727478244	2.32521084500943	0.540881883061924	0.996589398469021	-0.0200789623188130	3.06900023647942	1.12192439518634	0.858012324702232	-0.279371798305934	1.41792094420453	0.688846792446726	1.01790882931617	1.27075452281822	0.835667589675367	-0.107788234017060	0.429253405637415	0.561618367186952	2.70228727894628	1.14977592353778
-0.481676468673267	-0.524322358105895	-0.425372408322227	0.698183732293942	0.229914041725147	0.0864705203230209	-0.303481730939387	-0.951805782814498	-0.201982142529264	-0.0583723224802092	-0.625239373045161	-0.643161111806383	-0.326032862950088	-0.331220116172276	0.0500374995298304	-1.02637551125835	0.219634895780579	0.113999093046634	0.288366544976831	-0.547825604005123	-0.495593454067841	0.221826006465262	0.610179497643385	0.885558862010502	-1.18865224229185	-0.436539836787985	-0.969543189601457	-0.649561735969717	-0.528253150353528	-1.13252220402978	-0.392838900847328	0.573064657717761	-0.272914284774804	-0.615426147532639	-0.352253498311769	-0.623731825143353	0.195838678887133	-0.819539376782906	-0.312858919877213	-0.838653145674759	-0.371374313580831	-0.618693909702352	-0.484490204221035	-0.324337486548471	-0.781934279179522	-1.34493459682703	-0.310204096108087	-0.332118708326030	-0.0861353633359757	-0.0147878702489718
0.457188988845464	-0.803000940862466	-0.125977086858691	0.758468630509826	0.160511047240625	0.472154090374126	0.904882702713055	-0.278332421400681	1.17522315297487	1.06209399322872	-1.17218099993807	0.0187547328078380	-0.857249484892232	0.274842485589195	1.07803479749363	-1.49431243932657	1.62939016304164	-0.181231405008035	1.24419446694644	-0.622626846999537	-1.10368696473604	-0.0305465968950809	-0.113708779284015	0.156256768378522	-0.919168035661478	-0.587681768039334	-0.733976181733440	-1.06943271278955	-0.0952400589524862	-1.09434812587235	0.550287677135881	0.0342816125628694	1.68583641411517	-1.26750747098359	-0.175815311454981	-0.316049210186279	0.617729735430543	-0.534849795020933	-0.845773752087322	-0.384751924907054	-0.541791711918885	0.295852031205145	-0.542054709273267	-0.00183423204203974	-0.517154313685548	-1.04116070089428	-0.129611133140807	-0.419575107303782	0.798826075754654	0.772903476294621
-0.411732409353794	-0.911385166586956	-0.833508570282644	0.384251728833912	-0.0525665001497459	0.369558137378814	0.0922400038081377	-0.923891970816891	-0.476405196166280	-0.133790826955636	-0.736229814894547	-0.848858952785821	-0.634534866364974	-0.469695175868323	0.340281274082773	-1.19598384247574	0.124121497073132	0.0463899026000745	-0.0822713278104451	-0.652946097773140	-0.790714974506957	-0.430302140858523	0.369268522707933	0.354503632712117	-1.17026415876419	-0.444896365025523	-1.16000553781629	-0.618816064809060	-0.716317738295780	-1.09333587035444	-0.499988329650001	0.216710304766956	-0.406853530224357	-0.884736281527958	-0.203156084490056	-0.849361564369438	-0.0293186605936060	-1.06872950097368	-0.672916837354498	-0.899349282807958	-0.762458762812908	-0.946513051029606	-0.604848833508406	-0.313808652792328	-1.11759752982987	-1.59174348129136	-0.582335451084330	-0.644021074618874	-0.471846815493035	-0.236945539896731
-0.409396141428385	-0.802808547292842	-0.518427410269675	-0.0130484677004204	0.432016549922966	0.00627934693546504	-0.0553914825177077	-0.920383981293912	-0.894545351393965	-0.287851592526799	-0.974094146191859	-0.561484329982748	-0.922838577481809	-0.165075004497886	-0.296058568035916	-1.16344021365245	0.155760965226412	-0.00719443021609101	-0.445504971247388	-0.544079681542116	-0.458339968943382	0.0790611087351536	0.795792052968890	0.110468697327999	-1.02905220412358	-0.390899587009684	-0.633944566166581	-0.558377416264988	-0.839997529292472	-0.880866436740688	-0.320160401922634	0.769817433371953	-0.751577712552104	-0.627637055982235	0.140518903871488	-0.978675425632375	0.0927579655748533	-0.483812589448907	-0.879104240939822	-0.991505133680401	-0.679800564333844	-1.27609492242986	-0.177761927117119	-0.182839489328925	-0.944264163640575	-1.70130713164748	-0.626970060184721	-0.382015232778664	0.0358948485409109	-0.217519374707281
-0.475973499478584	-0.709124214351343	-0.730288970003279	0.0218680479821287	-0.0593064422146186	0.0924010766215329	0.113333440385008	-0.722281640984943	-0.653707490614664	-0.0624347187936234	-0.917401354148152	-0.802094005318919	-0.746489806778674	-0.600564451671667	-0.00437138022502197	-1.07643474187379	0.579270286641208	-0.229115533058179	-0.241356675649506	-0.581242813514840	-0.635402145470778	-0.296216115133402	0.516396000356326	-0.0446127923787913	-1.20423514647636	-0.591889875831314	-1.06697831891237	-0.681098950254512	-0.810025108121732	-1.19353038344842	-0.645802396048008	0.651633953705119	-0.448691230758774	-0.897724870142418	-0.248390730734243	-0.840066521541621	-0.171316183305449	-1.09212496694688	-0.643750777904120	-0.944766951693216	-0.914505084359611	-1.06528306508501	-0.196952992916976	-0.452861164124272	-0.791374361222952	-1.39607102689446	-0.683940679551903	-0.652550500231771	-0.465034690078197	-0.308348111537977
-0.460080884841768	-0.528925421140645	-0.343788470877389	0.222131790576534	0.387767414883140	0.0177328599334134	-0.282246818014186	-0.906946098624418	-1.01495862104839	0.0241662063695935	-1.04684311369053	-0.669999415797806	-0.839234458778945	-0.0177878133467322	-0.0813656991359684	-1.17871804078646	0.323874098767456	-0.0327279248901536	-0.522572788464744	-0.426655860907055	-0.748920351243063	-0.125021478719194	0.686344203128649	0.0104914615157345	-0.953917067075453	-0.408331377498379	-0.859035531622276	-0.369030482444476	-0.805838013348894	-1.05366380022243	-0.318368829747128	0.717752112941875	-0.636988969096700	-0.542349487353266	-0.0877400539926078	-0.806243649232504	0.0704909967448152	-0.335429145798512	-0.852518652470565	-0.821543985044365	-0.641253013210013	-1.17800159752149	0.106284182048328	-0.199623889583466	-0.809233995776618	-1.65410698085812	-0.634434012011008	-0.340095681955210	0.238439920076865	0.0868302104456895
-0.180497644906506	-0.553866905136742	-0.739482959262365	0.197888625787849	0.0224902654437554	-0.0536253314855608	-0.373489023855540	-1.01704399098624	-0.363467934385383	0.0495950792371208	-0.999052292705421	-0.603191656553585	-0.697985281241935	-0.604151838355733	0.216604245682447	-1.08679112855702	0.494453837993854	-0.102491445024157	-0.0199846200699203	-0.585441070632723	-0.663454278350890	-0.489501617969709	-0.0925005976567396	-0.150328994476356	-1.16828499552911	-0.283795045911993	-1.09103080465469	-0.607065922354324	-0.689306299678304	-1.31363237433184	-0.835635813459538	0.400962490516653	-0.235168369312233	-1.06918437455849	-0.441021790135464	-0.750562872233693	0.0401078462284455	-1.23082492968637	-0.644617295533127	-0.918174464378140	-0.804143439619134	-0.667495905530030	-0.535996841661747	-0.492826075031149	-1.08926981058703	-1.37032817083494	-0.586657288834929	-0.629268948015399	-0.438138854657312	-0.263182851928781
-0.226654870455328	-0.535431953761149	-0.457465473372788	0.0161658880302932	0.0414402086559688	-0.00227056709137735	-0.450508964072349	-0.745432095315102	-0.699908715015535	0.438581893168021	-0.839947630448459	0.164424399571980	-1.00276680178650	0.122452037691730	-0.196690250314872	-0.975596521207160	0.564579335460947	-0.424561752206344	-0.242076245189938	-0.165139310240246	-0.782748013552082	-0.102211460267339	0.599568339475912	-0.196066492398071	-1.34029653287025	-0.415095330470794	-0.765971579866258	-0.605858612647159	-0.621924041131926	-0.878235268792846	-0.284644934636684	0.679768847714751	-0.431496285079227	-0.842012977414943	-0.0762865491136247	-1.10400062392761	0.280514774004289	-0.864727569151616	-0.465962326139706	-0.734363480570916	-0.408921065330933	-0.738319570819006	-0.315138387395938	-0.421203640044027	-0.768602341423564	-1.58920528118114	-0.544543965039146	-0.275783561183960	-0.484231679563496	-0.102742895756869
0.688984516379949	0.457816179347009	-0.0707400904741474	0.395033457803558	0.756562537582175	0.133796968028611	-0.291542507200086	-0.688208465592011	-0.118131351088895	0.243545961154360	-0.613668131387678	0.286131731640168	-1.02159244206241	0.497759679437042	0.671568106054501	-1.28672987245077	0.128239590644634	0.585798479839408	-0.0312053789535136	0.593352235318285	-0.500294528239183	-0.166561585124760	0.0514089685208062	-0.387345516767713	-1.36213961861622	0.127084285784183	-0.867879123593542	-0.816694945291722	-0.631471452798936	-0.494539352329354	-0.121525954998470	1.17274186782139	-0.329256228343685	-0.482277097648554	0.323202440851640	-1.14150196864328	0.761139537538264	-0.828092318520339	-0.632340073650609	-0.488088458061001	0.0996098158226087	-0.609963782828212	-0.723162333505761	-0.373241731170281	-0.625236202794606	-1.59254951793721	0.0763584410731683	0.243225817152601	0.120430839446441	0.0832197619832230
-0.0343514054226725	-0.554847570740506	-0.999817920850932	0.789549384820883	0.193920051604095	-0.121757441922432	0.825419834240627	-0.434974317073934	0.694418728177763	-0.441790859964015	-0.450423329145074	-0.250831522154048	-1.00956024435679	-0.410515464362044	0.288606045477372	-1.44857783858017	0.678254790424720	0.132461851846338	0.378467101741234	-0.512372085497512	-0.800403098455015	-0.0983903368529932	-0.499265711675083	0.103870295931352	-1.20082156344320	-0.500743312789663	-1.22629944680726	-0.640103239607824	-0.607198686705524	-0.946887394336430	-0.332594809498119	0.483869400509628	0.314145562717659	-0.554112428708968	0.220642805954085	-0.925422661370839	-0.273079002340143	-0.823975637731704	-0.475813415725739	-0.675290523031473	-0.365693792977335	-0.323733557861465	-0.546164263348006	0.364977667686607	-0.659690521459399	-1.47896406432440	-0.791153809565740	-0.334553787785314	-0.530757839861506	-0.126207911628918
0.979966790488236	0.700665397553989	0.205125725008127	0.958120543368873	0.688473474214540	0.320115188992944	-0.323053983923018	-0.800201959906939	0.0737740489793752	-0.0428367034805478	-0.132275818198708	1.20633897514992	0.495623670810531	0.463860337848906	0.433747808486036	-1.25990263306090	0.0494619170882184	0.276325785269585	1.04804098622994	-0.127983776607998	-0.234864913859174	0.348718274217565	0.572921341807789	0.0672439627670473	-0.955913960993167	0.367030278144951	0.149588461617670	-0.0849218073961533	-0.439688289342938	-0.302193681693439	1.57763410527292	0.762825055683870	-0.304215182457057	-0.563518561220567	-0.192353164831772	-0.842007123273808	0.120953099052131	-0.430634503618538	-0.147503048699983	-0.445238929123112	-0.371254741252786	-0.159528672128851	-0.976234427352710	0.392936057036223	-0.497319618596298	-0.876482674473870	0.0131924523112952	0.914088376647810	0.915903986014824	0.742420567449043
0.177216183396652	-0.162800330517288	-0.288702983228455	0.302780874863245	0.00269656297804940	-0.0846975548808430	-0.520954267135152	-0.852479431740088	0.544169948804862	0.304832944889148	-1.16680478465690	-0.936015639248230	-0.642107664134258	-0.877152359828655	1.12450535823361	-1.72464964086479	1.95745061413501	-0.243620058139807	1.18614625732703	-0.597621783608345	-0.416619571975911	-0.256392275321605	-0.788051182598407	0.176000938775257	-0.615209955475402	-0.490064642488822	-1.49566754098922	-0.465484087373612	-0.0555699210709983	-0.366976399610220	0.301376061882557	0.139417081067132	0.564090289309701	-1.03667515523642	0.456653343372376	-0.871465280617685	-0.222721913066073	-1.36429066078619	-0.613664892647176	-0.789868620833406	-0.765483996139664	0.262937805550973	-0.819347788412442	0.246816873988019	-0.546365338681882	-1.35228598207606	-0.478005305325618	-0.816521997812555	0.391960431130029	1.11368120290067
-0.363277460050669	-0.682260730321394	-0.409691801663961	0.310245677380170	0.705470023976673	-0.0541341324374882	0.0122282129220409	-0.123507666893597	0.247917106233393	0.329661668653298	-0.839171905469409	-0.753931132533827	-0.821437870864621	-0.423711736863706	0.512294107330802	-1.50350593898362	0.763453536121547	-0.228351928272517	0.521386883548254	-0.581248897747290	-0.711789166798042	0.0627373578403775	0.355926990293806	0.375415751756966	-1.12710855229499	-0.578417966736756	-0.631210213942909	-0.513014426683070	-0.600229915935386	-0.604766230082677	-0.461628632046291	-0.197625349885171	0.161055535246111	-1.34740381334412	-0.295827468800438	-0.435121037957851	-0.0317139820175117	-0.574421583245260	-0.968484244284216	-0.561157000412493	-0.913486173312112	-0.624842972437044	0.477632486022666	-0.0139697075337596	-0.542259473365773	-1.09985770769816	-0.168405733823219	-0.774476396674590	0.172439235252828	0.106391701535646
-0.290348958412282	-0.914004861899962	-0.765004810898098	0.824667255072846	1.42548980822462	-0.139119008227480	1.10670421624325	-0.875011650668816	-0.267223980723506	-0.0828237332285794	-0.601686916676438	-0.426604680467015	-0.772552337898629	-0.462813513696616	0.267644940198104	-1.02579337231009	-0.137442658636532	0.964170091599990	-0.0350789108250740	-0.552345603392025	-0.380466726119190	0.753148566434038	0.531895905765733	0.656403382360362	-0.661092514094817	-0.0597616254573905	-0.0595889786642563	-0.216881912103642	-0.944616898432172	-1.19052855877259	0.122063896819633	0.194031443300746	0.00599861801388610	0.540201424409004	0.537710434912353	-0.390075427506752	0.247878246528340	-0.0934455633176926	-0.644300030904990	-0.699155720485286	-0.649816962874197	-0.944004420443252	0.460708217164445	-0.0906055359070387	0.302428925241921	-1.05698465195787	-0.732540479028277	-0.855191068552419	0.113961494150530	0.351877215085498
0.231173596625666	-0.327631556819000	-0.168413471923625	0.613641035691826	1.26162614724467	-0.271510657352579	0.400897384124280	0.204302229301678	-0.128024289296450	-0.0830380330930628	-1.00227237310885	-0.250663843851684	-1.00551032155390	-0.229718657304217	0.622706756610937	-1.55329419371865	1.30587463327274	-0.111372752463439	0.315683136258591	-0.885725876350659	-0.915950604378454	0.142869753837435	0.109984209043751	0.00486089586240702	-1.47152374955417	-0.382264978212778	-0.573914878427700	-0.739502431636787	-0.622026570520022	-0.998449344422948	0.367149713651057	0.594384070494679	0.766427256794108	-1.43609650629241	-0.243289716717796	-0.144979683423909	-0.0231382348967029	-0.670231962420475	-0.917088959619668	-0.615723102506225	-0.999562230438837	0.0422390152527584	0.0725052178610334	-0.113526652130050	-0.263422559668277	-1.05182854826704	-0.489438626551966	-0.457986613635388	0.617018265142306	0.118119743977645
-0.445096473886631	-0.891721694218031	-0.576544465546681	0.555189429380450	1.63468177886371	-0.542761174740734	1.02371448358089	-0.735935433727693	-0.274555333989757	0.0175051751176802	-0.835092526934531	-0.746955933312389	-0.630908887491019	-0.441230835607875	0.616441077862443	-0.838654522550159	0.200274991772035	0.411990269748748	-0.177436418975097	-0.711135904119541	-0.209264742325826	0.275791020309327	0.931873568315072	0.874889070382513	-0.305957638494703	-0.0893959624933837	-0.316364420637251	-0.630718205285524	-0.856085161599000	-1.08842966158778	0.207421670803832	-0.0375544258900274	0.211086387440406	0.296959577721988	-0.0141177936674765	-0.700882235045394	-0.0337846252029552	0.0352858816727174	-0.611232919624013	-0.463391588060300	-0.675079087992816	-0.932483572223239	-0.0790176729271517	-0.409851255201879	0.269766629370997	-1.10191286356265	-0.468196027209733	-0.710415154643899	0.478132904917044	-0.115604597203172
-0.319431463159581	-0.857834719109090	-0.797135846927143	0.406653051342071	1.00426967573103	-0.219280053367357	0.297389905495292	-0.869199005374846	-0.967624140195413	-0.144238293137869	-0.498843746183172	-0.503290343743507	-0.681319988417807	-0.162581569076101	-0.117184294841798	-0.907103748772738	-0.00837241232558851	0.0809487907562034	-0.584754243836303	-0.542837654065787	-0.485947193399670	0.459496644653063	0.653774911046243	0.290853808721436	-0.755787744128142	-0.599805984390252	-0.543558633778854	-0.315160070150729	-1.00163030588308	-1.15987657566810	-0.297751979711144	0.532379817319132	-0.331937537504025	-0.129185960689245	0.112319760731112	-0.933030965617786	-0.0158925941459713	-0.312116253049755	-0.885342422490812	-0.751428369842673	-0.724401920680209	-0.933320300010618	0.442360081219982	-0.247226177203586	-0.519299222972458	-1.63321458641267	-0.638359484283021	-0.504548086945916	-0.0557046382702567	-0.213090051840703
-0.306867596946963	-0.937769954914187	-0.746049488318612	0.626451601178646	1.05086600435926	-0.175562051804193	0.219195246677070	-0.735991928077823	-1.00068439652669	-0.167350453855452	-0.752655511338526	-0.463667436757213	-0.764925098708525	-0.352965136160283	-0.166051702549760	-1.06877649215406	-0.182421006651932	-0.151703402722271	-0.816453528083576	-0.705849554283550	-0.682219635594754	0.276249352004654	0.338323391634738	0.0643837819998193	-0.729907074953153	-0.553355830369107	-0.599513672327456	-0.430287080146544	-0.886170110995149	-0.958552489319986	-0.0281056970539191	0.234661748452382	-0.401731536549185	-0.153633732498472	0.136377422392706	-0.859689793596910	-0.115941930665349	-0.372908381750654	-0.764806323744997	-0.839382039041109	-0.861936375831659	-1.25137517944039	0.673736438524330	-0.473593532186690	-0.578388524273107	-1.67679762689170	-0.641061427872315	-0.700310649914679	0.0950161561290892	-0.166332302010175
-0.446809834649061	-0.832088523058943	-0.642109029889519	0.469320072387714	0.672669461813016	-0.110747927645115	-0.0637959825297041	-0.894262277892157	-0.807402714721802	-0.290271960294832	-0.913186206297223	-0.657815279651649	-0.735481044690308	-0.283873654427763	0.00288519339152215	-1.12254104729492	-0.0232555296180836	0.457247483114694	-0.465854924298405	-0.730216116791301	-0.444430871960639	0.214619487121947	0.729517224114712	0.00823887541681263	-0.798380416682083	-0.493140988776592	-0.484446961791174	-0.349439720494835	-0.895495284977045	-1.04192702531213	-0.182113570694548	0.335496648241116	-0.178690132011652	-0.418077409065149	-0.147707836170054	-0.832849980109793	-0.0851876494842917	-0.525559128346934	-0.714049638339212	-0.811611067156842	-0.943596308306857	-1.14726680286776	-0.140871894450107	-0.468605813937978	-0.764912825865956	-1.57871164569789	-0.623770498206980	-0.868030916145428	-0.194758840747894	-0.121922264623631
-0.513125318731654	-1.02209065664195	-0.820910081959330	0.582161745200491	1.34811931371121	0.0381546291170764	0.361784749486496	-0.802749405338694	-0.807969463476580	-0.0171434440626298	-0.604495583589002	-0.414332087089651	-0.975122704212726	-0.453226570882975	0.00733040087129221	-0.997826463670299	-0.00988315701464733	0.302803183378589	-0.627763956987384	-0.669498610731326	-0.706053354588549	0.850787739934817	0.906917535512488	0.405629677075121	-0.613912296786556	-0.426124133513874	-0.516732610433053	-0.342202573508504	-0.932262775543873	-1.15474388474296	-0.222832347672573	0.233284368602034	-0.380774552292362	0.259984326437906	0.184123354914639	-0.757473222342340	-0.0133712766182330	-0.00868577228432757	-0.917537772665504	-0.767723253488266	-0.568640937908712	-0.910744659087056	0.508254970810082	-0.468958107778153	-0.264065496286736	-1.54503170344256	-0.723745126852095	-0.713025983794211	-0.369949888971253	-0.199079628529909
-0.479871279318833	-1.05368007189228	-0.715603913618213	0.635579765469554	1.23949591186569	-0.0249967151798417	1.21120027169675	-0.862617883663381	-0.743172597646963	-0.0619699141664400	-0.811711187328900	-0.471831447587214	-0.907597840307989	-0.343639440795504	-0.0979622190809627	-0.954987609939546	-0.145654630373584	0.481166065386569	-0.523520201314482	-0.525711445188104	-0.650549293279666	0.414926907411202	0.623226354459703	0.402267674885976	-0.651419479543642	-0.514345380458290	-0.635812360071647	-0.279646369371529	-0.881740048765688	-1.30648353717170	-0.0312437972648649	0.239467357743721	-0.342866323236334	0.00416809224397056	0.200937378208724	-0.656988341819881	0.140142173272991	-0.136529636285843	-0.881976353742630	-0.697109641560669	-0.661503177418570	-1.12117801950041	0.932161414757478	-0.338254914789947	-0.227396049711456	-1.40590700876065	-0.520218444121461	-0.658751011300761	-0.181887025661478	0.00513539396788449
-0.113334419802443	-1.17092375234004	-0.955765131073785	0.178217884765298	0.355096097925766	0.382128526816646	0.766556804518719	-0.531816019279168	0.654303075193045	1.77225713388664	-0.251576883593386	-0.468202517074529	-0.420194169489132	-0.341749498858920	0.730287777976367	-1.41185958078630	1.48802377478453	-0.242640850032451	1.18729409425591	0.00209122816209483	-0.372707624825533	-0.235085325124629	0.223616106738726	0.518252939994743	-0.849465322848813	-0.00911644895199481	-0.372414675882045	-0.571832673583126	-0.453994279505413	-0.877526341478228	-0.221091071380590	0.0887594139287153	0.878108966292722	-1.04920411406887	-0.259652734971814	-0.215824995832685	0.390570324280522	-0.399384337021615	-0.688970292671806	-0.285631181792066	-0.372216300688526	-0.273708327908388	0.646283068142072	-0.0198913888240122	-0.827378851239145	-1.27598108923086	-0.136580294505829	-0.891238412342506	0.501116651279643	0.950571427704838
-0.525397672015107	-0.798882886231196	-0.709437160843093	0.258928909490245	1.07343900980987	-0.286619029236552	0.558265621376290	-0.907635339438755	-0.810074357953992	-0.0511696534850448	-0.810039181984551	-0.663415780682183	-0.802115309230791	-0.382285929312965	0.0633930822396634	-1.03294506785144	-0.202944760905520	0.124300602601781	-0.683916845555664	-0.893725545583433	-0.461451071478525	0.415103098180020	0.750874260934412	0.170369535257361	-0.507334773703152	-0.744801456156737	-0.669093303650010	-0.569559404278276	-0.820637456144085	-0.990704517786440	-0.100263936228841	0.177785923974299	-0.296346202311123	-0.166401422772750	-0.0678169065372117	-0.673508463708452	0.00451972671044428	-0.242357329955967	-0.848610317596501	-0.475197318700197	-0.857443120126475	-1.29540808792528	0.0298665104586746	-0.387289689625928	-0.520736865004600	-1.38185530496629	-0.410616566873602	-0.932476734854098	0.0642219111900811	-0.187377819506882
0.949401721506108	-0.815042199459588	-0.0561820842209814	0.643247631076804	0.552891595182948	-0.441657232285655	0.341699396606268	-0.286711836590341	0.883068776783341	1.47462149911623	-0.449002187630189	0.132437402798998	-0.317133502407315	0.110969287068149	1.45432159452564	-1.53933133617087	1.14543810109274	-0.216632217089250	0.934264982147384	-0.848414296839699	-0.370541266559483	-0.365830670516337	-0.534618129416555	-0.181391300476707	-0.906455188333496	-0.298199221595059	-0.581693572395465	-0.861270161729376	-0.406013632691884	-0.913494243942585	0.300462336735921	0.559483588346730	1.04498003855474	-1.39332435229305	-0.302529357749435	0.480970559315294	0.615176402137885	-0.637546364298143	-0.862354104361040	0.0645920121638522	-0.471646248747565	-0.0105734088138992	-0.787436085753555	0.182143220562877	-0.471142311845556	-1.14439671358275	0.0156095508216262	-0.532104599398022	1.38659610587380	1.04413310450155
0.255020205124287	-0.517706878892499	-0.156689756479373	0.989227315772573	1.16872102367670	0.415463467136632	1.00364524327670	-0.641743106328671	-0.143720822521159	0.0794014347783910	-0.583666102341221	-0.402000386129479	-0.594933535228499	-0.00608627904168616	0.128148468939652	-1.00204880953670	1.02771190871271	-0.0551060993124698	-0.219730066440473	-0.581244411782100	0.185279874776649	0.373616967160355	1.01030967062541	0.134275132302409	-0.905884140444500	-0.485567323383731	-0.636993741279106	-0.166411853968653	-0.355836297433010	-0.866494815264730	0.355124929034497	0.505301262723243	0.148355236047323	-0.139972281265403	0.171817198430278	-0.711403954566205	0.695781033668690	-0.151675662018994	-0.397851627309463	-0.219020342266799	-0.225436055953381	-0.707058003678603	0.0647738744563223	-0.0902400993261437	-0.383085487530063	-1.48090823077591	-0.0778281031272893	-0.150637295530012	0.420846527937502	0.434797217525838
-0.549743114030098	-0.786581194893355	-0.516566605490479	0.179971915856787	0.514833994258715	-0.0754136399003684	0.270543928102455	-0.877735676382270	-1.00528051629825	0.0581522011359199	-0.966201848630691	-0.484263621025669	-0.809411609038678	-0.00237950705009527	-0.0860901175119700	-1.06610245101552	0.0986647384548043	0.246101790550002	-0.639701610259773	-0.569589315177783	-0.663682072377762	0.446493353003369	0.763583114047444	-0.0256800085520747	-0.851565890233702	-0.437335558304376	-0.784526567077511	-0.363676703117969	-0.918669714682427	-0.952647931922400	-0.228895181942567	0.727655055736361	-0.561436883445312	-0.478918897536047	0.133314029297832	-0.899463954440172	0.105736848677259	-0.316821392137386	-0.908689651828058	-1.04536994294044	-0.590410692118761	-1.07026609682693	0.416946839208495	-0.225403086004710	-0.675536400931766	-1.71696037263864	-0.796818619308218	-0.393772069683482	0.327797343220700	-0.163495754444857
-0.358575025936866	-0.842240335860913	-0.672190810551496	0.330436898027969	0.301531093301310	-0.0755161114763773	0.242930743251630	-0.850378468231836	-1.03813975261202	-0.549690017640643	-0.856528465184574	-0.625155835022290	-0.729247848349786	-0.285353341073879	-0.00367556052159489	-0.933934596205458	0.0482550418246687	0.320544093451631	-0.682737266568924	-0.506675426286739	-0.717832128368608	0.190203396083451	0.715259037913688	-0.0714268716527247	-0.807338610658327	-0.479941891696425	-0.709241631899714	-0.164047506933917	-0.831327272109762	-1.14835527569244	-0.201420103406110	0.454683849730046	-0.631023157281844	-0.398863394646943	0.0976339306276204	-0.696338651739016	-0.132379879954603	-0.328448226908273	-0.699218714430333	-0.833696887310380	-0.687813283650043	-1.09178591441230	1.21253911091422	-0.513112397840867	-0.717090439102466	-1.63576482893849	-0.637298083184160	-0.422310142910546	0.156033294904772	-0.0157417853472969
-0.433595312735543	-0.633021523733427	-0.189181883389513	0.719177141577189	1.47001400192603	-0.408968450012595	0.429193839096139	-0.701173924506768	-0.376265192856700	-0.441834064231581	-0.404083101426345	0.124424447400983	-0.241061009727495	0.371944560543261	0.244575277619257	-1.17810802483424	0.00280476591164124	0.245090766450274	-0.576999776860600	-0.662874869065058	-0.590547672519049	-0.0814121252110974	0.757551197807734	0.275215092132482	-0.329103703505369	-0.570701830248579	-0.425118217612523	-0.328864596253383	-0.581506127540454	-0.905454389528410	0.411797584022743	0.175787276107379	-0.00760411484124128	0.0997736791590826	-0.0360139649038953	-0.776246356354366	-0.141566049418170	-0.407536053716508	-0.586341873166846	-0.568526368632323	0.0469383405295023	-0.870396934739249	0.561076729222562	0.0128941171768134	-0.413091862781781	-1.53829528579835	-0.390440689198187	-0.778590854951795	-0.185680447293034	0.362102355316514
-0.412997072947291	-0.377739390197805	-0.374333706586036	1.92731384267944	1.41425788465823	0.475050178449486	1.56884202797770	-0.0812159289172137	-0.0306095793408930	-0.568515699869814	-0.659852918706630	-0.542900381696139	0.358375988628971	0.0400349859992484	1.28739111014064	-1.15077443035439	0.348431799216855	1.60383940141369	0.0523208338241845	-0.655152973734864	-0.202262874483609	0.317425231397178	1.28599772739926	0.0547450901026637	-0.0470864923337727	0.217498369814871	0.0237678448260446	0.0963598844167884	-0.234369563726365	-0.737389652096223	1.16030467964250	0.590266316865355	1.74512714258205	0.423165209362982	1.19953786069460	-0.575842669779429	0.895945697656335	-0.592543719284351	-0.773892988182381	-0.618818737686122	0.871414007464936	-0.430357304835651	0.113142986647824	1.20719793948765	-0.141310721247764	-1.16806413427712	-0.0894182366373888	-0.352025422490464	0.214531878622718	0.325497455082967
-0.378692305747267	-0.614345597048850	-0.579048755993305	0.102853582122240	0.104409052516073	0.0488119904514365	0.189836740078216	-0.902043583576220	-0.713482740031200	-0.416294935690701	-0.704404540231034	-0.968518375150132	-0.550914923704224	-0.181086684864593	0.267297247315468	-0.952911166969754	0.658684904830240	-0.000951985481787443	-0.198092632281522	-0.405688842241110	-0.780024439775927	-0.314288379635213	0.359536745137599	0.178555451750395	-1.23011072820353	-0.447805486409326	-0.882428356056987	-0.836271661747535	-0.742998781280567	-1.23017151688600	-0.516732965550903	0.482033603481833	-0.490421946457105	-0.818587921509888	-0.0891161974856772	-0.734487267621214	0.196248640568020	-1.05579855732783	-0.694073744778742	-1.12553218349527	-0.813600834329068	-1.10059394272564	0.396816239888231	-0.280254717887331	-1.13661789700914	-1.44533022736610	-0.691782110627412	-0.508974033333906	-0.362756311953425	-0.279818876167799
-0.491859011126573	-0.682693208356815	-0.808290080842441	-0.431682508488054	-0.438701248108534	-0.192493565938475	-0.195105350473007	-1.01823110657615	-1.01155647384619	-0.372913288764746	-0.654267985049410	-0.683730580335747	-0.907994323306228	-0.00367030094854817	-0.234478946468802	-1.34120682931788	0.220989911009428	-0.202723976420397	0.194382478796093	-0.479205916159918	-0.639145105427646	-0.641906321759088	0.872822996057842	-0.318257032923592	-0.991989767284648	-0.625116952697863	-0.933225672681797	-0.663036970870412	-0.712414693322415	-0.980151648607902	-0.169268873457256	-0.0942395475650852	-0.688862236258683	-1.02950251478678	-0.188944431016404	-0.951377381984382	-0.172000245989121	-0.997315897175156	-0.738781741489614	-0.929020418721869	-0.478824337938981	-1.20968414317828	-0.734567758536434	-0.764272048070858	-1.05455111137420	-1.59722165396848	-0.827520920287729	-0.482130576168949	-0.292550419166399	-0.273152930035559
-0.548167446178230	-0.556330014928379	-0.635111384161920	0.223809103070433	0.0207846453722180	-0.113327183119217	-0.106312180876383	-0.983074647514570	-0.679856783460531	-0.0366850860202712	-0.611043596097327	-0.821766080126332	-0.578318485214503	-0.173279652359712	-0.0167034269204275	-1.15713068895382	0.0606465520736990	-0.272157430419014	-0.135513437083280	-0.369061121460362	-0.594199297719181	-0.584920523907545	0.238446627289833	-0.0816077870906844	-1.30722657424924	-0.708362877063127	-0.787597679065277	-0.700996792317086	-0.883194938765344	-1.28086971162396	-0.979811065285084	0.0464035442306708	-0.563690524946523	-1.06979637469735	-0.490836610377252	-0.747688861425331	-0.242838771322111	-1.07694026137377	-0.803113160251286	-0.946987061615551	-0.692358746639018	-1.01552678580440	-0.337254099968070	-0.718622753575812	-0.927230025407468	-1.52888491869357	-0.608344905148709	-0.743539879160021	-0.569456472227418	-0.198651571413182
-0.440556867230438	-0.726267082239856	-0.638567719501662	0.335053121241840	-0.218898814816122	-0.0558013637671349	-0.255225852091203	-0.980347320280794	-0.770102114073593	-0.133205460308031	-0.855063583108143	-0.648219129299680	-0.828689689358063	-0.458251041444022	-0.0435320242309169	-1.11403576445167	0.160196452851676	-0.475027759704314	-0.159322313939137	-0.537755563430078	-0.608841938971663	-0.678419092525050	0.212633476787611	0.141048487352403	-1.09671336226548	-0.660001672301421	-0.843082338764260	-0.857871900304971	-0.757994209955759	-1.32694162194950	-0.929302022596207	0.406614632272529	-0.440478193762947	-1.21279158339671	-0.402401391486090	-0.558315075375381	-0.222361716471616	-1.12327792116175	-0.608208852269111	-0.990062938077677	-0.735705349584001	-0.850048239527598	-0.325294601466812	-0.791661143922964	-1.10063235554010	-1.32663295216215	-0.575289105971354	-0.740323008330426	-0.260435974384836	-0.0717878601779942
0.112597447789197	-0.742394175781459	-0.723325188447807	-0.160313328601413	-0.230595929371351	-0.769427624818733	-0.618621649901430	-1.06335232184182	-0.730372099424222	-0.402665952167749	0.0171514199585496	-0.621291532613422	-0.642491240189270	-0.593162482236868	-0.285730492089451	-1.19838881036755	-0.0955898748823190	-0.537858791681004	1.07548810267126	-0.0419739437003519	-1.34334604882136	-0.720146021500117	-0.0141658859943521	-0.0727988911537667	-1.38517930104742	-0.462527954085536	-1.12998576709342	-0.237178954648439	-0.593627203968470	-0.747822215902094	-0.282115929933722	-0.399145012421456	-0.168795684750680	-0.902930604719817	-0.417547241776933	-0.787685889821129	-0.255279216880377	-1.00835501259924	-0.702890199160268	-0.708982177826007	-0.559686469179053	-0.576788178052622	-0.675196790368385	0.0335295206593638	-1.05623537294409	-1.42857678857988	-0.571961330559325	-0.336455309324889	0.152265386284089	-0.336119547340545
0.124430857845240	-0.139121110439224	-0.507571956665619	-0.475237161526636	0.257569504839231	0.154866300124496	0.152857058050543	-0.986528024836483	-0.446054786557677	-0.361614326997728	-0.812545808987213	-0.629381719872946	-0.858766794507025	-0.326831839760824	0.130760850486651	-1.09644922358046	0.438554732733819	-0.125719489848207	0.0826262748540667	-0.568016328795812	-0.561247728868921	-0.701703318439858	0.209922063388983	-0.296926451925646	-1.24336219905366	-0.687421916673965	-0.813751530915430	-0.501592130190047	-0.645230864369780	-0.989507051171460	-0.831850506844238	0.670886554753144	-0.230035479733074	-1.07535068216475	-0.273070554687199	-0.537384782105981	0.0901709406933630	-0.806652502248163	-0.791408378676086	-1.23062717633609	-0.598156504340777	-0.454720350788971	-0.0867884410157993	-0.766622819184910	-0.761670671986489	-1.43438792106107	-0.312775382612533	-0.978627044497797	-0.429187364103079	-0.170514650505476
0.957291770145516	0.0498048149163446	-0.301286157667079	1.01638806234904	4.30518719690789	1.13684611553613	0.419661406193265	0.745971682893153	0.427508955809381	0.738398361971873	0.798860018462762	0.871390687775128	1.20126153838718	0.851823647356683	1.40801246762448	-0.832778839336047	1.77811067045925	0.168777180878637	1.87423112767923	0.236713725473486	-0.326566143371781	1.23350266742596	0.452596025171558	1.90917686421243	-1.22557334241602	0.359239614516362	-0.225844161518784	1.41633281370954	-0.195362642690588	0.548927201918753	1.21124857427955	1.94408808790926	1.45425524444680	0.0603751098582551	1.33548435594410	-0.736155790403375	1.01212512342592	-0.442020937663082	-0.767945133623000	-0.0869948186657566	1.34508778310025	1.62014069935768	0.519580855697425	1.81343667534314	-0.412506429413341	-0.762560226752680	0.969553039556721	-1.23508886727381	1.06642673351748	1.39768168578014
-0.148859564894875	-0.262987912605503	-0.642836549318460	-0.239812995383115	0.0700745030563320	-0.0598169935775266	-0.320687334261305	-0.683636665564586	-0.623369956357984	0.158639384285357	-0.645756354628598	-0.398927963987146	-0.727739453887902	0.206692605675561	-0.227041615497242	-1.09851493751153	0.373110123858363	-0.103637507911760	-0.150518234728364	-0.692924115359266	-0.534960411087885	0.100120507198177	0.692446166008877	-0.303388046295082	-1.14864472255031	-0.507717418572882	-1.05565848969894	-0.862701296837418	-0.689663507838060	-0.711147771077035	0.0242285777132177	1.02244703995263	-0.830845879141496	-0.862876620235389	-0.437144006832556	-0.955096797574088	0.619812760890834	-0.813259706372166	-0.633451230295326	-0.880000864070770	-0.535273338624852	-0.972676709073299	-0.0741959985730925	-0.459345305586580	-0.804937074340337	-1.52247702600298	-0.526559295641850	-0.329434453339760	-0.343146343865078	-0.167391379758162
0.251503727776073	0.866126527671177	-0.630604323183184	1.22108366996227	1.63850284313914	0.759150984483039	0.190075356780431	-0.219542381744281	0.145419520850950	0.275192797264582	0.780251197647382	-0.149117134105010	-0.0123639852314988	1.78214298148916	2.04231091610907	-1.20819345757734	1.90941531891444	-0.946525994113284	1.35703983265631	-0.510612235035067	0.331192277701681	-0.0959147103339188	0.0492671377433044	0.644968541339554	-1.29358019636467	0.763628650005988	-0.0729538497229725	0.288219268844153	-0.218091845784530	0.919680323827283	0.631307494980639	2.11026429806346	1.35926979457957	-0.712888739669716	2.12514899394973	-0.532749599055007	0.691122981799002	-0.172101123215191	-0.330299509555037	-0.347254545689838	0.149988702085625	0.0996315491234865	-0.417178695600787	0.774921898296101	-0.284007414031410	-1.04391652474806	0.827796167016160	-1.06750994875160	0.715254106132014	2.56359847501361
0.150850800470277	0.0636238498928130	0.0363871547883811	-0.0990971074924589	0.179708835606824	-0.345753882165032	0.238531563417461	-0.841042897678107	-0.584998776831595	-0.0569455108316884	0.0135745402895159	-0.0735697699635765	-0.563148665084812	-0.266623564989522	0.724177503171285	-0.814910580988172	0.896706355605146	-0.419517524696407	-0.0995911334441620	0.00423868775180622	0.0937535442012492	-0.0200422982093989	0.326747000341947	0.302155800473618	-1.12723517163207	-0.632393350921998	-0.805682771658421	-0.692555853323207	0.258988475526060	-0.370980063708701	-0.652285322887855	0.230267900472164	0.0728278343246211	-1.57992203536767	0.178557386149132	-0.986743734744892	-0.343443454410041	-0.341813960788688	-0.782450692214142	-0.590792576901714	-0.764148900365374	-0.0722372897597224	-0.761689527445923	-0.291626764525361	-0.990850566154673	-1.65627477943491	-0.312312198492888	-1.15918929547328	0.107832586478343	0.0825363323892865
-0.131460612050469	-0.625283583179851	-0.0409887956696237	0.0434205561858518	0.0175523043204659	-0.186241606914280	0.259019957650670	-0.951975790912361	-0.697101008289069	-0.192311151430008	-0.176086177065941	-0.431021882255649	-1.06685104222343	0.396201152773500	-0.161107312596075	-1.24577915546630	0.0827692406692057	-0.177309676431930	-0.268030616909118	-0.737092637604620	-0.709631887620077	-0.698252231300293	0.839711083647852	-0.613113533153940	-1.12976528372082	-0.306278578028684	-0.857511063670692	-0.407554393163580	-0.770398484608052	-1.01678847122247	-0.440128896042059	0.136099017074730	-0.881459489931691	-0.288884085197212	-0.222550870463568	-1.05010520623207	-0.492458468569937	-0.787319374334014	-0.927835358643857	-1.08121333807277	-0.0681336099300351	-0.985786499558456	-0.405036623844759	-0.535575579455449	-0.907595391350091	-1.40992052726100	-0.540672392081174	-0.297407653703339	-0.00557291478905572	-0.181098309579967
-0.573312506812892	-0.585631257612934	-0.576843995590652	-0.141411561148709	-0.199595093983361	-0.102470224892424	-0.275238510600530	-0.873005590723748	-0.662949091949620	-0.180854680980530	-0.296385781981997	-0.981386249663633	-0.689408801961061	-0.0784546206076903	0.177308779878485	-1.09306462375235	0.213389540097145	-0.166350559003943	0.166215268983130	-0.343693233962762	-0.633440536765234	-0.394666918962702	0.829615601711012	-0.0257366818353507	-1.16775627777630	-0.474474353220934	-0.763980823254386	-0.717436981240257	-0.878860245186248	-0.985734881389306	-0.532004219798174	0.334224484177004	-0.628906603338625	-0.958753793801387	-0.278962897397858	-0.959193835142528	0.0864707510659065	-0.969676039881004	-0.619027460169039	-1.08449470206803	-0.670819533888380	-1.10808765671957	-0.325998733221459	-0.275715287573798	-0.775905556441566	-1.44168444200808	-0.658652618098937	-0.476963478704274	0.0502074690863026	-0.170026981687704
-0.506493100739385	-0.734608568135758	-0.450618571744872	0.0903875793252756	-0.223128549383103	-0.236393613023672	-0.395387558879701	-0.851621701327105	-0.963901362532754	-0.426064467144077	-0.346326003463360	-0.890357991001443	-0.477396529268901	-0.227712623895845	-0.216388722563308	-1.16520757160667	0.274635456526547	0.205390835188931	-0.299625090306334	-0.0759758344527394	-0.807783270900867	-0.359253635455979	0.506877434266865	-0.204023449271476	-1.21001690752695	-0.459310288268669	-0.740231810529890	-0.728738070302514	-0.728600640547516	-1.15960968158953	-0.559340458470180	0.0480009178357991	-0.454314067409992	-1.13001478332720	-0.198413898659135	-0.806912906082839	0.0149500333808153	-1.04558886511819	-0.860748989622741	-1.24853563929402	-0.788584270944971	-0.984064280152062	-0.447852068166402	-0.287799497202591	-0.899028820365853	-1.66027738326604	-0.803291294517135	-0.602013096955048	-0.359753502387091	-0.241377996494317
-0.0334468873720848	0.278362080240939	-0.230061762876759	0.384204465715588	0.339019783267135	0.170712320114984	0.470332370490697	-1.00314976572840	-0.387521316057089	0.00482669284195218	0.0347388693956637	-0.576067797752961	-0.420306333529987	0.459268874888313	0.610485094228675	-0.0650626937451718	0.715275259669277	-0.438776246875526	0.499044693390486	-0.407308981803667	-0.182853070051486	-0.560564363721245	0.294617856505655	0.646491199741236	-1.07501752564163	-0.104329693098826	-0.303129143679180	-0.498532184464648	-0.420905634975491	-0.717355181055028	-0.292304309006837	0.110252341880537	0.0933185536778166	-0.669079398927033	-0.348267538548781	-0.388763077218724	0.00800460011797985	-0.585240250335446	-0.440741288671275	-0.224486701881185	-0.328906068306559	-0.471470547517597	0.102806159278282	-0.232956574157970	-0.778336043157051	-1.09522976183587	-0.485763718434305	-0.835830363577949	-0.321112124584451	0.255711146119431
0.428276055477839	0.916991996848272	0.107679063354815	1.46955657399473	1.14764398083848	-0.0847560324066820	0.123736822924132	-0.470594843137340	0.471205947891627	0.284964378361771	1.13638359963575	0.863627115174646	-0.0145083589826203	0.647765486804172	0.528023672170408	-0.849812944966928	1.34878217660795	0.253322567796215	1.65400136105846	0.160034442629512	0.171657149048772	-0.229309084638649	0.255966859782726	0.509072033136988	-1.09845198640429	-0.172128832200799	-0.407200030219349	-0.131885653461301	0.662892762924553	0.521318383997083	0.601632542584455	0.291871734120245	0.112641703383774	-0.591022120834105	0.505396357097906	-0.519574294776019	0.740785596148280	-0.151708364326136	-0.0170122089200984	-0.340085034169326	-0.00910821330434444	-0.441131304044996	-0.817367029437414	0.471658742579075	-0.493431625489346	-1.17164779381912	1.48596996698416	0.0858066586356100	0.773072043955380	0.340595968963660
6.60845649986202	2.18402792669466	2.59293224881203	5.10676981308220	4.89814694336003	2.43248166390379	2.33570368236996	1.96998239419729	3.02608019663521	3.65990547254058	6.24559113571788	3.73314144071674	3.71568444794924	2.41935326310772	3.68106284928524	-1.15658254191712	4.16822702718547	1.61934100744618	4.94993047706530	2.88808664957529	1.79154152286310	2.21326383805676	4.00520946422644	3.36422732343143	-0.427023618058788	4.01851408586625	1.30310937060070	3.40423565393220	4.99565493915127	3.46719888212208	4.08708432068393	2.99701477747612	5.71294776455164	1.66794632276426	2.48870911856456	2.06445031784711	4.02097941867478	3.20470721909732	1.91119174242778	2.00570916586026	3.18993394653849	3.21672462145792	1.70445504946420	1.86186555828211	2.90286904368091	1.19070825836374	4.54217494735581	3.65714739044561	3.04789983427271	4.05271669993061
0.749847776061289	0.648948596814160	0.506933012721904	0.0813996732220098	0.564852925253247	0.975564568032381	0.308018513403939	-0.916603582482487	-0.459029254048727	0.646060251135623	-0.220672181807599	-0.648970355854182	-0.238797152230346	0.0312195216615529	0.995480099898449	-0.778996838339750	1.12818365306544	-0.219416216942885	0.0893411356980122	0.146521873378294	-0.0803463329209593	0.286287300363822	0.902231201590936	0.554230613333563	-1.04872902457670	-0.570557782154849	-0.589538726379803	-0.189479803856537	0.233240451129185	-0.749236678888915	-0.144595107061842	1.20608186136002	0.727007897256014	-1.12328595356674	0.379974454787878	-0.174105581481138	0.0699592175418960	-0.521192682411212	-0.564536823635409	-0.653961552937308	-0.402641201834141	0.583202366550399	-0.335153593175301	-0.182727117101375	-0.773094993861204	-1.42250660670959	-0.167285561904852	-1.06654992768601	0.464449438335932	0.423443963701686
0.522329154597327	0.682567241324751	0.145824376018660	1.58131614304247	2.28910565514049	0.157238336735394	1.96692994685748	0.669190506088575	0.806877627481019	0.525063571519990	0.643289677838986	0.124401373301974	1.09424746388560	1.89989142477778	2.30879551067117	-0.828139251572717	2.96472546749686	-0.526393208151198	2.29464251668927	0.411151246663574	-0.432361308565914	0.715886413413910	0.576812283520706	0.726191710387329	-0.783247229955059	1.80363017005920	-0.0304983188113369	0.461836614068398	-0.0490045538165525	0.0672474518370437	0.821499800727538	1.16663157279787	2.91803649686373	0.389533998589789	2.08846967467332	-0.674963140071914	0.507223436382903	-0.522104137785827	-0.478875468591126	-0.311493395358758	0.240767080861111	0.563434485805789	-0.216473001465443	1.33671516073599	-0.194350161610772	-1.04137573355065	0.281000091749818	-0.900646451326129	0.811204167407695	0.790846920050913
-0.133278777722633	-0.371840564331554	-0.552230896124820	-0.203888382040568	0.200035519766850	-0.0590406031592455	0.0283275938292421	-0.853533689413252	-0.307096039480126	0.258984179361425	-0.890421798359389	-0.284947881090651	-0.697336713789423	0.539150745651505	-0.121578764538882	-0.781500968302548	1.29766500788503	0.521972660124621	-0.104908892871130	-0.623151814485454	-0.242524025389676	0.00173166825878185	0.866162375461291	-0.106998822674126	-1.13714084164067	-0.505727280771475	-0.760935523510325	-0.786598935906353	-0.723449555830362	-0.677833662442106	0.0675621726228006	0.778761616099343	-0.595505567692080	-0.975611075952811	-0.207021025801459	-0.817304274448992	0.538077439938316	-0.781396212043423	-0.375488340952648	-0.752749407233883	-0.396988904396319	-0.896681824539013	-0.0164534037355678	-0.482269861470789	-0.845707550866712	-1.70399212378524	-0.519730208223984	0.166940211746325	-0.0342328956997341	-0.168537458946878
-0.271969527110998	0.569846931182408	0.747323750147863	2.09793113379408	1.28685536269082	-0.252091212770810	2.06038843735651	-1.12454316666707	1.73064613002355	-0.111629172761025	0.173211983572835	0.741131019385260	0.0775592725411368	0.401723431018088	0.406209661069959	-1.01278532376818	0.0552223404400333	1.44685520081791	0.360168933130731	-0.371748733212246	0.168237225088010	0.967648790044850	0.161056592670244	0.398678684374580	-0.279666931093096	-0.0533273815122594	0.973167252818087	-0.173874083689767	0.277217033582409	-0.675666746905451	0.644780623120442	0.406105630147177	-0.488932530068405	0.182725512997492	-0.0292830518864813	0.120552840766680	0.947922680333519	-0.815327436081175	0.574105222645600	-0.271569990370935	-0.169977292025512	-0.842769610126143	0.299839945079843	0.494463984046645	0.977753340960556	-1.39493572387869	-0.254285875329003	0.553987296192794	0.279836077545906	-0.199920744728530
-0.310716056190430	-0.405919165467793	0.259475104310712	2.20182608406498	3.74606773601810	-0.638077672411535	2.64921901535657	-0.277544135971828	4.80013947338077	0.861816324871533	0.467798001331559	2.88420158889955	-0.0319168340779250	-0.0585557084844613	0.892128216087533	-0.346117695711084	0.394035462726716	4.89158658598096	2.26850544588715	0.334836368754867	0.507641216722022	0.272008680543969	1.29615360192679	0.135529702853324	-0.152193548629997	1.29733714322126	1.35200841251381	-0.144614357286213	0.808256513225654	0.201906238521220	1.06088351251281	0.164727641720554	0.243282324897443	1.81864498126315	1.11913888526836	0.619226810435928	1.50000931744125	1.05653904527922	0.904149114215490	-0.702838333090205	2.19067271347684	0.512584266383037	0.314371640199428	0.689507704264520	1.90170080584020	-0.879173620498361	0.924863967553423	1.31979024817336	0.638139590143391	0.201955991034311
2.33761350521971	1.88216842537883	3.44008992708783	2.82205653858871	3.66128539688094	0.997370601190664	4.50144748959286	-0.0861550075670923	8.23910314821543	6.01822157213615	3.16402281851282	4.59679397196046	1.11043552242074	1.28910224125200	4.30587727533407	0.489608327368982	1.08478851488350	3.81367430287003	3.92278099063476	2.98069604087950	4.08451915328873	2.82312090573194	3.01918990978473	1.32508318947178	0.0800528141097033	0.593815566021581	2.81866519540719	1.96372946923738	2.21353280894766	1.40213507077166	3.58488039934341	1.44237781089749	3.28633715651377	1.00476364848298	2.50795936315402	1.98144323511415	3.39065034077492	3.99635253326927	2.57548939590158	1.63702009314744	2.24588665844493	2.36082691278163	1.87416372633657	0.725075977047197	4.00537529582753	0.343207883780732	3.87710760334751	4.22589066903565	1.13539244445535	3.04237213041118
1.34338872567987	0.487013513683042	-0.182494224680291	2.27163820034397	1.92878647347095	0.890131198395090	3.26538475021602	0.385140676794333	1.27176484305283	1.32800432161669	0.0452681627420994	0.958518851586300	-0.102169566659800	0.301936801971285	2.45773093409426	-1.11179107339875	2.14793073113161	2.88000663421024	2.54756586136421	0.512020584038197	-0.340756369411562	1.02164243521424	0.290749561461402	1.22959078661755	-0.0899720215845929	-0.221265903723328	-0.310064439292511	-0.490642139363466	0.301929766966944	-0.0727780595318922	1.40434001541480	1.31810828038488	4.25644210978189	0.566578179573049	1.46568645221490	-0.0723557297922441	0.846116305988688	-0.265491496923296	-0.249127626967718	-0.430670308444479	1.62959752542414	-0.197992898281566	1.26022320017277	3.22374525807303	0.591174065948167	-1.17614772451415	-0.204174848448443	-0.137906247883062	2.39470102782883	1.28094626472248
0.222951725437544	1.53142312092818	1.92453937069995	1.82095102136509	0.674462674209035	-0.519564131474375	0.258415532601093	-0.907458022755857	2.03827122783043	0.208493356009482	0.763015123122587	2.06348818066960	0.0945262434915525	0.698815516929303	0.366694379085938	-1.12897977259291	0.808524295272598	2.03080514826663	0.532357872735612	-0.0978638409797812	0.00138477728980994	1.36652053618864	0.722001783769987	-0.0206515299390867	-1.12115495178285	-0.637697483702520	0.813377671374015	-0.235656765314440	-0.0767051518059821	-0.794601405992562	1.10167437124317	1.91316574705561	-0.435585056593387	0.513404856826791	0.430993429397371	0.0524990984989371	1.69711139656595	-0.124093033035741	0.169723569917390	-0.731298469432626	0.385010357357343	-0.0478219775732393	0.984523419107752	0.841148924705210	0.592129993033471	-1.22412551572651	0.0509011420974296	1.11532641231129	1.39553565794782	0.0312022696503523
0.529460688821094	0.378531707727349	-0.346082864655503	3.74243418786766	1.38129237677683	0.764158423540188	5.16617760792851	0.206445420653467	2.21369818260120	0.250423194983414	-0.577312711726751	1.86239568289047	0.204870501894604	-0.640318049608687	1.51544692201883	-0.776158149389471	3.06561749927461	4.71346867204371	1.90026728546233	-0.0987490288168158	1.18224166210519	-0.396184728794205	-0.156020303889318	2.10158161665265	0.136282929516475	0.625111474805082	-0.124472584611334	0.377930241392954	1.55236146732647	0.406580550057221	1.10224150162090	0.512535291268758	1.38560330188005	-0.807187221337848	2.11330187929373	-0.989018172327760	0.769891624538845	-1.07135934562498	-0.709811245859414	-0.842309215139559	0.900520085137936	0.650558734885733	1.75157036243807	2.20260818871835	0.140731247981513	-1.39798380226749	-0.0159497322005141	-0.892536803823244	0.981974025629817	0.143610762184608
0.353814429744163	0.00780945583032029	0.191470969109696	1.97734161933391	0.0308563605391136	-0.195697039930592	0.732773791210788	-0.560529285495299	2.69189934240668	-0.0134666420462849	-0.0351517255588443	-0.692603455913788	-0.0757634620369052	0.0905628516716985	0.627609953715392	-0.887279452782625	-0.143944199578249	1.36183542093324	0.823364091662433	-0.578215926256946	0.380742759348678	-0.317252390025434	-0.177412157358965	1.01608965935644	-0.625990289752152	0.190324598522791	-0.223288307176871	-0.400513337445842	0.830783598441091	0.0389592591285091	0.683958223632478	0.400957453599118	0.358179505375476	0.106804444704500	0.691315607501529	-0.147449115342363	0.481309227067794	-0.281160789092796	-0.337847898745442	-0.606211376692305	0.373605360767938	0.545667690007669	-0.597494277819269	0.379038718842349	0.430391700476056	-1.01887813843855	-0.253454480659227	0.386125615058801	0.615424769622494	-0.341284557757302
0.723561914513010	1.52775111150223	2.18300841035778	1.40236833186327	2.15207026728106	-0.335501597169102	-0.451147607243025	-1.07344135169707	3.89615468906181	0.357843121674267	-0.688496047046557	0.894435425067726	-0.0858655988715133	0.865440172754067	1.14712520006720	-0.520851027005895	0.672075782861461	2.24322413878138	-0.0163325192311133	-0.176034087554533	-0.0718536019346766	0.00112913590741911	0.722756231626592	0.571422433922325	-0.998157506608810	0.220032609955123	0.211688961050012	-0.729993615887440	0.0536072779791504	-0.0547398039535625	3.18877328202374	2.56409671063295	-0.268345599018143	-0.123084526394719	0.0374769687271050	-0.542681321969859	0.997322628405283	-0.734977782515373	-0.227196877406151	-0.241026816942623	0.897583977198470	0.0930532857932227	-0.664017167153762	1.08197297427179	0.179476606666309	-1.29441913908156	1.13703284693313	0.471976717079612	1.13703087816305	0.351788398029337
0.716314718711922	-0.359160710519356	-0.852719018295341	0.852608814344720	0.500863095934248	1.79671566190310	1.32006749522776	0.0243535711090564	1.14891351960203	0.951557601062934	-0.455996632400485	-0.510480787914884	-0.793130539385837	-0.0415173631741972	1.60535785134820	-1.23966901713565	3.40835314118365	1.41924563582508	0.749773462193772	-0.0796218142868178	-0.173414263664918	0.194521127975432	0.187689028516262	0.227692238129814	-0.830401010017253	0.369135859448905	-1.24348445727438	-0.556586608093581	-0.604830316834117	-0.617864524618616	-0.105134981220307	1.38373645293408	1.94850910845474	0.610937013900180	0.958412621087375	-0.483093054027084	-0.0902517739557779	-0.502464808123365	-0.485829546372065	-0.319392672070840	-0.140699622266657	-0.156573835726993	0.915214093850979	0.880593954642054	-0.642916328213071	-0.966215067352447	0.0349859596438451	-0.679876354289253	-0.116765143945540	1.35981935235755
0.0233331628864709	-0.154011007225592	-0.215592308439164	0.479944403876291	0.375151063888716	0.268697651413747	0.533977345595285	-0.497126444089635	2.01088302297947	-0.264420298981921	-0.872264479957568	-0.318293212390809	-0.961421766124034	-0.471783583475920	0.411883424925322	-0.894623520916973	2.07707636813010	0.891735814780565	1.34612541060544	-0.0850197596465549	-0.900988759534154	-0.317113143391350	-0.125977296182672	0.207110950867199	-1.00147479073828	0.273094299891999	-0.573917399413771	-0.882787425220981	-0.374608344704174	-0.966039250589131	-0.212474793374738	0.625995766460000	1.37691069296510	-1.27259537966342	1.11752699078346	-0.514799351542721	-0.111558241437626	-0.606423333240211	-0.515193154081985	-0.429745271336381	-0.721316744749293	0.136444267317729	0.267069826824176	-0.163902358538756	-1.00251393968068	-1.49631415887917	-0.0690257333851670	-0.813656728191688	0.0598843543647236	0.567834887591603
-0.415682175591434	-0.611974840012136	-0.635640579851679	0.742851128113441	1.96175138655127	-0.382372253941593	0.911875034009308	-0.762227850092490	-0.0158551968655703	-0.330644905749862	-1.08730303000590	-0.202857011382709	-0.353330076884068	-0.0106751257368346	0.952989193613061	-1.07985272031567	0.309550031302551	0.125422754031267	-0.475708464864180	-0.592088298538154	0.242623954284155	-0.0200281430305624	1.23400049899252	0.725559486759207	-0.441986271135013	-0.379291408293920	0.0522931085374644	-0.736704916012312	-0.643235945793133	-0.651829085569628	0.330101065784566	0.250238123519903	1.18267586878518	-0.256578204425842	0.499422246373812	-0.725739318576017	1.00797233377663	0.429815620092307	-0.889075385063567	-0.0666178633897890	-0.836652941746561	-0.791134807269925	-0.110149236164511	-0.402543518994382	0.00720988573236570	-1.05975107996994	-0.167649427387008	-0.728456094661708	0.771054807512362	0.417210869235222
-0.553545401950713	-0.300433510642439	-0.263834323253971	1.28392906843203	2.60295141737294	-0.411381554307976	1.67538240524748	-1.04784878722339	0.826265806401793	1.03857111115416	-0.449079217465307	0.306169524696543	-0.223158200096629	-0.398973196669169	0.722106626968383	-1.09672253284198	1.16817194191649	1.74043240234083	0.372947872689323	0.0585335920836057	0.311352806512703	0.324062242169384	2.27001474596906	1.34989021000997	-0.560626257657080	-0.451222693644295	-0.290809791633437	-0.523934544772439	-0.341431040316420	-0.408373592579029	1.20006233497707	0.296418225216622	2.02367950367288	-0.229483001591758	1.75914790067209	-0.671225618873969	0.771034201641948	0.918771101326045	-0.809247407548885	0.146778739492365	-0.442381153338687	-0.761422976954381	0.820227970204414	-0.208033140169416	0.452118136997860	-0.983093090675893	0.00373818741504635	-0.583515284444251	0.410283399672487	0.257181698076767
-0.243146551956419	0.177010182062310	0.284873016310148	1.36467883088801	2.87557177060801	0.347049504265040	0.981276796448764	-1.32686239449690	0.926971895554225	1.84197145966271	-0.652939715776853	0.491354226601114	-0.178137341937798	-0.341763063912195	0.935964109068630	-0.818082512705836	0.998185725770155	1.03035286544729	0.912162448172104	0.864553985083847	1.29773673556202	1.46919787166896	2.31954320443337	0.659397635232418	-0.993532637297270	-0.492691004262015	0.147131415713684	0.000850022944230369	0.486247092469432	0.0921720994371380	1.02390476381863	1.43432305025282	0.849537904035839	-0.738524398220485	0.391664518164020	-0.482700506041691	0.189242171262805	0.804392126910282	-1.00234316694689	0.0606600821238087	-0.249617381396004	-0.323128450250170	0.396533808700819	0.815437127194100	0.214912234892010	-1.26651790749947	-0.139418227033922	-0.163133827531488	1.09184883270394	0.388561369055611
-0.375052024099902	0.763362466226303	-0.418084092268726	1.75364823143933	1.51528279457905	0.328087987009906	1.45398131801757	-0.814785189099623	0.309279033008113	2.57658008946858	-0.233199525945307	-0.786933152159775	-0.446693869289759	-0.256392533106647	1.17421676623672	-0.366790276345828	0.516867586751956	0.780715213755613	-0.0303565860679817	0.124581077276544	1.36322165544704	0.440466488845019	1.43392642951649	0.678476530357246	-1.13762746195885	0.259038781645166	0.0681047817038808	0.0703581484871109	0.481024016730172	0.215103347497433	0.794461469696485	0.426439439030847	1.17448558599482	-0.952358300887223	1.11756861851858	-0.189318599939229	0.257939128405214	1.16638743216658	-0.599113023320756	0.766789416093110	-0.161410321221728	-0.268088230855067	1.21614732599784	0.892531432835435	0.136003267117324	-1.28954784237059	-0.348545838225436	-0.607964560505016	1.08147677376426	0.690519036937247
1.03645975969850	0.164177788247970	0.130768499329775	1.32010954856093	5.32341698829455	0.179572143319229	4.26345658230174	0.0153159939982635	1.33560400965134	3.09213474867652	0.816870434267486	0.886598121901566	0.412239356693718	1.05198652277105	2.64064793465048	-0.213589605512442	0.546217800254373	2.88278629089138	3.23055193360881	0.711624441942880	0.783104358447730	0.0391269336399168	2.45408138486930	1.47473383981565	-0.674858911261203	1.57790986450326	-0.192636950148846	0.488653098830595	0.673441433492402	0.534968204575614	0.449185566470983	1.07209141373561	2.96246002500080	1.84103041890539	2.11818435022808	0.226642551402448	2.40310471970368	1.73711157196110	0.735766506470887	-0.514142281227513	0.649450527541989	0.973176055671808	0.166247037625074	1.04924269517798	0.382358594406495	-0.769486165021719	3.25648878049429	0.991158052571137	0.385748271841734	2.45227267059269
0.699463336805193	-0.149517944480092	1.50261591645276	1.82864425302046	5.66080534756561	0.267378605791082	4.21371637212753	0.159471957689873	5.02096792399501	3.67719538319681	0.495272715936192	1.75374431449544	0.188740076765655	0.712152523699561	2.50049911863046	-0.878818870371106	1.22459586934245	3.84654381419229	4.14190439282210	0.957466200015039	0.772522781872009	0.520919305962756	3.32564521040993	2.30187336816051	-0.519602408003954	1.42629384836322	0.244878572588491	1.23498718109698	1.20821688256873	0.675552544885741	2.42338360688393	2.33241889198185	7.20469058440337	0.517969875085770	2.89027524761400	0.589929258658211	2.99578348289264	1.83026432080758	1.56390161808606	-0.114873657320548	0.0110779480118896	0.831848548127965	0.832354411088606	0.569249096331608	2.45600194989975	-0.208469092837609	1.94421447536617	2.00190651602966	0.845621321809547	4.01420668887988
0.911482939943569	0.240881507850266	0.651158550574486	3.02608649973221	4.27226480806073	0.156437071576950	2.49378671255722	-0.517192589456935	2.54970031670948	3.04510400537115	0.675664134975782	2.00456245610911	0.558784066395186	0.760911362141168	4.61464094295030	-0.388125209361835	1.75035339918654	2.43167429985453	0.931556773370649	1.77922437917588	0.392782140411411	0.298178704346020	0.956082319179756	1.37640699640973	-0.739362488983090	0.162846923433862	0.221388563445705	0.898489788344319	0.714654475884216	1.39551322622639	1.20377008756275	1.62708441165263	4.91857558504236	-0.604162532896747	1.55967543248619	0.270468839868890	1.29817684640403	1.64336323756468	0.420745213361416	0.216717152245315	1.10031644506519	0.962403295360868	0.776666461094639	1.65663186028158	0.601475867912425	-0.0789003893259101	2.36986660221338	1.45979415235390	2.05327333465459	2.14127543019476
0.733346225642123	1.12343155666331	0.998615547261219	1.46955050644249	4.37153817546346	0.881291127527403	3.80357948128622	0.157890942314768	2.89741419492684	4.59677351861286	0.964018982557561	1.78048624959263	0.398092454905276	0.549504265360704	3.72946748021184	-0.772739408712598	2.04399563229363	3.48324292727443	1.34565418510887	1.51102532044608	3.11182873938255	1.51641188649169	2.68034091721493	2.11657260081045	-0.377084909864077	0.402558734164015	1.17233250365843	1.38524492709292	1.87164562164446	1.63545061163112	4.20512392761246	0.857832148816760	2.67405659909152	-0.261256401059269	1.76088100846374	0.518238623573891	2.39510267410982	2.24253903560652	0.967792442023115	-0.222026538800035	0.717062138640639	0.119646219367062	-0.388535062558184	1.57534635906340	0.645922015423273	-0.253556882481636	4.33583273930366	2.10398964007910	3.76837389085977	2.65293919924679
-0.354592208624085	-0.179170781573348	-0.0196685043385370	0.619099399926225	1.97986296630474	0.406202173172682	0.494058246123123	-0.471868839054815	1.58226665815828	2.23393412339371	0.297008740994075	0.132230431390479	-0.989851725694532	-0.570161346354636	1.78002910370850	-1.28171780217162	0.800254357536104	0.762991140520853	0.858683986914466	0.0799580220006393	0.314994116267470	0.0625551261823794	0.785271976827720	0.898577649573981	-1.16531702775940	-0.479000300997678	0.142300317799960	-0.392795422999068	0.0601993565658179	-0.334268645432179	0.213227534834817	-0.177729749036078	0.918502199114638	-1.41150597982432	0.640082111635693	-0.623344596375389	0.750285855961538	0.0246852279929721	-0.618322216400486	-0.185945823346253	-0.446274051690618	-0.261619139995520	-0.00742031916095673	0.271023825791113	-0.347767920809877	-0.938732858370371	0.712308119970833	-0.317648122414285	1.00769751192347	0.651425846873537
0.0178210893913170	-0.295525251726501	0.193943648791919	-0.716548397780304	-0.354456482777668	-0.0340974291547412	0.820365179578475	-1.54342193265149	-1.13841779399875	1.28059688764423	3.84801528558295	-0.567133932113683	-0.760224919582013	0.215160866859017	5.02433695815573	-1.18940107372004	0.849454503498324	-0.943331037389498	-0.0810849448781635	-0.103193987230744	0.371230344212501	0.757325579284432	0.521398579912705	-0.250141124845250	-0.893409016479835	-0.423599545780695	-0.889537605269340	-0.367236749929226	0.745648727391689	1.86270060692849	0.0134661159008818	1.13702473125345	0.0222039339939319	-1.50247213250985	1.12644269736201	-0.385881924501049	0.337940271126331	-0.0326453583630681	-0.745661241299733	-0.700418351367909	-0.999796710196591	-0.111338041454813	-0.973380368727497	-0.334021669923614	-0.950980879778631	-0.945867818102430	0.472032959710230	-0.910350494258717	1.22011515184679	0.576143376923160
-0.360719352680126	-0.525448503181687	-0.862284361881599	0.0124449777928050	-0.766738562899622	-0.518449605932983	-0.215263575646361	-1.18033483116531	-1.35874130234931	0.677298324202219	0.636223839880423	-1.29761716507430	-1.30470310737553	-0.596005870709554	0.838905332776947	-1.07634561421192	-0.00901245075780364	-0.805234904013952	-0.640553197080245	-0.263546883833928	-1.23483935384623	-0.984772273122268	-0.943725133222429	-0.650220100770204	-1.56139792404390	-0.742241379194745	-1.29416685951940	-1.27915270263454	-0.617036921473982	-0.969250622028192	-0.788671192017421	0.509799015261027	-0.507657641380790	-1.58339138790429	-0.609264163954547	-1.25295380373287	-1.10577682554363	-1.38821118826102	-1.15502174510304	-1.17184554969672	-1.55335090390056	-0.973161994216603	-1.05904972268999	-0.617762609555021	-1.31672978784944	-1.69352491209017	-0.823394213678857	-1.28835316463594	-0.125033221080584	-0.0773494491250936
2.02847875502471	0.570623950394007	0.404656400045573	0.786793773924086	0.315935892470356	0.260345718320947	0.208235872222233	-0.840311447280007	-0.469386849099345	0.803319169965092	1.51461226586281	1.22032585472538	0.0906474716335540	1.19833102738430	3.59970306351627	-0.325226595750908	1.01980546077459	-0.661232942622772	1.04986752770458	0.789747387995204	0.649147991016785	0.213706968510399	1.14158065222776	0.210074897063889	-1.11882424544335	0.348661604977976	-0.377566497813872	0.609034687414175	0.840149664965280	0.412342983879632	-0.218574937733133	1.50753774067470	2.09636862081399	-0.641211599284837	0.701958394756359	-0.626949376978794	-0.0679149390927084	0.164759822392082	-0.104107459141486	-0.225105643261388	0.486875479396848	0.418222597936538	-0.749284114874855	0.398359742611492	-1.06544960534224	-0.954421016108523	0.0665295300990365	0.677866367268525	0.908683959493503	1.19323841311653
0.133754909451281	0.212730854581738	0.524319183345552	0.194899091140252	0.277994469799223	-0.400996666202862	0.140626179158024	-0.842515357497483	-0.317716905529002	0.245415428893084	-0.875752224130095	0.0115221760853884	-0.834224825516174	-0.0481883002270332	0.368544935259073	-1.16153753182745	-0.0843426412369975	-0.168260005917175	0.144895966507250	0.157137309766541	-0.620240060598276	-0.329131026697970	0.283208782868900	-0.129771933384430	-0.864230696317947	-0.223607068553612	-0.799076870233436	-0.640659135612337	-0.743995792856928	-0.672845784973222	-0.395002227359100	1.53363775373975	-0.494348091497532	-0.543130134889330	0.222598487143741	-0.966730666464759	0.220180815124874	-0.262481496923405	-0.594354383727708	-0.876444417909996	-0.203686205781333	-1.01629654773525	0.0240701218602763	-0.328782172771723	-0.919015573247579	-1.58565361649061	-0.117173120112961	0.00954545814362265	0.533253322691889	-0.211066155721732
0.378959019384072	0.0969487806976249	1.99223805147655	0.930680469008344	0.680483859514549	-0.216300621618829	0.189549724550292	-0.976905953722335	0.591373288294098	0.338964479782807	-0.300544354798606	0.901414309098881	-0.644853321653628	0.0230000530552942	-0.235943025999742	-1.10197354034872	-0.00837932955754671	0.942616664531594	-0.344544674199583	-0.0979736521003026	-0.0522114234947712	0.209385041040495	0.214344142369518	-0.168824883203095	-1.01319326960795	0.132407066712129	0.660930441519187	-0.486025505968103	-0.680566315559076	-0.619427580969134	-0.0418922695644265	0.692724072563342	-0.463352469938379	-0.342089509115481	-0.302225234077110	0.152331292821014	-0.0140359259400390	-0.648652067399265	0.382569363500460	-0.605009105545423	-0.336159830044303	-0.957955737813984	-0.0214019141430549	-0.192235057076588	-0.651086897413611	-1.58207637737572	0.0200840955660020	1.10149609115186	0.650221591413659	0.233302523239976
-0.405496354150304	-0.971515961915698	-0.359420755982277	0.180468725255117	-0.249920308895188	-0.160796770328936	0.822363178939103	-0.901513660299237	0.478837438007618	0.0395861337170122	-0.166306459312452	-0.0690365644006149	-0.746744383786845	-0.933811648915207	-0.102007337983768	-1.27702443678395	0.744524877866422	-0.327933029096349	1.08952683444425	-0.483564116007064	-0.337954790071267	-0.715351225596278	-0.351299837555034	0.385020021263650	-0.968033251627941	-0.355552972464421	-0.772248339580599	-0.794992002204001	-0.187640805488394	-0.946923902763897	0.0466016762975123	-0.694826801859773	0.573576347315358	-1.19833348717025	-0.259609755887064	-0.00959344504254847	-0.682511191235364	-0.967817980370344	-0.885424987627880	-0.827802897693699	-0.705169180200551	-0.567196129136491	0.257054016134579	-0.372490867663047	-0.698433243913046	-0.841091057484008	0.695262210944162	-0.513332032513088	0.750802521884548	0.590134907149277
-0.249208264403406	-0.290196290528540	0.0711778998658266	0.648053156714369	0.805825445103808	-0.300189114879772	-0.162390593197842	-0.893151513232342	-0.135478817310341	0.199868606984969	-0.334317503026806	-0.288066140446203	-0.877677085830642	-0.463539059427238	1.08751507163696	-1.17421354337887	0.152141766478155	0.499926479981350	-0.0348425286389847	-0.735817329763466	-0.547614400214812	0.0532784286776178	0.642724367120373	0.282024832782952	-0.467906167643061	-0.0799791417906225	-0.135449913794341	-0.295620674145266	-0.242538837414909	-1.27167742456752	-0.183673743390823	0.208735798292266	-0.576203287043692	-0.441136540114112	0.475097261118281	-0.214175429096671	0.0885416310597659	-0.185977061838726	-0.613959909178338	-0.683425318981581	-0.385143677676138	-0.824336917655163	0.0469621171559330	0.110243331787860	-0.203217709848964	-1.45446793020902	-0.801183418831533	-0.0316514873414359	0.136189631044272	0.305913572455719
1.08727810576993	0.156957961130961	-0.0921875859605376	0.377223166592412	0.166061371486853	0.777809149399131	0.571709844483711	-0.802683921619784	0.337235653683026	0.257762284580957	-0.419883595630690	-0.0745841318632768	-0.536502352063434	-0.274546013038648	0.464957327436457	-0.949725637975685	1.82598035395421	-0.408477322025996	0.429893262482813	-0.338384020109935	-0.433139110736395	0.120093069013345	0.279208026749967	-0.209432224256643	-0.825796133578462	-0.0752390858138369	-0.652865921649471	-0.0745571072716829	0.448161097628526	-0.548992310040880	-0.152522564986346	0.754348590681003	0.236227840095404	-0.910462483662842	-0.0683589223335998	-0.312598765487475	0.314349656063595	-0.596440941601264	-0.514145421150416	-0.525482338226631	-0.539519343850761	0.218783713834261	-0.311583334285312	-0.458000147350090	-0.688527895440748	-1.22038111514299	-0.477008407098856	-0.699182449129543	0.271636357422068	0.387743582403284
1.15244782025859	0.339600261602700	1.92862263218521	2.75129510766347	1.90059036871903	0.163855837981804	2.00673475606765	-0.509140225202227	4.65624831305522	0.959721969759229	0.0205576863666980	2.47014911414874	1.11129354931811	0.766326295914264	1.18778055990307	-0.137063518758815	1.47811162249305	2.76506867466588	2.09553688900182	0.812339574042944	1.48814940405013	1.00646056022198	1.11241071791438	1.24321892747405	-0.318140641192254	0.260348690304477	0.432126695911312	0.929231391050462	1.25688864450867	3.06547672437959	1.97864286060301	1.16760352248719	2.39941233252812	0.485498124819542	1.09576508486429	2.48347978825254	1.53631716957005	2.46263138002261	1.32022716424996	0.818238956674340	0.903299612926554	0.921053319499623	1.46994684437346	1.06490094606031	2.29197221065380	-0.827364831693624	2.33798980668193	1.68391294394839	2.02615132855759	1.03880800451914
-0.254407717934530	-0.175530293697949	-0.372034502084125	0.425335591287078	0.182197003115457	0.0131934610848194	-0.163202146633129	-0.970215167094905	-0.299566035291455	-0.585211350294489	-0.576002701469805	-0.666876409153795	-0.438081469685136	-0.0312728102131425	-0.0655031442568844	-0.887769434162840	-0.0665965733780911	0.206561063276006	-0.277731110495502	-0.419610434469204	-0.556273817599691	-0.105093733591756	0.448027027419177	0.126587861389076	-1.00023136079759	-0.201722568155871	-0.600637186479438	-0.642061828942882	-0.757429185327997	-0.810035722420833	-0.423529574832942	0.823443882072074	-0.526940352732634	-0.739185391922939	-0.294701362139672	-0.908040401118820	0.0625418598564765	-0.901083349964333	-0.462247993969935	-0.859641511722210	-0.657836587291294	-0.944762544516739	-0.437474410931714	-0.0748832269581713	-0.729949926377443	-1.43969361488442	-0.0871881579526618	0.0211019403438030	0.115259689954730	-0.0702269666945245
-0.417886080501571	-0.840391418644639	-0.835696685100771	0.150123446832501	-0.0639681111622675	-0.0812183186256211	-0.437392668053110	-0.993226079072681	-0.526880342270352	-0.365431905867747	-0.676178301355449	-0.856227359492718	-0.459923882631096	-0.262332344267260	-0.206203620772086	-0.974757189285397	-0.122603582402067	0.0924105158504848	-0.204159163997754	-0.545282835855497	-0.806722862432374	-0.193278639668982	0.385976024168084	-0.0771741558020448	-1.27124030403200	-0.469907479541479	-0.774713407843545	-0.787956962671044	-0.703318003068743	-1.16675594735968	-0.368141238789449	0.263336520158937	-0.598705587491000	-0.986314337682999	-0.318043904369893	-0.865795408305533	-0.0684900464011060	-0.901158107121030	-0.677264731360036	-1.11504662237027	-0.723677070590105	-0.945331521343017	-0.215897203192041	-0.162329697926313	-0.857762038132902	-1.64000112059656	-0.510966623757802	-0.537014844143339	-0.307685561521515	-0.439121592145168
-0.0418188271114427	-0.751439899657769	-0.367114243906312	0.194586377665961	0.498269543373171	-0.115517916982824	0.682651222004975	-1.04912774284926	-0.729226772108545	-0.354826077532381	-0.779846212252548	-0.649536087874428	-0.814907252528366	-0.538379076893367	-0.158788520980126	-0.944052587578336	0.121141775209812	0.242999526303163	-0.366416591907244	-0.551719638127621	0.179736467130553	0.435157396239617	0.503266180226142	0.104526825908894	-0.673813821953148	-0.285535010406663	-0.435564047112470	-0.538263062314813	-0.898744306553305	-1.03906332590545	0.111667638877787	0.314025768492293	0.115598207206256	-0.233454885122578	-0.0483319552380639	-0.540577902964308	0.157598220323209	-0.555017537264213	-0.889984809938699	-0.843982564314804	-0.687182190232418	-0.740961162633567	-0.0435507043586132	-0.536877162416098	0.00506675895320215	-1.58857522228395	-0.241701110647310	-0.819321155047559	-0.0520270005375514	-0.0392813023601150
-0.602230392559722	-0.130746925948158	-0.639184972137110	0.282211412288958	1.31353132010746	0.294515797891174	0.420943871613020	-0.341381187722077	-0.122455172015204	1.94598459527704	-0.557462458804759	-0.742853336938068	-0.833998715684910	-0.615217427703392	0.860952230421919	-1.14612053564760	0.156582872774819	1.24805229288522	0.169716339046964	0.129384109981116	0.246895428419476	0.625567637062369	0.915482225171381	0.0556318468902281	-1.11639773986402	0.212387992641333	-0.580737884756450	-0.444387744017664	0.118057785848280	-0.172721976374757	0.244650817734837	-0.0590119106731576	0.694231214832805	-1.39464555951911	0.318123410339200	-0.848613874019158	0.0511486475817129	0.289259458783210	-0.738649040826482	-0.114550244756095	-0.644863173938881	-0.494737037821520	0.0694949029590224	-0.262393911928106	-0.895392044595058	-1.06064760289328	0.167530726512856	-0.133419990157209	0.118954386486219	0.00154579285976213
-0.587686014795169	-0.599414687420504	-0.506764765483975	0.559848404727142	1.08424624332391	-0.0721674252746649	1.13699517442928	-0.0954073344025395	0.160138871602727	0.437755501802632	-0.859676554818625	-0.548628708282930	-0.965236735489147	-0.825838363507026	0.680976333575027	-1.35400677172321	0.212162037481094	-0.0908884294647788	0.139742713362979	-0.920852316691614	-0.709776970052594	-0.160545888618795	0.0691897463774166	0.215733250933814	-1.13136414472352	-0.287844798880023	-0.733625907209428	-0.929449641557719	-0.410801817483502	-0.618021485886958	-0.602832866530354	-0.181296609712546	0.416572241670651	-1.50172169270518	-0.469595559640749	-0.916410325585703	-0.311846270731659	-0.799163124603004	-0.619873471377057	-0.460313562378802	-0.434066182577212	-0.925404981487015	0.716848474772291	-0.420099014964627	-0.521585813951175	-1.04304525158526	-0.390251968307219	-0.377269021962864	0.530531021918926	-0.170656756784411
0.979410563154124	0.566320951422633	0.272121065076332	3.71206002463110	2.95454838831733	0.616727166943781	1.60080925807167	-0.473829636495668	2.10214031922863	9.29048957721139	1.03027262552498	2.18977900508598	0.00320928049350103	-0.178503879187372	3.07206236288936	-0.916170749929450	3.06065131795523	1.93318675678937	2.46154300165593	1.49928702195037	0.262816066312193	-0.165158344885558	0.754785956523004	0.160747984549111	-1.17076686107803	-0.0394622171661908	0.0798278921114752	1.24076810543608	0.313592471262763	0.445392860572014	0.693399272243450	0.525995076758068	3.14160693519348	-1.18309623161088	2.34816042942027	0.567427622102160	1.88352196693653	0.708739547551140	-0.393704530887054	0.542715022727936	0.173959667099393	2.20928828168933	1.14619802511237	2.04152819322967	-0.311674004613740	-0.834529875192807	2.23893556465222	0.724975632892792	1.81034324589969	2.79076707544218
2.05854431494202	0.465028779637279	0.0111821621642359	1.70901836836374	1.46446545172107	-0.319303181235345	4.23909978889934	-0.255411859162779	1.74191529007061	1.20111235612999	0.769459899292611	0.499054960311607	-0.335405868441052	0.162157165975338	0.950545722997932	-0.848781369297301	1.05644661645244	0.804816654646508	1.54972083159114	0.0984482050851168	0.351264358443206	0.668285064813715	1.39002001387711	1.25894710425494	-0.538046214169371	0.733470502799914	0.0996161532909530	-0.148805658757112	0.329964239549841	0.491006034580808	1.71050846497640	0.354091615385067	2.00016777904671	0.0214341959461151	1.64547842853268	-0.171838582418338	0.455090062091773	0.820355427216516	-0.0456512030955988	0.456532549850878	-0.0122887822583170	0.0772717039758425	0.373604529032082	0.282887946638485	-0.164720005178423	-1.15315176223651	0.747575273540575	0.441296840749028	2.04833253960177	1.83028380329122
-0.195056585883179	0.180866468367296	0.770377555913867	1.19135067195656	2.11749948714712	0.402775311761528	1.08634410355518	-0.747516902374889	0.732429435886253	2.10156932965718	-0.119894865889892	-0.488178502123416	0.0242343783821219	-0.728608184930044	2.57392146905652	-0.871563783314970	0.989602515077374	1.04171629694713	0.343939407597022	-0.0747414794932682	0.679461389517089	0.507509118820974	0.849899791775990	1.07229382857238	-1.24246432035792	0.168441845755996	-0.509688546243829	0.138018726612665	-0.101005548917662	0.115949387263411	0.974269292212424	0.107439323771285	0.954507639266947	-0.927145054529405	0.365415772607169	0.311689566782258	0.678369726476150	0.0801902216244236	-0.389222272857242	-0.664019376523209	-0.0629033153882278	-0.300060763201936	0.686778632590520	-0.0346827043139297	-0.265321118701713	-1.23702224207264	0.320708831551317	0.0236913233581922	0.750540829630124	0.496025523066824
-0.385949056022384	-0.455462921831595	-0.646341019443790	0.180805825194374	-0.213771619443172	0.119564956170821	-0.238913536111245	-0.918481670350829	-0.745538548761759	0.110374781688077	-0.510842229838551	-0.576522682205178	-0.723430584114929	0.313094909233203	-0.236610302075306	-1.18724798860361	0.483000221826604	0.0920954182436518	0.196039895592095	-0.482956019037022	-0.211002458656926	-0.401546507038925	0.679548758933328	-0.371917460093178	-0.970588620158778	-0.278713251034074	-0.807110779732812	-0.698672089589034	-0.868615760146497	-0.774764828314314	-0.104729856863095	-0.0289856528655244	-0.541234235590973	-0.930257272111220	-0.0397727387094338	-0.717465871930187	0.0668665481536332	-0.757300141926965	-0.414323664595233	-0.993017574190667	-0.418829249249143	-1.09788670601333	-0.598680408968856	-0.550539383213337	-0.872024693042366	-1.63583661284801	-0.754844999209506	-0.194241730019321	0.187144506644898	-0.0638269955866304
-0.556050151861264	-0.545105462813712	-0.493478617933376	-0.207131633781037	-0.530257538739510	-0.141671335400284	-0.0514100011379973	-1.02790735093019	-0.620143066764860	-0.574363576797102	-0.820569174952009	-0.854978497743195	-0.770556697776594	-0.0368759611854521	-0.104966938227928	-1.02994002768630	0.573516793916065	-0.0917150892298876	0.134524224933814	-0.293799151391574	-0.862015030597099	-0.585455752754513	0.602949943437461	-0.220937847995356	-1.20890447759472	-0.707667176458917	-0.841767969539166	-0.818436857658819	-0.560400688416213	-1.01652607486106	-0.564090042226343	-0.293132924652769	-0.466109437207820	-1.30550641263721	-0.498473937049868	-0.790897154734312	0.0590153589665481	-0.981654787058659	-0.716563730935690	-1.21007502592284	-0.450353332782117	-1.21164946695801	-0.108691774379966	-0.300058545745115	-0.921565244476260	-1.65606289181923	-0.831251483560167	-0.525123175426012	-0.238616950376822	-0.563558352995458
-0.566880917105954	-0.321383818898502	-0.747153753004415	-0.0649731402325284	-0.179299850752884	-0.511198039411782	-0.140743492352550	-0.787928872820674	-0.988232478523135	0.0186762290962193	-0.517509708022678	-0.801845074182262	-1.05286412612843	-0.0661486342109103	-0.352836237573790	-1.02475625810041	0.340592848248271	0.173096450761670	-0.166767818212909	-0.631987831114713	-0.439676046069829	-0.498281003648039	0.219382072847980	-0.800267265829989	-0.997082365661989	-0.472249464734749	-1.08600371403724	-0.770541642182407	-0.442986340149382	-1.07773797149957	-0.575539868140001	0.465956001852703	-0.777976700096450	-1.11508835599945	-0.369967745387284	-0.735571731825310	0.194307504291223	-0.797229671584108	-0.609194996310476	-0.949367331552139	-0.603330269339742	-1.28956212821106	-0.787504873417419	-0.417286846029632	-0.911731889490189	-1.64044261362131	-0.524335493264703	-0.309553953134055	-0.218844415095824	-0.345941643691275
0.775411381544632	0.995207611379012	1.56386317475439	0.354748438529912	0.0555690580359279	0.137785035879325	-0.442615646743883	-0.957916864840584	-0.0540364217973809	1.04994339251558	1.68107262362316	1.82634413960514	-0.000673016069484827	0.477437840624881	0.247778709784487	-0.944897755298533	0.289778428849581	0.179029347596724	0.412056400710297	0.460654940732200	0.204011529532681	-0.756763409713015	0.276052260839693	-0.0139936269528852	-0.683998346160556	-0.414630204370500	-0.173369948925497	-0.633288861733000	0.0755855486968139	0.0843832247293297	0.777923847568040	0.370213045837897	-0.688564764451361	-0.938641272399584	-0.112703397907530	-0.518318825515683	-0.133267079525886	-0.597312035925688	-0.363050448729949	-0.606392296679354	-0.266141768789850	-1.09188149049117	-1.39361681574138	-0.340209769527392	-0.561592011154360	-1.37327583411528	1.08671897607953	0.576815870902841	0.428284904202134	0.327055983515042
0.376415814168752	0.322471652860006	0.260646297448946	0.0805319434978440	-0.110944444132662	0.849908694963693	0.443846386876144	-1.09744683501250	-0.332400201757170	0.238876245775176	-0.283425847944060	0.389589163577839	-0.613645639895501	0.383257870196071	0.244863923068927	-1.02033087744159	1.07833890398029	0.688874115639327	0.257110598182169	-0.166437514957142	0.0820895828242551	0.125546443843530	0.954256877335235	-0.480259661801225	-0.905273924329775	-0.307037528341139	-0.256612212970228	-0.545971726701365	-0.382317514109314	-0.646554855421564	-0.188626353085937	0.240079628809599	-0.183056301713010	-0.872039058785143	-0.590637022078233	-0.466893107052362	0.477235210461788	-0.279395835750172	-0.0964940124620477	-0.429113594616915	-0.495162087698821	-0.732405568237507	-0.146044249213255	-0.623445799750084	-0.639468076219301	-1.53543841760050	-0.151087024028661	1.05021431025219	0.670164729846326	0.127067604501483
0.852770274720234	-0.227026023040432	0.503598880634017	-0.112978273086814	0.914886599184568	0.659852484555105	-0.196213880995792	-0.834537963577593	0.200009565109546	0.0242479217005795	0.170102392081361	1.57898217546947	0.340868213219134	0.890998053229678	0.449834674261161	-0.669767504334102	0.616595694329416	0.642913321786991	0.701473031772082	0.544716428389345	1.61294303164506	-0.161224908066671	0.341163663688450	0.0464797566092030	-1.25114471506377	-0.194472816744642	0.184451687129706	-0.0863251224435635	-0.152872460667439	-0.333800093065400	0.823236968633598	-0.0293136585528708	-0.546377499564870	-0.662132548541476	-0.283471571934046	-0.130760987364004	0.281192683460102	-0.125637058279173	0.403817208452383	-0.312503879109960	0.195516586396916	-0.200243368268570	-0.723784102939513	-0.553956885258357	0.0283436155013064	-1.28538824972350	-0.732879009421786	1.25939945565320	0.444613051721892	0.727173880242632
-0.527994915640979	-0.596773509831122	-0.757851520374984	-0.463064432052671	-0.374425570054839	-0.350696775891370	-0.270764941585174	-0.855346696667725	-0.907948652642363	-0.324056971689569	-0.400935605266534	-0.632625124262597	-0.629650511325240	0.122818190510673	0.256439673437339	-1.12049838743396	0.153985564134043	-0.279588807061567	0.160983584913605	-0.306293100993483	-0.652206445214173	-0.553190008119044	0.213941205078293	-0.292672878939644	-0.816231673095521	-0.504277087766922	-0.907855571771063	-0.836931111267042	-0.334430163430232	-1.15538551682220	-0.146699775345516	-0.209051877085647	-0.606512687854003	-1.23333916002094	-0.618088029873218	-0.744474950677242	-0.171534280318327	-0.917802182467095	-0.687542291673866	-0.697275489336505	-0.407383967934137	-1.04138722115977	-0.808611548646209	-0.610177845252453	-1.05569792777759	-1.53634038030948	-0.940131562098296	-0.398499674484786	-0.246701462321737	0.0694958313642692
-0.214721781241833	-0.132181556318093	-0.514059313111769	0.687095506007742	0.869908774573896	0.491758355679225	0.0992342735626093	-0.695604504454463	-0.618353731885514	-0.224510071358887	-0.0542420914862120	-0.416096934538223	-0.0153345802604273	0.196071434833783	0.498332134086812	-0.636457591735170	0.572928584556546	0.225834908212425	0.196397174034604	-0.0345774011461463	-0.450858415453341	-0.260124619589355	0.855816430588639	0.462726226709858	-1.27838841004301	-0.371015099728664	-0.461758942890445	-0.627527477184165	-0.573050505216418	-1.03692555397870	-0.491334970245198	0.0814721290153822	-0.224654217425150	-0.500262814613495	-0.0998128704071050	-0.686174427819338	0.141565467672072	-0.935602885464698	-0.783195214999128	-0.838137665057480	0.148091250896043	-0.327187341634753	-0.461278035290976	0.0331306344474353	-0.669413580335247	-1.44114266504196	-0.280254463135054	-0.890676150563840	-0.225376906417320	-0.292264754545823
-0.440965636339594	-0.341973194040442	-0.126641660740463	-0.0361281111095383	-0.0970000429829657	-0.551687800158560	-0.441590344649188	-0.817014824811083	-0.475003466749608	-0.296629576562147	-0.224967446722255	-0.296053147979044	-0.465853514568049	0.0787409314361599	0.0975779935480965	-1.26604621495705	0.865831578619040	-0.135900200069056	0.253686840553465	-0.374321753447465	-0.465994824746119	-0.709444372253276	0.243600865324603	0.0616509593007285	-1.10609585197141	-0.392095440699039	-0.311923541292516	-0.531734075353505	-0.245504864846717	-0.976417596893346	-0.0684285720609718	-0.215142249369110	-0.501980642575881	-1.13815493311880	-0.285299083893544	-0.794643498238323	0.228111177806613	-0.739895167906352	-0.633945389056872	-0.901901024404348	-0.230966266142617	-0.817400024785494	-0.886243453872342	-0.506131250656069	-0.874137825592060	-1.48725498544740	-0.394841143551931	0.0154304389312786	-0.397216145701733	0.0819394831871765
-0.271040781941982	-0.485013647616074	-0.410861660006411	-0.177066968529461	-0.0774718818561823	0.0728180202964367	-0.455550770424736	-0.925179192623401	-0.672092925021929	0.204817394385010	-0.611853139062017	-0.536407962806680	-0.519202059493738	0.380155159069503	-0.327488517459304	-0.875014909627752	0.459008684310736	0.405231190493190	0.207208096402057	-0.625659626857030	-0.144048609343951	-0.258100885699628	0.593639113676766	-0.272047140374322	-0.853141920595785	-0.451862761898701	-0.881588885844290	-0.673128095734582	-0.822725893858195	-0.917406429733443	-0.135112389457504	0.388575947052463	-0.424824705080169	-1.16724788422583	-0.161392409205001	-0.682801047263810	0.312283866439757	-0.704677256586957	-0.463023243563040	-0.961223214271942	-0.471130002925717	-0.950812498885662	-0.413477922418760	-0.458556821006146	-0.983910689549509	-1.71602578511599	-0.579537677169352	0.0697179489392446	0.151712527846653	-0.122800010813058
----------------------------------------------------------------------------------------------------------------ARRAY 3----------------------------------------------------------------------------------------------------------------------------------------------------------------------------------------------------------------------------------------------------------------------------------------…
DIMENSIONS: CHANNELS X CONDITIONS
SHAPE SORTING
CONDITIONS: 'Shape 6'	'Shape 6'	'Shape 6'	'Shape 6'	'Shape 6'	'Shape 6'	'Shape 1'	'Shape 1'	'Shape 1'	'Shape 1'	'Shape 1'	'Shape 1'	'Shape 5'	'Shape 5'	'Shape 5'	'Shape 5'	'Shape 5'	'Shape 5'	'Shape 2'	'Shape 2'	'Shape 2'	'Shape 2'	'Shape 2'	'Shape 2'	'Shape 3'	'Shape 3'	'Shape 3'	'Shape 3'	'Shape 3'	'Shape 3'	'Shape 8'	'Shape 8'	'Shape 8'	'Shape 8'	'Shape 8'	'Shape 8'	'Shape 4'	'Shape 4'	'Shape 4'	'Shape 4'	'Shape 4'	'Shape 4'	'Shape 7'	'Shape 7'	'Shape 7'	'Shape 7'	'Shape 7'	'Shape 7'	'Shape 9'	'Shape 9'
DATA
-0.0267866194874980	-0.140013400282435	-0.525459241660025	0.00451512224637279	-0.279700431586972	0.245523818921970	0.300343208040841	-1.05781057448255	-0.403006766098531	-0.487996658483460	-0.687947859533178	-0.631230166903165	1.35502867309949	-0.155540071276943	-0.0289236369458270	0.705252155686833	-0.134967045448895	0.0636493298057110	0.0982440806186744	0.116774347349254	-0.402665038350676	-0.753813857902445	0.140086683203566	0.0533598504570224	-1.01394238828045	0.342343078095719	-0.832218513553952	0.0317409842989409	-0.616268743796515	-0.534786162952686	-0.822452051124557	0.00546340834040344	0.437971613243003	0.138737574225205	-0.389388548663107	-0.345389276338480	0.00899442938064469	-1.29882177628328	0.224661256317131	-0.460406105668004	0.221584705728163	-0.173733521066423	-0.619624715938906	-0.522148049432252	-0.502131096067884	-0.833096135439532	-0.282776772609388	-1.14236794301799	-1.00323002514366	-0.217540944267077
1.27568915584057	0.666307849074873	0.295359773939395	1.14983112080561	0.132602683320423	1.87739837291200	0.602992932048075	-0.461142387102856	-0.0607792812628197	-0.250115592077020	-0.704163300098725	-0.361179781406756	0.732414409260651	0.0370982283264177	0.252998604899780	1.41428398423962	1.33087586706720	0.725731872084988	1.15619776136173	1.14658950451833	0.495813841848397	0.0708061711887823	1.42567854315117	1.67385088709256	0.940384298472295	0.928979273460440	-0.0299863209166201	0.490573012504888	-0.478124845737250	-0.574272753044487	-0.0249923447199073	0.415830290086749	-0.453672299134301	-0.160597472156039	-0.462443627952331	0.210457211372711	0.962338624186941	-0.715729638422271	1.46290865077748	-0.137317362963195	-0.792778142212116	-0.124609869937056	0.866358745607612	0.651876061936397	-0.252674581693473	0.670386495994273	-0.0100770904866916	0.00229566859642838	-0.311345149602253	-0.00979530927328797
0.722790415153225	0.118182968159475	0.181391031898854	-0.547315071714331	-0.281893824769430	0.102107591762686	1.12575128444601	-0.507945945067913	-0.395450885081520	-0.617456958131960	-0.551118728159198	-0.0717116086409807	0.461713488712917	-0.562906838816035	0.00967443801733350	0.330518654693978	-0.376199140610647	0.0234226580666862	-0.0513376964205849	-0.00920190171676157	-0.210555075758852	-1.31943407092091	0.457442189305299	0.0205440158455328	-0.235539156501461	-0.525375576934801	-0.551941521421729	-0.165580475980518	-0.717253529774404	-1.00831198152690	-0.316335197630466	-0.124332250260334	0.0389717972577148	-0.859032048578700	-0.571587238318752	-0.0764805521503273	-0.419262597444071	-1.06911506791204	-0.479926200727825	-0.944726104389687	-0.991233397005785	-0.232445745379396	-0.384484708681037	0.469095197637482	-0.432220463554429	-0.279140207879207	-0.178423071200719	-0.415030155142175	-0.551714689870954	-0.271496802181107
0.815623311756763	-0.332554591326961	-0.480431932024465	-0.492252697143323	-0.363283343515233	0.402374068021660	0.330599817728162	-0.713826058601116	-0.633417701044392	-1.00913440781580	-0.794831484420460	-0.733978784624508	0.136509282311008	-0.583070219766315	-0.587077683861957	-0.174309047853149	-0.945737000348441	-0.342565923082558	-0.591968817053195	-0.347201561060532	-0.636373372903238	-1.11994800035696	-0.215455942496118	0.570820875282203	-0.0306599182717107	-0.682066366744464	-0.690011607169680	-0.0909805624880356	-0.137737832015285	-1.02892486601544	0.0271563044246970	-0.139879274206693	-0.307955729505395	-0.394704525376043	-0.294132021618356	-0.224328794052279	-0.166488432276255	-0.959164102374987	-0.502399527295071	-0.763749871841668	-0.735411855497798	-0.619481828000159	-0.192378478354969	-0.0861206909306046	-0.515626174426122	-0.551186753400069	-0.507645531415611	-0.928829085883146	-0.346863665641046	-0.326872201156812
1.01713599519757	-0.221027739490378	-0.170685083195825	-0.616118754894813	-0.695739896206728	0.376524677892729	1.01935363464195	-0.640699451521702	-0.402624397433501	-0.710422763847129	-0.740062147811599	-0.332923460497103	0.714829783581568	-0.375344847049890	-0.682287892481072	-0.389440767725994	-0.747419035791374	-0.265331859409551	0.496044647521600	-0.747454778651459	-0.0501393676356512	-1.18928071417712	-0.223004390710672	0.665085377573089	0.912834934306534	-0.525494541861071	-0.772814363303496	-0.376041277253493	-0.889550332490642	-0.415774916593140	0.120050050239847	0.0243752244105045	-0.323374216797646	-0.403764513246478	-0.517860398106870	-0.413801105510386	0.189812105020757	-0.557031211027423	0.490553980333075	-1.12547516277116	-0.741244756319166	-0.0690415122248548	-0.220102080005989	-0.170070907709110	-0.718384449481275	-0.191753285688400	-0.848092673944818	-0.0582589286607768	-0.369866895010096	0.334479064752884
1.02411813855973	-0.530471425227845	-0.249754206475827	-0.809608319946075	-0.285478266552550	0.747041989599660	0.401737733155014	-0.491936780673776	-0.607029674052270	-0.851491302321872	-0.510709744354239	-0.521403482225026	0.312172343749260	-0.267392831914386	-0.606395542323651	-0.211096171952858	-0.665743715010951	-0.496221395141465	-0.315486355895579	0.179148825342143	-0.752752266494643	-1.45080676162708	0.162303547517800	0.872623469917583	0.229718203973734	-0.620225607320728	-0.796672768494556	-0.314199353837693	-0.271759292925925	-0.982750209843716	0.203509890263657	0.190842118432837	-0.338085619114182	-0.502238765062927	-0.634430195528514	-0.558519528534740	-0.175817720633955	-0.939299083667720	-0.306239387492802	-0.626697931135949	-0.886688670151724	0.00276029190095706	-0.251625572017586	-0.0822160005008392	-0.680743736747591	-0.616463052231956	-0.681274140558944	-0.722756086575767	-0.643991619780785	-0.117293475019953
1.08841478743431	-0.0709309949033779	0.156881651589925	-1.13878278988488	-0.815127551798562	0.296406032319101	1.73009043227510	-0.681603700213443	-0.906388763880979	-0.326079574179130	-0.880857970127398	-0.294088369013916	0.129880939506152	-0.609167362328644	-0.789164007603586	-0.291990299205203	-0.774572681658971	-0.596233976965674	-0.295676117492262	-0.275030115452246	-0.684805674845702	-1.01250930997792	-0.280704172565987	0.359458442165816	0.523415891262019	0.193243073510003	-0.798898259100614	-0.854421230307309	-0.665548664425127	-0.666061191215159	-0.0625389499992213	0.378563536947378	-0.319659872540596	-0.336570852574511	-0.385917698142209	-0.154856039241052	-0.135060140707653	-0.616168085684859	0.378851391619821	-0.451367396154453	-0.700485235774090	-0.347059881224976	-0.149471403441290	-0.0396745383500111	-0.811585782733737	-0.509140391454478	-0.606990199797043	-0.619247237979112	-0.871882047348715	-0.439864151563748
1.07574215378330	-0.0798490933330106	-0.0339226131775935	-0.589593796301168	-0.693433519857163	0.643027118611615	0.938627363697175	-0.424718115028489	-1.09876024277765	-0.657885170519333	-0.719755670826391	-0.223346954635260	0.864194313349248	-0.214376145419745	-0.233742644293637	0.179995398991171	-0.768903395666745	-0.156823127478346	-0.241934240493334	-0.0335992019565405	-0.327695619017438	-1.07404811627099	0.198677769268366	0.569958411644048	0.877232756836340	-0.402807616892424	-0.337519187036007	-0.398662411001526	-0.290251591148175	-0.542779955645232	-0.378583230223654	-0.121316890009034	0.319140906765476	-1.00202612102170	-0.210888300162964	-0.170419700744076	0.907048837249292	-0.896076710701227	-0.208177851539898	-0.201664503137423	-1.19855159963350	-0.188877391551827	-0.398475905669853	-0.310972477786856	-0.0835844849439317	-0.109584257376176	-0.931093005252656	-0.383913139591148	-0.473701645558777	0.0987744025535828
0.523385836880137	-0.0564186839067670	-0.269325908343818	-0.518924149102633	-0.117459128208843	0.387231285223807	0.972036492516036	-0.784863931140793	-0.712564522748697	-0.424719701171787	-0.610280266122182	-0.444208825886022	0.469729491667966	-0.415158152634478	-0.528130708926189	0.218253548223444	-0.457941740496081	-0.207643064011076	-0.406729603682421	-0.118861907312733	-0.184848473003035	-1.20820457668673	0.0121981521968822	0.122475173571885	0.874421293386728	-0.558300898616298	-1.04926880000369	0.131211737374868	-0.295209937006874	-0.901895623110025	0.283076819540966	-0.0566558860804709	-0.404862052592415	-0.667143167942318	-0.322205725863128	-0.512629069681230	-0.275220569194203	-0.918210426467822	-0.220238362187235	-0.459590863456708	-0.758345590880190	-0.275640734034285	0.211064792942281	-0.252841050086964	-0.276357309248333	-0.436921757463985	-0.282614937083851	-0.301033896115655	-0.415818722812649	-0.224218544556248
3.08377967057533	0.674393139777710	-0.105690887873944	-0.226110187519224	-0.0384519893055077	1.66608346690485	1.79532761312650	-0.170397340890677	-0.577147326594492	0.00638053208935923	-0.297903360625697	0.0149445295997315	2.38867722740328	1.18241782546374	-0.0751506508596356	0.444997134405013	-0.169172127843594	0.677648635747502	-0.167565205573497	0.804681153401152	-0.533231185018276	-0.604485235710251	-0.122506272825044	1.69899897889059	0.506321320635949	0.0944968326330365	0.0373991296775426	0.216410232522351	-0.470371564636440	-0.562723530148160	0.456760007924698	2.17402626148125	-0.432748441563294	0.201295778161762	-0.993899531778289	0.284602693726996	0.220193757770520	-0.682836769684588	1.73674350166949	-0.784081448213489	0.309863882278283	-0.205042525426662	0.524580881939836	-0.149994848528730	-0.751752732169482	0.113080098574366	0.130609886537317	-0.467609535986270	-0.0180681850485744	0.0578088194278217
2.51914908343924	1.16804015060681	0.402051820328343	-0.554049824083484	-0.575204773721128	0.767255150963940	1.64293838202962	-0.271420351250459	0.200546159224336	-0.641012011327877	-1.03446109396294	0.166882682313702	1.73350229646697	-0.713077322505354	-0.153117227484179	0.702823357356117	0.792595163315010	0.191897009282906	0.567349993419189	0.881953754296815	-0.577276508818827	-0.126257419615294	0.451751631534165	1.97405357490712	0.374234003421547	1.31284758435424	0.413531557982851	0.908667585519337	-1.16696821980072	-0.938019879847836	0.407144957566937	0.692047788854375	0.0494675550994513	-0.119738084945809	0.388613768681618	-0.140394845148231	0.917647951488123	-0.442891123411698	1.00756210730739	-0.223122239548015	-0.935338665570142	0.118786582474797	-0.0182459937552787	-0.249555633925984	-0.139190569873691	0.731622909825311	-0.675649469645016	-0.937033763044383	0.403714330977627	0.118368071879403
3.13180517364938	0.517818062820751	-0.0445976660388843	0.204517755865304	0.652496286683909	2.02929202779041	2.77498247025547	-0.291570837976307	0.165903240607347	-0.137377445260283	-0.265332125933630	1.11889853744063	2.51135042669142	0.812423387759914	0.479148047096312	1.56305242977592	0.0941803446535244	1.98066966617507	0.878572981369193	1.22448784293038	1.46020496927061	0.201565525293546	1.96853311490796	2.07290121759388	2.38551934347828	2.46551975095321	0.694692826435171	1.01384540534299	-0.532708487188822	-0.558959440920788	0.839283455961842	1.65563977505265	0.398006497895782	-0.0835531737818409	0.0141930839972779	0.909646145815705	2.51257185484895	-0.304924164528201	1.50323479883687	-0.488512353323097	-0.0480073545461007	0.265209381787862	0.308220387239792	0.492478067804581	0.0937009511053751	0.688200839968560	0.0137783972949666	0.529763523443123	0.426222798171978	0.482646939293447
0.147778725057527	-0.451268082155301	-0.755311038960525	-0.0574113356577524	-0.261443942661845	-0.536513620350434	0.378554771834079	-0.453389146901574	-0.376670435510470	-0.0151896330617637	-0.552345002040216	-0.753896063091048	0.421149128180216	-0.233719094213661	-0.726373104620391	0.389261635164475	-0.522058704470642	0.0160667748919744	-0.270112008461007	-0.462295495887281	-0.868720971016259	-1.23435553358702	0.0913378125756374	-0.544535587129990	-0.238190784749109	0.0274103687348792	-0.525464941127315	-0.456991080488178	-0.264553901780958	-0.567162423982546	0.0216660582265870	-0.668556621281388	-0.0562131989496954	-0.359051814391075	-0.188893828712412	-0.301933494281290	-0.192169201930363	-0.970445140447342	-0.755256903153044	-1.11974630477795	-0.753750756798401	-0.189255624160156	-0.270699372043301	-0.354655460245108	-0.645288401885179	-0.455350604043826	-0.797901905729498	-1.12938954619567	-0.143123035842555	-0.108770876654483
0.472845228106642	-0.120265454685435	-0.184669670635131	-0.415139547644116	-0.580592360574701	-0.0145966853976040	0.651588667799607	-0.658614806651444	-0.150697860208157	-0.248784673908746	-0.710752554311171	-0.700727317064185	0.119943407795880	-0.476172562277946	-0.712315604427231	0.00919140684888241	-0.374383954691967	0.0259568560683793	0.180420082203744	0.125282037391665	-0.591647611582013	-1.39651104031815	-0.301391973382248	-0.510999062897028	0.198246947005634	0.0303879141412848	-0.741314266325129	-0.336876230818189	-0.805113714221343	-0.804192751566043	0.0535871270852090	-0.382159859384289	-0.00468589373704784	-0.381365352343898	-0.0922794337476897	-0.184034970317942	-0.259906078916446	-1.03669812992157	-0.160270245283720	-1.14829293098471	-0.957531331602982	-0.330602687223359	-0.153566416517835	-0.346222145124363	-0.884227248894574	-0.903045533431383	-0.553431721313392	-0.778889354043715	-0.828984597715331	-0.239277974386209
1.21567811393407	-0.411343463145230	-0.157550851818692	-0.529219166366442	-0.149933620193581	0.403538164288316	1.36882698690663	0.0279456007800505	-0.0163637376403424	-0.398709832398832	-1.06864018050908	-0.567529452170891	0.456696871435017	-0.342556638231829	-0.971505285938800	0.00929414236250319	1.13136211218519	0.620281068727041	0.194166510490033	0.194607969319363	-0.623731348041345	-0.928212020343666	0.0969980013055089	-0.210896014846170	0.503891078942691	-0.00799838995167503	-0.302016939689081	-0.759493319171082	-0.597228784280448	-1.07208892222307	-0.240637975717670	0.0175631351735222	-0.739387540698617	-1.05286491962754	-0.219953164242905	0.00508336017221779	1.75243800258228	-0.771992799154983	-0.0262593802239459	-0.736039190959145	-1.01120166174527	-0.148358119982499	-0.747838732279620	0.180861021450419	-0.816221835975417	-0.243326457032846	-0.0666204105894840	-0.210729191822426	0.192777706371905	0.373572719107430
0.756067457300829	-0.0948226363203270	-0.235205080796109	-0.385729066422003	-0.137353878541899	0.594406739675400	0.920122569053544	-0.529320542217420	-1.15173587231753	-0.373745131493373	-0.854643052633212	-0.0733729522800706	0.729529156097004	-0.152934289195004	-0.607066250554633	0.0111667750544552	-0.362489361552042	-0.185697441654150	-0.0794966197274339	-0.131196844431268	-0.278363302881426	-1.17180556001307	0.175253442979491	-0.141535333564811	0.205467274981444	-0.602419704436419	-0.433775807379038	0.338076988444482	-0.554936698278163	-0.853484987634656	0.0395756132847118	-0.266632764521105	-0.379190195204781	-0.708908718214850	-0.358875965766213	-0.268425645531827	0.123263545605637	-0.823797639899474	-0.213686316407754	-0.457479611076085	-1.02895833181267	-0.421329852302189	-0.0894736732671723	-0.153090920536091	-0.420008001214971	-0.605777825332460	-0.321602053622930	-0.549110915290320	-0.438632941570119	-0.488875858115745
3.91020148539843	0.336465782596917	1.01417886534986	-0.205697458047898	0.582083438298553	0.835603020315831	1.58247402329392	-0.0815985672912382	0.129888542678168	-0.324115622552589	-0.790866261295773	0.602424328154643	1.25267732147388	-0.779670906071443	-1.19298730648383	-0.393823370343887	-0.0607628270381934	0.692444690568977	-0.0330009072884808	1.53951733458248	0.634881706917718	-0.893131348773815	0.101121281025045	1.84946146663912	2.02531265613750	0.143871467592276	-0.298322399935524	0.127094670823793	-0.345499938118782	-0.224736158152565	2.14730532627764	2.20516376626430	0.490759756578368	0.811777602703196	1.03886519837745	0.297196993134351	-0.317873334400530	-1.20285277997727	-1.06863421119003	-0.917608618348417	-1.07453905764812	-0.477080610278396	-0.133835000985647	-0.0692739425418576	-0.546999497918600	0.0286408683845724	-0.469165827658415	-0.974940285256491	-0.863479248615878	-0.554776505853450
2.30399321009263	0.291713059625598	0.0714164036049816	-0.229431714519962	-0.443052913123573	0.672532766767745	1.78344036270947	-0.569773327289059	0.517916235309038	-0.0188603673551308	-0.902144959094224	-0.00786201691698253	0.385594334728953	-0.480769433848868	-0.925582103438447	-0.497449186909614	-0.0199115036517151	-0.400906909595664	-0.0746751632357894	0.699884818336777	0.141063181304699	-1.27798486840094	-0.131139360976111	0.948323548064611	1.45656437413762	0.228574281738003	-0.378180772209457	0.0657750638696595	-0.882538453894482	-0.629577245239231	0.0675419288335739	0.158347459730336	0.344707989389781	-0.288764212201842	0.940539268758555	-0.176723261729352	0.0852227480364424	-0.971161243440157	-0.703659107274410	-0.841621214862482	-0.878525842417141	-0.577974805619636	-0.758258953916205	-0.0668396187506425	-0.253464087924930	-0.625678347606616	-0.664684540892964	-0.598656646867728	-0.686839573942579	-0.220339120651707
1.97721172334411	-0.500646188273374	1.68537106439755	-0.960909700125882	-0.941305515016697	0.00863967499758615	5.29742953938864	-0.354225558299151	-0.896660072166003	0.322024180713112	-0.762097117064835	-1.05720101363893	-0.214807807012769	-0.609352982419627	-0.540490125365273	-0.336863638716290	-0.208914904222998	-0.230700896610788	0.0458870870324727	-0.0716189560799549	-0.435494378628742	-0.677328931039974	1.27834972928327	0.750234265346016	1.56562034129364	0.0122570431839621	-0.997794549334173	-1.22120412982514	-0.550530392042613	0.486459227589573	-0.358825178844615	-0.0211615580740056	-0.108071090445306	-0.693514624453775	-0.516449937204813	-0.107391627471010	0.477994927419533	-0.663032960594261	0.708413563394465	0.222385990714229	-0.860304480963168	0.0277472239056236	-0.515124685691341	-1.06903700885992	-0.399336594260740	-0.556737688461971	-0.220324272246263	-0.883181190175763	-0.978669960529550	0.550059017531337
3.89332844712563	1.29120010694465	2.00451792747053	-0.866928509448193	0.129031122954030	0.450996819556153	3.81618695909487	-0.325616402459612	0.0683582988967636	0.103720266665590	0.721812718777169	-0.340759996012259	1.06562035553588	-0.516233076684320	-0.377333164347947	0.752468419687167	-0.101609358872739	1.96870757921729	0.400378542384877	0.302121603111901	0.672470004487466	-1.05295978258172	1.57633272284876	2.14194023557698	1.89737518259608	0.168599586085379	0.880059442494512	0.492502280789684	0.118842064445561	0.0273989069612882	0.134078722495260	-0.130564886123706	0.500033008867625	-1.08134066608109	-0.516554870613428	0.400404689913801	0.810150758299932	-0.572920413274246	0.203138152554600	-0.248622838073657	-0.705796048428226	0.366228224961642	0.126325687488111	0.320687519837033	-0.445527856956565	-0.465268643549653	0.496408235274124	-0.154075246272971	-0.108940607607606	0.398295218384542
3.54480355395574	-0.462607789285460	3.17160262584933	-1.15139012420795	-0.471277840917303	-0.170056654552383	4.47737590587693	-1.10293526291564	0.190926607649215	-1.14318706747287	-0.190373266262721	-0.782885968078769	0.703194796154241	-1.11065051622896	-0.828011650946942	-0.443686279311304	-0.272715615554784	1.09445049543511	0.318644368692242	-0.321318508065978	0.150917016057668	-1.28224949758690	0.736689810113213	1.91423332918422	3.22924316181646	0.0709328043316347	-0.351919614257988	0.0101366212606448	-0.0733812021444391	-0.206693253761491	-0.934249180142299	0.505698167296476	-0.555314461025590	-1.12763149811759	-0.698486779417178	0.204642369028045	-0.145126342798400	-0.750349213739870	0.0478993092729220	-0.615053201456449	-1.15199920230558	0.0759278860925138	-0.653969069546795	0.0481149104207107	-0.477504756341251	-0.996196656379816	0.175212913365526	-0.832210021813565	-1.14088502099811	-0.605573187608925
9.32170320946320	-0.260680238189978	3.55939895112530	-0.927020526578017	-0.614682886524741	0.856522391088629	13.4848736497688	-0.825418271056888	-1.09243718142351	-0.582033058107247	-0.409916984176999	0.493610132698246	-0.175364324017791	-0.945269494517126	-0.877398720755778	-0.290834055478702	-0.789946078169233	1.41650636787451	0.234338875326506	-0.221019431430275	0.0718819190183804	-1.42691096463232	0.656307810696701	0.463536499171826	2.49206065207272	-0.276720930742001	-0.866865572619408	1.24693451260125	-0.763964300213861	-0.631508710722529	-0.125930404476389	-0.961649071970885	-0.615577676267871	-0.833253055205486	-0.723130272413735	-0.605752101115589	0.0380006664748167	-1.24784821686578	-0.689120972849584	-0.235694493606575	-0.782958515135894	0.0429448679842377	0.0201143044286945	-0.407107764358655	0.231759086607033	-0.736923505779744	0.345937641602795	-1.07347256216632	-0.651590396780308	-1.02413545710956
2.10411238084101	0.365273948228183	0.252110618582307	-0.493436743983214	-0.250744621096131	0.438559301467721	2.71645666906641	-0.788831006042895	-0.214054472215829	-0.0913595553942188	-0.408473646864299	-0.525612545319526	0.283440106409164	-0.506800596998010	-0.381403944163749	0.621058574564818	-0.142475052890843	0.327734846909540	0.569851479459618	-0.281034300712322	0.144910805864653	-0.601753989817291	-0.249845705027834	0.961882346727178	0.962835936720024	1.23120659983063	-0.626292407088804	0.783943537268928	-0.549892738756261	0.392916297839210	-0.528409687201470	0.0298822817464380	-0.0698431018098683	0.0167781282771217	-0.276609953025418	0.123628796270299	2.22401290630298	-0.495832492863845	-0.114652882293101	-0.720261856699812	-0.324206893738817	0.147420533411554	0.139776410636766	0.685438962147492	-1.01606286081549	0.331135128293075	-0.519133969022768	-0.101763598926361	0.336517743029295	0.561460014036385
9.31558001532050	1.03359505471297	4.94874959097987	-1.39726683759946	-1.01493185752964	1.34193185341475	16.1536754968436	0.0713434547883455	-0.411397746047845	-0.0774754698976973	-1.10244663667624	0.568864035143376	0.164689668564333	-0.904873948354741	-1.03097314782614	-0.425996482758700	-0.417356054748097	0.0108940924431842	0.0702939677836209	-0.563170209026468	0.0917307072972817	-1.30638278548978	-0.333099803011822	1.21982945738541	3.44324939515781	-0.0936499183015386	-0.626660564057698	0.0914183943199537	-0.962520466100375	-0.233363586072029	0.707170447101221	-0.497880052799799	0.261696190156010	0.519900321653428	-0.374017860808268	-0.0771920176319113	-0.650614209911720	-1.17242480626742	-1.04964808621018	-0.801574747521485	-0.372714799204271	-0.106215152190158	0.0351530952035764	-0.423616568534818	-0.235469901101834	-0.237503073999919	-0.875953600386158	-0.634734206172448	-1.02237533890398	-0.804794794790022
6.34637549141111	-0.211601432576022	0.361661716550499	-0.728361158799439	-0.166450613987597	0.424797211951067	9.77823669949943	-0.336570507269506	0.166901520628715	0.0691038509429635	-0.697637261466438	0.374354985541962	1.44513666455255	-0.578846419066559	-0.977158581879287	-0.120125563285262	-0.252342132992252	0.868781424796219	0.500103977945881	-0.264247271709901	0.818034609268300	-1.29613881404410	-0.0373058524976806	0.739467024870466	1.01539184676809	0.174319044538928	-0.106595976404645	2.77820339548298	-0.875156532772175	-0.150463931399376	0.222148683989413	1.31924118946251	-0.691780273337987	0.0421271154628188	-0.553053691035843	-0.456141728921517	0.132560825768036	-0.388827261644992	0.326144725252507	-1.02303976170551	-0.486111353980027	1.05817200235830	-0.0138751107289120	-0.217980914229755	-0.480835045050218	-0.808207574481268	-0.753109382448197	-0.0960832590723966	-0.336121432615231	-0.0785838372873535
6.74174667059673	1.67955207997927	2.21044692511057	-0.960040962269851	0.463497552760417	-0.0517538178953757	7.77859484039033	0.602730967667030	0.724711166120918	0.0652492137197000	-0.952183490675014	0.276522457230773	0.104394856134121	-1.44716522843612	-1.11154416538988	-0.182793009745925	-0.509379253831742	-0.261730808006813	-0.479094381090297	0.0920787632120825	0.0603009068572445	-1.14227578140608	-1.14435545331456	1.93557974659740	3.58597430846262	1.27382693484520	-0.793318410974226	-0.204968539979171	-0.576907401293819	0.205015627487588	1.09744387472439	0.799786313559566	-0.00804442834903674	0.345536270579658	-0.0182504246697196	0.907396666494805	-0.0107445556211099	-0.688129406077571	-0.447343189912339	-0.766669767254061	-0.834971544346582	-0.641654446898956	0.259745675475551	-0.305495636728384	-0.796675137184742	-0.169945330989079	-0.639674429632002	-0.585650533166374	-0.875698056766734	-0.761012585993812
2.04967165247927	0.357085382346898	1.03425941009025	-0.773697965574602	0.0476574495445102	1.02727507912569	4.16275862760846	-0.610091737173165	-0.177877605219074	-0.419275364907051	-0.487319473423292	-0.354385429409121	2.76549720394309	-0.658635428216848	-0.830575447747692	-1.23346324192671	0.152328925971586	0.254379017978582	0.112468286708926	-0.0822842266408126	-0.156517303325336	-1.10313977678945	0.0562724094923369	1.67498320922375	0.713588086592888	0.210643831315929	-0.306400508572842	1.52907952916684	-0.670436548406154	-0.230897240349153	0.241240822945739	0.975723466359873	0.279759530226647	1.15668217332457	0.977489602406744	0.431384452064886	-0.117111954168357	-1.12408909377513	-0.226657066991664	-1.01845797604363	-0.917883206869970	0.449888722327809	0.0941205150667671	-0.635134380158869	-0.392117684341613	-0.600632706611967	-0.662935673346665	-0.342148335415783	-0.951030050612147	-0.210316628645295
1.50941799773393	0.174313029483603	0.420641488032553	-1.14563882572311	-0.591222141953154	1.10187487994133	0.951229013411438	-0.815060516504269	-0.0691933943452149	-0.756386858451359	-0.0926517712326587	-0.401128479675563	0.170103298221595	-0.482049516495916	-0.956015680093480	-1.06307888304672	-0.303006585073223	-0.0181108994789710	-0.329451004640698	-0.468929329328060	-0.578675043619629	-0.982879058796871	0.302852535646848	1.78341082558860	2.55018993191860	0.0158839734246832	-0.846924819293974	-0.639392071206108	-0.377782169817400	-0.731216501368003	0.344047681904985	0.0776696456722502	1.06856424802101	-0.323260004265009	-0.0596542212162822	-0.482554384143101	-0.432172940391977	-0.312611515434556	-0.729825750091820	-1.08135789201829	-0.964914546690405	-0.391764633334913	-0.724250886368121	-0.218820426770620	-0.796250394383453	-0.407136227799188	-0.800733872843981	-0.571989582514630	0.233174289223186	-0.803023833604851
0.924448493824776	-0.0418134641950361	-0.383398502315805	-0.425177634423996	-0.126245229775927	-0.0487919426189490	1.21507562433643	-0.858969228760485	-0.285616252313299	-0.276197804918523	-1.00917006359510	-0.187382634090679	0.159504931395526	-0.888440244844382	-0.989501058905194	0.136849192622347	-0.218914788289610	0.172546923463254	-0.327207572258956	0.969356562568659	-0.268716339829115	-1.03436712580687	0.232628078305194	0.868744262718632	0.971899531332971	-0.397557262176455	-0.925894081790306	-0.554452087699165	-0.765348336538154	-0.519134460126660	-0.00363011075876166	-0.0481216132019521	0.323518283994623	0.128425952173688	-0.223295199280933	-0.642219935173114	-0.0376944559030615	-1.06927067212164	-0.568604594130276	-0.777952702878800	-0.841812665515932	-0.593016045258614	-0.712570292484240	-0.230300681453980	-0.822231193613498	-0.924558522125322	-0.676757429432372	-0.764130847117421	-0.931956772645502	-0.854918164297265
2.05838533808441	0.160566130136900	0.650256529765174	-0.507729713866179	-0.555708659269761	-0.0991226629065901	3.94587472481241	-0.660825033259453	-0.474373826404943	0.125155000748073	-0.186912270786924	-0.310608451709018	0.235936849709909	-0.939055376350516	-0.265999255513924	0.0711562002639879	-0.988873624387278	-0.381575994897877	0.291088344210479	-0.520899892252794	-0.334776339452053	-1.04056883156638	-0.362292304219446	0.348457498921997	1.45521062683545	0.381308647200034	-0.439004208528313	-0.404243906175524	-0.578279131232501	-0.317456895248230	-0.162211554668255	-0.0634086400461874	-0.486809811747759	-0.929828555744150	-0.281072426501975	-0.0439169283110294	-0.0758719560248131	-0.660584448381334	-0.0685407447457114	-0.958048158473462	-0.681685483637752	0.113258923849101	0.260717474425957	-0.738545077897167	-0.658572047336041	-0.275888021946550	-0.210486159627970	-0.356199417671983	-0.423663838948246	0.278471472287655
2.33017745286317	0.146178758415826	0.807040134418381	-0.961016420267345	-0.0508530996166414	0.555026125949533	3.31036002457244	-0.635143158428118	-0.313835591188416	0.270282281305254	-0.0282625208731000	-0.574623265949118	-0.0515373108830102	-0.874275755509266	0.0982251739701068	0.133139649513335	-0.656612042262473	0.514774765212162	0.460640510829994	-0.510923924156356	-0.101863720894341	-1.31879091829249	0.332102761140910	1.11742279237867	1.66513546892614	-0.446911459289269	-0.621687613546232	1.32063436685073	-1.14740102334274	-0.573880946861661	-0.172148487976251	-0.129577953960876	-0.201967874247389	-0.633202965519449	-0.399499260313690	0.00277994396954710	0.391214065472238	-0.875914622284385	0.447071358898744	-0.903756733743177	-0.394469978769634	0.378826560614598	-0.150310983696606	0.346669741457487	-0.844201897867361	-0.151463410441735	-0.420708909704109	-0.304393215441395	-0.615627653866351	-0.0546977335968921
0.247408729327299	0.133703335248157	-0.195361830140109	-0.710348921393211	-0.890332807872623	0.888600570938815	1.82009936108505	-0.514982134931865	-0.383676029741261	-0.823220729880639	-0.815825314158231	-0.599673556411436	0.342978361298902	-0.379819928105935	-0.387391663823171	0.0458456894353291	-0.594912746065438	-0.308307380941456	-0.349506210362700	-0.0258298228091158	-0.445035380125237	-1.19275244746229	0.0995477972342292	0.200443380915182	0.467440566164316	-0.299858497997595	-0.867249256540911	-0.378826142195938	-0.654063592264873	-1.04369696524412	0.167224206763427	-0.151324485616981	-0.319850709662427	-0.358855924939287	-0.588152263752707	-0.516163077431777	-0.445434220020894	-1.09744156211972	-0.349975105346302	-0.832397940171705	-0.816457013990061	-0.743115733063895	-0.405193914693021	-0.0453754667247272	-0.720574939841958	-0.522440165239661	-0.366512884845551	-0.994501950798123	-0.260532582766949	-0.395091033793049
3.51444236849851	-0.401864083578966	1.25162447645150	-1.23509522550855	-0.272832930105763	-0.103623983737988	5.86287952292085	-1.31382697983925	-0.528443185811182	-0.473863328784841	-0.567278483610627	-1.05158268250014	0.426818126831006	-1.02995267201381	-0.662426499369954	0.0344339626275352	-0.920397206850476	0.244388041264310	-0.340443031400400	-0.992817108077712	-0.447614801745325	-1.48614436364700	-0.0513652415757751	0.110809544039936	1.00099196714320	-0.461258447891756	-0.489563347999744	-0.0773232653791630	-1.54211557449206	-0.504124085121337	-0.504857957469496	-0.197579636084647	-0.936377671587055	-0.612656696186056	-0.602700399795399	-0.0887730029781248	-0.241798853381046	-0.955040551875035	-0.393644049321983	-1.19509668986822	-0.792181795669461	0.861649695104443	-0.334527450228454	-0.134673793663858	-0.942710777383624	-0.764376542076250	-0.432437159548154	-0.321447342431506	-0.640699094066789	-0.0277420288322104
7.48388763964022	-0.406090642249613	2.86851302103033	-1.21715807913333	-0.666188336608159	0.208285181441712	5.23879896815691	-1.25927495670252	-0.352366761488133	-0.991460806741236	-1.11809697453371	-0.609784898928538	-0.415934770677763	-0.855438845861229	-0.947218143993361	-0.403608140690674	-0.782365175259962	0.0320113231389438	-0.00915697105042866	-0.540943884135249	-0.525509842850558	-1.54476135956300	1.11065685328724	0.457091648695784	1.65079155842912	0.557197579572514	0.0545201309950234	-0.0641749007966159	-0.999486417564293	-0.573533241939880	-0.00491999056472800	-0.558598065708927	-0.314025885665985	-0.701029575761151	-0.255293151668809	-0.724111666385749	0.406124702136129	-0.810154123493931	-0.663385473435525	-0.806504477415269	-1.04831184297749	-0.0241038473131056	-0.417714533348567	-0.0859347109856826	-0.791071251434332	-1.28155681326933	-0.817426264865026	-0.205953579329628	-1.00559956272770	-0.640475021841195
2.86253774682266	0.341313265814905	1.02524471881504	0.130814795573310	-0.599221286099407	1.09013973641794	3.10018966458655	0.231733478936406	0.645064935405436	-0.120855779826953	-0.0127891577124613	0.300354632049116	2.15709295966880	0.257826635090970	-0.535237701793870	0.108106302522225	0.153634412604193	0.340376744545654	0.984116508485075	0.821520479860448	0.633182846841646	-0.855340168648773	0.587402813464351	1.64231872917901	3.39016849431420	1.37097020124325	-0.0779738512743674	1.21241452937638	-0.342559091739201	-0.234208410753526	0.0608152823872142	0.604380466307431	0.406880389855461	0.593944000012772	0.331505875978166	0.478057410387375	2.10594740995716	0.156502277315955	0.992143533650194	-0.611917817766583	-0.444242653084944	-0.353933634878171	0.549912260891888	0.119741597992263	-0.597482967148961	-0.0624483652440558	0.278666010720066	0.0184090839922911	-0.110438784338972	1.70645141621690
7.70029810141398	-0.0232950119094174	5.75468580635397	-1.13296982523292	-0.468221071615444	0.571997790436127	2.78981478341813	-0.780342871605003	-0.347929395756086	-0.382904630121807	-1.04069178537683	0.00583275205341679	0.772390266364033	-0.716477293872786	-1.38331370356129	-0.709926060976267	0.163217303266050	-0.0121055996777268	-0.208165804249123	-0.193473994857442	-0.471890629612064	-1.05499801429100	1.14395744396706	1.85297589740673	5.87113165506576	1.22436465308670	-0.875789692450178	0.336445608179053	-0.771518312621579	-0.123638588378259	1.19262069365732	0.417257889632407	0.751797475036016	-0.251685683257765	0.414622720407437	-0.0383555029457426	-0.269098953765559	-0.680695949924413	-0.797497416900878	-0.561898101671364	-1.20000020095153	-0.375149600672569	-0.302660259165908	0.356910497975817	-0.858829437384230	-0.787386334097715	-0.726054104086505	-0.736753070673720	-0.868316273201497	-0.612842806761827
2.53879985361423	0.379568862676707	-0.524765697717177	-0.0880225933680759	0.205055460300506	0.891457522402732	3.44509431352452	-0.563399481557441	-0.393605499446398	-0.106079934402692	-0.370003039286026	0.108795454699258	1.33710997407539	0.622239826926056	-0.275834691399319	-0.0546213034449067	0.569550455216439	0.619004634457219	0.561644289279680	0.204745046423320	0.870100492935588	-0.519564128980129	0.243068175023076	0.703593767957648	1.09895038706596	0.460411524315187	0.299018101088048	1.84355028543611	-0.655627191371006	0.207694682022544	-0.173725323361528	0.462141938087166	0.123129459849013	-0.0755467779209196	-0.451398640105115	-0.406452866871546	0.336285346105190	-0.435277327269580	0.191838212090014	-0.781216844629681	-0.698149042952529	-0.316334978467809	-0.148985844240876	0.170119482439685	-0.844686582274457	-0.445349169045431	-0.183255006174740	-0.322063069391721	-0.413099103374825	-0.495421397426457
3.92251240532336	-0.611780152817556	0.247021670004869	-0.0405448354280090	0.324752356413521	0.560881630783263	2.47695171718474	-0.235079278025894	-0.240397414984590	-0.611491608308981	0.143098863739028	0.339629065569204	0.934390965633139	0.249925428792758	-0.786314577860874	0.0553443200265101	0.771542244888147	0.472823566911600	-0.141695381738397	-0.277345995099359	-0.614277217994305	-1.21146624821444	-0.408859732375538	0.595555844775202	1.39410671230819	1.42614535063368	-0.359817791050362	1.36189323109156	-0.478090044997994	-0.115426091223335	-0.166317278932724	0.989461893738808	0.421824040820801	1.26667760442641	-0.426743023513271	-0.396210799865775	0.171554536379036	-0.672451685270039	0.732206726872913	-0.517181502773141	-0.526918137509289	1.11209046959076	-0.612060046282661	0.266545059005133	-0.620869564164660	-0.447020027870792	-0.984672986266717	-0.765351237966946	-0.884464007093644	-0.251824340784561
1.27298340966206	-0.415277276206033	-0.183604940372327	-0.511788357395071	-0.960579941274815	1.28973550605617	1.10890767154589	-0.768251856197297	0.197061007101859	-0.0551580341463050	-0.852741596801564	0.295424250246548	1.82324759643598	-0.690287377714687	-0.560078609732710	0.538918963035207	1.96277420500928	0.807940736924751	0.583514380384283	0.917731994795169	-0.678643515708814	-0.750953361761147	-0.0507797924164371	2.10094935711834	0.0399045312383808	2.68093822697663	0.978402222951246	0.869977761925029	-0.144729075193600	-0.783206273218613	-0.278055965020234	0.826012732991686	-0.00331414971375944	-0.302058146602331	-0.155127103206089	0.472120629310573	-0.0618677782918433	-0.501147332418987	-0.00488010775919790	-0.556806955624565	-0.405528308308047	0.0562594008885236	0.351613250112647	0.381729367453390	-0.930023153455726	-0.0446327968570680	-0.152911675973476	-0.892899400003293	-0.393597020823268	-0.491393352007141
2.16062380024036	0.0584934800085926	0.832413236016288	0.606902553018520	-0.371569663796437	1.40043161085213	2.36788542461969	0.483849766484782	-0.682230353732229	0.116957305759296	-0.387233914768010	-0.363874380006731	2.82743175608443	0.666433717624840	-0.0420108973234872	0.589270937070366	-0.0894461824383186	1.70201600422089	1.04449266651730	1.26156903649614	0.160936700603600	-0.518280703947786	1.09145652985478	2.92382392419712	2.84383912447749	0.790661629871076	0.341804114713446	-0.159403368656106	-0.249861787790329	-0.769204654550171	-0.108781349719703	1.12670314067805	0.676511271172665	-0.324293202964859	-0.420198994660448	0.465388915501648	0.817585552103701	-0.797821665575565	1.57403587405787	-0.709757739721930	-0.0982881421202686	1.37274148289190	0.287239611776813	0.875310860681854	-0.371565124451813	-0.366066512849135	-0.216804082886974	-0.477960180289381	0.941137421226268	-0.114776980671239
0.628452147525506	-0.380262585519740	-0.199448216898633	-0.418068001911591	-0.204251490938089	0.527903114641234	0.801955915521215	-0.247094568111660	-0.471864004444751	-0.646968358959591	-0.500149371758317	-0.347416045771148	0.907206256244872	-0.366031234781041	-1.01309815855747	0.106566417248956	-0.605664479390019	0.239912311387743	-0.248418657412991	0.237852552325869	-0.659650685760118	-1.38905086017327	-0.126010598366841	-0.221546482873288	0.926682619841939	0.651279323501194	-0.660588239152377	0.0413839088904217	-0.670013082041610	-0.388042579932732	-0.136381743340878	-0.513972330917000	0.0940460679034555	-0.495643972659665	-0.362588443735609	-0.349465403583814	-0.0651868226679943	-0.758008151353081	0.139847699017678	-0.865212624334021	-0.938927182950633	-0.374149762212788	-0.417173284545535	-0.174672372564052	-0.742604398106240	-0.496384796689434	-0.473579263645233	-0.581259073498305	-0.855463126483395	-0.0551103853058313
1.52747031528495	0.0194984312052661	0.202971974714144	0.402997270850722	-0.443707554147036	0.643415322849982	2.26006540979050	-0.268909552344863	-0.446912020506638	-0.512320146228129	-0.599296644621839	-0.834498175604639	2.72366839312801	0.383035694132127	-0.00916277220547711	1.63659139129783	0.0828515117870338	1.12147417475156	0.0120931218985617	-0.126634112242234	-0.0839984411040528	-0.877686194679538	1.95508486120860	1.12609221424677	-0.139539682056537	-0.203532421355834	-0.658698284716948	0.0305029832036845	-1.18184216527815	-0.814100906155024	0.365032925759935	1.49953564149947	1.03498691325585	-0.968411546481455	0.290064721804356	-0.452687960396247	-0.0576019304005433	-1.19762245916201	0.529557402357153	-0.302929794564277	-0.629907111814316	3.32067918622178	0.320161687795853	-0.392101264941561	-0.475563608155804	-0.352233439705291	0.0697118287388062	-0.396590505360145	-0.776432228204390	0.0607830038758250
3.34281806546677	0.305966616912180	1.08662878946209	-0.140025874909435	-0.0434895528686238	0.409615815626045	3.17708552824112	0.235658096916494	-1.05394637899695	-0.394577158015073	-0.0136775692186452	-0.114624537720450	3.66271004903208	0.881867226101586	-0.453826296112392	0.629224938270639	-0.343520259598205	0.866687633844311	1.37739578970529	0.386066855748848	0.287671641995215	-0.314208485924622	0.703372193041002	2.19272442429680	0.231263633512771	0.705288624600608	-0.715055995098742	0.680961873183856	-1.10533346700618	-0.00557078981849341	0.153887858739479	1.34900230446922	-0.184597511349646	-0.330696226031118	-0.488550664379487	-0.408381164092422	0.787393977803061	-0.929325101046044	1.08151770890005	-0.548532540549871	-0.865615219015326	0.983697970958676	0.821271555657498	-0.357898344301687	-0.617293006665261	0.180283626209176	-0.434395609317519	-0.898865172287058	0.0700744657030517	-0.146076328099515
1.32199453270896	0.223087545547475	1.09136015369544	-0.642836122746370	-0.434947267069859	-0.622915240168509	2.25587084826803	-0.210022124500836	-0.170265085165456	-0.0215367975875229	-0.916534739901991	-0.180737440931660	-0.0942870685662554	-1.00727019261051	-0.395792424544507	-0.543060715390981	-0.239657651556592	-0.490693064556252	0.424118962342343	-0.576105620560584	-0.599810523475985	-0.885964004840718	-0.0671352323383382	0.103454479087954	1.97613431538834	-0.606475539402052	-0.560525338913182	-0.361274235559115	-0.990154134215777	-0.527078208589706	-0.345329211763231	-0.273930089941224	-0.473058753592300	-0.461955562243477	-0.356508100226088	-0.820834816852899	-0.216526175660836	-0.718432551815100	-0.495678345056652	-0.608245979766361	-1.17672357475787	-0.586683597520753	-0.512685082455901	-0.274378622415563	-0.787563132272649	-0.934990377723673	-0.785148500037222	-0.366926100828683	-0.835317655144434	-0.610824489908223
4.30418048023793	-0.410697382157014	0.396487519846166	-0.705709427328770	-0.436602362096809	1.28653888188125	3.86628651292188	0.940957544094600	-0.365662016126945	-0.150289225611858	-0.896037004185433	-0.468730228566807	1.97740079880679	-0.322012172579243	-0.384664843050230	0.905746903497188	-0.0427937847962689	-0.0261809795814397	0.679757570513982	0.417345768285951	-0.482469901427310	-0.833961802938563	0.0659739057682410	1.18658376633207	0.836878215759448	0.221002579684523	0.383237980722866	0.687185358232416	-1.20398342188077	-0.875553169200905	0.569946012547680	0.538754272126705	-0.618779822846467	-0.700096600949204	-0.872999221254220	-0.167580106931642	1.44951490140698	-0.637941002141324	0.699585535554499	0.00278154531957559	-0.597186445645907	1.03927475975363	1.36381365486302	-0.248747742834171	-0.679212920103137	0.629288951101396	0.142810286572741	-0.770246858382027	0.0663028484860522	0.756774888045878
0.637047978721366	-0.518267160283728	-0.264940513220664	-0.589438774551924	-0.812317602521460	0.193627926850400	0.682401591526748	-0.575417122621228	-0.202747589433575	-0.236576661530836	-0.702537782202207	-0.622348279375902	0.0409106419136249	-0.714833417466507	-0.767458376404473	-0.548300494251193	-0.959711804094331	-0.362230171528786	-0.327051934733844	-0.133350728901516	-1.02280878239311	-1.35837459032167	-0.291673718127995	-0.139728612029880	1.53727519163866	-0.497819947711961	-1.20524511560460	-0.337410466725747	-0.847351549959378	-0.846880741288007	-0.703978546597937	-0.450842463786814	-0.406181500319649	-0.332329399220431	0.0464791639274878	-0.338771245496492	-0.435215337359675	-0.819867336498007	-0.547803463313490	-0.938477816834014	-1.18436691049727	-0.736858796534880	-0.0765377811539248	-0.564737568025854	-0.628300976734385	-0.418146586060259	-0.351907555784656	-0.909962695065727	-0.888258222015888	-0.0945651213204215
1.10265027866017	0.00185097115903504	0.759802923204176	-0.257659835340256	-0.275842279635462	0.703558863208995	2.13625963856288	-0.544785348360941	0.983056713406226	-0.469437186161966	-0.948552645842540	-0.404157491701878	3.77486430350275	0.190733745439669	-0.632867370920923	0.559339520297056	0.106865916020987	1.62180009933671	1.12062457593042	0.763664636394088	-0.368355794027775	-1.01226887743797	0.00775001390827232	0.950809685444581	1.40992547976312	0.650634015773314	-0.568355904915818	0.649976265611818	-0.381809874265435	-0.346889036195014	-0.0871735570025102	-0.476671360560398	-0.691022195161901	-0.568701310487011	-0.876887526798957	-0.259100537438691	3.48984888730591	-0.772005117303561	0.697888125496330	-0.195667716783884	-0.610402881902092	-0.0611812658175756	-0.703938180736861	0.521478183821944	-1.01119947615496	0.0514509375231036	-0.240738531290300	-0.348971977434579	-0.623028830811629	0.425065847946753
5.59903348311888	-0.0403210403286413	2.19381657635841	-0.431379389557021	-0.711933255051146	1.64665530717459	6.11219780261619	0.0416097275297456	-0.360002633624672	0.264463307218265	-1.30511756256616	-1.09043599868933	2.42276426841943	-0.260501010497935	-0.0554932086056843	1.78036073610451	0.308074876236687	0.196862566517808	1.68481178888557	1.18605284317023	-0.322225963429554	-0.790406094317952	1.99299794762088	-0.0845788734351536	0.806860317030206	0.479478363140575	0.302752973658030	0.194402086123932	-0.643727257921239	-0.787122015730194	-0.689429287965731	-0.304174691389660	0.241780360701332	-0.979304900749366	-0.919168981245513	-0.587698115699608	1.80559159245119	-0.326962782429520	2.46208894791939	-0.426452518148975	-0.490505842302667	1.39484908370990	0.579820467163519	0.189794394325474	-0.769002327485537	0.464391910214493	0.564120884261843	-0.127631030081013	0.344663423220663	0.357667978599685
1.17596321362070	0.716599208151726	0.818449557851413	0.404323930205669	-0.198582030087805	1.64004042439678	1.84902551421351	-0.732744385396324	-0.0372215863907445	0.838992349312569	-0.153590463428411	-0.186905566514571	4.48276498931661	0.562069228336796	0.269715521721301	2.02901117579823	1.51918310132777	2.09304527709622	1.95431710191802	1.85554077593616	0.589791052154580	0.206714863901231	2.78870900295266	3.49069173426111	2.36166322653264	2.07791780747645	-0.162427838725954	1.00733601440519	-0.633851630413723	0.304720909989801	0.628384627782684	0.297492952800932	-0.0195047487106290	-0.745035571318178	0.147674402085014	-0.547563248040192	1.76340768117416	-1.00092335814433	0.525748466661532	0.0515086662980424	-0.0487302715473732	0.357615807981651	0.330135961405871	0.933048064328696	-0.571171150430329	0.0959021892584787	-0.0550285212432851	-0.236604185172178	0.487149886819425	0.497714960732937
8.33302313405440	0.364909544922812	0.599689552752339	0.226935468205789	-0.100307529903911	1.06430660170400	6.38544157677497	0.322833539680097	-0.282621962980499	1.85044106521084	-0.627003035697163	-0.471679275398554	1.36266614024025	-0.219884193630912	-0.517889489627954	0.656778123853068	0.256764474649617	1.67389446780360	1.85437667305284	0.875658550783844	-0.760457769255929	-0.954623078587641	0.120593328464318	0.432749340135451	2.53346365322600	0.473243768588344	0.723991804476563	0.392634131180642	0.312790287409739	0.361318539403844	0.460427640354499	0.0248288397249980	-0.0728463505384000	-0.648091949718626	0.314463719355214	-0.411616422186236	3.75047661635466	-0.283121549519619	1.73989598329690	-0.333510280893418	-0.796217664545574	2.93741186282563	0.323779478984730	1.73326529124558	-0.578146058948391	2.92588968871822	0.900714186895773	0.561611503857911	0.237539326789907	1.77593264748440
3.67728358867339	0.559487550432510	1.64099307524823	0.0410304476599053	-0.443598258070474	-0.157594813897519	3.14689543390752	-0.573926074107882	-0.138362192606681	0.231669605094396	-0.257454810222347	-0.374098971731345	1.41656009832394	-0.785282134235193	-0.203698679292812	0.0238415519645661	0.779712337198308	-0.363540870781128	1.49804269340715	1.62791425147205	-0.349551196632271	-1.06712133361268	-0.142597653038388	0.313280682737541	3.33974291915943	0.412198252551284	-0.129490263514811	0.258280884677051	0.0506004997392623	-0.500962716417229	-0.0490992482867567	0.198169882659449	-0.00136281147080235	-0.589521503269968	-0.593800655619190	-0.621215514895224	3.95513649907661	-0.211301059939330	0.0852362043295111	-0.424513279714186	-0.580661678968114	0.701669370005712	0.127829585664944	0.215562643079172	-0.344667747909084	1.00934348150474	0.535227857990762	0.160056702792061	-0.328608554917811	0.586615099421592
0.587860625372265	-0.255182633017509	0.132255096550685	0.541170446355607	-0.448428216556408	0.325398089465541	1.42725705831916	-0.112618468092396	0.325365471994958	0.352021505954210	0.346068773152049	-0.215179224107429	0.430103442542435	-0.148714539444558	-0.0519829228911242	0.900509412514802	0.399332455187303	1.16793053387330	0.716223949832938	0.397005831849329	-0.602689413183783	-1.06491384900947	0.869810311672000	0.531664799115637	0.584059226798049	1.83524009685571	0.136919490747130	0.238606661621351	-0.185971454254624	0.263456785380875	0.192314937920962	0.0822262438219951	0.628062084738280	0.0543547839915329	0.545838994137122	0.654692317866597	0.337627436925697	-0.665914523729039	0.677303157083396	-0.505481836166166	-0.499299343743639	0.840719313729767	0.275700800642362	0.197086598675794	-0.598130988407705	-0.408152546485944	0.561836401445274	-0.202824857600258	-0.903618900707536	-0.536000707297827
4.55301840553641	0.128662476661167	1.13429760221627	-0.387223767892973	-0.326477491030086	0.894044977781355	4.22618218570026	-0.479371191264942	-0.0276086199492380	0.0707653780688683	-0.467511885402277	-0.802815121106192	1.02668973482702	-0.388837156448149	-0.552654280171937	0.588850432032882	0.662743925157311	0.714029296310427	2.07786813679856	0.933229954552948	-0.166419992777720	-1.11538788573774	0.482043824401221	0.869831003041329	3.13980292914636	-0.229665659512496	-0.235167566525989	0.524929529562856	-0.761636568061428	-0.569397475404742	0.799949065048807	0.0539154088132444	-0.446790099980016	-0.573674119572009	-0.169451231487343	-0.235758260034119	1.55020148253926	-0.899884681678740	0.430821374289751	-0.682693843806402	-0.736375276893727	0.491492128064743	0.127216887823628	0.142309722314338	-0.371389358864215	0.203316974192101	-0.209019825249542	-0.137279079611689	-0.565084447024805	0.358788858149495
2.01444802587532	0.687074904045273	1.42411637881751	-0.0145452546083134	-0.506265479486996	1.05257004627627	2.15513723136256	0.123253578657569	-0.260071425687773	-0.155511661234092	-0.376155050532160	-0.424246387065732	1.15059837645544	0.214304077453427	0.00112638722145143	0.0898777600861645	0.802382492726326	0.534799834250204	0.432716242550064	0.364311150385611	0.0359919911946927	-1.03239102837470	0.950174839173730	0.706507856797836	1.19105088850242	1.69893565574118	-0.157372995595790	0.809205419990072	-0.666610158169344	-0.337085093913787	0.580034411087183	-0.0120148477646025	0.749722970475316	0.678785534524305	0.495028129947828	-0.235775795523097	0.180726604396008	-1.02636259731703	0.314523546426863	-0.658600731022661	-0.933169206621414	0.270598511969853	0.190554974181719	0.381725927791448	-0.225802151541390	-0.324459638894108	0.0258484079315177	0.461762545859193	-0.503517407597727	-0.444231027558464
2.27188573720315	0.510602847402065	0.610347337113058	-0.118348397444303	-0.174457322960139	1.38560081147504	1.92025307979100	-0.398579997407190	-0.195825432059208	0.0465484044686296	-0.420695757777824	-0.906554858452008	2.96493747910783	0.662736001250962	0.378876096637471	1.44179713177630	1.85840866231655	0.916550501602649	0.506894543428810	1.43312879891135	0.314741405870935	-0.613980875102626	1.28505822454217	1.36240196751683	1.47706092814027	1.28355861025235	-0.496829339670165	0.355165425224733	-0.575675843983097	-0.290402453063271	0.132730769073676	-0.116142572662542	0.598110286456969	0.122629160102603	-0.0996482163511729	0.0932073856578402	0.245314125995450	-0.736754911036413	0.845983238576470	-0.210086752091746	-0.689360577996333	0.923688692181695	0.217147951206097	0.448032174719991	0.330974478350838	-0.480091952392874	0.339298410681829	0.0160919612626354	-0.512933994895884	-0.508858040728686
4.62608993035379	0.0315012941802296	0.169254995725901	-0.719520233794298	-0.742940179132324	0.0296962232527529	2.63882980082871	-0.673904060720704	-0.483143619198042	-0.423963039312364	-1.06194844655017	-1.02651133392703	0.702563013788169	-0.303736036867252	-0.929963613493349	0.542367677213598	-0.0904092453732920	0.974442559840775	0.236852617440710	-0.00129593397052681	-0.0407458970449846	-0.822162323760607	1.12787294921970	0.829193170085164	0.956147560817466	-0.508307516709723	-0.556233713716882	-0.491502803014368	-0.610912651146867	-0.827307952003323	-0.655765823050228	-0.292470977083669	-0.0222761907142098	-0.793611022528803	0.423295402320064	-1.01421664774847	0.297091758222307	-0.679177735210128	-0.127017235962085	-0.951209860841938	-0.0163321914510661	0.355311347312596	-0.0458555251900902	-0.431088849135986	-0.297744040517887	-0.397466644608802	-0.468361709654499	-0.763884871085581	-0.600503389809997	-0.0714988165594728
0.894848774083588	0.182899447983850	0.486861457928438	-0.339796905836729	-0.213387158761781	0.595528149642176	1.08289948363908	-0.351040489692009	-0.305181706033477	-0.612910266354869	-0.621795026464568	0.00292111052956489	0.524281368928424	-0.424286775369311	-0.311726879144438	0.247183846076053	-0.267015058719586	-0.00190956534260915	-0.309636493494224	-0.118759008587938	-0.465559083347014	-1.49840349215482	0.123509594382144	-0.224134356998075	-0.198999701178783	-0.536302385778684	-0.483999746437108	-0.184802917815995	-0.806474126173234	-0.771172280478899	0.267915142670086	0.156858138346611	0.153532132209070	-1.01492421376764	-0.442778665418525	-0.511719533510619	0.0861452395244305	-0.941415293839254	-0.0901197460522657	-1.12001783307065	-0.624865718399246	-0.0886755588651663	-0.269915368094653	1.09068670430610	-0.751372295978145	-0.626305971637933	0.113081487533182	-0.662402369654279	-0.557333297033193	-0.598177748679807
5.63167858305562	-0.456096222024554	0.850033401315368	0.404995484519042	-0.728694348567610	1.09161074065576	4.30504528060505	0.209886070547704	-0.226088374102097	1.26697651799081	-0.359200878119907	-0.861308256302430	1.20765456936911	-0.460934873807775	-0.341259964206953	0.881322245961452	-0.663437662626666	0.775639949570585	1.72788130829051	0.958607155680446	-0.676270540397531	-1.00162245958628	-0.393708472773171	1.06822790902785	1.96297233333298	0.820447864849594	-0.319541037239132	0.170326005981657	-0.960609043475436	-0.526879930462295	-0.154967026553740	1.02691605076127	-0.192987831566738	-0.270287855460722	0.0324279959254467	-0.681608206977743	2.40137984052464	-0.189613599119887	0.615735398103217	-0.732127353288436	-0.489748246293375	0.836763273613276	-0.271130185077520	0.510109146603017	0.171740959602101	1.25303512122731	-0.0603044888922613	-0.206281669309686	0.288651729387880	0.637015779455231
3.98156156345499	0.0927693977551806	0.721123834826749	-0.411999256010849	-0.745958607351270	0.491652752933286	4.39319672169844	-0.0232510869042518	0.0482318382641342	0.0494918098353500	-0.831137922051641	-0.768214493762322	0.575286767216404	-0.437597262431892	-0.389797686572454	-0.143813320127819	0.701938757128781	0.274805405802899	2.45426149341512	0.935678215022893	-0.287261706079343	-0.882286241942124	-0.142200501515503	-0.195412253609229	2.72823277987128	0.203519658789036	0.172317604102901	0.0854821087775034	-0.581377490982260	-0.851709657358337	0.0956737087834372	0.176253260544527	-0.426157526450796	-0.439919536567419	0.184819182847840	0.0909737004230586	3.23887812117643	-0.600295248434364	0.461667819920375	-0.207914007057451	-1.05332310377147	-0.101856245451127	0.437505170412485	-0.237698663051055	-0.568219114257086	0.924353720524536	-0.166610729295224	0.0999753792444040	0.113907598881195	0.156263726502553
1.69055122364384	-0.165436517224791	0.571656255771193	-0.545904735252089	-0.235504395384832	0.166608261801375	2.76875032642465	-0.373782917511258	-0.115115220157524	-1.00813709142911	-0.530588608374095	-0.610714014248948	0.264369540270848	-0.481899994940008	-0.408931889823060	-0.485426280302412	-0.463045270277740	-0.129671452836456	-0.00387175027977927	0.536396274478078	-0.131534372567572	-1.03188462295168	0.469110450646443	-0.114873353193339	0.0879588179842715	-0.458349208412294	-0.307824804581952	-0.471940077103129	-0.838998491011870	-1.32688934519251	0.318828260555662	-0.245571495833526	-0.255549871855837	-0.901697956037819	-0.595049910817490	-0.480645001464363	0.267526269412944	-0.942273122210429	0.149239490599515	-0.623170593142732	-1.24279198214561	-0.526963460222945	-0.717158040171355	0.00335303152697670	-0.331884788147983	-0.0734344809578296	0.133100538342993	-0.468619960033341	-0.0129010118475087	-0.0404529833678748
2.24624622391319	-0.0856397798048759	0.198908273728344	0.0191623465088909	-0.806117704544313	-0.133499018441358	3.29890357712920	0.0568183838498952	0.304665997052587	0.0981589975272147	-0.630293030941476	-0.885534704276473	1.45448829953031	-0.261776695342908	-0.525411324438162	-0.165174646096219	1.31626094600283	0.0880772986167889	0.357102582126976	0.530270561822134	-0.0892110119303051	-0.366428486134373	0.429066739948650	0.256618730321861	1.55030266201350	0.556415119668122	-0.196763024880624	-0.134128943932084	-0.643267296408408	-0.693778157024114	0.182466330568826	-0.934469946974035	-0.428153396812175	-0.867612860827853	-0.388217686407212	0.440380257895824	2.56264846036947	-0.739796220393949	-0.276023453015190	-0.690170271027725	0.0382622293672084	0.113721491246166	-0.770707133741664	-0.251243888177819	-0.628015257969193	0.337477537329684	0.181717254275662	-0.0581003787177848	0.390748668883191	0.904369539251864
2.72990260677678	-0.0714771225519428	1.06245795973898	0.548733798520802	-0.889422374001863	-0.0646354798011519	4.06478531731664	-0.107482791474935	-0.828150525779084	-0.198666247014702	-0.628267264108314	-0.0928898430146878	1.02493404181884	-0.558027692088647	-0.753972799118881	0.155716719726946	0.303516909597236	-0.0652512621578332	0.690006048956128	0.0857700519817542	-0.378878095160380	-1.18820552853224	-0.202788992447875	0.283603152707777	0.877941479031396	0.259412306631679	-0.685632916512349	0.297092659327525	-0.383955941624696	-0.717409604541399	0.0398680140345298	-0.484020610642736	0.314314345145951	-0.748276807785432	-0.295490357483877	-0.465223096140102	1.12206055558436	-0.418665684885995	1.61911978028275	-0.908395018388831	-0.979419789033529	0.341395809730538	-0.220439670671752	1.42318824601444	-0.712981647790344	0.352936954950672	0.251684449018189	0.244046152472144	0.379127129197564	0.178343874798727
[truncated: 251 more rows]
[truncated: 4 more columns]
