# Supplementary material for: Neuronal tuning and population representations of shape and category in human visual cortex
Source: Nat Commun. 2024 May 30;15:4608. doi: 10.1038/s41467-024-49078-3 (PMC11139926; doi:10.1038/s41467-024-49078-3)
Supplement: Supplementary file 3 — Source Data [file 41467_2024_49078_MOESM3_ESM.zip › Source data/Figure_5A_S9_S13.txt]

----------------------------------------------------------------------------------------------------------------ARRAY 1----------------------------------------------------------------------------------------------------------------------------------------------------------------------------------------------------------------------------------------------------------------------------------------…
DIMENSIONS: CONDITIONS X CONDITIONS
DATA
0.375213258733738	0.567064669974025	0.610193337982806	0.478880628319734	0.485854856448951	0.489122110892612	0.679924884199351	0.563540876378965	0.528733758489364	0.547605019867220	0.576107736786543	0.450638977988083	0.547733858931874	0.385663864627844	0.424823369698715	0.539437004124946	0.507563835519904	0.478511156860412	0.680529725702294	0.575298796444448	0.609068826783734	0.497177013997863	0.526061405332028	0.669972762524513	0.540164102266967	0.558569359535760	0.527751301630891	0.436449488049555	0.547702280608076	0.513092661180211	0.632929586661035	0.459381002040302	0.574109439564338	0.591337677894751	0.496446656844702	0.633504122974988	0.694012423196139	0.795102340533385	0.750002663385279	0.715578129421666	0.856700816571771	0.819028332225982	0.586383582062342	0.545235882715756	0.653462618282574	0.585917208560693	0.705449323608449	0.737694739918403	0.809643820827763	0.678683683848615
0	0.575074074244351	0.663912908346813	0.592830617791601	0.651709485541460	0.627396031062826	0.706122656995363	0.641139909781091	0.611397956270524	0.572116123032069	0.548179440739480	0.581444887544930	0.686697844743692	0.575777741849926	0.543607385683220	0.660677361806280	0.585423027800176	0.613678225675787	0.697263556631062	0.640998142907272	0.701529082128606	0.650151421900364	0.641109881673718	0.692001472138067	0.554327557195860	0.579258357251290	0.483698033094898	0.615168820856657	0.634566231260934	0.643031977896969	0.567224894861138	0.581213543490787	0.531850356752849	0.681602757366333	0.512187556058155	0.574561392207277	0.663363247943097	0.773618003111864	0.667534930713100	0.779440137762383	0.795922742428524	0.871912952817622	0.538632600007616	0.527812375695753	0.630431071172306	0.556323397546998	0.672072939337185	0.647163310403639	0.854149575483608	0.649987725529514
0	0	0.684863231419999	0.687259309447947	0.581006801331598	0.693166843873114	0.665244473162153	0.614047613341981	0.609354787656634	0.585531027051091	0.587945672126256	0.587208918971144	0.637655982757454	0.643394049509252	0.560769559058877	0.635171293738061	0.618397467096897	0.603686660232799	0.681789328593052	0.722967685540018	0.722346015842147	0.637295941789841	0.694108101148952	0.640272957267753	0.557122068478922	0.543980315279776	0.573014073330629	0.689937388363171	0.643420308304682	0.576627232998391	0.538535935989013	0.583332262881849	0.662450521558289	0.640998325958950	0.558856705836797	0.692131981531386	0.758344195316881	0.747891494423650	0.738430415199898	0.809942974727021	0.821152869670715	0.711751880317107	0.613537299960260	0.606014996063584	0.613546320382387	0.584319809737519	0.693683163097539	0.657101115313043	0.773467118599215	0.672069060507740
0	0	0	0.384877852048699	0.420236642987666	0.416797309716427	0.709591766009902	0.572404893660323	0.576624610447527	0.423438297889845	0.578647367939474	0.571018392898757	0.592382291603327	0.444346060667161	0.511483385674781	0.410535739782215	0.450828921734721	0.516342064172257	0.626339415593275	0.654650677736776	0.623849954752650	0.613624359079518	0.614939597295816	0.767957583220725	0.574402822109286	0.652584554761970	0.510973402255955	0.462043784078386	0.676770810570668	0.678665153009383	0.661917946665696	0.519406081664351	0.477353567035275	0.632132072720854	0.476300681628583	0.575117227881311	0.860878018211403	0.950305908296626	0.789699845499163	0.848003381504129	0.983974239435708	0.938557083275949	0.678905370920348	0.592240639710998	0.824000094166400	0.639901218602157	0.765193110211337	0.778476935410565	0.869387330199966	0.697302593265362
0	0	0	0	0.398735019981716	0.441968761112067	0.602468631907295	0.610275879809900	0.560352346979447	0.413467453737380	0.520342322979401	0.569859575057577	0.584114249710832	0.442567658602676	0.593952957486951	0.424849198248340	0.464254943950141	0.473549251162405	0.639119690429943	0.635332085070071	0.577917947910938	0.551274037239303	0.608542513190997	0.769186877198723	0.502214337847473	0.543007443970888	0.540654853786953	0.461338910514276	0.550655022253955	0.572750221998810	0.552272840702581	0.485094162039572	0.469085511937238	0.460016416521001	0.402755586954462	0.478609933074881	0.802511364243081	0.840944523906109	0.733776379511072	0.731272306944064	0.980173737946587	0.889289285706450	0.579812187105515	0.474724316882726	0.707725372064128	0.538088053411317	0.631513462366199	0.600123084898076	0.909384607075448	0.655660023730554
0	0	0	0	0	0.359086121909367	0.693759177325152	0.590004226646822	0.615125786593015	0.472360777725082	0.496933419658226	0.716056676042004	0.626993417374141	0.494647950375142	0.644386474930915	0.545532207802420	0.534227206859946	0.602901617749818	0.738303823750203	0.630001709402792	0.618045943890490	0.586163041529905	0.571612368246494	0.836813939069497	0.585582984721965	0.618222036693043	0.473833269943715	0.575440128990893	0.634004982158799	0.696849291082178	0.625026876323473	0.492754023603797	0.478798264783214	0.534804531418613	0.456906154386068	0.588744508950901	0.954398130332623	1.04969627880530	0.938595015318342	1.01146524016422	1.10357471650464	1.00878326797877	0.721558872602159	0.558815196158858	0.853071970193578	0.748393784868855	0.803030578435858	0.820482097128277	1.00939526941840	0.875742793143040
0	0	0	0	0	0	0.526194329912622	0.630079549223943	0.683414990537307	0.582736567281223	0.500356911795891	0.608692218364283	0.504491351899820	0.649895724625249	0.665430564133842	0.572520288506501	0.599198287694522	0.661652922471961	0.611881859148757	0.631448509300385	0.598304156430409	0.703475654429694	0.617393603814847	0.570116311855428	0.575800271464031	0.536644607844422	0.572205098384925	0.665078012273251	0.678863810715059	0.668417098711689	0.579541615314749	0.550814673670723	0.506136708933490	0.518256575987929	0.567984084264493	0.578166686667839	0.806760717940153	0.937932701126244	0.753625342107766	0.743301053650425	0.850101813561372	0.946802207109531	0.626192797656572	0.519253353665940	0.665668142137006	0.604758296291151	0.717296617659174	0.713468450762915	0.972331826057778	0.768644859216327
0	0	0	0	0	0	0	0.472906986710217	0.652813633638665	0.618608365540887	0.487695801083247	0.549385243446896	0.539638098669173	0.570273956663088	0.594807528628791	0.528436810573024	0.463385779267545	0.548828041338681	0.489304451211603	0.640773618256803	0.557623423884139	0.601469625080499	0.529188533085615	0.582847010351884	0.534415350808888	0.503422273707257	0.458576609623082	0.515637622917772	0.499257209027007	0.626977343336589	0.506323967616506	0.517795622189064	0.499808412810802	0.603630902967574	0.572183843237696	0.611337550833231	0.707607645257947	0.761059118855932	0.775416472799549	0.815614816755706	0.957130380679800	0.872124603996544	0.577862475362939	0.491416626178213	0.561333488512752	0.554124739338808	0.620339219921015	0.658478123094808	0.744994718234862	0.791844497650905
0	0	0	0	0	0	0	0	0.420738372319104	0.472647492551390	0.532144920044588	0.631387711877875	0.613945561395655	0.499903751363407	0.552131573751594	0.617278685652219	0.600155927250688	0.623889717513172	0.727904392434195	0.635013383125338	0.728268961516714	0.598062073459124	0.606848959293645	0.675012667189697	0.577342303036364	0.501074254790954	0.589406610630959	0.645202819569065	0.648272260030481	0.471959410221704	0.710746342463030	0.501359831173049	0.650211813565650	0.611158103521537	0.490623482673215	0.643957657512909	0.756567703937374	0.727089402822734	0.702440418490610	0.755958190839972	0.794354385731148	0.754457910555850	0.610861227612399	0.543561545818788	0.660186523023609	0.659743067033467	0.755480207337786	0.821912770058027	0.826160406568989	0.726069325397502
0	0	0	0	0	0	0	0	0	0.404686827274522	0.476085537067009	0.561483260923281	0.626347694552423	0.487641771470713	0.491278238956609	0.455467537301827	0.503044128348281	0.489797900584700	0.640186400285098	0.583660987922129	0.666760933712294	0.577565783151093	0.610154314805592	0.647800095110463	0.561599539090349	0.669156815211390	0.523787832461674	0.534054931172867	0.596251581978875	0.568531171395517	0.655285390367034	0.510834602868463	0.521286460568536	0.510089735056539	0.451083178071338	0.575357463117995	0.801906277740099	0.932399783439863	0.702450368519598	0.848754943908063	0.913426125863055	0.940127979461633	0.710698797922388	0.562844215472298	0.742315847806848	0.633476466144849	0.637913506009688	0.648358182578085	0.853230933605020	0.599512426412104
0	0	0	0	0	0	0	0	0	0	0.473080133623348	0.594319131868851	0.537287915641940	0.576031753558208	0.600685641771404	0.557043096317741	0.490067559771147	0.581375146078554	0.556215022934092	0.558995249664990	0.584424953265324	0.611287083990205	0.605496435473445	0.546730961046910	0.512609456868624	0.470392219106463	0.522361331877031	0.628853525968773	0.587961775849552	0.579169678483137	0.500631698604810	0.499268466392631	0.462773597419931	0.465175532502466	0.492406292612829	0.606416622565746	0.757804305359655	0.912298311508865	0.791273512143451	0.885129645047526	0.854938558519252	0.880908038715461	0.595919931340756	0.452327155194314	0.665497830236772	0.561029688236572	0.654324470501927	0.698799134721208	0.815077802276157	0.710249782917325
0	0	0	0	0	0	0	0	0	0	0	0.467494645995348	0.549742711160018	0.493605627247138	0.402385235501341	0.469922694483639	0.558272837984185	0.503854963016001	0.569143710978123	0.717639642632886	0.602615615580742	0.561812883023168	0.613920132696756	0.590635996828924	0.484337816211194	0.582668459377886	0.553933994330121	0.525109678760118	0.580859342762832	0.624151509168021	0.614039040951539	0.579799752813048	0.601726178065521	0.628790617837862	0.568270715605828	0.582260500495786	0.685100356102511	0.799060293875162	0.646308656551976	0.751733716311779	0.859806748196911	0.835462900646919	0.611314032727250	0.576702612855763	0.672533605999120	0.589293891961939	0.634529753595917	0.601862887043755	0.745459845037360	0.628126116845925
0	0	0	0	0	0	0	0	0	0	0	0	0.602341291219337	0.589970298397689	0.597994620617891	0.560508202218552	0.529885969463460	0.581653017121802	0.636394081040178	0.684082368848943	0.593857181048247	0.733814511839879	0.599054907825321	0.614636341518719	0.481577788570625	0.522971116753028	0.569832154828110	0.574269583337435	0.663312484504006	0.656606948318261	0.526132481343878	0.491864619681807	0.516845574171004	0.530346824808755	0.549889104564579	0.595595121809910	0.812638297889447	0.894319127439546	0.787807783049997	0.732332763898033	0.921556039774996	0.897874110046265	0.579161920112509	0.555146701666192	0.638534555083591	0.587843441888230	0.690771020403605	0.724272158149129	0.832726923059687	0.725769338396598
0	0	0	0	0	0	0	0	0	0	0	0	0	0.397350408611466	0.439121342367981	0.420413708189157	0.450711775800578	0.486045662860884	0.632346505200351	0.503053996695471	0.557813879612992	0.486488974067925	0.571620666378386	0.712759364527225	0.476139925847113	0.525447994527236	0.516784293891491	0.487317122012712	0.506600447861398	0.484816028456527	0.643110475043148	0.434361541072799	0.595681889184752	0.574071515566927	0.465779424827266	0.601345053121162	0.651612227578915	0.789505646795127	0.662326756623913	0.740590660527701	0.878250518115475	0.852642632654671	0.643928146422373	0.542488288435453	0.647513146036796	0.525284386128284	0.701872058985668	0.681753818615593	0.893781700165607	0.700380740552952
0	0	0	0	0	0	0	0	0	0	0	0	0	0	0.379087197246572	0.489361927078558	0.634687019345743	0.423858699831264	0.665618980009306	0.685363047739643	0.683075345835842	0.580810442622629	0.668669294757808	0.666975332532944	0.508867751477674	0.589837834457765	0.575326211342783	0.541234902258923	0.592553566800663	0.504873518049648	0.697734723649611	0.576877867596283	0.680396485348040	0.674594189845088	0.501807395553063	0.702319534426268	0.658537264754592	0.779537145399805	0.540767803741653	0.818130213501570	0.773368542103277	0.795440513202714	0.691852227198104	0.613716366149276	0.709996022095204	0.607655706134700	0.712539325813241	0.680262036201747	0.731203912339617	0.645527908122260
0	0	0	0	0	0	0	0	0	0	0	0	0	0	0	0.383971623178272	0.458563830807554	0.498381631186597	0.585710379385128	0.660539522963291	0.616217002352021	0.565421335223985	0.611519615758861	0.626578474102949	0.531146266518085	0.576962471602188	0.518110961128084	0.489228773682904	0.597630585475050	0.655681062576393	0.654875912033110	0.491076795407785	0.520822478838255	0.609403726810680	0.485798245795402	0.611751871210457	0.697333947213306	0.861070582878338	0.660342132849782	0.835308040042202	0.909344677562285	0.877130215438859	0.660071812376003	0.592733754113625	0.694796965278209	0.610851075708584	0.692256875167629	0.699408971044244	0.868124562602965	0.660451019484912
0	0	0	0	0	0	0	0	0	0	0	0	0	0	0	0	0.387666548951344	0.518015059859586	0.479306645454341	0.553764920711148	0.527314063777170	0.555947671420348	0.461280675317451	0.580910477822218	0.572780553922420	0.531797566897747	0.485449658990019	0.461474016967289	0.485208661146061	0.581107040146834	0.536761974090323	0.401276877211610	0.456538964446622	0.524166635198193	0.521739887968966	0.528597163945915	0.716303331130533	0.844782086993124	0.809412396156375	0.660771696363657	0.979872588923120	0.987462614475933	0.482421476111302	0.438800429582051	0.610429917109441	0.468575495589818	0.512653594985851	0.573466401810241	0.751792244077304	0.663692561836690
0	0	0	0	0	0	0	0	0	0	0	0	0	0	0	0	0	0.525231384604791	0.641567154007583	0.683803939598988	0.645400571411834	0.638448687844078	0.647060192584537	0.741831369993856	0.509254047356003	0.621419959461712	0.525420001774018	0.484875578450916	0.583856314217333	0.555588848547819	0.615663950732539	0.531956446361225	0.577399741776733	0.635102438136669	0.518109251135373	0.636853533968253	0.671092980917319	0.737839697073170	0.605594686850576	0.707291568610005	0.868167252732036	0.850959445035322	0.633785746243201	0.581766380082636	0.752526534768441	0.593249790067397	0.528828542107529	0.634008735373393	0.731940045494950	0.673374951210434
0	0	0	0	0	0	0	0	0	0	0	0	0	0	0	0	0	0	0.519715556442298	0.581171378648366	0.530889387083127	0.519990734778004	0.539160208432972	0.513422397667653	0.569621955645946	0.572233722073727	0.631557377840636	0.582844486308638	0.573256325680626	0.646527886228057	0.544970331710142	0.531039892240650	0.530932413659880	0.530292351294194	0.667935220266485	0.608443608498624	0.795617756146740	0.868407555146926	0.863925250562675	0.792248902382248	0.979250826546769	0.897950663712676	0.571928402651927	0.472108726131458	0.583464681277796	0.532706591865150	0.593084642913350	0.584466683895000	0.822384624798462	0.663340679373752
0	0	0	0	0	0	0	0	0	0	0	0	0	0	0	0	0	0	0	0.390062664089724	0.639023756042315	0.517122468544028	0.557925496055089	0.639675704533971	0.548609998747333	0.620497769750804	0.573778091680272	0.625501355697061	0.628128249539192	0.495931159264846	0.665384080679201	0.535085794050564	0.581489517962522	0.570266584494818	0.590334768159138	0.665392878293524	0.693400066751204	0.778856293077472	0.776583121700343	0.700849481497476	0.734637028954435	0.786534058677406	0.656085558244376	0.518968894615502	0.548172408611687	0.481233934837053	0.630859649464915	0.628168875025266	0.986599864757629	0.659619884349585
0	0	0	0	0	0	0	0	0	0	0	0	0	0	0	0	0	0	0	0	0.617573308923516	0.530834186738760	0.530994023431626	0.617765416749284	0.558702077026392	0.556556224402826	0.579918364141477	0.522253119377633	0.599197784646287	0.658195079194745	0.544932342377028	0.501328022931763	0.593106487031539	0.466735328448065	0.613245829344610	0.613640229160526	0.762841930616099	0.916312474229701	0.840105125724472	0.828857552563711	1.09708504589642	0.985821871160268	0.573091766834095	0.499044454744483	0.621321504871427	0.551237417487140	0.686338600850967	0.644811423595928	0.936157614710869	0.727496786501303
0	0	0	0	0	0	0	0	0	0	0	0	0	0	0	0	0	0	0	0	0	0.553819425007551	0.486265108980752	0.599867603516537	0.524848869436895	0.621578288698277	0.566622314843863	0.562873325428145	0.567513298377778	0.511714669166081	0.625830367929364	0.526476388881230	0.601620400761486	0.586543628489550	0.581914700829163	0.600984068718464	0.697868308194675	0.829006031994917	0.805028986129341	0.803787544439741	0.899134044060154	0.915446465523969	0.566018056608747	0.488670711136054	0.538033481185801	0.575800771402079	0.653990074728470	0.617275614756470	0.959393961045209	0.717288502582759
0	0	0	0	0	0	0	0	0	0	0	0	0	0	0	0	0	0	0	0	0	0	0.563176705521065	0.574834424745525	0.588417097940160	0.550117305164557	0.479568051408633	0.531942391519467	0.583827701689120	0.581104354623336	0.557719728117678	0.456206151072511	0.529534190534179	0.501403755324733	0.592551387119213	0.571392376164676	0.810654016690588	0.837266590193284	0.861997287358298	0.719614254873102	0.950770044532516	0.985534615323995	0.537211774562568	0.463450356552750	0.584644974824894	0.595223104298987	0.631656361010264	0.653641986043541	0.839010886111189	0.826556072394580
0	0	0	0	0	0	0	0	0	0	0	0	0	0	0	0	0	0	0	0	0	0	0	0.615009827629966	0.632588739860050	0.616920401038480	0.680430056912469	0.699137141169152	0.705543565981576	0.665051894961823	0.559753193812802	0.560339607848554	0.663752541574437	0.612223859360036	0.713848917358390	0.715296670431146	0.752657287564205	0.897092085936387	0.843766849998001	0.826722378212470	0.825430122783348	0.902210451402015	0.584979978987526	0.615169848674656	0.565940567233962	0.612662512765015	0.705235484055087	0.718022322566031	0.787594524885490	0.702599958102151
0	0	0	0	0	0	0	0	0	0	0	0	0	0	0	0	0	0	0	0	0	0	0	0	0.362574899754516	0.476672924967146	0.445253960091441	0.584080852064464	0.571179643235593	0.512223251757847	0.391984455278273	0.496075205482014	0.429890644207084	0.533114303662163	0.443978319319226	0.532486568397049	0.662077981898971	0.833889427667876	0.718701736298703	0.765522485927046	0.811465680289503	0.894237075156462	0.504759911486389	0.428195282370184	0.576445069228356	0.518323080774585	0.632306485456941	0.612521770179262	0.877380770891145	0.706334530331803
0	0	0	0	0	0	0	0	0	0	0	0	0	0	0	0	0	0	0	0	0	0	0	0	0	0.478356189959535	0.467514999591386	0.631391355023290	0.527507240778619	0.532068762511886	0.478509209863582	0.524433910455851	0.509394937507461	0.513495340431286	0.456302372459857	0.563883999396984	0.700966902083039	0.681154803985498	0.733655746324482	0.739577501979456	0.833547698864620	0.777867979648774	0.529435987727373	0.397204575237502	0.531393198825286	0.481807194078875	0.716151526147963	0.654918966938930	0.841810263237547	0.709722663030723
0	0	0	0	0	0	0	0	0	0	0	0	0	0	0	0	0	0	0	0	0	0	0	0	0	0	0.472542700639418	0.536555294636986	0.541420451743562	0.610777679263937	0.496721172251866	0.527214679670257	0.429199737413839	0.557722390467006	0.449313385472299	0.498289652856434	0.726522642015462	0.793018446932767	0.726617494232793	0.792553967086087	0.885823486190977	0.921113383197432	0.555433235654096	0.427657354056952	0.566607283353384	0.500798521586413	0.649830552508570	0.642794254886739	0.847944199676108	0.766340122629337
0	0	0	0	0	0	0	0	0	0	0	0	0	0	0	0	0	0	0	0	0	0	0	0	0	0	0	0.464341171872782	0.549053344229678	0.624064285765130	0.590876216310436	0.486555464882584	0.527271528693232	0.504749196230034	0.532847776359584	0.598151407124713	0.709278045339658	0.793828792414893	0.726852581831298	0.710465415246706	1.02389274802346	0.865127182924219	0.554718867217419	0.483174764114876	0.608625663421844	0.518652475921271	0.581068093045059	0.624147870934762	0.811265637291385	0.662113877143948
0	0	0	0	0	0	0	0	0	0	0	0	0	0	0	0	0	0	0	0	0	0	0	0	0	0	0	0	0.661453156055199	0.574225958075607	0.619867256638081	0.597100302930046	0.600033284753922	0.569015320692341	0.549144087178336	0.646095775456522	0.653598196161819	0.761749468015079	0.752991867935743	0.728224435212266	0.887514631776465	0.872094854185366	0.597015946583005	0.495529352274735	0.608852954218275	0.514566937982424	0.626727247876993	0.547319065707555	0.783413909027245	0.709451297527434
0	0	0	0	0	0	0	0	0	0	0	0	0	0	0	0	0	0	0	0	0	0	0	0	0	0	0	0	0	0.586371871112340	0.651808774105806	0.496553245609381	0.705579703014355	0.589197911837759	0.526290850753877	0.656021898480119	0.655234589595780	0.694631883490718	0.629851489519148	0.637800259629391	0.777542176818978	0.764540976104589	0.565259229446622	0.493661366694742	0.548149289631905	0.490058482066016	0.633955343161654	0.646159121520112	0.817806461768878	0.725664115592924
0	0	0	0	0	0	0	0	0	0	0	0	0	0	0	0	0	0	0	0	0	0	0	0	0	0	0	0	0	0	0.416252765536333	0.493609609465281	0.458256670504291	0.490826734181994	0.511883063856109	0.535490890943361	0.776107047285438	0.828229045638175	0.834388891186672	0.768474295439220	0.913171397495488	0.862487177709430	0.453842865229422	0.463425456089336	0.542648060981296	0.514140780299558	0.627822148107913	0.606587284731507	0.798630034943333	0.760032832551380
0	0	0	0	0	0	0	0	0	0	0	0	0	0	0	0	0	0	0	0	0	0	0	0	0	0	0	0	0	0	0	0.338132834501669	0.520528937706542	0.476781454655283	0.454173131476416	0.562077220537271	0.720705791719295	0.838478554188015	0.754889580652230	0.716535937720333	0.951535730321140	0.835573282632147	0.486385514309430	0.446297520963469	0.562375543451777	0.525243456283442	0.618085735394330	0.722992575539675	0.780907557248616	0.681609050863879
0	0	0	0	0	0	0	0	0	0	0	0	0	0	0	0	0	0	0	0	0	0	0	0	0	0	0	0	0	0	0	0	0.414168637146643	0.533764793871558	0.446934382832376	0.434338001534564	0.829943483369208	0.912053610002380	0.856407902888279	0.730326447020072	0.893351401361278	0.971959206086535	0.496209681995193	0.398719536165695	0.648636218881950	0.597101198297902	0.635841189866055	0.621902674062794	0.975561103526321	0.752088995593746
0	0	0	0	0	0	0	0	0	0	0	0	0	0	0	0	0	0	0	0	0	0	0	0	0	0	0	0	0	0	0	0	0	0.433672628067751	0.495192929789474	0.586701683456364	0.890823292471727	0.978881876206856	0.890508019776457	0.816929916359599	1.05001247521599	0.938734112435911	0.593228484373336	0.402998649819241	0.603259974676876	0.501442080215045	0.685810915955823	0.632507475322268	0.890561974552620	0.701141314404466
0	0	0	0	0	0	0	0	0	0	0	0	0	0	0	0	0	0	0	0	0	0	0	0	0	0	0	0	0	0	0	0	0	0	0.478122847701748	0.488390803756952	0.717831247449216	0.778448462859691	0.627785987894620	0.724066950558477	0.861485245686263	0.807354229205877	0.551778237204458	0.427461767350740	0.612849163629186	0.508884204786349	0.703026624483093	0.619854902411304	0.868949112824668	0.639411898564141
0	0	0	0	0	0	0	0	0	0	0	0	0	0	0	0	0	0	0	0	0	0	0	0	0	0	0	0	0	0	0	0	0	0	0	0.527742067548508	0.864911286087750	0.833650506106891	0.810233144225047	0.734581611942095	0.986107644219703	1.02253086889989	0.521874893611862	0.476123998608584	0.666052749743616	0.551879479397059	0.626824602799917	0.542378468413537	0.975613652432603	0.763490953747903
0	0	0	0	0	0	0	0	0	0	0	0	0	0	0	0	0	0	0	0	0	0	0	0	0	0	0	0	0	0	0	0	0	0	0	0	0.546546460845826	0.558380783313436	0.525669974655313	0.654831046476714	0.692922409707317	0.761424667676594	0.647071867504575	0.730942818831209	0.622083571229327	0.584521743936418	0.655507497740578	0.684767772801588	0.820566699118675	0.632148267461653
0	0	0	0	0	0	0	0	0	0	0	0	0	0	0	0	0	0	0	0	0	0	0	0	0	0	0	0	0	0	0	0	0	0	0	0	0	0.689411306693924	0.622062175963432	0.634972440453254	0.708742107024390	0.621092064609861	0.712516536487027	0.807470815386256	0.664334179305082	0.650640651836155	0.675891626993184	0.707250031870310	0.812522839062004	0.709300494878761
0	0	0	0	0	0	0	0	0	0	0	0	0	0	0	0	0	0	0	0	0	0	0	0	0	0	0	0	0	0	0	0	0	0	0	0	0	0	0.467455586946881	0.635642676075292	0.662732299835655	0.672121949041062	0.757566400417984	0.748383934931449	0.715301204438681	0.650947643398409	0.737414107009611	0.697015010879256	0.760387603400475	0.680514939163711
0	0	0	0	0	0	0	0	0	0	0	0	0	0	0	0	0	0	0	0	0	0	0	0	0	0	0	0	0	0	0	0	0	0	0	0	0	0	0	0.583311744855305	0.690514697793167	0.715033245635159	0.552198017920970	0.681972881098427	0.619233925061981	0.614500943482993	0.685447203684240	0.640595994899335	0.891447848159601	0.764736148032500
0	0	0	0	0	0	0	0	0	0	0	0	0	0	0	0	0	0	0	0	0	0	0	0	0	0	0	0	0	0	0	0	0	0	0	0	0	0	0	0	0.716876982715350	0.627820177100070	0.852578639473942	0.938035597453666	0.800784173450044	0.831865265145130	0.922713899110876	0.871552078838838	0.889699267390629	0.831406714248354
0	0	0	0	0	0	0	0	0	0	0	0	0	0	0	0	0	0	0	0	0	0	0	0	0	0	0	0	0	0	0	0	0	0	0	0	0	0	0	0	0	0.602679684835955	0.800354149218499	0.923543770915429	0.737506209397907	0.790494764870878	0.938840282443845	0.844398557694541	0.807657200058351	0.797125335984281
0	0	0	0	0	0	0	0	0	0	0	0	0	0	0	0	0	0	0	0	0	0	0	0	0	0	0	0	0	0	0	0	0	0	0	0	0	0	0	0	0	0	0.487217046297933	0.440095000354014	0.495615787398596	0.478928035523154	0.587355357847894	0.588234661219665	0.842492478962987	0.719219685511828
0	0	0	0	0	0	0	0	0	0	0	0	0	0	0	0	0	0	0	0	0	0	0	0	0	0	0	0	0	0	0	0	0	0	0	0	0	0	0	0	0	0	0	0.341988642924302	0.491631762193386	0.383277922798840	0.555896458842233	0.568667941003243	0.866908602113634	0.628617195577604
0	0	0	0	0	0	0	0	0	0	0	0	0	0	0	0	0	0	0	0	0	0	0	0	0	0	0	0	0	0	0	0	0	0	0	0	0	0	0	0	0	0	0	0	0.534297148429168	0.431150589030004	0.659128948851230	0.586210117674348	0.896293318080835	0.675327221596041
0	0	0	0	0	0	0	0	0	0	0	0	0	0	0	0	0	0	0	0	0	0	0	0	0	0	0	0	0	0	0	0	0	0	0	0	0	0	0	0	0	0	0	0	0	0.430041316789016	0.560699960901184	0.503306330120125	0.786591397280928	0.534238032373009
0	0	0	0	0	0	0	0	0	0	0	0	0	0	0	0	0	0	0	0	0	0	0	0	0	0	0	0	0	0	0	0	0	0	0	0	0	0	0	0	0	0	0	0	0	0	0.651379984320542	0.514664081559666	0.760447587577913	0.614911312443856
0	0	0	0	0	0	0	0	0	0	0	0	0	0	0	0	0	0	0	0	0	0	0	0	0	0	0	0	0	0	0	0	0	0	0	0	0	0	0	0	0	0	0	0	0	0	0	0.626485005111288	0.865651389492960	0.604781455847071
0	0	0	0	0	0	0	0	0	0	0	0	0	0	0	0	0	0	0	0	0	0	0	0	0	0	0	0	0	0	0	0	0	0	0	0	0	0	0	0	0	0	0	0	0	0	0	0	0.827967194509435	0.807438996025588
0	0	0	0	0	0	0	0	0	0	0	0	0	0	0	0	0	0	0	0	0	0	0	0	0	0	0	0	0	0	0	0	0	0	0	0	0	0	0	0	0	0	0	0	0	0	0	0	0	0.568533083478571
0	0	0	0	0	0	0	0	0	0	0	0	0	0	0	0	0	0	0	0	0	0	0	0	0	0	0	0	0	0	0	0	0	0	0	0	0	0	0	0	0	0	0	0	0	0	0	0	0	0
0	0	0	0	0	0	0	0	0	0	0	0	0	0	0	0	0	0	0	0	0	0	0	0	0	0	0	0	0	0	0	0	0	0	0	0	0	0	0	0	0	0	0	0	0	0	0	0	0	0
0	0	0	0	0	0	0	0	0	0	0	0	0	0	0	0	0	0	0	0	0	0	0	0	0	0	0	0	0	0	0	0	0	0	0	0	0	0	0	0	0	0	0	0	0	0	0	0	0	0
0	0	0	0	0	0	0	0	0	0	0	0	0	0	0	0	0	0	0	0	0	0	0	0	0	0	0	0	0	0	0	0	0	0	0	0	0	0	0	0	0	0	0	0	0	0	0	0	0	0
----------------------------------------------------------------------------------------------------------------ARRAY 2----------------------------------------------------------------------------------------------------------------------------------------------------------------------------------------------------------------------------------------------------------------------------------------…
DIMENSIONS: CONDITIONS X CONDITIONS
DATA
0.108673095268690	0.204281998700642	0.481561930794018	0.225072411771287	0.272753420061218	0.184754817083357	0.236898029155826	0.304832155996660	0.158225465568731	0.246677975104795	0.316905817079814	0.202764471664983	0.368835473364090	0.301176046483624	0.294633188358539	0.341416883494026	0.302213301833202	0.282877501858646	0.261725779239850	0.206740195726127	0.152625639625317	0.163313708523260	0.282684345600520	0.257351990712641	0.238945162027208	0.231617006893287	0.156114733850689	0.134241739414666	0.212772250396840	0.181934918976104	0.244698021580225	0.136340434246139	0.247002068279015	0.186815991460312	0.163886482060536	0.191767691978821	0.272983263969810	0.301559426050592	0.242635409457661	0.206040095770457	0.493682141788556	0.245426565234791	0.189245628437802	0.198337421714376	0.213419052272245	0.298323209463685	0.258244228393046	0.185311478145451	0.370877852934054	0.384580499003908
0	0.149796767692212	0.363896192962031	0.238426235997980	0.247328205296301	0.187900837707790	0.243173251333332	0.273070069857626	0.180438885576726	0.263911338318080	0.286526878930506	0.157464229232511	0.268955775970353	0.251527534282078	0.315488842507985	0.344717394276699	0.318984832794744	0.275466524235053	0.228148598830017	0.233382128782529	0.221250515199108	0.215677435296458	0.294915026214991	0.251319171254072	0.175017929499084	0.282797369765296	0.185823235301085	0.149967711317766	0.256298437065025	0.226187313578480	0.234290723178248	0.184313331704343	0.215262353391934	0.233275915284778	0.197580646554562	0.209495917655293	0.300470285929299	0.325736162819492	0.292235938532270	0.248449558672169	0.429064125754639	0.274060935699596	0.244440860720566	0.251892699816793	0.254632505718596	0.329016667571003	0.313198678366510	0.262479294508158	0.406163700206504	0.414213512145295
0	0	0.449266079450485	0.367417344409396	0.350999898288209	0.391036629167360	0.385044013316709	0.468287138707960	0.332261392866095	0.426545807233849	0.343218869763504	0.383131936359634	0.426456219869338	0.386421340826021	0.401244931863656	0.456537529109327	0.389091874992790	0.387037439025408	0.397949641397218	0.423750459918774	0.482919777734791	0.514700759576581	0.399429304849647	0.431065369442019	0.353162533319210	0.470310933960990	0.430676770213515	0.431212670235674	0.404372670127467	0.494691375434496	0.411098210054846	0.448100674410787	0.371481565673666	0.516150452074388	0.440542825277038	0.452177093200325	0.589049041566727	0.524979373804972	0.524902810654341	0.467972040343756	0.582461375208041	0.600330559497792	0.526089149237462	0.491191909027568	0.552092631588666	0.639493248588982	0.607735895648236	0.619492096694291	0.588182396833644	0.457639727043933
0	0	0	0.125985915738649	0.229182257089738	0.215599918591060	0.226129077810348	0.316192138086337	0.180081866149616	0.170466843069344	0.214974184940859	0.246476637733343	0.358115821101543	0.294065951290135	0.286664036516160	0.320380349443858	0.283935719520583	0.325070786049839	0.248836939524649	0.251141787279660	0.233242816868928	0.246316942217026	0.240111449901265	0.268381437082357	0.256998298875394	0.218860836572392	0.181221099231832	0.224005761494782	0.203600335820730	0.264811798228928	0.247420251032929	0.240325670373539	0.213974757456162	0.204086820829996	0.218948529091612	0.206001239496674	0.399469509227341	0.385938572507829	0.405128147515071	0.316445176449005	0.472126364630440	0.350489603217116	0.223328956749699	0.246966013840492	0.258504777734230	0.332611408586960	0.279876997228871	0.327132258963211	0.462946141017976	0.433585807210360
0	0	0	0	0.209675917544411	0.216958687614828	0.185517443969969	0.257608001008285	0.181736440473982	0.223733746064004	0.210639672280646	0.204370597269451	0.249521476827912	0.206758613199334	0.260524610645634	0.272131029242329	0.236420699830777	0.278905798198802	0.276962406414528	0.245683316690773	0.255262373208809	0.294433296387578	0.287050625735562	0.246347438427514	0.229891740369112	0.319782068182822	0.227687749274359	0.225068741510196	0.292921769431508	0.321997378899012	0.331363560004985	0.260998135550713	0.267244458712969	0.326709111693944	0.239051977484649	0.295866708571387	0.382169444071062	0.438966253176407	0.333982865372096	0.332274244810548	0.423390071110159	0.422932018172413	0.351740056997000	0.321945715925627	0.378203842469612	0.488281242270064	0.432532550138444	0.396829638402996	0.381487348267137	0.371719319506702
0	0	0	0	0	0.143785505364331	0.217612628772016	0.288526378483629	0.175266229155863	0.207964304080944	0.255953778996835	0.191683802996407	0.260517266253645	0.232463240032681	0.306653056846353	0.316448432222033	0.300338275453060	0.266119694125370	0.222584340551915	0.212094994661705	0.187073839142737	0.204282181729745	0.262649770892326	0.207739416619171	0.181263354621065	0.209869080139228	0.189144621451130	0.140247057691272	0.225044872809499	0.202910987733965	0.242575163860586	0.196898562614062	0.214908975911553	0.224733997604043	0.180196681150418	0.237256715299958	0.334500892114930	0.356695721555937	0.323249458433424	0.274402836910121	0.456100517256588	0.301410096801541	0.250249028886351	0.248214475345016	0.280021843230857	0.359855580968006	0.351916488238258	0.231928653563554	0.381402098151313	0.404939282529776
0	0	0	0	0	0	0.161035078200524	0.261626717219107	0.177797455554393	0.218729422669341	0.222739330204851	0.197323658064714	0.260119029889888	0.242749479523908	0.206925243425855	0.244836616309585	0.205147530357863	0.237531664492777	0.234585521743123	0.238505848303573	0.234459998008642	0.261943113208523	0.275465870217933	0.231324197422414	0.264479640157728	0.282588864275764	0.220845701475829	0.212581346888629	0.234353246015069	0.297172966538097	0.341651657924305	0.272373729955357	0.266231227977721	0.307703751870633	0.239191063138313	0.266003237555270	0.401626691033969	0.414844834669004	0.319394814576908	0.322360859587398	0.453272352193780	0.407073693576682	0.332397338085096	0.336024352457914	0.368752948801076	0.480697793412198	0.417388305181449	0.374929194555291	0.316234005863261	0.308817408558626
0	0	0	0	0	0	0	0.262152518169574	0.275134521031968	0.239646347184686	0.257521274457802	0.256878750506512	0.258416944480710	0.240412235414186	0.351689782417320	0.278650486960371	0.258702943500246	0.321337827509404	0.238691919615656	0.226622194936208	0.260456777576798	0.275597172479515	0.284310938553510	0.277418654500158	0.249107184065341	0.384039833957322	0.327327603604474	0.255785557430929	0.326756206209070	0.292197237582537	0.354332486644503	0.342045237072400	0.292597208533650	0.347432238049356	0.312464774261609	0.300041333192421	0.368384698419588	0.441178298884585	0.289882129441381	0.324424994758296	0.397611702644142	0.344517915345137	0.366886211003124	0.352120996256978	0.423478907657491	0.486224950457468	0.438204162457309	0.355144190070230	0.333244634105773	0.386230862292639
0	0	0	0	0	0	0	0	0.101025820329293	0.203716751994263	0.186324139312985	0.161637194453117	0.300288255753533	0.239164527052253	0.188430778375126	0.272637325746211	0.206457098906941	0.209234246175338	0.258439279635862	0.196014850343695	0.210202341200671	0.210990979894051	0.248284976193829	0.241365900660425	0.204066447857488	0.257521025555941	0.177301367773454	0.155819374336737	0.189516490004291	0.237679159420402	0.248470106103635	0.181540833337501	0.238990113072502	0.258711307798048	0.171305935229671	0.236733465442151	0.336607703712566	0.301220782634849	0.266207390222201	0.222699761931381	0.410367349881756	0.322917918018566	0.245200793538157	0.241208023303406	0.278411701110686	0.355283309179103	0.351784589900273	0.293508304091169	0.359232471003078	0.306260566400156
0	0	0	0	0	0	0	0	0	0.154481002106260	0.187159518693331	0.233816219123109	0.260968851509165	0.244040475363432	0.286389418835228	0.226741951409674	0.204375945012192	0.288901547680714	0.237542875087659	0.187423833070470	0.219058064955635	0.226561603901112	0.213352043288695	0.259088933888146	0.256239222652261	0.279285904396150	0.237242545573097	0.196709338163248	0.224825078323347	0.236535410218811	0.276102720635260	0.280595602904060	0.251011228755016	0.259217810097354	0.233968052818742	0.199660253278799	0.352705722988877	0.371474419828271	0.336906624230031	0.289707628682164	0.384608872209192	0.320787185504938	0.269941758624401	0.288229520110706	0.328477933931887	0.377246876939263	0.364997019153617	0.289021546106862	0.352709654629496	0.390347512879203
0	0	0	0	0	0	0	0	0	0	0.116457791108456	0.265551026129624	0.254173624240500	0.241929552930922	0.265833133765507	0.249147706654889	0.196517323728240	0.262229611097503	0.248147053829345	0.245906545153197	0.314542863697356	0.321776011568162	0.228893360678645	0.311920606588161	0.240899217371090	0.339576255594898	0.309514941633420	0.277205270406643	0.224867274212639	0.312612543437472	0.314972584320756	0.363221086306227	0.253610282107309	0.358549867608610	0.266202795269436	0.286390983303938	0.420185840753437	0.380257478888509	0.392037695592286	0.328505651527796	0.416840658868779	0.417613074178505	0.357460259674971	0.330088701469453	0.413446986334061	0.466843962932562	0.439971018310565	0.442623591830197	0.392533365926872	0.317258086046568
0	0	0	0	0	0	0	0	0	0	0	0.0968255330053520	0.198720744119384	0.182073865389797	0.287825006870759	0.323619196735753	0.296513858560967	0.258167471428306	0.257117700433943	0.226085557645647	0.234386676434677	0.220976443241454	0.323468220506938	0.228034290846193	0.185424522863955	0.310327317585123	0.185686860472690	0.142822934610707	0.278769635996288	0.280095176429800	0.301731229353061	0.175147803232883	0.252699499477180	0.243374557756613	0.213925718780070	0.258875160560414	0.304069405280873	0.344620774633571	0.239530119571625	0.223111550408970	0.358055441852954	0.295245312318552	0.299899104846449	0.287110253500690	0.319436875770860	0.407693755469148	0.395029902833549	0.321018319487225	0.338522865259710	0.357225496008490
0	0	0	0	0	0	0	0	0	0	0	0	0.162010606004338	0.227213741828822	0.338699037083875	0.271895073020835	0.276936692851794	0.288159434356177	0.272431283921949	0.238962992047937	0.343508714287565	0.350163845934556	0.327364446963924	0.284193960399974	0.283013290624027	0.447950250116321	0.358517516852288	0.274709677723092	0.394862292203621	0.363938384669269	0.424070674021301	0.371588173398139	0.306537710414252	0.399517666562762	0.353507404757620	0.360864563119670	0.394527501302593	0.443981774757949	0.337231595538015	0.333078290189104	0.385543746925718	0.388759396644728	0.475769255836240	0.457250605885716	0.505767068492518	0.574838364833779	0.580944496432390	0.451677286321764	0.304693486138169	0.364499270403023
0	0	0	0	0	0	0	0	0	0	0	0	0	0.218474125828089	0.361246563526159	0.326464112618881	0.296275777131739	0.336266847505440	0.268139190298370	0.244007848667684	0.267803887573791	0.328224229127021	0.316851953194783	0.267543141223193	0.207498183110236	0.363274290927298	0.285751599327717	0.247791181760907	0.352175078988396	0.344778801637077	0.334665775163687	0.283220432527279	0.284133248130952	0.301249028520994	0.259870903026210	0.301656067475187	0.370745473181858	0.471534248287790	0.305504937890372	0.325285765996639	0.404872378803966	0.401334559915804	0.382103732007844	0.305723086348694	0.428937283775649	0.521674882330144	0.442247820427296	0.400813485497940	0.383469803145937	0.396688114763259
0	0	0	0	0	0	0	0	0	0	0	0	0	0	0.137491820282753	0.200442497418220	0.152862263750845	0.162218293840015	0.328491074155087	0.282998734141020	0.324041161931926	0.314985897199474	0.313757926374225	0.306960191562617	0.369356198655669	0.377894377293537	0.354986066736109	0.288112031284692	0.273359248771423	0.355838030313697	0.463527826869551	0.363321788713691	0.414454800336819	0.460159609684922	0.349076733903831	0.387354657263127	0.496628150537789	0.379291006191138	0.359075120033847	0.335793388068241	0.492282941523203	0.459373737126820	0.419709817393781	0.476674794354229	0.454825382222168	0.549258449815608	0.578896160848749	0.467168376268221	0.279408394590047	0.262681267502338
0	0	0	0	0	0	0	0	0	0	0	0	0	0	0	0.173115569768213	0.146368749451213	0.224196997407964	0.262652370405397	0.231665710342605	0.311945986548927	0.290883456624895	0.248349871078813	0.273175206138565	0.358404959056331	0.423192064634722	0.393836009795130	0.299521334831818	0.292900101341277	0.312434115046558	0.442583526489056	0.450510577681400	0.390211684504024	0.459896677156930	0.387229830090636	0.368790048890089	0.465897060640220	0.400681280749942	0.341226250862818	0.354048682368167	0.449330688475106	0.433407598751650	0.433700986072104	0.479248241047124	0.502439593833298	0.575450165599542	0.590798494741388	0.436207342632237	0.233222600834260	0.307928698671605
0	0	0	0	0	0	0	0	0	0	0	0	0	0	0	0	0.0932160304095488	0.184286215625298	0.269265770217421	0.217958985549498	0.340296654117586	0.301419811255272	0.228380844558485	0.294356121522140	0.331409643768177	0.403218532497488	0.367949449082967	0.256936002854337	0.263884896745162	0.308612064799676	0.400962962302291	0.396286532178522	0.347527805265049	0.446232904227026	0.348456697905643	0.306265573364922	0.461402140745465	0.364698138869803	0.353339084965021	0.329410197005720	0.432727069272005	0.434548229031797	0.419835784119025	0.446176311762219	0.467444730324969	0.527319481680282	0.556147063394597	0.436872354269696	0.247583658413962	0.276144397862496
0	0	0	0	0	0	0	0	0	0	0	0	0	0	0	0	0	0.166037049899148	0.276266729926163	0.250659568328703	0.324464918668444	0.261141192689225	0.285720729904758	0.296229847726090	0.312377423229230	0.353499373391337	0.350084643550379	0.231659157691183	0.268535567647338	0.291551230299960	0.390056391811211	0.324834942439795	0.359612010744689	0.447730714353546	0.321045401842336	0.337627359651991	0.424645924625155	0.282097985138384	0.306972653582764	0.270396155705229	0.499120966174942	0.353753083897703	0.381888192051289	0.427369926424007	0.400372982695434	0.463062375805346	0.552233377232570	0.395598182287016	0.239852014217121	0.245693314863544
0	0	0	0	0	0	0	0	0	0	0	0	0	0	0	0	0	0	0.159586861390850	0.204462581343268	0.241583484064843	0.196816464954822	0.200907587130017	0.233602510089069	0.182993023171085	0.261837434164422	0.293589357371555	0.192023116956855	0.207762708677235	0.174108836453847	0.254010915536761	0.312140728006005	0.202356864570345	0.278474583351149	0.265785027928644	0.211193379478757	0.353859725910062	0.306895731199594	0.317570892823828	0.290179786814818	0.444018133394329	0.288302280802742	0.274306047866558	0.294399182462755	0.324641935872181	0.349718660740232	0.363237054111368	0.274902952342358	0.324478439707485	0.387075290508143
0	0	0	0	0	0	0	0	0	0	0	0	0	0	0	0	0	0	0	0.185554946939874	0.213093308271827	0.211507517589421	0.210413323124344	0.218007425499007	0.231439386998977	0.296513475295195	0.260326389826031	0.173818065135883	0.248866025270913	0.218423674505843	0.277421013657382	0.274547226126253	0.243068672416932	0.288228524200022	0.242131573876854	0.217427692537328	0.334363322416101	0.331657459444020	0.275701904721330	0.243803534983018	0.413085279064351	0.296744517587168	0.263516008353948	0.301299145204243	0.329243546735604	0.392385104184772	0.399472862931435	0.275786677531036	0.291570000644041	0.347849144458947
0	0	0	0	0	0	0	0	0	0	0	0	0	0	0	0	0	0	0	0	0.142685749780157	0.166715615350159	0.291173636235672	0.211706479285722	0.217392631525380	0.214979442771212	0.189506166162890	0.178366912826865	0.250954116038489	0.215382716072917	0.267420169624176	0.187060144545150	0.250655600090417	0.207582278151653	0.201365976740479	0.235415832308061	0.298835821029727	0.400287586023795	0.247408011815458	0.252236095092936	0.470999921382785	0.275916443125822	0.204354094016823	0.200279799099631	0.263613561886166	0.367360898550706	0.284513117726454	0.203970121572267	0.361870256512205	0.416722244377518
0	0	0	0	0	0	0	0	0	0	0	0	0	0	0	0	0	0	0	0	0	0.113725176274066	0.242521777485688	0.233956000376995	0.211279085775853	0.208714345543383	0.209415543384932	0.107773079178459	0.191480324043257	0.117431404026170	0.227391583521735	0.184106533839655	0.250585590229128	0.222181481676565	0.190822450397301	0.197744981841324	0.262318700230792	0.226484255686574	0.258018136506847	0.221561921972081	0.452825458933212	0.186128987212935	0.170806519881914	0.225604944415226	0.212014107923264	0.245445106941001	0.297682763984161	0.147932850410701	0.295871341853970	0.409927559618685
0	0	0	0	0	0	0	0	0	0	0	0	0	0	0	0	0	0	0	0	0	0	0.254685484165381	0.280739064633940	0.263918853669254	0.296339818223287	0.320362641567776	0.234384692671381	0.216615922815731	0.217317195628888	0.258129009643065	0.347089939867658	0.251190511360711	0.326350046411396	0.295182897531513	0.229879955767615	0.408930695789563	0.320018185983427	0.376269799973929	0.354244324643646	0.478362823205340	0.354313598437318	0.306847352021339	0.332311369085558	0.370015707313640	0.399928845466254	0.404261674964034	0.325293514873666	0.358187674895931	0.407983120091222
0	0	0	0	0	0	0	0	0	0	0	0	0	0	0	0	0	0	0	0	0	0	0	0.246061482115255	0.240818838565310	0.288799614934956	0.260084062792629	0.205150333048685	0.283927204575328	0.251263324034359	0.307446284830726	0.273556806216262	0.281239684164777	0.290180272692523	0.261114813705150	0.274087822463013	0.348269469701804	0.398063429986065	0.303472509339934	0.285664194207460	0.439516722389615	0.335657203843358	0.293830832719230	0.329004910335881	0.337499347758551	0.449581570146272	0.414548396111735	0.297656044806536	0.326378484155509	0.406226293349564
0	0	0	0	0	0	0	0	0	0	0	0	0	0	0	0	0	0	0	0	0	0	0	0	0.145975964413849	0.257288223684460	0.235612746777274	0.166422963197784	0.232919849362437	0.209619618094320	0.197174517942963	0.219176337679562	0.176227926858434	0.231159438784332	0.217018499353612	0.209845645844542	0.299409058754404	0.341938055123106	0.286400913001035	0.243844812300452	0.399772331217057	0.285585068586225	0.244386867771917	0.214791799412374	0.287459961969183	0.338217548786057	0.314439973062747	0.268577264145355	0.409989947383955	0.411781595539575
0	0	0	0	0	0	0	0	0	0	0	0	0	0	0	0	0	0	0	0	0	0	0	0	0	0.202116713265832	0.240312250433318	0.202059767248070	0.200213922335548	0.215552876797175	0.227995677218919	0.225557551362781	0.235156888744847	0.230431738728013	0.229404936813574	0.235150054663667	0.384726127021018	0.360654835607807	0.382174658289087	0.331581983074092	0.559951286871519	0.342299925355160	0.191286616860753	0.221544176936854	0.235425870252174	0.301940894286684	0.294312334200565	0.234442138885401	0.464328323197157	0.480434697798974
0	0	0	0	0	0	0	0	0	0	0	0	0	0	0	0	0	0	0	0	0	0	0	0	0	0	0.112642385535879	0.157413287567217	0.236907109250930	0.226934925702072	0.211239908554329	0.118408373803619	0.232928010332169	0.161886493132302	0.131503089207357	0.214814480125058	0.292631598312234	0.357749126512640	0.329143800999186	0.265700313846673	0.513968954164027	0.301071672915693	0.209552594511784	0.198604215649194	0.211572043473621	0.302359899713914	0.212756633467517	0.238949701484677	0.470056037807251	0.477443120950259
0	0	0	0	0	0	0	0	0	0	0	0	0	0	0	0	0	0	0	0	0	0	0	0	0	0	0	0.0796706222261519	0.184651767796801	0.129239946815447	0.198316406904500	0.128256928058245	0.199437187733560	0.186655306129654	0.136763817893110	0.164045358607282	0.250706570658693	0.230724676456937	0.249935099671983	0.206549953062497	0.409235322603831	0.214604940874213	0.170457476225227	0.202231152749797	0.200436024067670	0.252489075073848	0.292094643402206	0.150779454263638	0.313514705446436	0.401187971982736
0	0	0	0	0	0	0	0	0	0	0	0	0	0	0	0	0	0	0	0	0	0	0	0	0	0	0	0	0.133694519401733	0.167434414714005	0.215797314987268	0.275702997441413	0.227039359255494	0.266069583416354	0.214628159478958	0.204783286778958	0.361549506014880	0.262612400106305	0.332290395222906	0.292181986017822	0.495608632824531	0.340604953829362	0.214280634361913	0.246707966839246	0.272735683519063	0.317386727820232	0.302064871353761	0.259449819083184	0.393666154994743	0.364477317896195
0	0	0	0	0	0	0	0	0	0	0	0	0	0	0	0	0	0	0	0	0	0	0	0	0	0	0	0	0	0.107588054784252	0.186058833581858	0.224843086532922	0.223830418692366	0.225174261766685	0.190512888840903	0.171167137293519	0.270603324691059	0.207367831107567	0.293255972690698	0.238842995296121	0.498338651052692	0.196140051637349	0.177482200836427	0.212863924417722	0.208802542968712	0.219635969287825	0.272018485388048	0.137744888482070	0.345816896401797	0.436291959813053
0	0	0	0	0	0	0	0	0	0	0	0	0	0	0	0	0	0	0	0	0	0	0	0	0	0	0	0	0	0	0.160632587026683	0.208148258446738	0.176912810040065	0.209345291817136	0.217766071601089	0.167988847245950	0.291577990958957	0.280729481261165	0.342639569268807	0.281652103392037	0.523810793073173	0.270935408067887	0.194316903639872	0.185775887705377	0.229962027402797	0.250245119849007	0.232520006789092	0.225408437775301	0.508070436178517	0.502096069877736
0	0	0	0	0	0	0	0	0	0	0	0	0	0	0	0	0	0	0	0	0	0	0	0	0	0	0	0	0	0	0	0.0537304163358832	0.245733119804921	0.175593311520592	0.135528420146242	0.200292184837715	0.232181657628705	0.280204302308606	0.250886163508649	0.211143464814137	0.491152210292223	0.221930924798486	0.200420471343344	0.167355688981148	0.175443026064488	0.258369879401877	0.232991512388842	0.192187315290903	0.443552657495708	0.450160166317523
0	0	0	0	0	0	0	0	0	0	0	0	0	0	0	0	0	0	0	0	0	0	0	0	0	0	0	0	0	0	0	0	0.184006908772681	0.213937235281195	0.232790008910358	0.184053372181521	0.317100980334611	0.335831621748987	0.357425157756371	0.283326217233118	0.462102548311849	0.297286742023012	0.225548030714011	0.214553458400871	0.275512587428396	0.325363343225833	0.301958541018993	0.275928902239585	0.489718483886513	0.457499481749955
0	0	0	0	0	0	0	0	0	0	0	0	0	0	0	0	0	0	0	0	0	0	0	0	0	0	0	0	0	0	0	0	0	0.147257418260013	0.176255892689298	0.188116145063967	0.300676876278775	0.380574681403736	0.362161597129795	0.293201827978966	0.517165551255706	0.269134827232410	0.171240867569400	0.171029015171900	0.221213322998482	0.261871105978635	0.185429070698160	0.204447639522772	0.501791880160487	0.552565925749270
0	0	0	0	0	0	0	0	0	0	0	0	0	0	0	0	0	0	0	0	0	0	0	0	0	0	0	0	0	0	0	0	0	0	0.0933466592821076	0.221994652064962	0.281266254320066	0.294578162405472	0.316651085698592	0.246086315993442	0.540716893534172	0.301349940316257	0.201785645166233	0.158763069406298	0.210375576381479	0.299202519006090	0.259375445253619	0.196981817271280	0.434781914739015	0.461969038037402
0	0	0	0	0	0	0	0	0	0	0	0	0	0	0	0	0	0	0	0	0	0	0	0	0	0	0	0	0	0	0	0	0	0	0	0.129711325827674	0.285973453346683	0.286068448644919	0.319701106846918	0.276323469109668	0.441259638765183	0.232455965040515	0.169827462933366	0.197103343336834	0.216856124697122	0.242694305241813	0.217566383790930	0.199931917629975	0.414016686859650	0.439500167453894
0	0	0	0	0	0	0	0	0	0	0	0	0	0	0	0	0	0	0	0	0	0	0	0	0	0	0	0	0	0	0	0	0	0	0	0	0.365494971006600	0.313480240003298	0.285112158336533	0.253097519077097	0.461625658814921	0.241304872154678	0.291617763209177	0.280824445891390	0.276760375022669	0.319312914015582	0.342265197022860	0.254950876311536	0.468699951797457	0.502890510355430
0	0	0	0	0	0	0	0	0	0	0	0	0	0	0	0	0	0	0	0	0	0	0	0	0	0	0	0	0	0	0	0	0	0	0	0	0	0.171279599156814	0.332912074345748	0.258151893295328	0.523776680756528	0.227444715507788	0.309421906246047	0.348458242877949	0.300166096138996	0.278103844232538	0.428394844797579	0.284858700878532	0.383470957428634	0.402771728579967
0	0	0	0	0	0	0	0	0	0	0	0	0	0	0	0	0	0	0	0	0	0	0	0	0	0	0	0	0	0	0	0	0	0	0	0	0	0	0.202669877313924	0.213428850977250	0.418950621211447	0.268015447303217	0.332304825176980	0.307263856136855	0.363160203443090	0.455017647245349	0.427342126283729	0.292927859427226	0.325549287634332	0.332482002130099
0	0	0	0	0	0	0	0	0	0	0	0	0	0	0	0	0	0	0	0	0	0	0	0	0	0	0	0	0	0	0	0	0	0	0	0	0	0	0	0.211802197662359	0.433043802788509	0.205603627672394	0.264059822120121	0.266085007344467	0.278108827462895	0.330184397484508	0.374433841835228	0.264613073889223	0.372992733693193	0.354876647715740
0	0	0	0	0	0	0	0	0	0	0	0	0	0	0	0	0	0	0	0	0	0	0	0	0	0	0	0	0	0	0	0	0	0	0	0	0	0	0	0	0.383864532580163	0.436809487191662	0.511306871453383	0.544704927368434	0.553617342601880	0.571520453776892	0.632298395852880	0.527135842766208	0.494433764379500	0.516398000529806
0	0	0	0	0	0	0	0	0	0	0	0	0	0	0	0	0	0	0	0	0	0	0	0	0	0	0	0	0	0	0	0	0	0	0	0	0	0	0	0	0	0.173447142193081	0.251858714467284	0.283449044086092	0.238952773588869	0.234056982574226	0.315576955148058	0.201055163542541	0.406368486249321	0.456154712950170
0	0	0	0	0	0	0	0	0	0	0	0	0	0	0	0	0	0	0	0	0	0	0	0	0	0	0	0	0	0	0	0	0	0	0	0	0	0	0	0	0	0	0.146070055968071	0.171750089025604	0.170984640019873	0.199018179047688	0.208410080730447	0.159378226506350	0.471630296870204	0.532023941455102
0	0	0	0	0	0	0	0	0	0	0	0	0	0	0	0	0	0	0	0	0	0	0	0	0	0	0	0	0	0	0	0	0	0	0	0	0	0	0	0	0	0	0	0.165924997995964	0.206263163466093	0.273784844414785	0.196126377927143	0.198302323797431	0.534764563734688	0.526245970510583
0	0	0	0	0	0	0	0	0	0	0	0	0	0	0	0	0	0	0	0	0	0	0	0	0	0	0	0	0	0	0	0	0	0	0	0	0	0	0	0	0	0	0	0	0.224552501520062	0.191592560555095	0.218780337107101	0.186060020384628	0.528222132199973	0.557676880465419
0	0	0	0	0	0	0	0	0	0	0	0	0	0	0	0	0	0	0	0	0	0	0	0	0	0	0	0	0	0	0	0	0	0	0	0	0	0	0	0	0	0	0	0	0	0.176693263375793	0.227942653687829	0.218070098131236	0.567304897765423	0.628816291604280
0	0	0	0	0	0	0	0	0	0	0	0	0	0	0	0	0	0	0	0	0	0	0	0	0	0	0	0	0	0	0	0	0	0	0	0	0	0	0	0	0	0	0	0	0	0	0.179646399132459	0.243340676115404	0.629616883077132	0.631716716152038
0	0	0	0	0	0	0	0	0	0	0	0	0	0	0	0	0	0	0	0	0	0	0	0	0	0	0	0	0	0	0	0	0	0	0	0	0	0	0	0	0	0	0	0	0	0	0	0.127879204556711	0.419761594780970	0.549721357983831
0	0	0	0	0	0	0	0	0	0	0	0	0	0	0	0	0	0	0	0	0	0	0	0	0	0	0	0	0	0	0	0	0	0	0	0	0	0	0	0	0	0	0	0	0	0	0	0	0.264669735461961	0.322760185827790
0	0	0	0	0	0	0	0	0	0	0	0	0	0	0	0	0	0	0	0	0	0	0	0	0	0	0	0	0	0	0	0	0	0	0	0	0	0	0	0	0	0	0	0	0	0	0	0	0	0.322775096505621
0	0	0	0	0	0	0	0	0	0	0	0	0	0	0	0	0	0	0	0	0	0	0	0	0	0	0	0	0	0	0	0	0	0	0	0	0	0	0	0	0	0	0	0	0	0	0	0	0	0
0	0	0	0	0	0	0	0	0	0	0	0	0	0	0	0	0	0	0	0	0	0	0	0	0	0	0	0	0	0	0	0	0	0	0	0	0	0	0	0	0	0	0	0	0	0	0	0	0	0
0	0	0	0	0	0	0	0	0	0	0	0	0	0	0	0	0	0	0	0	0	0	0	0	0	0	0	0	0	0	0	0	0	0	0	0	0	0	0	0	0	0	0	0	0	0	0	0	0	0
0	0	0	0	0	0	0	0	0	0	0	0	0	0	0	0	0	0	0	0	0	0	0	0	0	0	0	0	0	0	0	0	0	0	0	0	0	0	0	0	0	0	0	0	0	0	0	0	0	0
----------------------------------------------------------------------------------------------------------------ARRAY 3----------------------------------------------------------------------------------------------------------------------------------------------------------------------------------------------------------------------------------------------------------------------------------------…
DIMENSIONS: CONDITIONS X CONDITIONS
DATA
0.800922388417773	0.851621102575969	0.804670398298812	0.889058483889031	1.08575644999940	1.03357464844885	0.859785748457607	0.777473681066443	1.15041161060378	0.879325972078845	0.938854522060736	0.810184097993731	0.611596956602375	0.871837906809930	0.926976450226371	1.09338060328677	0.768404029886778	0.821864203377870	0.768163324686202	1.12635486866178	1.02678114735067	1.12584976097120	0.982056962462669	0.992845156658575	0.606880896394573	1.12596268141883	0.932083545664895	1.05962096699390	1.24627884689459	1.25450818740150	0.680869357424235	1.09612409485949	0.901805673342914	0.741554873493538	0.992985560276374	0.902815821432632	0.996591790195917	0.867639417087580	1.06787492379692	1.04153887264766	0.974790665805084	0.865383275306754	1.18605785145896	1.13506910475152	0.950683920276728	1.13178625307586	1.15329469340931	1.14571196268041	0.862592351382391	1.11317998305300
0	0.765264417232988	0.979909581264945	1.00013642298102	0.870621998889917	0.941277946567985	0.888072881935490	0.966734741190365	1.16286306646419	1.05274383979286	0.943994156160186	0.940197066834196	0.889291343524412	1.04049295401105	1.04154247921175	0.947274546273740	1.02187958010395	0.888987748401791	0.863173030279040	0.877591125029261	1.04636326522167	1.32072120174352	0.961281775845708	1.23985315075731	0.888753109625422	1.24255782785677	0.825288568660235	0.995635869556648	1.04110383163222	1.16991634601175	0.966008614732408	1.08765951658899	0.807785293102950	0.973020510375181	0.831731180143261	0.983014104449670	1.17036003199613	1.06077223786744	0.962858869262896	1.17285851315126	0.969286703830935	1.02284329062975	1.16231920194826	1.02447507828661	0.817565773390892	1.03551153446225	1.02245304305066	1.13031817935929	0.987371283112380	1.14529778658209
0	0	0.771813486337148	0.696847230269468	0.845194300133608	0.896887152260692	0.819154655387139	0.784827402620725	1.01201545165777	1.03420978661743	0.981988612261012	0.855930527795176	0.653574873152572	0.752414172619225	1.06511470268317	0.847743729712241	0.805633378832449	0.871344360546726	1.04948379464469	1.05228706042503	1.15729247490841	1.02624512197389	1.04962820311382	1.07230249860270	0.652587070566487	0.944220760018626	1.01874360781262	1.00383452134646	1.28518716862292	1.13945983519720	0.779411908121725	1.04093298777535	0.854325910589314	0.981002095558169	1.13480806631159	0.929008306579026	0.905693593293531	0.768725651360743	1.08390223027188	0.891112929846407	0.875502489462065	0.907520957592590	0.953614323058737	1.16702294682774	1.04997026818548	0.974864595794384	0.972748846759034	1.08363749226722	0.758066594022487	1.00459065805393
0	0	0	0.882061308434413	0.802175678482014	1.01902915233603	0.809023763078734	0.866584892156808	1.10882107504301	1.00995143641646	0.938750888492596	0.810084403282422	0.631110523616387	0.745863436807245	0.928208176940738	1.01984089159318	0.909501290489262	0.961084026101187	1.00759471708275	1.03354761315932	1.05817609496799	1.00889711640223	1.25126133463753	1.20333096142509	0.665447467122909	1.07687433626497	1.03547103556254	1.15178787496742	1.29672831708147	1.06804258971670	0.686023707932444	1.00393989990410	0.865351105219073	0.953671886709494	1.08527874330710	1.07555940247068	0.935073830115848	0.973212718728887	1.13419037422034	0.949874875715020	1.02458448748537	0.804597384085611	1.19468292518927	1.07426099908629	1.01694086771165	1.01174362891808	0.913265279793208	1.21800680554415	0.713518136465373	0.898836685440516
0	0	0	0	0.767386193093664	0.931685986098884	0.950932446470948	1.07470468463073	1.07044087971269	1.10880931437153	0.889446953093081	0.863030512145155	0.790149670485604	0.951610073179534	0.887176519366396	1.01158147526629	0.951803030939976	0.977337433868059	1.07879369439698	0.823938611798541	0.995809514281305	1.05243791224083	1.10342184783079	1.08001123000767	0.830080264275296	1.30777549624009	0.919043380404661	1.06090543354558	1.17178216759827	0.994848836239720	0.703091319075635	0.903528265555138	0.747578317973364	1.04606976207897	0.935909875868411	0.992406455524444	1.12973946119515	1.05561696114069	1.34452902332312	1.13325951614769	1.01779816297317	0.984567478803903	1.06094209436068	0.894372312788210	0.928408721256837	0.903989642036001	0.844120041338965	1.17903729102279	0.728036624778529	0.869678107225374
0	0	0	0	0	0.717399199504251	1.22848578223013	0.937498490360737	0.810416355948216	0.624841649868221	0.805489100036980	0.787841430980155	0.901802456800694	0.956160606590567	1.14643574373598	1.02051901921116	1.11694482695852	0.967305985654319	0.931388850985644	1.15005545895357	1.00023730198019	1.04956617396394	0.806762252861844	1.05544727521839	0.957137272898074	1.02092963120425	0.765744723779901	1.00150472082117	1.00223141618995	0.962254041999651	0.796343259148422	0.826966374658520	0.872028829622542	1.04022738656044	1.13123019688800	0.999543783022531	0.978591249474749	1.01106352707411	1.09879612726308	1.12516627383730	1.01421935323587	1.24842595300428	0.759891262955181	1.01796333244163	1.07165109531734	0.926418212186142	0.939117258833718	0.875970747760527	0.901060260812003	1.04149007810317
0	0	0	0	0	0	0.827544110927999	0.994557970864032	1.04626088151698	1.17036162018112	1.03606405739243	0.968979030622227	0.942828038000442	0.937208288645385	0.830246788425756	0.826425129277219	0.756668105699155	0.877903861653314	0.869203544363623	0.950668659626608	0.994324920110395	1.17251890877116	1.10816785085830	1.08555088020181	0.710720480110208	1.01072753209294	0.936404028239418	0.862104175811005	1.06867951871660	1.16586128149283	0.967005240945774	1.01089661409737	0.754074892273624	0.958261896990914	0.974322524657348	0.989214095248903	1.00405703155127	0.881475144088443	0.955365079439371	0.949192826244171	0.963631540091313	0.863601311528923	1.15234963826188	1.09700498599986	0.864741106769880	0.987575306947042	0.852074896110448	1.20820048587991	0.876636952268862	1.01972195445207
0	0	0	0	0	0	0	0.849108570728448	1.06920526743913	0.846277979524654	0.848202649946871	0.707882826255047	0.680069610614642	0.776873245428869	0.878582789188440	0.948245147837064	0.966008388161111	0.879720589527080	0.742283523250069	1.08770593374385	1.13820608202681	1.09644178201809	1.00744001627887	1.05793040676616	0.659446571728042	0.983461183500217	0.941694407096056	0.974669267261583	1.11166500154131	1.24671114546638	0.832923181877318	0.991316017455182	0.986254931027230	0.848122425297178	1.09165299970753	0.992318704987161	0.953970523091110	0.945726129857079	0.951641952054772	0.892477857271976	1.05837098805183	1.15692037514817	1.02112935185964	1.20331483032111	1.15563249584771	1.02840286973646	1.02858611895368	0.974485835533878	0.879132546797090	1.14287261906059
0	0	0	0	0	0	0	0	1.23603184505204	0.871037982708748	0.977601371490705	1.08674981021900	1.11803529980905	1.06280013517105	1.00630171234316	1.04544291690106	0.994786450323074	1.06772117563110	1.07427396853705	1.02686019907652	0.889589362089627	0.848840697847313	0.849959936810034	0.938812803890829	1.10282215312748	0.823605738157039	1.00287330817219	0.947210642791249	0.791407307851919	0.853666531978775	1.08568364214220	0.906010526205354	0.999599721786557	1.13924253220086	0.997505918944525	1.01885631588215	0.919971202688947	0.929186168101590	0.961442854019346	1.05849739441289	1.12295392342141	1.24720575435642	0.886355455053260	0.877295673397495	1.02004149955321	0.984988111984427	0.876290402020331	0.782189373423495	1.02640594330887	1.03550682131597
0	0	0	0	0	0	0	0	0	0.891572519460456	0.837788087929321	0.834611790564877	0.966124158113149	0.895852602123494	1.14172155981245	1.12485625002340	0.959185811910300	0.925648882249629	0.956840441160280	1.13280608288215	1.00078783440928	0.975203131345095	0.850645602150387	1.03432433241412	0.936325818621850	1.00622456230840	0.879944282387669	0.920885547619078	1.02159153199087	1.01151900955131	0.884213288079473	0.971328217988689	0.977176239231464	0.960403965842798	1.05014685098732	1.06317169053009	0.966534864557719	1.12685431916013	1.15378846067328	1.13790227221960	1.00600292988371	1.21375452147287	1.01232281509642	1.13637758261203	1.11061038240622	1.12902900849005	1.18518876922987	0.896963479457378	0.889220345366770	1.06461957276019
0	0	0	0	0	0	0	0	0	0	1.03227718654373	0.708279132761746	0.805859001048991	0.871831522491532	0.882435715170409	0.977603618323606	1.00130468979840	1.04699092512908	0.986894562319928	1.10002347031007	1.04818516225088	1.02407627976179	0.974488309534105	0.962827306783297	0.939536174741857	1.04963325960125	0.700968071109773	1.01310785085485	1.19725140651567	1.02766285771723	0.827182019860270	0.896794417877918	0.888008730603114	1.04332376617036	1.02287258404254	1.21001014242716	1.12351156337171	1.16581932470177	1.22416101474575	1.07409844966301	1.24635630643908	1.28774293061244	0.998606367550909	1.00896527359156	1.05266304748610	0.766826161268342	1.05059488817071	1.08911569936543	0.963732684584541	1.15096281816827
0	0	0	0	0	0	0	0	0	0	0	0.738015466024664	0.505378270315792	0.806507047761407	0.818627114005631	1.04786459537763	0.903727637383657	0.870345880480399	0.860676563942596	1.15295400511988	1.04999153132839	1.10099789258915	0.848443411578295	1.01980882518353	0.750839662950212	1.17101029815651	0.772399055257327	0.974393926625661	1.12440421750549	1.12817465350126	0.651478542155700	0.842844250886774	0.844559862658745	0.845256079134565	1.05427493016182	0.918973337360975	0.820996750482325	0.813461473222663	1.08459691990582	0.864098921208933	0.975382969488145	1.12159669351255	1.03909670420321	1.00638613237428	1.04065027637028	0.955548030221811	1.06239751575935	1.10519540437284	0.866465592092147	0.938200868860743
0	0	0	0	0	0	0	0	0	0	0	0	0.434143743177321	0.635189080987944	0.842874885742647	1.00290203729553	0.837465103632538	0.884066234679491	0.831686837745350	1.08805098425109	1.06153572445006	1.06306189707207	1.06224136393513	1.14287469407151	0.554225907356068	1.23721577401130	0.912399658926444	1.09047573316211	1.33645604631797	1.21862167985614	0.554183391872939	1.04505447180744	0.858555504979342	0.739480920115402	1.03635725877258	0.909000386739745	0.908116117676345	0.825904877890065	1.15056415728698	0.915177077075800	1.02928666204345	0.962571069539862	1.16170430574682	1.08335461147181	1.06171340409187	0.994413320121532	1.03839287977392	1.11268642575090	0.728311882229495	1.00268273441723
0	0	0	0	0	0	0	0	0	0	0	0	0	1.13498854819417	0.981767740241945	0.921887917988294	0.840991537999627	0.998582255612591	0.944824550349237	1.13766883370563	1.12789225451037	1.01491990858844	1.13087748164272	1.08209947206866	0.761829400603482	1.01682934700214	1.08513505944122	0.981351524220268	1.22840833682236	1.08654416391723	0.796382723894038	1.16887461109436	0.949282971245950	0.878784166663404	1.09543580496736	0.994922736926814	0.979145682308998	0.958898730814629	1.16134366748138	1.00648584305706	0.997269086052155	0.959396297948148	1.08600707441367	1.08406108510800	1.19470966607238	0.990692302811989	1.04973344849263	1.02654658880120	0.828826246064506	1.04274287233541
0	0	0	0	0	0	0	0	0	0	0	0	0	0	0.783163805507370	1.00681986038746	0.939421377093068	0.929684583475331	0.895545024516723	1.08954671836536	0.984137324672855	1.11010664055306	1.00836828150332	0.914571709516941	0.838802392840014	1.21155187087823	0.951831000321946	0.992635009888708	1.02854127951076	1.20771521796746	0.848428818812077	1.07480547920104	0.883017058043404	1.07694402354285	1.17767400465957	1.09545386911581	1.00327087786730	0.955132372679079	1.01937980019545	0.992741141660233	1.29331467766839	1.08301199248368	1.18956685170987	1.20118333414624	1.12438884945351	0.974789799302334	0.880254366762721	1.26470890845965	1.00171649513006	1.01034386919436
0	0	0	0	0	0	0	0	0	0	0	0	0	0	0	0.689275241132871	1.02741106194642	0.978274496426920	0.955006649934021	1.12576377779657	1.20632482897673	1.09279278329560	1.10086315959382	0.946316633274120	0.871805623738989	1.03170256464404	0.979145379227606	0.769932954017722	1.12985075211593	1.12511960771903	1.04039622921707	0.986903430521616	0.934404051788770	1.04766710941134	1.26328284689081	1.08345187662567	1.04585228399890	1.08398270488306	1.05896148533518	1.14485867863760	0.979501637742607	1.13274021605128	0.899093245878801	1.20747911153993	1.11996816212996	0.817893239817428	0.977484157570534	1.15540446118763	1.21562424095223	1.12316388841018
0	0	0	0	0	0	0	0	0	0	0	0	0	0	0	0	1.09110386056948	0.879370577832461	1.01167594182127	1.02063940376502	0.892496547806274	0.914030369187643	1.01769598704085	0.917780546676232	0.864004212644229	1.07400581539978	1.07882547195250	0.903326753333678	1.06133331389513	0.952691202809879	0.841441404407305	1.09102464961768	0.882133798285056	0.980285146277250	1.04566417898088	0.826083059762097	0.892114486463314	0.746125649940412	1.05686981438244	0.988073526540253	0.859065965803947	0.810467816930220	1.10943390375334	1.12379559958741	1.03534432318577	1.18506001842956	1.14429465112150	1.15635062475957	0.751858432540001	0.924543024907813
0	0	0	0	0	0	0	0	0	0	0	0	0	0	0	0	0	0.846199098658300	0.880313315125656	0.922501572181401	1.02029057181048	1.10716380005026	0.790543365468392	1.15816170222191	0.738677088945828	1.10715246062275	0.830126570242002	0.880322129688110	1.03109988328002	1.10911842979612	0.740039006408191	1.14954878028872	0.873294707783151	1.00044422806939	1.12145806331628	0.906334517582014	0.805903446979990	0.837207423914163	0.955722308639724	1.01560457376090	0.772888872708849	0.933955345206426	1.06161569847643	1.22086206534402	0.970078083293538	1.19138436631984	1.15302266647434	1.15716761419792	0.901727174686295	0.998744054174416
0	0	0	0	0	0	0	0	0	0	0	0	0	0	0	0	0	0	0.611769554870150	1.04545518463327	0.984711761562829	1.28782878082495	1.06524181106071	1.00385840080573	0.712730050162089	1.14094004311304	0.909704087533225	1.03627332979088	0.937293137807443	1.18807855972059	0.730689524495605	1.10617243630467	0.893784317577004	0.658221884679111	1.06632839677931	0.883989226936110	1.07394122235542	0.930258016552673	0.927648994441462	0.951348341479162	0.895595109193091	0.915315010185999	0.953820689140271	0.976921716927286	1.07161140126421	1.04391850974871	0.875516445467079	0.978249137478768	0.920990459239353	1.23915729032642
0	0	0	0	0	0	0	0	0	0	0	0	0	0	0	0	0	0	0	0.998537266346267	0.845577263270575	0.842563055182275	1.01502282902172	1.05051039002257	1.05745473800281	1.07846704057364	0.955697167314910	1.01314300212227	0.904320645073949	0.954081810818120	1.22464345681669	1.04394951924816	0.971557343306976	1.06336402880521	0.766647887725072	1.04072214018867	1.09149199378358	1.04360921538475	0.942225810420293	0.890135388978607	0.920653666264897	0.908554899132716	1.11830694896445	0.944576907947148	0.816401284528719	1.00015638446245	1.00865934863887	0.872077184592071	0.916180908469471	0.987024795265770
0	0	0	0	0	0	0	0	0	0	0	0	0	0	0	0	0	0	0	0	0.754495565001029	0.836823837971079	0.906479018273940	0.973385031576688	1.07161048257972	1.15945430399988	0.985909253209895	1.18893310006967	0.797108973922479	0.905932675965889	1.05306264641812	0.952270040035080	0.994785367622868	0.980812752884586	0.902650035024656	1.01492849699622	0.990737762424165	1.07979254713163	0.925496289221582	1.00861142982745	1.09011391793099	0.885514361071612	1.12935545712822	0.880797777315919	0.941879053756647	1.16138652297434	1.06947038307310	1.05651881600872	0.807755136582945	0.863324209282967
0	0	0	0	0	0	0	0	0	0	0	0	0	0	0	0	0	0	0	0	0	0.846104660380072	0.972592113699358	0.814540086508763	1.27388459369788	0.814900715284028	1.12134204236079	1.12121936958241	0.902674378224729	0.724528055641046	1.18147165402496	0.988231853767611	1.13451932262643	1.21647183881345	1.09048307319058	1.00746477406803	0.861217375832899	0.926398673204779	0.986887142502602	0.913518902950640	0.941543497024810	0.927139383828780	0.959993126341285	0.950483122203896	1.01701831179862	0.969962322813896	1.10684568463414	0.845064043350245	0.980313732941422	0.850863064918399
0	0	0	0	0	0	0	0	0	0	0	0	0	0	0	0	0	0	0	0	0	0	0.918790707832908	1.02630907477223	1.11702809355943	0.977121482884884	0.868215560774935	0.963605268775524	0.771907293923503	0.981165693255627	1.06202800800307	0.989463509293118	0.953746510135952	1.02586223207047	0.979670829743481	0.839233720936222	0.777718480399169	0.794864428417187	0.904596658920239	0.973729734237191	0.932948584779469	1.11176273954668	1.00830515469693	0.949163478954038	0.918979408642265	1.11214970576744	1.09258837317858	0.920548478965270	1.10138547686574	1.00838210762889
0	0	0	0	0	0	0	0	0	0	0	0	0	0	0	0	0	0	0	0	0	0	0	0.839122028394799	1.13912827814135	1.01990898178151	0.992513832108331	0.922117403088440	1.04987373699834	0.901939463027070	1.06930911144340	0.943442701298668	1.06868752195128	1.18738670594221	1.25073669150310	1.03455033548216	1.08529477587058	0.926384242641130	1.00393702044864	0.987858373302589	0.994943579712645	1.00571686884659	0.776363896290310	1.02535762760473	1.16656494074924	0.925562398894961	1.11176086605834	1.00938365083041	1.17116228758037	0.933884026920947
0	0	0	0	0	0	0	0	0	0	0	0	0	0	0	0	0	0	0	0	0	0	0	0	0.337199603572304	1.30166013115525	0.909073894455883	0.983473000809801	1.30750691135456	1.37984844277458	0.512667772743992	0.971698179900270	0.788649308982115	0.637217109868750	1.03576692672746	0.920083273625340	1.02769265053982	0.938690676920493	1.13189507311916	1.12532309025603	1.06754107305529	0.931276711299432	1.25267561144876	1.18939863955523	0.988977440164302	1.03762944753227	0.881569292974267	1.19225161445046	0.719851284811195	1.07966093578275
0	0	0	0	0	0	0	0	0	0	0	0	0	0	0	0	0	0	0	0	0	0	0	0	0	0.729171862872072	1.09651886491297	0.958223813275017	0.825711427039267	0.783512086622936	1.26816371437992	0.971919880904577	1.15900899035360	1.14198540525061	0.954830780514874	1.01003411738767	0.824256100749794	0.861938904950823	0.796056992859420	0.791883670123037	0.914294967774753	1.11710420336779	0.699639406602104	0.839600193611302	0.977108214764344	0.889742540172437	0.943043129249062	0.673115647343963	1.14167934063730	1.02449260038264
0	0	0	0	0	0	0	0	0	0	0	0	0	0	0	0	0	0	0	0	0	0	0	0	0	0	0.974939290212326	0.880071138442921	1.12433676121099	1.11095989019116	0.911557843679283	0.925821880871493	0.766315532234226	1.13645715055810	1.02570465508216	1.22572380385506	1.08838806668560	1.12021985055625	1.01578152041824	1.05853490810856	1.09683409909284	1.25479031773737	0.925431652064029	1.08061224146114	0.906107016125214	0.822531034997959	1.02965713082784	1.05252824755294	1.01071878227184	1.10233097563234
0	0	0	0	0	0	0	0	0	0	0	0	0	0	0	0	0	0	0	0	0	0	0	0	0	0	0	0.990077554916110	1.01954051334266	1.05012076794981	1.18587740334694	1.04224582409845	0.960445192783533	1.09707530912809	1.03582758062470	0.963558468278009	1.01651645615376	0.960593672970907	0.954760891685588	0.995153920751964	0.915438266230606	1.23998280880460	0.915455921044204	1.14648641865975	1.05348496572130	1.01237499001627	1.08862482872773	0.894487946712976	1.14049328752872	0.968882905059797
0	0	0	0	0	0	0	0	0	0	0	0	0	0	0	0	0	0	0	0	0	0	0	0	0	0	0	0	0.783652519102237	0.817699047973319	1.26139931202200	0.893557531794152	1.04582349043373	0.971147315872980	0.863933329451927	0.747737575188954	0.762065777947065	0.813296771222216	0.680688077006431	0.854061107637905	0.877345497557998	1.03672070954555	0.909627239675539	0.808078579053858	0.882581245806386	1.05156583878021	0.864864359288317	0.743966583868894	1.08338108031661	0.959283499751641
0	0	0	0	0	0	0	0	0	0	0	0	0	0	0	0	0	0	0	0	0	0	0	0	0	0	0	0	0	0.788157539921056	1.02313179983960	0.811488692069091	1.11886482880316	1.19716225903516	1.00273789671774	0.808770780527565	0.903039234311266	0.770042263729231	0.898725116688809	0.918286031873834	0.833712625884260	0.843696416281184	0.740179166593503	0.734598589403561	0.983504232235936	1.01497126194995	0.946340940334119	0.852259134514529	0.928089348300571	0.805156509648331
0	0	0	0	0	0	0	0	0	0	0	0	0	0	0	0	0	0	0	0	0	0	0	0	0	0	0	0	0	0	0.345195214565180	0.946349737579139	0.779682266265383	0.746215467762103	1.17693994689554	0.857987547561558	0.904930721585615	0.812814070365229	1.29403476416357	1.18146495797396	0.902758979524065	0.841742308327733	1.00648141980602	1.01218948741370	1.10221187762970	1.00115631686272	0.913401117086135	1.33192384519627	0.649454077505607	1.01121254070011
0	0	0	0	0	0	0	0	0	0	0	0	0	0	0	0	0	0	0	0	0	0	0	0	0	0	0	0	0	0	0	0.715812910657971	0.971957483689908	0.916546760597125	0.871388463510169	0.908098377434682	0.952954270643195	0.942170836741074	0.945325663222331	0.931782691094457	1.09837769598509	1.15645843891607	0.837663800599721	0.900759203099256	0.811928765354687	0.845646756729694	0.788390948910294	0.959242609448606	0.900998924230466	0.821375500045737
0	0	0	0	0	0	0	0	0	0	0	0	0	0	0	0	0	0	0	0	0	0	0	0	0	0	0	0	0	0	0	0	1.22007260883800	1.05206427824454	1.01698236155747	0.983599630401250	1.00519299202018	0.925712206059946	1.10934940111153	1.10241509413928	0.926708100876678	1.02750960537840	1.03942952607266	1.01703356965098	0.934321324403344	0.882223238089603	0.857822654660752	1.16199308323531	0.810032864852270	1.00778630685577
0	0	0	0	0	0	0	0	0	0	0	0	0	0	0	0	0	0	0	0	0	0	0	0	0	0	0	0	0	0	0	0	0	0.541451128804792	0.729291655479232	0.763181702504046	0.917254555132378	0.900202877968428	1.09843060721513	0.954129576161719	0.931323256008117	0.860496469780512	1.17459173733669	0.846590868011165	0.917607788562458	1.08827077500792	0.971075953582714	0.955666459985983	0.875707143483961	1.12558882190562
0	0	0	0	0	0	0	0	0	0	0	0	0	0	0	0	0	0	0	0	0	0	0	0	0	0	0	0	0	0	0	0	0	0	0.791923851194387	0.891315339931744	1.06565072062856	1.03847339435376	1.02790951958623	0.976331335725690	1.05484115744750	1.06420266195993	1.17670824232714	0.683077792567504	0.670467813960333	1.02698623063539	0.936067962201719	0.769390175798851	0.917195915004078	1.00709383837708
0	0	0	0	0	0	0	0	0	0	0	0	0	0	0	0	0	0	0	0	0	0	0	0	0	0	0	0	0	0	0	0	0	0	0	0.671162673720675	0.824297800434241	0.457515828926057	0.814912089454312	0.849403537792278	0.650632846879243	0.699995053397941	0.922290553063315	0.781687527264495	0.882159388852972	1.22345122832288	0.898051844743953	0.881725494074580	0.887777524364478	0.815392002804420
0	0	0	0	0	0	0	0	0	0	0	0	0	0	0	0	0	0	0	0	0	0	0	0	0	0	0	0	0	0	0	0	0	0	0	0	0.757523232012740	0.645790099889746	0.810586061600472	0.770769362973350	0.720135911950991	0.991576146325505	0.899706671188020	1.03346803184394	1.03308006419895	1.01457865217425	0.987714163583378	0.917281205199869	0.939354156664456	0.874966650996709
0	0	0	0	0	0	0	0	0	0	0	0	0	0	0	0	0	0	0	0	0	0	0	0	0	0	0	0	0	0	0	0	0	0	0	0	0	0.547846103162542	0.761641485512428	0.712234958307313	0.625615824502031	0.725583853322590	0.836995402059405	0.887322762982426	0.960781815382739	1.11280714596303	0.894125204565781	0.916301333062947	0.874861070966141	0.813551735992377
0	0	0	0	0	0	0	0	0	0	0	0	0	0	0	0	0	0	0	0	0	0	0	0	0	0	0	0	0	0	0	0	0	0	0	0	0	0	0.728516471775007	0.683327702674987	0.894224098997259	0.917323684945935	0.838063072782391	0.967641547218209	0.899173005902960	1.09959325537366	0.900157330768138	0.745897654204049	1.12653138318636	0.885074165778990
0	0	0	0	0	0	0	0	0	0	0	0	0	0	0	0	0	0	0	0	0	0	0	0	0	0	0	0	0	0	0	0	0	0	0	0	0	0	0	0.715695598892535	0.845343360332051	0.803561784112271	0.817450211469264	1.01345833447688	0.991158287616460	0.987155402625173	0.949520249645212	0.756457863798085	0.906497038676215	0.901346985800435
0	0	0	0	0	0	0	0	0	0	0	0	0	0	0	0	0	0	0	0	0	0	0	0	0	0	0	0	0	0	0	0	0	0	0	0	0	0	0	0	0.687376759730412	0.651382913288398	0.768498914416716	0.911371195221890	0.983328669099603	1.10826042701111	1.10401760701057	0.908537570945840	0.920923953941942	0.849681038859505
0	0	0	0	0	0	0	0	0	0	0	0	0	0	0	0	0	0	0	0	0	0	0	0	0	0	0	0	0	0	0	0	0	0	0	0	0	0	0	0	0	0.430084059221083	1.08761472592404	0.982145921847696	0.968310842063262	1.24877051342898	1.00580800495493	1.18675082077548	0.761388632461826	0.833210644290739
0	0	0	0	0	0	0	0	0	0	0	0	0	0	0	0	0	0	0	0	0	0	0	0	0	0	0	0	0	0	0	0	0	0	0	0	0	0	0	0	0	0	0.701749024958503	0.877098928059517	1.12090721430540	0.731657453022377	0.851093666584125	0.749605898767832	1.06850803931083	0.977105928620540
0	0	0	0	0	0	0	0	0	0	0	0	0	0	0	0	0	0	0	0	0	0	0	0	0	0	0	0	0	0	0	0	0	0	0	0	0	0	0	0	0	0	0	0.681789948724877	0.767260977357484	0.938609041360946	0.844538771482933	0.773898906025156	1.06443995661780	0.876936307947019
0	0	0	0	0	0	0	0	0	0	0	0	0	0	0	0	0	0	0	0	0	0	0	0	0	0	0	0	0	0	0	0	0	0	0	0	0	0	0	0	0	0	0	0	1.12540823463761	1.03236325810609	0.908782959935711	0.938560351434670	1.02481154809571	0.915883499447053
0	0	0	0	0	0	0	0	0	0	0	0	0	0	0	0	0	0	0	0	0	0	0	0	0	0	0	0	0	0	0	0	0	0	0	0	0	0	0	0	0	0	0	0	0	0.955726510662338	0.744579324683582	0.910128768387010	1.08613020572839	1.13164058755617
0	0	0	0	0	0	0	0	0	0	0	0	0	0	0	0	0	0	0	0	0	0	0	0	0	0	0	0	0	0	0	0	0	0	0	0	0	0	0	0	0	0	0	0	0	0	0.866388424195148	0.867924015563379	0.907855628382196	1.04111094618828
0	0	0	0	0	0	0	0	0	0	0	0	0	0	0	0	0	0	0	0	0	0	0	0	0	0	0	0	0	0	0	0	0	0	0	0	0	0	0	0	0	0	0	0	0	0	0	0.746485002212406	1.11193434974582	1.04533813173260
0	0	0	0	0	0	0	0	0	0	0	0	0	0	0	0	0	0	0	0	0	0	0	0	0	0	0	0	0	0	0	0	0	0	0	0	0	0	0	0	0	0	0	0	0	0	0	0	0.858181059762884	0.901883377457066
0	0	0	0	0	0	0	0	0	0	0	0	0	0	0	0	0	0	0	0	0	0	0	0	0	0	0	0	0	0	0	0	0	0	0	0	0	0	0	0	0	0	0	0	0	0	0	0	0	1.02099777563679
0	0	0	0	0	0	0	0	0	0	0	0	0	0	0	0	0	0	0	0	0	0	0	0	0	0	0	0	0	0	0	0	0	0	0	0	0	0	0	0	0	0	0	0	0	0	0	0	0	0
0	0	0	0	0	0	0	0	0	0	0	0	0	0	0	0	0	0	0	0	0	0	0	0	0	0	0	0	0	0	0	0	0	0	0	0	0	0	0	0	0	0	0	0	0	0	0	0	0	0
0	0	0	0	0	0	0	0	0	0	0	0	0	0	0	0	0	0	0	0	0	0	0	0	0	0	0	0	0	0	0	0	0	0	0	0	0	0	0	0	0	0	0	0	0	0	0	0	0	0
0	0	0	0	0	0	0	0	0	0	0	0	0	0	0	0	0	0	0	0	0	0	0	0	0	0	0	0	0	0	0	0	0	0	0	0	0	0	0	0	0	0	0	0	0	0	0	0	0	0
----------------------------------------------------------------------------------------------------------------ARRAY 4----------------------------------------------------------------------------------------------------------------------------------------------------------------------------------------------------------------------------------------------------------------------------------------…
DIMENSIONS: CONDITIONS X CONDITIONS
DATA
0.361059746650738	0.397172765064223	0.342168037467375	0.344963861953471	0.449226188825635	0.418235466260093	0.385328617088251	0.488838816651005	0.424492864236708	0.434853020849581	0.564318086007429	0.394452865479377	0.619267834857052	0.476022467971928	0.515646625277736	0.474498017420790	0.660264095130659	0.624218817135470	0.463604899161737	0.435517382350839	0.409455650621120	0.581521172543061	0.578330141598729	0.523166823946435	0.437059905850103	0.473389360588873	0.478964245015692	0.421991377612311	0.531631266278620	0.488808964426731	0.394247103376129	0.319501800215738	0.399949830332269	0.382256900869022	0.367389997576548	0.402777043665695	0.495887708520471	0.462689151887736	0.575277406021221	0.411332623014460	0.523785999597813	0.502888144417032	0.433842020623247	0.405051570327398	0.425923355743658	0.534651139853865	0.560171843219578	0.408753836632125	0.488020358436801	0.488530123588396
0	0.341017349619876	0.360328950388706	0.296692070728015	0.381935266762641	0.388931094804298	0.389865702435660	0.441490509631764	0.462424161279043	0.423878549206191	0.548529347198162	0.391491641078399	0.577000819059730	0.380616558030887	0.573462910677107	0.468615876152921	0.667187491159784	0.493562050172478	0.462787835366053	0.473584444191736	0.376185523101222	0.586079194222594	0.551593074397886	0.516469625261882	0.378640238082939	0.461428116616498	0.450086768144516	0.457806672324964	0.424028121241412	0.375380942699235	0.386462822598828	0.308666665022572	0.483935864436552	0.418922966403406	0.383503976632037	0.422934369704908	0.443290511550658	0.442652590480653	0.513814300270697	0.350198138720412	0.449842252146440	0.389473773814205	0.400573729886443	0.364172517753810	0.360709808389021	0.392821889922283	0.508798593193024	0.354587361545099	0.388813447507448	0.377489470021471
0	0	0.377311506960648	0.336327342684058	0.360637380388408	0.391286588794887	0.367221826065636	0.475867160219441	0.446922142758200	0.418653776403265	0.537208733055160	0.390639425814632	0.570917146437619	0.418716144848112	0.515533669203500	0.474892818361346	0.675455728822287	0.570507042688384	0.509908442282439	0.451632099826857	0.391510563790690	0.601397102786541	0.555177737627287	0.498337117210099	0.455608935967592	0.434972083925910	0.503163940841682	0.474148991845544	0.469135946899684	0.382429436090908	0.429162967068663	0.296037092912160	0.380829657908060	0.416404111173513	0.337020536839640	0.381384111444096	0.475398820993786	0.410565814656267	0.544817878896951	0.366644843576847	0.436055187020896	0.389395100588492	0.410066462467513	0.355274440321363	0.370793821447774	0.493922349978588	0.479905029563634	0.348213617413681	0.422677566119923	0.457318992806835
0	0	0	0.177014696805112	0.302700305846177	0.353677932369925	0.311409252052175	0.403085256551241	0.405043324308703	0.354636549705603	0.495395673866819	0.308057589259494	0.602765124491983	0.226062584523559	0.507557132387555	0.400546652433700	0.657848979102164	0.572215843707924	0.368650235500757	0.330649357444231	0.298392555486429	0.644066331471813	0.554577586408985	0.499910210921795	0.385886404890970	0.469385433647825	0.449472035282962	0.440649852203180	0.458849908031030	0.407394412818921	0.270579515308683	0.195179517748702	0.425159872927716	0.320157309334310	0.227480935448882	0.360133820737488	0.418671659511317	0.378902315848664	0.434371045719697	0.275627528951379	0.393341440749119	0.323924882983401	0.341604378880585	0.304781156949950	0.279475234484015	0.337222808974379	0.451054757960589	0.247505694729933	0.383262047372544	0.379234587889916
0	0	0	0	0.296523439834129	0.392637386146289	0.349745281538360	0.411171714649091	0.412825179564692	0.435113973035765	0.534427917894080	0.399804108096727	0.552181891868599	0.297121844557774	0.556402249086237	0.520964900922958	0.635185834542921	0.601153685046367	0.439818481255109	0.433173146422655	0.350554632630604	0.624222663045415	0.529125759863679	0.536089462572192	0.469282430028723	0.471451748542792	0.511020859730798	0.519890575788190	0.453055389859885	0.396275826239287	0.367260952977973	0.298875909454103	0.436596998710304	0.363438324818756	0.305244433864508	0.425761386233907	0.506752050631470	0.447566314978564	0.509582461089066	0.340057619404170	0.414614653225146	0.387347325224335	0.480246412976243	0.413060936866346	0.414880431533042	0.415843917912562	0.521411337307671	0.331740047924989	0.442050142097880	0.464519357656648
0	0	0	0	0	0.356784753148061	0.341835755174957	0.403381395146818	0.502680564334810	0.459315570583363	0.599521055094326	0.471576511192414	0.599226545121324	0.406249770026572	0.531571657280719	0.405232050737826	0.671057529756300	0.494010110759470	0.489353488957919	0.421930623462132	0.369651879085607	0.602903211110752	0.464935901756126	0.427061021759402	0.451901659565048	0.390981526954579	0.481566811585230	0.467808207332427	0.483076645071103	0.403176600726445	0.396244533849369	0.390177620661699	0.481852321679011	0.495892364579498	0.366428637703981	0.452609379680381	0.468235757812316	0.417212364692732	0.488559630723902	0.369934774235277	0.461998001239276	0.432273814129625	0.439499078764781	0.461107899246777	0.394183825719629	0.447358377426467	0.553014462003787	0.365506899003517	0.421278846704623	0.440687500687192
0	0	0	0	0	0	0.313487917273544	0.354914339031624	0.341785564292417	0.345277311147290	0.458033426853151	0.420394270850919	0.485298605459656	0.323406653879585	0.582537940999633	0.419429485958704	0.661859919662773	0.515267949044037	0.480893425257814	0.376229328572372	0.342564114919609	0.632340377611415	0.508297852954258	0.509455496361872	0.428415542234722	0.393767738103057	0.504146491665100	0.476265372915410	0.506991019940316	0.448764665701633	0.395217772433714	0.323764995278265	0.423250161620688	0.443516840408431	0.338088083697167	0.451056955648824	0.446178554751555	0.395777609871644	0.481209861918255	0.391104749795524	0.468254392249060	0.423215431495312	0.470059756248705	0.413677795747547	0.412375121262907	0.474344543379979	0.585222017093127	0.356503760298930	0.435525891055956	0.438114972578232
0	0	0	0	0	0	0	0.277663298150696	0.443179730684480	0.378996113376966	0.493992941784731	0.472547030232966	0.513948969228899	0.402272536776461	0.610284580460685	0.407046156004098	0.663716475616456	0.570261006693735	0.473989977090652	0.534494897250185	0.394731253567210	0.512634132465097	0.400812899874788	0.483294129321869	0.447960708555516	0.367975968785103	0.471468444384343	0.379632368963469	0.451832115240156	0.458769389911186	0.442732646359582	0.459569012940249	0.544080797436941	0.532769544105866	0.462341256410928	0.532910405631720	0.547289516487348	0.536969631796535	0.466748842815105	0.452329764778353	0.526531403813346	0.456487372610065	0.566402490068441	0.534709412029838	0.533519177934758	0.477689953308817	0.630096678648439	0.370487515798700	0.506116473087659	0.517433810796683
0	0	0	0	0	0	0	0	0.360586886642108	0.421062192091781	0.485512017431636	0.507185991760041	0.533251644501019	0.421403842762641	0.536697350128808	0.512238629537431	0.708774435587106	0.610913688660146	0.542899861104094	0.478663595682786	0.447364261843097	0.658913386494509	0.539632663817363	0.554417893381140	0.477676039878715	0.476138576919165	0.505097546889164	0.563591199255539	0.451969805623742	0.441250353488628	0.526801482046220	0.390574486554136	0.431291655912865	0.408691781856546	0.349637580154801	0.455450540357490	0.573201087651807	0.485603291741904	0.632281204065345	0.462074729859626	0.581297601327171	0.502407418761294	0.554516248935127	0.441071860328222	0.504310727411372	0.552288862221786	0.596893696998452	0.457183330846384	0.545899867705596	0.560863912997442
0	0	0	0	0	0	0	0	0	0.325636457120227	0.508053635866916	0.500296103519492	0.491279014390560	0.455215373258319	0.609925445898411	0.439939362942295	0.612298773321264	0.550838850036595	0.517927804841592	0.520976911839956	0.422130619350513	0.636324751728587	0.540436303751857	0.511175813411929	0.454356822376108	0.428811247027173	0.479330889677409	0.450300805864733	0.475209555913002	0.495755889028921	0.453576354117388	0.393712911627264	0.433247660779585	0.419153763043252	0.420808742067613	0.426209345001293	0.522956131548332	0.518530883514714	0.465407777237279	0.404235653156390	0.547610934923812	0.417216986984002	0.446034996574140	0.430525330265903	0.423070694656046	0.552297862016374	0.515373722986812	0.343156070867314	0.483445743722913	0.454779636240473
0	0	0	0	0	0	0	0	0	0	0.500707039163631	0.613463283425265	0.579752690121922	0.467336244435523	0.699557226805393	0.621335141625004	0.644619609882837	0.639934232174145	0.545337707355982	0.492617217600650	0.499789843476778	0.800727054118623	0.638437473294239	0.721559801062407	0.643999410442544	0.607413311219990	0.720143970358995	0.643588377466282	0.594321988451606	0.572883886766537	0.526054445023698	0.530210100668446	0.671532627736516	0.551489803460874	0.484985508899328	0.647666037306230	0.618467124168173	0.565836285832294	0.694374196653464	0.569390673713949	0.691445845223589	0.560619591669606	0.626530524998765	0.578046524342143	0.592858218923764	0.658318498467187	0.669566652856695	0.549566166726685	0.562395740590439	0.652058382214252
0	0	0	0	0	0	0	0	0	0	0	0.360397225159045	0.672462341997521	0.316129729009381	0.609130302927125	0.527867234416935	0.683410226683003	0.608453555154786	0.482508561995975	0.466248718854882	0.381663610452561	0.549895150209696	0.499987641597299	0.528124736177517	0.502887856041914	0.485912973698714	0.506138823796645	0.504194453594950	0.559353505141463	0.470070202298831	0.390068741211140	0.310289182049367	0.551899179494941	0.433980190246721	0.354315567694145	0.458838451618477	0.530185724405545	0.451506714506059	0.529636724031496	0.321844993426453	0.417160558162686	0.426571363104853	0.461064917512736	0.419124310549470	0.396396513838610	0.446395584768254	0.574242861859099	0.340626242451485	0.496938581078844	0.420747099917831
0	0	0	0	0	0	0	0	0	0	0	0	0.538369540095825	0.626583987274710	0.706842925796675	0.626884378164925	0.655549820062092	0.632393911999034	0.619039917415010	0.564086826950561	0.533333885136758	0.664325602861701	0.604668331976469	0.631665732688767	0.513600581598734	0.567144432362729	0.555404590865327	0.617664700290898	0.564032502068211	0.518071020280188	0.610342095977442	0.591207418502737	0.652428153283127	0.618119954644364	0.608104949337324	0.626657240475351	0.623450073149464	0.602314066687141	0.667663479479785	0.592086555228139	0.669725646615758	0.605493698140444	0.723345703646615	0.593172482465445	0.696551271873768	0.674405840144479	0.681332798798451	0.601890881380896	0.562705519878777	0.623089527359236
0	0	0	0	0	0	0	0	0	0	0	0	0	0.126481208666004	0.636375076577413	0.514340522459039	0.653231913846615	0.554431676297412	0.473702773684438	0.408396273184027	0.361334973241230	0.725001066316969	0.577728778782294	0.590082269095326	0.498952156271247	0.542996459327193	0.540788499306635	0.564517148723837	0.576994518394346	0.488672512987598	0.354230301105727	0.277829172403632	0.516669899512491	0.448639784636488	0.236679295900844	0.453447190979892	0.515519468015666	0.418622909890105	0.507685101342483	0.345163905389245	0.423013592791831	0.381110259194674	0.430696528496953	0.424166107511695	0.383885719133880	0.406297913609169	0.589016738974627	0.332558559384613	0.440630492444160	0.459539095036442
0	0	0	0	0	0	0	0	0	0	0	0	0	0	0.704204839748514	0.564912350148360	0.694683743885051	0.719553703090815	0.647565136184722	0.590298667348564	0.596329154807996	0.703408812539214	0.683404931687183	0.608850278961974	0.576810649794169	0.645787717950525	0.640073710741683	0.598459703046443	0.618198431243351	0.552181870739030	0.612872892797268	0.505525376660328	0.566863158949977	0.600857865171269	0.519243702355930	0.542012265921622	0.608679316727579	0.561679854027946	0.674322091220807	0.561755220935259	0.626961241836858	0.619398333452395	0.619237020194720	0.585108748888989	0.623896592023465	0.693912179956422	0.691848981573491	0.612261899049938	0.574451171278166	0.656901666534225
0	0	0	0	0	0	0	0	0	0	0	0	0	0	0	0.459215419423719	0.629262170274255	0.579540251939959	0.519146335909092	0.511073038950284	0.465262938481947	0.674116610585311	0.580997941356417	0.476439055484166	0.439395122138410	0.498419388714286	0.517896710597243	0.494078769501360	0.564262415721441	0.543992427200782	0.470900046864797	0.408279818284717	0.492222938153826	0.531200599105016	0.485348670286561	0.497638647922467	0.521838690120477	0.459861581939893	0.517649696338796	0.473751517189888	0.553588236506073	0.477979698070759	0.539394663584221	0.567496202489787	0.497341832397572	0.554038506071165	0.648327486765464	0.454510138623111	0.448831262912110	0.469669111200450
0	0	0	0	0	0	0	0	0	0	0	0	0	0	0	0	0.720956255742991	0.710830567544461	0.730576060298076	0.645644263406976	0.661478170106579	0.856631873756651	0.697928508748476	0.701113737255405	0.698549323568457	0.720177948245044	0.758362517936271	0.681183173961200	0.690859482587133	0.700210677884213	0.616079221521898	0.636515966602696	0.656281528990688	0.664646780439723	0.665463599416722	0.627849004129250	0.738078677785653	0.658965067060697	0.661675897817197	0.612947016412559	0.661770343587030	0.692050537007096	0.693429975234374	0.731635607062684	0.750253146684400	0.748117766623745	0.830997711039473	0.677460838005247	0.617061317189237	0.698439566747814
0	0	0	0	0	0	0	0	0	0	0	0	0	0	0	0	0	0.473698060690121	0.698979775451737	0.610528009952275	0.544077195088416	0.706413208288377	0.677833173321328	0.565752955170844	0.613629336142768	0.598171463847396	0.651391898188908	0.672052901780493	0.631847245706351	0.578465516708259	0.607909368250205	0.571091175772855	0.647744155973391	0.664942013539281	0.555956094120160	0.595126849183857	0.541374415641408	0.520569966539652	0.610019961580512	0.485003095969301	0.558841061433460	0.595074415996009	0.515382491016251	0.612102172373028	0.540657840960206	0.578574195185040	0.695662440678160	0.584498176333225	0.551926085982356	0.475961598340455
0	0	0	0	0	0	0	0	0	0	0	0	0	0	0	0	0	0	0.197461696057634	0.353284985935812	0.264685043526310	0.626765586162601	0.557888655230487	0.566296005950116	0.450486080191109	0.574158754784390	0.554448608367645	0.483314777179937	0.487614896584047	0.525978500003570	0.224180312934879	0.340825869454955	0.540985313566327	0.440605415083437	0.429391402770995	0.580456953918078	0.549552998727073	0.496909129706719	0.639959136295236	0.403991674588533	0.551026875826862	0.424967282504140	0.506645082838874	0.524665218114516	0.431780502491198	0.436438588419986	0.522226616689166	0.411899562027255	0.473702358157057	0.548381034538114
0	0	0	0	0	0	0	0	0	0	0	0	0	0	0	0	0	0	0	0.318884280044944	0.320787479202032	0.653797914716251	0.528539423559394	0.510741932360816	0.430753659810515	0.531076860988428	0.551726670205271	0.526155270485471	0.569955103445619	0.459255545444318	0.314854119818998	0.326714503810719	0.500138779424375	0.449916335952460	0.354112867123143	0.491587082202588	0.436738477110138	0.378191809028857	0.571790077669203	0.416865206444937	0.480582554364887	0.481370043603469	0.503243670612214	0.465057359989436	0.434617981378028	0.477660473057377	0.504932576526812	0.423822466189679	0.493287384238207	0.539243058354486
0	0	0	0	0	0	0	0	0	0	0	0	0	0	0	0	0	0	0	0	0.249666458290286	0.562254230271569	0.493717804403766	0.460192262108646	0.424373227226103	0.433333954278540	0.477071371630498	0.454984420257911	0.436696238082139	0.414818457271329	0.283703143295493	0.287922884688361	0.445263647351169	0.373568835272839	0.335345136186626	0.475327384415841	0.484574365564898	0.426406118903422	0.533086842798606	0.324889298607520	0.407205955141139	0.380892094524314	0.397661473344846	0.398472014167253	0.347153513733514	0.407493392839982	0.485435070894519	0.353878177225773	0.398379427835073	0.412805101061348
0	0	0	0	0	0	0	0	0	0	0	0	0	0	0	0	0	0	0	0	0	0.497340876278526	0.510055235668824	0.484421137284522	0.525515887595687	0.524762663386689	0.540376641829343	0.503417717747005	0.563553799418438	0.555947094459812	0.601951586946599	0.628742421163763	0.626266565093434	0.640412328199038	0.686220753594418	0.676462635237609	0.633502425578544	0.571883824643107	0.714532432284288	0.558473132795788	0.594161369151976	0.628792758932073	0.667027535796859	0.681952826861443	0.649417325823183	0.549862693798209	0.620482392097528	0.527715212433788	0.690066533363017	0.605183797335228
0	0	0	0	0	0	0	0	0	0	0	0	0	0	0	0	0	0	0	0	0	0	0.429929823796403	0.424991333992929	0.554483453726622	0.344091594817051	0.475576536985141	0.429288788650389	0.456229616871424	0.423972974940845	0.532641591032293	0.574243073941076	0.616546287906903	0.581439874820093	0.527356862755091	0.557163820691560	0.691297927873928	0.558520618249740	0.589820230718133	0.482647366231428	0.559693127704534	0.549616803232339	0.648003405578792	0.570451046870246	0.615568260265206	0.535106300711262	0.636264924486030	0.441794641279908	0.640646443416329	0.631401896230261
0	0	0	0	0	0	0	0	0	0	0	0	0	0	0	0	0	0	0	0	0	0	0	0.367771425766004	0.512068583806357	0.440323746514260	0.455425032269933	0.435211427755393	0.469225957730791	0.466081255393765	0.535952106436313	0.477787457427195	0.456535021015495	0.525421134990842	0.478691911202099	0.458260950484723	0.577484619598917	0.472517275489132	0.554158088300715	0.452393083140540	0.451182686053673	0.553538675727175	0.526094084855261	0.529000727034283	0.547941304258472	0.506735151794312	0.621295721501831	0.452306960407766	0.501895472581422	0.535760707435068
0	0	0	0	0	0	0	0	0	0	0	0	0	0	0	0	0	0	0	0	0	0	0	0	0.242681217255624	0.534296164681939	0.343317260472092	0.484502219045227	0.538316470868053	0.487530207402781	0.405138466576131	0.336019720999526	0.420470180543914	0.465570271159952	0.472876576821019	0.471606452215987	0.458254059313391	0.483112720787288	0.495784299473581	0.456971863575132	0.493240487585382	0.403891584215335	0.528707860358131	0.513509155263572	0.473617059224242	0.447975170757290	0.535946012474477	0.445476983628799	0.522175167190265	0.475743847991861
0	0	0	0	0	0	0	0	0	0	0	0	0	0	0	0	0	0	0	0	0	0	0	0	0	0.355084823897519	0.416448161608537	0.400529791011541	0.419578782534827	0.380798362564469	0.501375323766079	0.507245644519981	0.534456132639407	0.512734207504516	0.488300574036268	0.491413829948963	0.538823416431736	0.532039234877300	0.542044513311753	0.437026906573282	0.544823650151618	0.515924027484709	0.544061397272712	0.479631645431534	0.488788404923489	0.568225722779947	0.576924892481697	0.376378639858116	0.549244083386293	0.513801119978284
0	0	0	0	0	0	0	0	0	0	0	0	0	0	0	0	0	0	0	0	0	0	0	0	0	0	0.355272279428172	0.480390587960337	0.483878977685485	0.433339585093828	0.498942251566357	0.444252518406218	0.489509939065662	0.476218745876850	0.482349072808201	0.449068808929087	0.549340869599768	0.536706746642490	0.505735461003416	0.429590885098690	0.485012181848894	0.448464150898549	0.578687976462611	0.505229984861959	0.498230554278168	0.504812526317513	0.618522666462715	0.445908179158557	0.548572416594067	0.539336409638840
0	0	0	0	0	0	0	0	0	0	0	0	0	0	0	0	0	0	0	0	0	0	0	0	0	0	0	0.428930616613191	0.445366478133711	0.425128711864090	0.436309409352802	0.467803623583345	0.479182800526004	0.535613731021281	0.507875834680349	0.446266357272348	0.580115907474667	0.535223287635209	0.538300317394033	0.464296326679471	0.539187838613477	0.481110987766693	0.526217791663498	0.513352613283833	0.522710061586335	0.510992891722021	0.564503682391163	0.375394429470748	0.546824479228832	0.554126827719678
0	0	0	0	0	0	0	0	0	0	0	0	0	0	0	0	0	0	0	0	0	0	0	0	0	0	0	0	0.390169932012326	0.350226803879540	0.493830940601705	0.480728327553531	0.500550452084412	0.440208148804574	0.472138728473862	0.467849328020943	0.614153646314679	0.514320082403060	0.612136141847303	0.411903187920716	0.548003843230934	0.426593410635587	0.532517319424328	0.444238294968371	0.465192684141807	0.484163161347715	0.529315228886532	0.380678636443963	0.519826717517474	0.541572785212258
0	0	0	0	0	0	0	0	0	0	0	0	0	0	0	0	0	0	0	0	0	0	0	0	0	0	0	0	0	0.332708813571584	0.452714570688303	0.418099371437227	0.503904553872158	0.467999008068804	0.380960081831017	0.384383463702756	0.495009110975082	0.432172150623915	0.561238624227024	0.363364359195403	0.459405351055900	0.376689682593432	0.489572735517480	0.410417353965985	0.434025398344443	0.480565721259039	0.453298851813993	0.354514487352912	0.479375397939417	0.463350298988498
0	0	0	0	0	0	0	0	0	0	0	0	0	0	0	0	0	0	0	0	0	0	0	0	0	0	0	0	0	0	0.146368556365875	0.231371170489707	0.462030388232760	0.348456307877234	0.324361062526998	0.382890972166077	0.431535348814059	0.385485043150424	0.489891525626265	0.264675911659462	0.437113948090292	0.349101306618510	0.420475855582720	0.445480011230130	0.333040171735760	0.326402665187108	0.478765387706725	0.299890268876271	0.442037306553131	0.460545503874600
0	0	0	0	0	0	0	0	0	0	0	0	0	0	0	0	0	0	0	0	0	0	0	0	0	0	0	0	0	0	0	0.186497939301090	0.363190686268802	0.308985930418583	0.248022127931576	0.327683019373100	0.412397327865004	0.350901814875908	0.433222472319528	0.256230625832680	0.393802898500114	0.328387627885460	0.366297645150031	0.302567507756420	0.302894800668399	0.373439488684452	0.464170843813497	0.300058275485096	0.383509858549603	0.382028817246245
0	0	0	0	0	0	0	0	0	0	0	0	0	0	0	0	0	0	0	0	0	0	0	0	0	0	0	0	0	0	0	0	0.390112400550583	0.425938208580262	0.399971516665209	0.363887579778695	0.560565485767895	0.477039601409313	0.569610469204280	0.462550454943660	0.482634984878412	0.460373768301242	0.446811803605852	0.473535475859304	0.456127093129283	0.503006173685981	0.553321484307265	0.431142664082991	0.504656598233354	0.526799124012964
0	0	0	0	0	0	0	0	0	0	0	0	0	0	0	0	0	0	0	0	0	0	0	0	0	0	0	0	0	0	0	0	0	0.350929715816930	0.334392104413952	0.373653212388497	0.557893086316277	0.485895765316998	0.553133587730414	0.369803004727112	0.461345126741711	0.408605139560318	0.466755645870209	0.406712429973905	0.391991948557911	0.445144243559047	0.539979729109213	0.377574910061186	0.507603911143588	0.502349167730871
0	0	0	0	0	0	0	0	0	0	0	0	0	0	0	0	0	0	0	0	0	0	0	0	0	0	0	0	0	0	0	0	0	0	0.230199939616696	0.326323249640865	0.457663139458263	0.371709686859054	0.490860162561806	0.283930948639468	0.413568133787454	0.366177723416241	0.367993516310056	0.350781388102542	0.309868537623769	0.397358350130587	0.481482861134336	0.290686494136878	0.428071629887118	0.429815330459136
0	0	0	0	0	0	0	0	0	0	0	0	0	0	0	0	0	0	0	0	0	0	0	0	0	0	0	0	0	0	0	0	0	0	0	0.331441164746335	0.504066968562585	0.405841849732293	0.470348162150297	0.350812816143790	0.424831462102407	0.393598028769954	0.404114239228241	0.370455112284732	0.394364917592628	0.416823231030101	0.500661147414612	0.376388087211074	0.518336887004069	0.510919359910512
0	0	0	0	0	0	0	0	0	0	0	0	0	0	0	0	0	0	0	0	0	0	0	0	0	0	0	0	0	0	0	0	0	0	0	0	0.372816001855309	0.417931173228649	0.515699941587059	0.382655452984506	0.477120184100018	0.451566300411352	0.520259490317121	0.510855162885168	0.453682554146571	0.557236086386360	0.562805887618179	0.473555666056728	0.468579815957364	0.446630953451029
0	0	0	0	0	0	0	0	0	0	0	0	0	0	0	0	0	0	0	0	0	0	0	0	0	0	0	0	0	0	0	0	0	0	0	0	0	0.408307361833242	0.557928802186464	0.338837392754029	0.433666157199461	0.382355855107918	0.435112753668209	0.455338772358690	0.415960030671591	0.459623545845844	0.524653395885247	0.415521942606672	0.437352465281531	0.446693124977167
0	0	0	0	0	0	0	0	0	0	0	0	0	0	0	0	0	0	0	0	0	0	0	0	0	0	0	0	0	0	0	0	0	0	0	0	0	0	0.553752341210590	0.423644874163340	0.470928780846966	0.467537208751683	0.523620868297157	0.521022862840385	0.507144455517960	0.531859144398773	0.621466101132745	0.446209622884722	0.525353978673337	0.512787900592327
0	0	0	0	0	0	0	0	0	0	0	0	0	0	0	0	0	0	0	0	0	0	0	0	0	0	0	0	0	0	0	0	0	0	0	0	0	0	0	0.247949232431220	0.338221560351545	0.307147209340604	0.353803833454661	0.344726203046904	0.302508098214884	0.352586492423058	0.463646586239856	0.290295675690359	0.375559935275577	0.341690497681956
0	0	0	0	0	0	0	0	0	0	0	0	0	0	0	0	0	0	0	0	0	0	0	0	0	0	0	0	0	0	0	0	0	0	0	0	0	0	0	0	0.403452666151901	0.400079213418429	0.430837854226742	0.459887744254979	0.435672180370443	0.409971802224893	0.604158967455510	0.438234457833382	0.426964702332053	0.438109906988526
0	0	0	0	0	0	0	0	0	0	0	0	0	0	0	0	0	0	0	0	0	0	0	0	0	0	0	0	0	0	0	0	0	0	0	0	0	0	0	0	0	0.328005357750163	0.432127998190753	0.409038316745654	0.363070689405031	0.408816797430834	0.473254898840319	0.329224033604478	0.417578505867627	0.406633946232548
0	0	0	0	0	0	0	0	0	0	0	0	0	0	0	0	0	0	0	0	0	0	0	0	0	0	0	0	0	0	0	0	0	0	0	0	0	0	0	0	0	0	0.379034324565935	0.362076651509229	0.326526994187344	0.468656942250732	0.448481720809395	0.385919033859552	0.431173998905674	0.422814852774815
0	0	0	0	0	0	0	0	0	0	0	0	0	0	0	0	0	0	0	0	0	0	0	0	0	0	0	0	0	0	0	0	0	0	0	0	0	0	0	0	0	0	0	0.387392312308754	0.375336589104336	0.470980682366522	0.481979506084615	0.395474212468820	0.435098358727536	0.452602708155710
0	0	0	0	0	0	0	0	0	0	0	0	0	0	0	0	0	0	0	0	0	0	0	0	0	0	0	0	0	0	0	0	0	0	0	0	0	0	0	0	0	0	0	0	0.381340974016144	0.394813957418354	0.407668158572810	0.299486347417043	0.436846884237854	0.384708199068141
0	0	0	0	0	0	0	0	0	0	0	0	0	0	0	0	0	0	0	0	0	0	0	0	0	0	0	0	0	0	0	0	0	0	0	0	0	0	0	0	0	0	0	0	0	0.317453647010238	0.496451572339325	0.355400450110665	0.534647554159354	0.513590899268073
0	0	0	0	0	0	0	0	0	0	0	0	0	0	0	0	0	0	0	0	0	0	0	0	0	0	0	0	0	0	0	0	0	0	0	0	0	0	0	0	0	0	0	0	0	0	0.561619860369398	0.410028270742287	0.618653550727135	0.555118644858517
0	0	0	0	0	0	0	0	0	0	0	0	0	0	0	0	0	0	0	0	0	0	0	0	0	0	0	0	0	0	0	0	0	0	0	0	0	0	0	0	0	0	0	0	0	0	0	0.249026739837898	0.452823621889124	0.420819636517362
0	0	0	0	0	0	0	0	0	0	0	0	0	0	0	0	0	0	0	0	0	0	0	0	0	0	0	0	0	0	0	0	0	0	0	0	0	0	0	0	0	0	0	0	0	0	0	0	0.417194523482697	0.400636204428092
0	0	0	0	0	0	0	0	0	0	0	0	0	0	0	0	0	0	0	0	0	0	0	0	0	0	0	0	0	0	0	0	0	0	0	0	0	0	0	0	0	0	0	0	0	0	0	0	0	0.453871943518552
0	0	0	0	0	0	0	0	0	0	0	0	0	0	0	0	0	0	0	0	0	0	0	0	0	0	0	0	0	0	0	0	0	0	0	0	0	0	0	0	0	0	0	0	0	0	0	0	0	0
0	0	0	0	0	0	0	0	0	0	0	0	0	0	0	0	0	0	0	0	0	0	0	0	0	0	0	0	0	0	0	0	0	0	0	0	0	0	0	0	0	0	0	0	0	0	0	0	0	0
0	0	0	0	0	0	0	0	0	0	0	0	0	0	0	0	0	0	0	0	0	0	0	0	0	0	0	0	0	0	0	0	0	0	0	0	0	0	0	0	0	0	0	0	0	0	0	0	0	0
0	0	0	0	0	0	0	0	0	0	0	0	0	0	0	0	0	0	0	0	0	0	0	0	0	0	0	0	0	0	0	0	0	0	0	0	0	0	0	0	0	0	0	0	0	0	0	0	0	0
[truncated: 4 more columns]
