# Supplementary material for: Neuronal tuning and population representations of shape and category in human visual cortex
Source: Nat Commun. 2024 May 30;15:4608. doi: 10.1038/s41467-024-49078-3 (PMC11139926; doi:10.1038/s41467-024-49078-3)
Supplement: Supplementary file 3 — Source Data [file 41467_2024_49078_MOESM3_ESM.zip › Source data/Figure_5B_S9_S10.txt]

----------------------------------------------------------------------------------------------------------------CATEGORY---------------------------------------------------------------------------------------------------------------------------------------------------------------------------------------------------------------------------------------------------------------------------------------…
DIMENSIONS: CONDITIONS X CONDITIONS
DATA
0	0.0241440290500376	0.0282725564059525	0.0294503237520131	0.0305245375581041	0.0270536305102520	0.00908961899700961	0.0237407702437659	0.0277721667559460	0.0296394100994115	0.0306530924461124	0.0269773442835706	0.00922164135492058	0.0235167877996129	0.0273549284417670	0.0290731049073650	0.0313444783839614	0.0304259999719740	0.00729807757646434	0.0248239066131592	0.0288192842780244	0.0281202952831096	0.0301026084953413	0.0272989939799839	0.00901983161442118	0.0246312878722842	0.0275169372233183	0.0267419556221478	0.0294941969710896	0.0271862447494671	0.00625244464163776	0.0235625228967224	0.0288148109327111	0.0293624366218733	0.0285782255153458	0.0263198657526016	0.00986716943313650	0.0240928296035697	0.0246353534027144	0.0269488630042957	0.0302395792248556	0.0266605526845562	0.00579058564038805	0.0228069140663119	0.0260039704786544	0.0275247862893506	0.0321508026459214	0.0256106468955472	0.00639857006645324	0.0275385956514043
0	0	0.0225838857165169	0.0294561514837280	0.0285499892952531	0.0293857422522653	0.0257500943242372	0.00980029915814469	0.0240316068931623	0.0281599140589305	0.0287205871516227	0.0267945814484610	0.0262518247137062	0.0102518666077658	0.0243781658388360	0.0285961891826628	0.0295035259812841	0.0304572956356811	0.0252351471946087	0.00379334884056039	0.0235946342841587	0.0266534029933761	0.0283084499211995	0.0305773874793601	0.0255911234384955	0.00957743616472333	0.0246053290634286	0.0266109057813626	0.0280898849949841	0.0275562323568796	0.0264757270980800	0.0112942477551284	0.0239118754755960	0.0279112529483446	0.0254217288504175	0.0297055584042564	0.0245400627669549	0.00283952081712015	0.0245758086970866	0.0267169787507290	0.0285757489195326	0.0290205243009065	0.0243660021627446	0.00513323400672817	0.0268638429827757	0.0272382250494870	0.0301628980372533	0.0296903536921067	0.0247473636750203	0.0162067451902150
0	0	0	0.0266734180932320	0.0289850686746145	0.0297300889945182	0.0285312385790418	0.0238760631574066	0.00697041399853258	0.0266570376568500	0.0293679285354114	0.0268589452405288	0.0287465157598142	0.0237687218854398	0.00666604426709830	0.0267013634095549	0.0289635831689498	0.0288534273783806	0.0275802249388887	0.0222772127643757	0.00345537948495010	0.0263718563504677	0.0299209488271657	0.0274411422826848	0.0272875661850113	0.0232242398038758	0.00676950589726859	0.0258041641129836	0.0298375715716430	0.0279140781288539	0.0282336409715152	0.0214303765108688	0.00566548719917064	0.0274330589261884	0.0283321820975909	0.0280281097701520	0.0268692955271683	0.0226339023212925	0.0106540546502472	0.0263371878144243	0.0301355424746552	0.0282880119314734	0.0280574618983740	0.0223930931291868	0.0127121853985429	0.0274392704476554	0.0277582148068921	0.0278349422423679	0.0279934198974333	0.0164932403848707
0	0	0	0	0.0218937897729618	0.0254973703391362	0.0289039075136776	0.0294946749860334	0.0270691516837404	0.00854292904839583	0.0226222206539638	0.0273820263340530	0.0302415638406614	0.0280958916913746	0.0264575377417147	0.00862577175535468	0.0221616128313192	0.0296706210294873	0.0295736297291622	0.0289077451083681	0.0263803191407873	0.00702551650107223	0.0228049183251021	0.0257155659200764	0.0309367164596762	0.0292259052088351	0.0266474807877330	0.00924144998785569	0.0221158998692856	0.0273621138056383	0.0290239942154448	0.0282483907333220	0.0270692183567668	0.00732105310533496	0.0210872630141075	0.0258158199419232	0.0299288961446159	0.0299769211627336	0.0250226009105994	0.0106951200281514	0.0226907205610294	0.0260632693026270	0.0310385383203008	0.0297347530980792	0.0223529063746104	0.00924737260126524	0.0192003649955953	0.0241785150930764	0.0306940250581904	0.0265542124379050
0	0	0	0	0	0.0245769593207423	0.0301381700141833	0.0268570349108123	0.0289775008921035	0.0218159392585213	0.00507409577796819	0.0253648419022872	0.0319759090569805	0.0254834486977432	0.0283185527607743	0.0214155647567505	0.00459198137420815	0.0278089829949443	0.0283382992121048	0.0275961073861126	0.0283378274311773	0.0218381766415677	0.00901827759236936	0.0256625069286339	0.0289404555812777	0.0260831233337165	0.0284430501850796	0.0208092770134298	0.00784294951195137	0.0264009163595949	0.0287622145003973	0.0264940063174290	0.0285566556320529	0.0219564976150424	0.0105498028279897	0.0244834265881142	0.0332901321206075	0.0286256972843782	0.0279133554656885	0.0227933811573393	0.00651443194398820	0.0257993207875308	0.0314569797360925	0.0283150274090540	0.0298920052448952	0.0231642825489619	0.0108932542364479	0.0256866349265103	0.0326331307964516	0.0255003326268708
0	0	0	0	0	0	0.0279777591478754	0.0300585768190347	0.0295810615713243	0.0247157359643995	0.0249399635556225	0.0174717405889776	0.0286350991904679	0.0289754281193231	0.0285995516881515	0.0237161505341321	0.0237358998426873	0.0168672952611861	0.0272930298223471	0.0295026760495128	0.0286645902808189	0.0233648259405550	0.0258883671048564	0.0147194060424978	0.0290477002421838	0.0291536370536404	0.0288223064025561	0.0238918372504733	0.0256821062530301	0.0183621802211161	0.0264675651836146	0.0273708596414761	0.0299493260198299	0.0246064271052323	0.0253111293851802	0.0167508638285944	0.0288237974718203	0.0289847680214686	0.0260992392985921	0.0254460038999767	0.0257846030339171	0.0173505042235775	0.0290271367374173	0.0293300130667854	0.0267909785691194	0.0265009125628999	0.0244005479304569	0.0159576326362708	0.0286456582207686	0.0274498213885290
0	0	0	0	0	0	0	0.0247108927110806	0.0288049189420250	0.0279201015927012	0.0302746429904750	0.0276211775082259	0.0109153367164807	0.0249386198568678	0.0283561431247801	0.0273183236434179	0.0308046595214987	0.0315305765636917	0.00976001662311126	0.0255146190073912	0.0288151295267850	0.0281667344989221	0.0287950307516137	0.0275954942334148	0.0102981664932147	0.0253002971105175	0.0285524665056402	0.0261456073251514	0.0290056231900930	0.0287775778647834	0.0104453827911724	0.0248297396216913	0.0290580394696107	0.0280972415578270	0.0273507972835904	0.0268539954930093	0.0121215162042914	0.0251389748038209	0.0265549675813621	0.0266420949810665	0.0298062586586917	0.0269252377628194	0.00778302725962266	0.0253944070309494	0.0251732627396105	0.0271772023102330	0.0313065807427707	0.0250416182674647	0.00760733000533735	0.0282086326317221
0	0	0	0	0	0	0	0	0.0242894216289897	0.0279973978202492	0.0263361165201705	0.0283002533928206	0.0251211992978402	0.00245697729836531	0.0241009050773278	0.0279511517428722	0.0277367941451056	0.0294832422630715	0.0240184830195912	0.00954270995937626	0.0244301621449052	0.0261170092968361	0.0255656253973910	0.0311358502641881	0.0239140795500474	0.00268642974356204	0.0241900395775614	0.0260200561922756	0.0255299278051470	0.0271150977746746	0.0239589861092012	0.00523708159918678	0.0241905566213708	0.0271664051623917	0.0246391200106700	0.0298276506881067	0.0229323407921853	0.00992411030622910	0.0249664423624423	0.0283283490781982	0.0261575534953601	0.0298914022648835	0.0226530358783122	0.0116549563618965	0.0262609946902268	0.0287708412713204	0.0298747443917937	0.0301387535171523	0.0240884016642972	0.0183409703997963
0	0	0	0	0	0	0	0	0	0.0274550990991291	0.0292370894944538	0.0258812161602340	0.0285329812482551	0.0237911689101840	0.00205624148757121	0.0272914730610337	0.0289276659336765	0.0282178535045202	0.0277258872322905	0.0239246840922253	0.00663142366905891	0.0272341026268087	0.0297332337030960	0.0266565881215870	0.0285077171932848	0.0245788052151857	0.00353956828892050	0.0267508390770857	0.0296828719938916	0.0264289835386805	0.0278259519103801	0.0207617191469888	0.00396599975422904	0.0281727474732839	0.0277082109390278	0.0280291019993594	0.0269369222964355	0.0241678403727122	0.00716628151252374	0.0269676355297054	0.0301297746730885	0.0275451416590358	0.0288069191064917	0.0239534440308114	0.0114188444245388	0.0276395284830904	0.0272611124052804	0.0280719213238446	0.0289433932281908	0.0155329495234008
0	0	0	0	0	0	0	0	0	0	0.0231276867732914	0.0263870876703359	0.0306199594886981	0.0265759755053750	0.0273683333219567	0.00211640086153299	0.0228918890584263	0.0285676714824797	0.0304587392530475	0.0273556859482921	0.0259917452266778	0.00898785114376172	0.0217485272784849	0.0253159211394307	0.0310495027880956	0.0272721280376350	0.0278836725873683	0.0110177720166605	0.0216736414737883	0.0271217123233813	0.0298903817802426	0.0272851039281943	0.0271783658058449	0.00953563658483453	0.0226125792479787	0.0246962532038199	0.0298712987124098	0.0277244950514350	0.0263407457188112	0.0110504193725808	0.0223266233562724	0.0259335894676511	0.0303813836388964	0.0282945468360569	0.0231290312780402	0.00907177380153803	0.0192706890940621	0.0234980789707374	0.0298660134621457	0.0258726249585772
0	0	0	0	0	0	0	0	0	0	0	0.0261457938596455	0.0314439055857577	0.0258251435281928	0.0279562269241832	0.0218714449998102	0.00300075654219180	0.0280326234484663	0.0287127102812532	0.0277657216559432	0.0290829189234515	0.0227160214398385	0.00894319274115540	0.0258945503167598	0.0291991078728530	0.0261768756271532	0.0287846879554312	0.0219260089375265	0.00840071559536879	0.0271720017743771	0.0290196255255182	0.0264428415377019	0.0290295306581823	0.0231315027470868	0.0113982522939742	0.0247792458475487	0.0326206536062725	0.0287429189829857	0.0282817238090322	0.0238924629324818	0.00839714372277829	0.0264925834970019	0.0315709863045086	0.0283736056612992	0.0302114946355059	0.0242985188965531	0.0135610940548586	0.0262173377636918	0.0324320995047389	0.0255920575385714
0	0	0	0	0	0	0	0	0	0	0	0	0.0282946415078683	0.0269551174651537	0.0253808242117359	0.0273055210575399	0.0256974679584316	0.0121884197134338	0.0268207277402527	0.0258199022435060	0.0267384055449579	0.0259599085885433	0.0253934101251407	0.00949652211662480	0.0269109629171606	0.0279973351325960	0.0256551333944477	0.0265633756488680	0.0253577804591234	0.00660147917304443	0.0264887807006826	0.0274417717503720	0.0261906869614157	0.0255729467917066	0.0252568558894140	0.00612980591208538	0.0274920385833643	0.0263903073169792	0.0230579636467598	0.0269637952988999	0.0261318637592796	0.00641496910585274	0.0280856047050409	0.0269808206163154	0.0253323992909265	0.0266762869083770	0.0237389750854685	0.00957119648940535	0.0275404086421387	0.0281206326716185
0	0	0	0	0	0	0	0	0	0	0	0	0	0.0258929583569968	0.0280948746326145	0.0291781602486154	0.0316882185174652	0.0319580847118491	0.00858156713123669	0.0255269095412544	0.0291385071075554	0.0298695694763889	0.0306528762290457	0.0281947700596522	0.00962035920223235	0.0261874822535489	0.0287079353923843	0.0290987887783503	0.0303577061228095	0.0300373291438288	0.00910545686141409	0.0253762059420595	0.0293897396895183	0.0320027905402276	0.0296378367356096	0.0274902405510442	0.00471666009498197	0.0254793370992351	0.0249760153379470	0.0296740034134613	0.0314290789330271	0.0271344219896508	0.00967427767937264	0.0243194910773550	0.0263542456363826	0.0305125162158067	0.0335003508342670	0.0259141368809898	0.00942542068235583	0.0286750487497174
0	0	0	0	0	0	0	0	0	0	0	0	0	0	0.0236313473625711	0.0267308814642793	0.0269993608385622	0.0281935723088050	0.0247899233892968	0.00946852224027414	0.0243681455001253	0.0250502327933837	0.0251071916360639	0.0298863905725281	0.0236122861757877	0.00231571116243247	0.0238669119732365	0.0258274794132728	0.0250119235690680	0.0264041502015234	0.0243290444249343	0.00506864292073600	0.0242365046256768	0.0260435466329388	0.0246941168761876	0.0284407762075020	0.0231599573814591	0.0103538624327842	0.0246186661906124	0.0268308253266113	0.0256350888719949	0.0283092655847036	0.0230643652706956	0.0118533670006831	0.0256005933558155	0.0269271013477360	0.0283338923352211	0.0289818512296173	0.0246670840886664	0.0175407125532355
0	0	0	0	0	0	0	0	0	0	0	0	0	0	0	0.0267519923067983	0.0277727291936253	0.0280569951026727	0.0268469711575652	0.0242956247209567	0.00610657707526381	0.0262755348282317	0.0292943937901446	0.0259438595013027	0.0276692050476806	0.0241165193299286	0.00320781209671675	0.0258565204014889	0.0291839371776260	0.0273443327320038	0.0273829015113538	0.0208379374338198	0.00410215529857427	0.0272374893365036	0.0275604259324489	0.0272848815330892	0.0267546016840500	0.0249784095239767	0.00792026285303024	0.0263159740148433	0.0293553899900401	0.0270146090271870	0.0279784098627381	0.0243654980698491	0.0113368162107935	0.0269554754063817	0.0269070684224032	0.0274557447259103	0.0282947018264606	0.0157172938684603
0	0	0	0	0	0	0	0	0	0	0	0	0	0	0	0	0.0222137569340859	0.0288150088336149	0.0297823391509048	0.0280488667328125	0.0261938243837203	0.00878464757598566	0.0216281193663403	0.0255439946805251	0.0308267689154636	0.0277808305729961	0.0271545380525485	0.0110352670435253	0.0209255497024597	0.0273273533174144	0.0293667356274230	0.0275759285579840	0.0272580923830684	0.00951922212222479	0.0216038454072443	0.0253065382531560	0.0285345065044530	0.0284359321361805	0.0257755500655037	0.0114710915064808	0.0219733331982404	0.0263081836811737	0.0302818218887278	0.0290960535616191	0.0228702286963426	0.00944782005738981	0.0187146903836620	0.0241552259369900	0.0294517421629052	0.0259652135923013
0	0	0	0	0	0	0	0	0	0	0	0	0	0	0	0	0	0.0276518310161126	0.0289829135119984	0.0287278573138545	0.0285095964741835	0.0231620138415075	0.00850471601634426	0.0253770434644909	0.0295631143618840	0.0272768922956552	0.0284014696412812	0.0212321854756610	0.00839445417924609	0.0268539108840308	0.0295602019604007	0.0280237563916777	0.0288881876760715	0.0231221934429691	0.0114616067081720	0.0241273088204591	0.0332288927789574	0.0291548946265886	0.0278476279812992	0.0230219584490432	0.00780957586143559	0.0259107153722019	0.0322981040625596	0.0289174125135460	0.0295880611786288	0.0244697765515587	0.0134035018901915	0.0247576241684952	0.0330728538985090	0.0254786217791567
0	0	0	0	0	0	0	0	0	0	0	0	0	0	0	0	0	0	0.0311401659835690	0.0293940343058345	0.0281566852708708	0.0284192024945410	0.0274249870602073	0.0116131309270552	0.0313581113978605	0.0291924689992754	0.0272923872642246	0.0283808705171394	0.0275251861837632	0.0119445976800221	0.0302715150791167	0.0289105812278047	0.0281392225368794	0.0282646281648455	0.0286158326975536	0.0133434836566183	0.0315064747627380	0.0298774653537821	0.0284459246856273	0.0297694126042826	0.0281644046745625	0.0108191634451685	0.0323138003871453	0.0301214476489244	0.0285731673499592	0.0291251985663231	0.0247886804769089	0.0134514853186057	0.0323872696744158	0.0285427483576185
0	0	0	0	0	0	0	0	0	0	0	0	0	0	0	0	0	0	0	0.0253545914026533	0.0286024436306534	0.0287631344972222	0.0278719417542961	0.0276066530849542	0.00662402528908254	0.0249812517927837	0.0273106895018416	0.0275864822019579	0.0274137269108279	0.0276052989253772	0.00266766907544333	0.0240242783052554	0.0286194768121657	0.0307496831623576	0.0270330493885086	0.0262519779230348	0.0102031929048908	0.0250436841382144	0.0246815762219347	0.0293563657788621	0.0289568844842231	0.0258757443709179	0.00908953760266342	0.0240744791934144	0.0265345939510950	0.0304055776983750	0.0307236596039029	0.0256003380949409	0.00975288984198820	0.0270537561389596
0	0	0	0	0	0	0	0	0	0	0	0	0	0	0	0	0	0	0	0	0.0230100349406632	0.0266531330799158	0.0268040981418268	0.0294785687032057	0.0253664040447617	0.00911702448804027	0.0247428870753041	0.0260501914947885	0.0266878621817269	0.0259334527365456	0.0263134568435545	0.0110707074833759	0.0234957683172198	0.0270815671268408	0.0249158414529419	0.0283763710647104	0.0241961324774691	0.00434784781659221	0.0241991250189260	0.0267741856159776	0.0277900388494153	0.0276696394710328	0.0244354477026748	0.00603250538102804	0.0267632561994464	0.0274029033098425	0.0295058581133284	0.0283274049233478	0.0249014484512098	0.0165303487264280
0	0	0	0	0	0	0	0	0	0	0	0	0	0	0	0	0	0	0	0	0	0.0261921851449807	0.0296880030207116	0.0267078431337429	0.0294690521277778	0.0239449056716055	0.00574616246344919	0.0260988412216653	0.0299088637432490	0.0275102094823649	0.0286444184063022	0.0222784199642207	0.00452254338383642	0.0271742555790946	0.0277094996311320	0.0277041969522659	0.0272399417748323	0.0239349990575650	0.00884675134188280	0.0267815260013729	0.0301634676327192	0.0279169451218084	0.0289440642752646	0.0232770803021551	0.0135045585433574	0.0271152998807199	0.0273473797520721	0.0279301581409362	0.0288573584342057	0.0152922438321058
0	0	0	0	0	0	0	0	0	0	0	0	0	0	0	0	0	0	0	0	0	0	0.0223829199976958	0.0240699001401809	0.0301071970648278	0.0259994364956687	0.0266872058817097	0.00448950633090373	0.0212305681371755	0.0250688024096456	0.0281754372598283	0.0261646846588490	0.0268394529148812	0.00485054422344696	0.0208542279233731	0.0237445086897911	0.0296391059611563	0.0265990753850696	0.0248165449193755	0.0109356060375907	0.0221897101808315	0.0240051345529592	0.0302664847169429	0.0277949149346012	0.0230230534321709	0.00934567753490953	0.0196715607507282	0.0212139608658218	0.0291038542538687	0.0258098056590214
0	0	0	0	0	0	0	0	0	0	0	0	0	0	0	0	0	0	0	0	0	0	0	0.0258871743101028	0.0280734990873983	0.0259403029610341	0.0296268897177450	0.0203838534422663	0.00178030701082324	0.0264867669839499	0.0284507394720602	0.0279471724399189	0.0300491665275891	0.0226466815331118	0.0100899847587245	0.0245564923237412	0.0318232546786683	0.0284976432754914	0.0281672311176817	0.0233500126567847	0.00660465849280213	0.0255896556418044	0.0302873281232919	0.0281823711548543	0.0300609902465673	0.0238509308252091	0.0137088433508118	0.0251022111148541	0.0313722762314901	0.0270075564627733
0	0	0	0	0	0	0	0	0	0	0	0	0	0	0	0	0	0	0	0	0	0	0	0	0.0277916034587185	0.0310466471553554	0.0266527690903989	0.0253834894878248	0.0260756235420078	0.00938776239383807	0.0266252841155456	0.0291920305304924	0.0273305560742795	0.0244846413074729	0.0264646009798456	0.0111310078914345	0.0281154444558107	0.0300825833444645	0.0235020391776229	0.0262094860682563	0.0259275656477632	0.00820884222666186	0.0290489810153196	0.0300497494266304	0.0250389087832534	0.0262469141315323	0.0230153520938977	0.0110506205411026	0.0290841010832373	0.0293987191948210
0	0	0	0	0	0	0	0	0	0	0	0	0	0	0	0	0	0	0	0	0	0	0	0	0	0.0244512763929536	0.0284959015921830	0.0286483544971245	0.0279813876253224	0.0281669303649587	0.00746828437224248	0.0241651867830357	0.0294289411425028	0.0314483086937793	0.0276564315369192	0.0269470498046718	0.0110108265970618	0.0243803534758806	0.0258462260542872	0.0299322829901623	0.0287489325396724	0.0265750019320708	0.00985288898011549	0.0237269320441424	0.0280136363748916	0.0307138324211082	0.0318945292101665	0.0261206227624646	0.00982041229703733	0.0279040279480113
0	0	0	0	0	0	0	0	0	0	0	0	0	0	0	0	0	0	0	0	0	0	0	0	0	0	0.0244848626398285	0.0259611954640297	0.0256434134364642	0.0273463656474762	0.0252860928619691	0.00501659317420832	0.0235339201251837	0.0269339439737290	0.0251769182402039	0.0296431469868278	0.0239231220817801	0.00950913181212986	0.0243343247246660	0.0270950354623556	0.0259468034648931	0.0294152342700576	0.0240170534294764	0.0113209624701378	0.0257438926570675	0.0280978209440019	0.0298547849732136	0.0302275394103606	0.0247469381163158	0.0175495856046234
0	0	0	0	0	0	0	0	0	0	0	0	0	0	0	0	0	0	0	0	0	0	0	0	0	0	0	0.0263426839141452	0.0296992568304579	0.0267604226902714	0.0276146554129433	0.0210310758534150	0.00603435570171513	0.0273130510829237	0.0275937691061541	0.0275427019749968	0.0274007616043755	0.0247571176598467	0.00826138499955047	0.0264172498171495	0.0294492969655439	0.0275216591718762	0.0289011046683019	0.0246375736796281	0.0130754523816807	0.0274766176128583	0.0268374219992591	0.0274799904724148	0.0288626736166617	0.0158916902833213
0	0	0	0	0	0	0	0	0	0	0	0	0	0	0	0	0	0	0	0	0	0	0	0	0	0	0	0	0.0201644374643848	0.0262674919921578	0.0270755030232098	0.0260373475262165	0.0269248677948473	0.00707052250690318	0.0198727324779627	0.0239403079977383	0.0305610953533510	0.0265603215676904	0.0253001258909976	0.00861898427426613	0.0211882751553187	0.0254145287758829	0.0287622462469465	0.0272985673030870	0.0245108325557603	0.0113965872905627	0.0209202460896541	0.0224866758605597	0.0273573565849747	0.0253996742378824
0	0	0	0	0	0	0	0	0	0	0	0	0	0	0	0	0	0	0	0	0	0	0	0	0	0	0	0	0	0.0263366395053316	0.0276584380158196	0.0279087962966253	0.0303417702396883	0.0216631193355936	0.00928278825674766	0.0245040591347607	0.0315628833714687	0.0284072976099427	0.0280106489954587	0.0219394187653544	0.00585702507597352	0.0257893033459858	0.0298719878117619	0.0279728145372380	0.0300150868422166	0.0223936411321097	0.0122062960533427	0.0249242369998011	0.0307548808972346	0.0272237196217091
0	0	0	0	0	0	0	0	0	0	0	0	0	0	0	0	0	0	0	0	0	0	0	0	0	0	0	0	0	0	0.0265213342487899	0.0267363872672835	0.0272356050720946	0.0252317115676225	0.0263313747351014	0.00953810350684024	0.0286233779564252	0.0260415081787602	0.0242158022659287	0.0268557143666029	0.0265518448518038	0.00755265604171791	0.0291486355782221	0.0272460384069763	0.0263305995268720	0.0258295103138710	0.0221924311272469	0.00980835831313178	0.0290180626357101	0.0276185289837409
0	0	0	0	0	0	0	0	0	0	0	0	0	0	0	0	0	0	0	0	0	0	0	0	0	0	0	0	0	0	0	0.0240844174301548	0.0284451503001534	0.0298498619998858	0.0274987226477742	0.0254005576671498	0.0103922494383639	0.0259478355260990	0.0249430266775834	0.0283761388859640	0.0293240193141318	0.0255350296102942	0.0100632247242828	0.0246139557348289	0.0268767115672637	0.0293194794542024	0.0313456558126018	0.0247329926745565	0.0103424737855529	0.0276350904695763
0	0	0	0	0	0	0	0	0	0	0	0	0	0	0	0	0	0	0	0	0	0	0	0	0	0	0	0	0	0	0	0	0.0209987226263190	0.0270714138454334	0.0254094625590682	0.0294951273233425	0.0230793960949290	0.0108272328254151	0.0221901970180680	0.0269975598802004	0.0275360386428362	0.0286760060091691	0.0231568652402523	0.0129168159249572	0.0227619815931751	0.0276455978441684	0.0290677703266894	0.0287648074692681	0.0247078091094970	0.0158510650923455
0	0	0	0	0	0	0	0	0	0	0	0	0	0	0	0	0	0	0	0	0	0	0	0	0	0	0	0	0	0	0	0	0	0.0281339621667987	0.0275921206739236	0.0278786583371662	0.0274022942192254	0.0242264625065220	0.00818770244981053	0.0268336271661601	0.0297424283023003	0.0281277571393584	0.0292551832139671	0.0238022097427413	0.0118038642173678	0.0275888913842487	0.0270290268281169	0.0275236344557519	0.0296035310551205	0.0146995802095532
0	0	0	0	0	0	0	0	0	0	0	0	0	0	0	0	0	0	0	0	0	0	0	0	0	0	0	0	0	0	0	0	0	0	0.0215465568733318	0.0247225692787307	0.0310012630864083	0.0279625592359289	0.0260640292625638	0.0109592436321057	0.0223591373226643	0.0248650236152048	0.0307182993474375	0.0280584882414612	0.0232785653964680	0.00842017459956537	0.0183740954375785	0.0223285246528971	0.0302939473619689	0.0272900310235798
0	0	0	0	0	0	0	0	0	0	0	0	0	0	0	0	0	0	0	0	0	0	0	0	0	0	0	0	0	0	0	0	0	0	0	0.0251550099912171	0.0305352899909234	0.0258739742069729	0.0265237375307864	0.0215760117008592	0.00856687446386199	0.0259945651429281	0.0292472091026891	0.0257566551129563	0.0284677443229529	0.0224107738096610	0.0137214007349904	0.0254631641746983	0.0304186731864390	0.0245171440506521
0	0	0	0	0	0	0	0	0	0	0	0	0	0	0	0	0	0	0	0	0	0	0	0	0	0	0	0	0	0	0	0	0	0	0	0	0.0273056033347161	0.0293637452772140	0.0252605915467549	0.0259776667843155	0.0250021894899879	0.00702673785941264	0.0282802044528236	0.0297617956648372	0.0261824744649208	0.0253636495174778	0.0229308915333588	0.00934802358933126	0.0278337428033654	0.0297917218651435
0	0	0	0	0	0	0	0	0	0	0	0	0	0	0	0	0	0	0	0	0	0	0	0	0	0	0	0	0	0	0	0	0	0	0	0	0	0.0238916141399519	0.0239505561526876	0.0303970637705966	0.0326086952276349	0.0265276320685703	0.00839521160333774	0.0223536123694901	0.0248336685626877	0.0300208076903167	0.0332052443524943	0.0261239068686259	0.00833106188072229	0.0270800329911713
0	0	0	0	0	0	0	0	0	0	0	0	0	0	0	0	0	0	0	0	0	0	0	0	0	0	0	0	0	0	0	0	0	0	0	0	0	0	0.0245635384965959	0.0262092738657487	0.0290470816099562	0.0277954414678113	0.0236484938452579	0.00474671887510785	0.0257935475487088	0.0274850396806999	0.0305248529658389	0.0287270085395504	0.0244096291947179	0.0167319665728866
0	0	0	0	0	0	0	0	0	0	0	0	0	0	0	0	0	0	0	0	0	0	0	0	0	0	0	0	0	0	0	0	0	0	0	0	0	0	0	0.0247472121922203	0.0285276910992067	0.0244514926669152	0.0254980252169470	0.0246189272524194	0.0117377621965772	0.0251658967259711	0.0274290194534391	0.0250271158217657	0.0256669963832871	0.0161913922197453
0	0	0	0	0	0	0	0	0	0	0	0	0	0	0	0	0	0	0	0	0	0	0	0	0	0	0	0	0	0	0	0	0	0	0	0	0	0	0	0	0.0232267104606586	0.0270174513857707	0.0293847716593582	0.0273074039886961	0.0229327214613978	0.00458438032209172	0.0211054870278569	0.0238519621848381	0.0277823200654399	0.0256419375989079
0	0	0	0	0	0	0	0	0	0	0	0	0	0	0	0	0	0	0	0	0	0	0	0	0	0	0	0	0	0	0	0	0	0	0	0	0	0	0	0	0	0.0264325747695409	0.0313224417186175	0.0287340383089440	0.0301543367405703	0.0243589150539218	0.0112810652152277	0.0264653833425716	0.0324559884016998	0.0278407942955199
0	0	0	0	0	0	0	0	0	0	0	0	0	0	0	0	0	0	0	0	0	0	0	0	0	0	0	0	0	0	0	0	0	0	0	0	0	0	0	0	0	0	0.0281257336769076	0.0288811762205811	0.0254183133672884	0.0259361789033624	0.0241664789384100	0.00587830501705700	0.0281109232515976	0.0287865814864088
0	0	0	0	0	0	0	0	0	0	0	0	0	0	0	0	0	0	0	0	0	0	0	0	0	0	0	0	0	0	0	0	0	0	0	0	0	0	0	0	0	0	0	0.0218497783432728	0.0269479435917300	0.0299168000171498	0.0333224926716921	0.0272837499675296	0.00259977336781021	0.0277119394774429
0	0	0	0	0	0	0	0	0	0	0	0	0	0	0	0	0	0	0	0	0	0	0	0	0	0	0	0	0	0	0	0	0	0	0	0	0	0	0	0	0	0	0	0	0.0264677245784100	0.0282159833449838	0.0295749792583683	0.0285359381638091	0.0223981186506244	0.0161322925173824
0	0	0	0	0	0	0	0	0	0	0	0	0	0	0	0	0	0	0	0	0	0	0	0	0	0	0	0	0	0	0	0	0	0	0	0	0	0	0	0	0	0	0	0	0	0.0213299550665859	0.0244736094552271	0.0250183175668637	0.0261404798158117	0.0190550718541039
0	0	0	0	0	0	0	0	0	0	0	0	0	0	0	0	0	0	0	0	0	0	0	0	0	0	0	0	0	0	0	0	0	0	0	0	0	0	0	0	0	0	0	0	0	0	0.0185099704747024	0.0233228153112447	0.0292039909580426	0.0263805851443586
0	0	0	0	0	0	0	0	0	0	0	0	0	0	0	0	0	0	0	0	0	0	0	0	0	0	0	0	0	0	0	0	0	0	0	0	0	0	0	0	0	0	0	0	0	0	0	0.0239837541680550	0.0344356416354626	0.0263900038487198
0	0	0	0	0	0	0	0	0	0	0	0	0	0	0	0	0	0	0	0	0	0	0	0	0	0	0	0	0	0	0	0	0	0	0	0	0	0	0	0	0	0	0	0	0	0	0	0	0.0269657911503634	0.0270643719288475
0	0	0	0	0	0	0	0	0	0	0	0	0	0	0	0	0	0	0	0	0	0	0	0	0	0	0	0	0	0	0	0	0	0	0	0	0	0	0	0	0	0	0	0	0	0	0	0	0	0.0282649156830828
0	0	0	0	0	0	0	0	0	0	0	0	0	0	0	0	0	0	0	0	0	0	0	0	0	0	0	0	0	0	0	0	0	0	0	0	0	0	0	0	0	0	0	0	0	0	0	0	0	0
0	0	0	0	0	0	0	0	0	0	0	0	0	0	0	0	0	0	0	0	0	0	0	0	0	0	0	0	0	0	0	0	0	0	0	0	0	0	0	0	0	0	0	0	0	0	0	0	0	0
0	0	0	0	0	0	0	0	0	0	0	0	0	0	0	0	0	0	0	0	0	0	0	0	0	0	0	0	0	0	0	0	0	0	0	0	0	0	0	0	0	0	0	0	0	0	0	0	0	0
0	0	0	0	0	0	0	0	0	0	0	0	0	0	0	0	0	0	0	0	0	0	0	0	0	0	0	0	0	0	0	0	0	0	0	0	0	0	0	0	0	0	0	0	0	0	0	0	0	0
0	0	0	0	0	0	0	0	0	0	0	0	0	0	0	0	0	0	0	0	0	0	0	0	0	0	0	0	0	0	0	0	0	0	0	0	0	0	0	0	0	0	0	0	0	0	0	0	0	0
-----------------------------------------------------------------------------------------------------------------SHAPE-----------------------------------------------------------------------------------------------------------------------------------------------------------------------------------------------------------------------------------------------------------------------------------------…
DIMENSIONS: CONDITIONS X CONDITIONS
DATA
0	0.0204623891347025	0.0167059916595145	0.0194967075575361	0.0202241810637155	0.0199861762345920	0.0244678109185220	0.0256098772511009	0.0284636305696605	0.0251631241040657	0.0262855440505200	0.0261566023502606	0.0185992366218055	0.0244065193936527	0.0250733936040318	0.0256809660614803	0.0233557106857022	0.0226908893949701	0.0240049005554761	0.0236301136423342	0.0251419594085755	0.0257201074849631	0.0258795141323602	0.0253601406628373	0.0254836860874197	0.0256488609414998	0.0237988318063776	0.0285506422657131	0.0245257887496304	0.0234689432334988	0.0239146002896421	0.0242211835725843	0.0227914543266177	0.0237071656033797	0.0219421502678649	0.0263245568824187	0.0264391626606424	0.0278668898561082	0.0286185883528842	0.0285000345987932	0.0288611646382663	0.0302635397617936	0.0263732570505801	0.0261216787010829	0.0270737895534405	0.0280586237982754	0.0275653548193919	0.0294865042442790	0.0241215583375160	0.0230855436891925
0	0	0.0171102874283986	0.0213673900642129	0.0217807521790396	0.0133372300460233	0.0266523155659581	0.0267507898744414	0.0287713559405750	0.0273914256456268	0.0275981376742857	0.0261158178980020	0.0245236875541960	0.0244308018378577	0.0249304437952315	0.0273672014995889	0.0254342546913421	0.0253326078384492	0.0262692157247386	0.0247319929570649	0.0248210027367195	0.0260542896693690	0.0261671687703677	0.0257363935819716	0.0260363079659001	0.0221365301468175	0.0255220266969459	0.0266991416241253	0.0248593526172967	0.0276597446289471	0.0289799765323444	0.0234011677246016	0.0223682220935069	0.0266872828213835	0.0257179123684682	0.0269931848466583	0.0272538546542070	0.0277093420501740	0.0273786274970402	0.0275192583326388	0.0283128022765884	0.0275829370266608	0.0271988264514354	0.0271772245047259	0.0277735222415138	0.0279776848550398	0.0286857142411574	0.0298676542964872	0.0278830014257487	0.0281432944805516
0	0	0	0.0140975677387807	0.0171438608429281	0.0177392655921497	0.0223094186005528	0.0223352604360957	0.0243208032440063	0.0231424207506837	0.0229061797688524	0.0214839518410189	0.0183950460025056	0.0222748831935370	0.0231624719414386	0.0235767413188012	0.0220249000711041	0.0243615092179403	0.0251862185632655	0.0222582645841531	0.0221891152168928	0.0259515054837506	0.0260244922012855	0.0230474687412098	0.0242341629545765	0.0262625949034004	0.0218251222064656	0.0267023944238861	0.0255778238931159	0.0232666721399118	0.0246587148227947	0.0216487595888630	0.0195172187593791	0.0210578358825669	0.0202890907964193	0.0247981753356724	0.0253713617467690	0.0269425816745240	0.0265359423116601	0.0273485108385299	0.0273567103964200	0.0279689017237547	0.0261965023433882	0.0255360924543123	0.0255399178215938	0.0260726090326435	0.0261415043092981	0.0268840159196968	0.0249229234426221	0.0240869314567866
0	0	0	0	0.0206869403714869	0.0215126649528088	0.0269223945058912	0.0254148570077253	0.0285635425358650	0.0266753134972799	0.0257860046282933	0.0250464317254382	0.0231517110231682	0.0259745247565435	0.0260566280391560	0.0267793151914186	0.0247896471991016	0.0220624014076592	0.0236988381669171	0.0243520369727963	0.0227907649488785	0.0241909288764221	0.0251049006137417	0.0221020913287199	0.0245943359721276	0.0250414923318266	0.0228669844311960	0.0248174495087859	0.0244160915012425	0.0226865177784722	0.0242956054918553	0.0208486419890533	0.0208269897835510	0.0221539479097131	0.0208439469534488	0.0227687948396681	0.0263295580802453	0.0270457937104023	0.0271999250513754	0.0273207491776590	0.0276119033677547	0.0280489286205187	0.0285707217535188	0.0285954550159054	0.0272767079861428	0.0276236143793458	0.0276993914969862	0.0292274630883370	0.0288641922409987	0.0262788915985965
0	0	0	0	0	0.0168145410226752	0.0239028220015578	0.0196120064361845	0.0232399824184378	0.0222956742121074	0.0209220873028777	0.0229513618304405	0.0226281831122919	0.0187722481186309	0.0234132574280537	0.0239595792694100	0.0216004418398419	0.0262465643712995	0.0264264261804422	0.0271794370184541	0.0277037027357853	0.0255150285117175	0.0255007509243148	0.0272278773432664	0.0314616801784938	0.0255792846360438	0.0247989237372598	0.0271384894429783	0.0261894797179323	0.0293884030866976	0.0295173942858249	0.0278972320595465	0.0235388674798952	0.0250754912226162	0.0222727210392283	0.0239961476538292	0.0298667922979769	0.0288263684240166	0.0290768364881838	0.0300805434043853	0.0298790521701819	0.0291239715984306	0.0309944614931712	0.0305006681400755	0.0282956128887632	0.0288048368213854	0.0294041247140756	0.0338391428897590	0.0293325059512198	0.0290872875294212
0	0	0	0	0	0	0.0257573943211962	0.0255527888273114	0.0291078713280797	0.0279465114597842	0.0275219346952442	0.0275876726443312	0.0219151846320094	0.0245995293616477	0.0258588603875465	0.0269151489102081	0.0238831630490492	0.0233330437920352	0.0279608478426042	0.0237040138745723	0.0264875227994848	0.0263867484428682	0.0282040918619743	0.0240057569958902	0.0276415632532609	0.0285254438122223	0.0254018240272307	0.0268581294116779	0.0276856477088261	0.0262609062865362	0.0273563541402412	0.0248052167706555	0.0244938847973778	0.0254415638436814	0.0263546466134964	0.0261896503031617	0.0282527069961623	0.0273055388142234	0.0260013518838624	0.0284335267435332	0.0271544917207606	0.0268670510131299	0.0283421116643381	0.0279157544264014	0.0266006853115911	0.0272670315220152	0.0280115628586289	0.0321302705059310	0.0276694482794972	0.0279706727282005
0	0	0	0	0	0	0	0.0139413065340962	0.0116863362299853	0.0113565782554624	0.0139483994692749	0.0154592048946548	0.0167122521480389	0.0167947878436213	0.0183682239046014	0.0154007870916243	0.0187843620892260	0.0251829583306285	0.0256263195667010	0.0251025266012384	0.0289290985952340	0.0237376340254319	0.0274225074300785	0.0263970240469138	0.0271959550972416	0.0285429360479344	0.0290341071491695	0.0252799816369103	0.0258954001960900	0.0245666490912227	0.0286573118429407	0.0273367168055757	0.0267916160898070	0.0270137830775093	0.0242628539971296	0.0258221381009618	0.0277816175588533	0.0267455145095903	0.0271050662467351	0.0281657618786255	0.0279139790589269	0.0272070462481485	0.0275089820998758	0.0276979368110705	0.0271218195848869	0.0271185133647328	0.0273464708317030	0.0278991738265952	0.0238231249446466	0.0256334437201584
0	0	0	0	0	0	0	0	0.00745299165558208	0.00603547554847588	0.00221904904415185	0.0134290020570773	0.0157277861074924	0.00913974446476667	0.0175404954674081	0.0132150271120865	0.0137405505973568	0.0276850840130291	0.0278788316723260	0.0304453940159783	0.0304361355571218	0.0257313376614771	0.0220725481928449	0.0285449601749091	0.0290632912908232	0.0239965767425468	0.0283591307775574	0.0277347002579974	0.0243083510243818	0.0276318092864979	0.0308945089298893	0.0253009800745737	0.0258255855023078	0.0276294860698968	0.0245846074112446	0.0274135898746453	0.0302805342429419	0.0300208533334131	0.0307619335729758	0.0320441205063716	0.0312088507430539	0.0317442228231397	0.0327583516724373	0.0314800197548335	0.0311373428245387	0.0309697521759587	0.0313485670059476	0.0312515422843179	0.0285964801247348	0.0294263744535233
0	0	0	0	0	0	0	0	0	0.00483725790653099	0.00765685018869959	0.0102978535491716	0.0177766419451099	0.0115854951677366	0.0142137655702247	0.0106431671089178	0.0164876943832940	0.0259608351769971	0.0254732908170274	0.0305721647712553	0.0301653224537256	0.0251039594615975	0.0241717849652644	0.0293044593289924	0.0277444466552945	0.0262045164725597	0.0302868025550021	0.0272248769721371	0.0266275785183523	0.0279192107241353	0.0298809565613732	0.0261481674914443	0.0255157272007635	0.0283690202158526	0.0259356920386354	0.0281838764110684	0.0302335506917538	0.0293470403960340	0.0298072649636334	0.0310134447154152	0.0302346720640984	0.0298944219636511	0.0321589174311848	0.0317914626174750	0.0310052315190986	0.0304984367441259	0.0311874556704441	0.0303062231878908	0.0280879465749635	0.0300425417253544
0	0	0	0	0	0	0	0	0	0	0.00684663101894925	0.00987853246864088	0.0157966915519710	0.0120527543935688	0.0141776646766040	0.00971484071076043	0.0149548418170610	0.0267254953022236	0.0261641913818153	0.0296143776686725	0.0296578293740590	0.0260620568555172	0.0235996392377984	0.0284570555202162	0.0285636615815902	0.0248036938582763	0.0290420726316097	0.0267006548220514	0.0257927185247245	0.0269009194321581	0.0296453062018296	0.0255953021320128	0.0251972996018177	0.0273446227776859	0.0241649592185775	0.0276650624186409	0.0303353977867348	0.0298728101853294	0.0305407965996271	0.0318948501777146	0.0308679765159763	0.0312738398007763	0.0326393554415755	0.0316759328668566	0.0316756439013995	0.0311614066064228	0.0313583730179935	0.0313034168195373	0.0285996345834505	0.0302419809230440
0	0	0	0	0	0	0	0	0	0	0	0.0131990142892137	0.0164293976844661	0.0106159580834516	0.0174190520082025	0.0134578723414651	0.0143287176101980	0.0282039838892936	0.0276082609673904	0.0301851929216636	0.0301673407629436	0.0256238048739542	0.0223863736369941	0.0288711988499210	0.0288758814879905	0.0243107336326180	0.0280803952292576	0.0274576536580353	0.0245027991722839	0.0274220183162925	0.0303958753566000	0.0253184184032793	0.0265152236897840	0.0277211089054195	0.0252404413522038	0.0281788873680121	0.0309118862150458	0.0305836778166196	0.0313480503564947	0.0325115022489284	0.0317467278036880	0.0322370942116899	0.0333366010054580	0.0321785554688729	0.0317688974789413	0.0316454448574540	0.0320566114594518	0.0315437680077761	0.0290358804827420	0.0294027604199683
0	0	0	0	0	0	0	0	0	0	0	0	0.0156306454332332	0.0151611676318524	0.0138887375228527	0.0117470414996597	0.0158234228275775	0.0253319362814865	0.0241374792311473	0.0269525814693463	0.0268256207113429	0.0259475931022876	0.0244472467647821	0.0276426246412234	0.0254097911983184	0.0248929102977365	0.0284350186062793	0.0254859430667806	0.0265076227872804	0.0267185975879955	0.0270682303303316	0.0234432845407438	0.0253212098336380	0.0266147928342120	0.0232268801989338	0.0261464711433808	0.0274399429175473	0.0272876788507505	0.0273441926166281	0.0286900748882970	0.0281238900163832	0.0274265102644869	0.0305079433356196	0.0298051915511250	0.0296604380784288	0.0295350787641086	0.0300044169199646	0.0294406859478916	0.0267593417986059	0.0283624576487026
0	0	0	0	0	0	0	0	0	0	0	0	0	0.0164093531730622	0.0145386347256244	0.0139780483814147	0.0123861978874229	0.0214565858049494	0.0270604046747791	0.0261992159320894	0.0271577191555201	0.0268480511016269	0.0256672885019115	0.0252579498756443	0.0264280469994044	0.0263431360574831	0.0274249998559481	0.0270257286172212	0.0255686747900416	0.0227537152644303	0.0275490266405223	0.0236399946651489	0.0245632179202505	0.0249675700639679	0.0228836484018886	0.0265306350721355	0.0242330638481583	0.0242982621461980	0.0238973709567119	0.0263537519672247	0.0253024486625111	0.0261090609379091	0.0267029686187684	0.0260769452687758	0.0259555228725604	0.0266708306225033	0.0270837364548519	0.0271323218556106	0.0233856231533286	0.0230978814730261
0	0	0	0	0	0	0	0	0	0	0	0	0	0	0.0109202371716035	0.0142019842241700	0.00858549093909045	0.0260998406951788	0.0278026463549755	0.0304814681373432	0.0295748547437300	0.0267412583838983	0.0215341770676216	0.0281081429918064	0.0292425760258592	0.0217927204984346	0.0274563035937977	0.0286724380105172	0.0225449951730789	0.0280006425567369	0.0304909155478381	0.0251467990877396	0.0246402965521118	0.0274118519042845	0.0240904168291386	0.0246609399159825	0.0298169412499654	0.0296970860545495	0.0308222167466784	0.0309050240801357	0.0307138401696995	0.0305735568233519	0.0315227612968418	0.0309679991357153	0.0305472582406541	0.0303788941623213	0.0309305064446727	0.0309638693187963	0.0284447517097978	0.0299461240632545
0	0	0	0	0	0	0	0	0	0	0	0	0	0	0	0.00950312675270927	0.00687343173092206	0.0227797125899560	0.0257127883487018	0.0316951162300979	0.0309641849134575	0.0282675267788602	0.0240971668645925	0.0273314817619869	0.0287657749447393	0.0234972010588431	0.0286580861895760	0.0291574768492281	0.0248129705798777	0.0277362200709378	0.0300832147554744	0.0227598054017490	0.0249511285084020	0.0283740154335688	0.0256837142060261	0.0254355400632920	0.0272912499162212	0.0266246622818819	0.0268131579987523	0.0285411726866193	0.0277295072383738	0.0274645623421500	0.0301144782650246	0.0297808980933568	0.0292711572123101	0.0293083518272055	0.0298138040647693	0.0284470295797652	0.0257548276679419	0.0267714496579537
0	0	0	0	0	0	0	0	0	0	0	0	0	0	0	0	0.0122311680280952	0.0230655646157380	0.0258079664419082	0.0303757152346223	0.0297905181237414	0.0250428216896334	0.0234879280433325	0.0298695543104160	0.0287611867854665	0.0250021361758230	0.0293728383806610	0.0265795514287607	0.0258450772437896	0.0278238857401001	0.0297820389879120	0.0227320978596796	0.0258061900869745	0.0277960588070048	0.0251557665964523	0.0289261626395110	0.0294219765531008	0.0290816662243604	0.0292047750759661	0.0304802536107818	0.0296986316296142	0.0296163913078206	0.0314730553686345	0.0309425818769112	0.0302239541903584	0.0300542852611333	0.0304525122094124	0.0290571427451944	0.0276328836660162	0.0290449006326285
0	0	0	0	0	0	0	0	0	0	0	0	0	0	0	0	0	0.0229630098815281	0.0282213151249437	0.0315044269745062	0.0321097156665253	0.0277720362425598	0.0221745489732628	0.0283007634531545	0.0309629938965536	0.0241422029514884	0.0277771248469472	0.0291731001217611	0.0235013300221226	0.0281374819574265	0.0302197950865552	0.0240915647408811	0.0262710379124331	0.0280723342134439	0.0250210061028724	0.0264265933867921	0.0277890340168766	0.0276356013361613	0.0280338969600860	0.0298637627810537	0.0289773414029372	0.0288911260855289	0.0306832241991940	0.0297273931653600	0.0294278399532308	0.0298606568948056	0.0304760697446814	0.0297268641173602	0.0270622582766568	0.0265925186608374
0	0	0	0	0	0	0	0	0	0	0	0	0	0	0	0	0	0	0.0272362835750990	0.0230239321471270	0.0279634784896992	0.0266263190507635	0.0270763340931194	0.0268797727040781	0.0269028474774062	0.0286697133567208	0.0284206659679828	0.0266277001557499	0.0264042548005786	0.0250254178141800	0.0256001014224252	0.0274228919153425	0.0244481254691857	0.0253863448404993	0.0237293709608517	0.0246971522577291	0.0211221525419821	0.0216916056636810	0.0221250547870328	0.0226816212147446	0.0221262633928031	0.0230738156106256	0.0235224373830035	0.0232128949782584	0.0226367169053516	0.0237599793044697	0.0238287778357955	0.0244593504463949	0.0226661186740395	0.0204965971252189
0	0	0	0	0	0	0	0	0	0	0	0	0	0	0	0	0	0	0	0.0190894432188771	0.0183796356457859	0.0226321713471694	0.0256118970664177	0.0213433171212575	0.0141409832954250	0.0225058100875091	0.0251040930784365	0.0237059075660279	0.0240313966052239	0.0220817163945951	0.0137710611652009	0.0215686748900609	0.0221518398719642	0.0218013566576835	0.0219125279355042	0.0239545084381343	0.0283912827108314	0.0287682595795849	0.0287409393985141	0.0294867545237159	0.0287178671988536	0.0293541366608844	0.0300506026745260	0.0295635270077678	0.0307166908308764	0.0301878458868932	0.0302382112733934	0.0298024230877763	0.0276153946345541	0.0261603453714558
0	0	0	0	0	0	0	0	0	0	0	0	0	0	0	0	0	0	0	0	0.0116470519100585	0.0239973520041286	0.0294062313194138	0.0215261841149118	0.0197729615230624	0.0274083794146810	0.0235040355114433	0.0256700466086169	0.0285287647079808	0.0226118313559792	0.0182646985816197	0.0203022573847307	0.0213811549090975	0.0191250190862387	0.0212130160126436	0.0231653331519311	0.0249194486839563	0.0257142264194940	0.0266500042144447	0.0243740389323769	0.0255555873668360	0.0264458797919937	0.0252126386585796	0.0256614654168856	0.0252083650021612	0.0254006062033904	0.0249595444378042	0.0280732380039187	0.0243476721103960	0.0240114704647562
0	0	0	0	0	0	0	0	0	0	0	0	0	0	0	0	0	0	0	0	0	0.0252861869959695	0.0296857008340351	0.0256093100308868	0.0207858057847021	0.0257445186752447	0.0227631875056775	0.0268123867423043	0.0286121272311237	0.0268855157273512	0.0200093388440315	0.0177780557205173	0.0188210061041133	0.0175651449538170	0.0214327198764026	0.0211064662336826	0.0282751436270748	0.0287505077653535	0.0302188069410268	0.0278444621154756	0.0281916804502364	0.0295491987258828	0.0286566942210539	0.0295497402060538	0.0291370900869283	0.0282494749758149	0.0280788532275894	0.0313559003688293	0.0278617968370197	0.0277180583817693
0	0	0	0	0	0	0	0	0	0	0	0	0	0	0	0	0	0	0	0	0	0	0.0186277547060519	0.0207682104429451	0.0232408827697379	0.0190119510346577	0.0221761193671427	0.00641144278644850	0.0166620493231804	0.0192610294277193	0.0227931594666717	0.0280014756364324	0.0250213442023078	0.0263822151394738	0.0225105856137471	0.0268317852928903	0.0292238088490531	0.0279146902665410	0.0285016661261936	0.0292242969243543	0.0286565230585627	0.0294651524516955	0.0274251441692636	0.0281497689139795	0.0269008549019998	0.0264846111071842	0.0268664426548735	0.0248343938555912	0.0284179816255127	0.0302039148660525
0	0	0	0	0	0	0	0	0	0	0	0	0	0	0	0	0	0	0	0	0	0	0	0.0187130603020058	0.0276956457724736	0.0138746260702530	0.0237067614716839	0.0212511435988999	0.00713053798697565	0.0216127904004286	0.0259969717336185	0.0284930879233740	0.0248599875533460	0.0290862243740638	0.0246913589000882	0.0280615517537262	0.0297401481778322	0.0305555967603289	0.0309642371009826	0.0323950427452297	0.0318833010019457	0.0320494528364494	0.0308576612022749	0.0309212607026761	0.0321735284368231	0.0317027854327568	0.0320540428598095	0.0294958165249300	0.0286142305609830	0.0299553827738063
0	0	0	0	0	0	0	0	0	0	0	0	0	0	0	0	0	0	0	0	0	0	0	0	0.0209266563492687	0.0220647906822016	0.0197816195056469	0.0219222984804610	0.0189570928570845	0.00867680924976472	0.0208321491004194	0.0248031147944546	0.0239834529826609	0.0224454974716126	0.0234638327313518	0.0233178483693936	0.0254504370551044	0.0258487309352692	0.0259346408092565	0.0273756219245098	0.0269396721697479	0.0266919062316286	0.0256731859506937	0.0258201534959349	0.0264556869232235	0.0261995461091709	0.0263205781047056	0.0246543951022714	0.0252845395925635	0.0243350165965098
0	0	0	0	0	0	0	0	0	0	0	0	0	0	0	0	0	0	0	0	0	0	0	0	0	0.0233277063002622	0.0223140603103070	0.0229013419734349	0.0261410553961082	0.0195272663430722	0.0113980188496899	0.0193009732095380	0.0227476922428450	0.0228826521345824	0.0233822652055663	0.0243133059225320	0.0273855280015424	0.0270319256426950	0.0262745710373492	0.0281021503648513	0.0271066875767427	0.0283795432696466	0.0285879843155877	0.0287565119458570	0.0296762680346053	0.0289748508869757	0.0291327679206603	0.0290099143211465	0.0266713501955091	0.0254437144197909
0	0	0	0	0	0	0	0	0	0	0	0	0	0	0	0	0	0	0	0	0	0	0	0	0	0	0.0193581748330796	0.0200038693643540	0.0138779923452276	0.0229256180505967	0.0241654262169083	0.0267173891912460	0.0208308433583565	0.0279456824308980	0.0212035580405053	0.0244354705707670	0.0275734611965424	0.0285912209557381	0.0282977443780220	0.0297848972703310	0.0294209747959991	0.0295707568215635	0.0292976013181201	0.0287264519314633	0.0294330625433776	0.0292175526121393	0.0293373443141337	0.0279096393774050	0.0295189984634485	0.0304884332882372
0	0	0	0	0	0	0	0	0	0	0	0	0	0	0	0	0	0	0	0	0	0	0	0	0	0	0	0.0223776772432987	0.0229680324666769	0.0202362293002133	0.0231571967042272	0.0243206564605719	0.0197565098361443	0.0216383425614434	0.0198733432655325	0.0258966268191748	0.0300736034216261	0.0289542497470284	0.0304824814898085	0.0288479278102791	0.0296268907219201	0.0295427376070084	0.0308322913186472	0.0310793874807530	0.0300516566895968	0.0287019831090256	0.0293923685708365	0.0290954628782048	0.0294160031499459	0.0281082075199311
0	0	0	0	0	0	0	0	0	0	0	0	0	0	0	0	0	0	0	0	0	0	0	0	0	0	0	0	0.0186686932101891	0.0185783435161082	0.0233269835315348	0.0270041560479396	0.0250270235616888	0.0264450405030111	0.0238415900700456	0.0277527638875161	0.0285509246336398	0.0269655693758186	0.0273501317875472	0.0280082530894531	0.0276434837811615	0.0284488373059342	0.0277710169341832	0.0288637130639765	0.0270376057339741	0.0270110236914296	0.0275836323275980	0.0247012239243043	0.0300732455319691	0.0316231477955912
0	0	0	0	0	0	0	0	0	0	0	0	0	0	0	0	0	0	0	0	0	0	0	0	0	0	0	0	0	0.0192288352903829	0.0267298547192220	0.0297941894938881	0.0226485687117827	0.0278780467607518	0.0215440422659273	0.0263362973282301	0.0290746997195156	0.0299104667401785	0.0298307543761419	0.0315757543485352	0.0313029999471432	0.0315071500996186	0.0286674516074462	0.0287520946386205	0.0302418368002211	0.0301375870079160	0.0303867092139721	0.0274245046754207	0.0275456101835209	0.0278638664640130
0	0	0	0	0	0	0	0	0	0	0	0	0	0	0	0	0	0	0	0	0	0	0	0	0	0	0	0	0	0	0.0219057775539405	0.0259730593991441	0.0247062271627462	0.0232718828829013	0.0219849014220843	0.0235233536789819	0.0237618869055436	0.0244379865089213	0.0245128122067118	0.0256559256348439	0.0253944348805463	0.0264506235529740	0.0233326095604172	0.0233232133575335	0.0241380892660651	0.0236141763094234	0.0237303091983834	0.0211717175485071	0.0235323029785865	0.0231408045247392
0	0	0	0	0	0	0	0	0	0	0	0	0	0	0	0	0	0	0	0	0	0	0	0	0	0	0	0	0	0	0	0.0203142723424248	0.0206529927403160	0.0186700210027789	0.0201141634781265	0.0241594300157007	0.0279794861353655	0.0270977241371091	0.0268325596611658	0.0282210423422206	0.0279559019288685	0.0294442169682149	0.0276965350800753	0.0281559113887888	0.0291864067058174	0.0284795438069523	0.0285338114697341	0.0289905842443588	0.0263732246466182	0.0260843789034451
0	0	0	0	0	0	0	0	0	0	0	0	0	0	0	0	0	0	0	0	0	0	0	0	0	0	0	0	0	0	0	0	0.0180435292248172	0.0174475814115065	0.0188345145885844	0.0252951636745876	0.0298999594846667	0.0296881701053249	0.0299791528325260	0.0299301764776108	0.0293460687235546	0.0302571596106885	0.0331138914321834	0.0333462788243296	0.0323746697900392	0.0322189996855614	0.0324522915389680	0.0344287085346793	0.0292777325522338	0.0275150663446354
0	0	0	0	0	0	0	0	0	0	0	0	0	0	0	0	0	0	0	0	0	0	0	0	0	0	0	0	0	0	0	0	0	0.0156180481509741	0.0151863042860916	0.0162554550280040	0.0242708977802654	0.0240960789625337	0.0254022025354030	0.0250959375796563	0.0250915975470756	0.0261469018095381	0.0254342015245286	0.0249328106487122	0.0256456446702677	0.0246141791693304	0.0245904599167254	0.0275236757806540	0.0252639530686659	0.0247960893012867
0	0	0	0	0	0	0	0	0	0	0	0	0	0	0	0	0	0	0	0	0	0	0	0	0	0	0	0	0	0	0	0	0	0	0.0165188067433170	0.0163858714162615	0.0269426768051691	0.0265543285943907	0.0280936136415528	0.0257633484568486	0.0267395474040896	0.0280222257703841	0.0273523633433048	0.0272040959255826	0.0267200998838480	0.0266288172876810	0.0265714508339736	0.0307344406061617	0.0267592562715286	0.0256465528076374
0	0	0	0	0	0	0	0	0	0	0	0	0	0	0	0	0	0	0	0	0	0	0	0	0	0	0	0	0	0	0	0	0	0	0	0.0169989837537153	0.0235673898747167	0.0231494858565903	0.0244122384120379	0.0230948144461484	0.0241413461028045	0.0240047566955300	0.0247166238206486	0.0258094484272593	0.0239254665998309	0.0251477042968343	0.0254598753008538	0.0276863157382083	0.0232913028874754	0.0248055780744097
0	0	0	0	0	0	0	0	0	0	0	0	0	0	0	0	0	0	0	0	0	0	0	0	0	0	0	0	0	0	0	0	0	0	0	0	0.0212553383625011	0.0191153130755564	0.0214094973694991	0.0186194866204152	0.0185041380218370	0.0193528121134091	0.0221770110961146	0.0219133265688016	0.0193618201485944	0.0188870789690742	0.0192814535249722	0.0246599494673549	0.0218635681632170	0.0241960658349297
0	0	0	0	0	0	0	0	0	0	0	0	0	0	0	0	0	0	0	0	0	0	0	0	0	0	0	0	0	0	0	0	0	0	0	0	0	0.00549556685777898	0.00805937799632949	0.00732852809403992	0.00719248960706254	0.00724547040458876	0.0123456376117161	0.0119185394502545	0.0132366097911052	0.0137812870164794	0.0136658943697297	0.0169462832476286	0.0110084186188037	0.0155951042555341
0	0	0	0	0	0	0	0	0	0	0	0	0	0	0	0	0	0	0	0	0	0	0	0	0	0	0	0	0	0	0	0	0	0	0	0	0	0	0.00674690329133603	0.00538746722444231	0.00355097444366753	0.00450788792410027	0.0127948943704546	0.0137370073372363	0.0122025744215014	0.0110977571664147	0.0110733358667022	0.0149130287663485	0.0140629018452793	0.0173473121821051
0	0	0	0	0	0	0	0	0	0	0	0	0	0	0	0	0	0	0	0	0	0	0	0	0	0	0	0	0	0	0	0	0	0	0	0	0	0	0	0.00721518820080712	0.00794840766783443	0.00805862408920270	0.0131511413014613	0.0139608731174072	0.0138368601528182	0.0138078119554753	0.0138277158421492	0.0172471891174433	0.0135213912817870	0.0157159696794562
0	0	0	0	0	0	0	0	0	0	0	0	0	0	0	0	0	0	0	0	0	0	0	0	0	0	0	0	0	0	0	0	0	0	0	0	0	0	0	0	0.00484085843474774	0.00545473324993285	0.0132202414407916	0.0148291471625878	0.0117641826682396	0.0116661198638718	0.0118378547225012	0.0162007127193558	0.0142812221639839	0.0170449309305549
0	0	0	0	0	0	0	0	0	0	0	0	0	0	0	0	0	0	0	0	0	0	0	0	0	0	0	0	0	0	0	0	0	0	0	0	0	0	0	0	0	0.00258308129485465	0.0140042568174179	0.0147137808116007	0.0120807761722418	0.0109139031145795	0.0113538542157977	0.0154325402306710	0.0152167585571127	0.0181349225885700
0	0	0	0	0	0	0	0	0	0	0	0	0	0	0	0	0	0	0	0	0	0	0	0	0	0	0	0	0	0	0	0	0	0	0	0	0	0	0	0	0	0	0.0142400766450799	0.0149359416035423	0.0126880600324775	0.0123466084040506	0.0128229589076837	0.0172650530876550	0.0150274631817455	0.0181590482440339
0	0	0	0	0	0	0	0	0	0	0	0	0	0	0	0	0	0	0	0	0	0	0	0	0	0	0	0	0	0	0	0	0	0	0	0	0	0	0	0	0	0	0	0.00429922834291057	0.00660776987006751	0.00661796554965553	0.00647226877068470	0.00950421463223690	0.0141972506485633	0.0178915697846845
0	0	0	0	0	0	0	0	0	0	0	0	0	0	0	0	0	0	0	0	0	0	0	0	0	0	0	0	0	0	0	0	0	0	0	0	0	0	0	0	0	0	0	0	0.00478580878436684	0.00638758758852857	0.00608148412256833	0.0109001928740521	0.0151777554394633	0.0171699462106990
0	0	0	0	0	0	0	0	0	0	0	0	0	0	0	0	0	0	0	0	0	0	0	0	0	0	0	0	0	0	0	0	0	0	0	0	0	0	0	0	0	0	0	0	0	0.00395031749399445	0.00408584217445232	0.0104424552312838	0.0159796490786126	0.0180141519167394
0	0	0	0	0	0	0	0	0	0	0	0	0	0	0	0	0	0	0	0	0	0	0	0	0	0	0	0	0	0	0	0	0	0	0	0	0	0	0	0	0	0	0	0	0	0	0.00179874791843308	0.00908175284963297	0.0165659469221477	0.0187521219405409
0	0	0	0	0	0	0	0	0	0	0	0	0	0	0	0	0	0	0	0	0	0	0	0	0	0	0	0	0	0	0	0	0	0	0	0	0	0	0	0	0	0	0	0	0	0	0	0.00863931352667841	0.0173620214774949	0.0194438113241569
0	0	0	0	0	0	0	0	0	0	0	0	0	0	0	0	0	0	0	0	0	0	0	0	0	0	0	0	0	0	0	0	0	0	0	0	0	0	0	0	0	0	0	0	0	0	0	0	0.0191942098981875	0.0219384417019585
0	0	0	0	0	0	0	0	0	0	0	0	0	0	0	0	0	0	0	0	0	0	0	0	0	0	0	0	0	0	0	0	0	0	0	0	0	0	0	0	0	0	0	0	0	0	0	0	0	0.00979696469978559
0	0	0	0	0	0	0	0	0	0	0	0	0	0	0	0	0	0	0	0	0	0	0	0	0	0	0	0	0	0	0	0	0	0	0	0	0	0	0	0	0	0	0	0	0	0	0	0	0	0
0	0	0	0	0	0	0	0	0	0	0	0	0	0	0	0	0	0	0	0	0	0	0	0	0	0	0	0	0	0	0	0	0	0	0	0	0	0	0	0	0	0	0	0	0	0	0	0	0	0
0	0	0	0	0	0	0	0	0	0	0	0	0	0	0	0	0	0	0	0	0	0	0	0	0	0	0	0	0	0	0	0	0	0	0	0	0	0	0	0	0	0	0	0	0	0	0	0	0	0
0	0	0	0	0	0	0	0	0	0	0	0	0	0	0	0	0	0	0	0	0	0	0	0	0	0	0	0	0	0	0	0	0	0	0	0	0	0	0	0	0	0	0	0	0	0	0	0	0	0
0	0	0	0	0	0	0	0	0	0	0	0	0	0	0	0	0	0	0	0	0	0	0	0	0	0	0	0	0	0	0	0	0	0	0	0	0	0	0	0	0	0	0	0	0	0	0	0	0	0
---------------------------------------------------------------------------------------------------------------SILHOUETTE--------------------------------------------------------------------------------------------------------------------------------------------------------------------------------------------------------------------------------------------------------------------------------------…
DIMENSIONS: CONDITIONS X CONDITIONS
DATA
0	0.313385574352620	0.291960327308929	0.329946509243450	0.361962649310831	0.359815789861427	0.356762456676544	0.319857199576281	0.334822854270008	0.372702528984903	0.330223935802384	0.323416259476085	0.324647697621490	0.305937032935001	0.312146421623004	0.337637818854445	0.347367215973686	0.324642135508679	0.383831020010548	0.391801913874210	0.384517677793660	0.434767336112388	0.435732633407488	0.417779456342585	0.385170254500450	0.398624671297642	0.363559891085358	0.416130389028269	0.402255756528506	0.393917092665306	0.402248106540834	0.390200323900443	0.391993446465984	0.396150679078567	0.352011662716162	0.411419656081509	0.398932162938365	0.406388451445219	0.384882042521064	0.406930647889127	0.407026194194522	0.418424667214774	0.405332607713489	0.386025058860592	0.402928388829099	0.412213491019428	0.410322677094233	0.412533229353746	0.392828053380048	0.362561662946701
NaN	0	0.213570998091463	0.265418445637721	0.306092572459645	0.264488839069969	0.258998167704283	0.276556340310277	0.275294633804959	0.360538777703937	0.273113329413874	0.260983025164916	0.298473293237623	0.229030914298801	0.260922337373339	0.336601388178447	0.284280851428820	0.280701224205118	0.374603427688858	0.371735385385724	0.372083728742155	0.428623819163140	0.425159851394102	0.418960798061891	0.361969540322682	0.385257561121843	0.345976455258991	0.407658263657738	0.401354903937258	0.382068136710915	0.360456954192206	0.314042054748161	0.309681990259969	0.355909009624589	0.304736463896940	0.374570040217691	0.397892613946255	0.411618905769300	0.387683602104139	0.403403615854344	0.404641213371245	0.424428011062926	0.394713049638697	0.380601091069897	0.392003159517844	0.411795635214379	0.410516674251738	0.415791237307274	0.371191659498440	0.337505430675495
NaN	NaN	0	0.256123370689658	0.280099605233628	0.251300115179289	0.249727305283671	0.220214163051895	0.269029439575609	0.288931852879652	0.276545447836027	0.241739355881866	0.244099993218321	0.222282253562148	0.261881701735476	0.272042265145057	0.299150329083445	0.284689176485316	0.297670460094662	0.306421016199323	0.317929594074671	0.370178259578747	0.392624778692064	0.369161596651568	0.306949581061574	0.335973744235352	0.295571834771171	0.372885809807152	0.338281401789546	0.324520116671024	0.324638862628500	0.291229953065109	0.292003558148184	0.311210504192882	0.264432852616000	0.339410283183033	0.324527917920242	0.330744902794927	0.315718841129075	0.332375236261588	0.344161020858343	0.348620434452606	0.329957060555720	0.318967662329258	0.329108946838690	0.337188922596803	0.340452235207653	0.342117627278014	0.329037949582748	0.297159366900102
NaN	NaN	NaN	0	0.279011625495126	0.301905665169245	0.289147229905303	0.293348987123652	0.289877655146047	0.381179567806425	0.276746829750255	0.313071950414120	0.332831362413803	0.273605239113680	0.319886404632322	0.351444983166739	0.329388471027986	0.322397949007169	0.406674991996957	0.409607310937433	0.397915600932141	0.456991424574029	0.429272114793197	0.428755440924701	0.402451352009573	0.429057600428568	0.378594642342313	0.434735547932199	0.427458024750130	0.423671792743117	0.390845137332414	0.373202159151766	0.355957621949027	0.407948121975076	0.357749234254618	0.425151973190263	0.425390707172310	0.437272266745970	0.409719153155930	0.436855625426020	0.441207410679778	0.432739839227267	0.437630791566393	0.433154032383605	0.442292493110323	0.455830915559088	0.459278477849512	0.462971793507992	0.432803050840253	0.406435068158481
NaN	NaN	NaN	NaN	0	0.299960642295478	0.325838186533252	0.298271548939260	0.283481589239241	0.394687341795715	0.268100277752442	0.355365919462246	0.347408126948410	0.334344488840297	0.366756323164685	0.374542918672138	0.369616142895710	0.385474848060162	0.400896025887381	0.402166364812845	0.397892848456217	0.429383849272606	0.391521080087500	0.386065164026898	0.400327882708235	0.403597814652672	0.379146317934190	0.410182825919656	0.414038824541746	0.413143071857615	0.396892039778369	0.385829402626571	0.376783625753054	0.403058436847353	0.371538273784845	0.425651940646845	0.441173521828503	0.446102701810561	0.427605781488456	0.445701175563943	0.451498359211439	0.451707823509095	0.437426549447276	0.427612925567700	0.437357460115389	0.455812731775524	0.451774699200330	0.448847355487247	0.440413477714287	0.414964314107980
NaN	NaN	NaN	NaN	NaN	0	0.338346944325500	0.294654874452023	0.325419010692750	0.379609883730506	0.322175461970411	0.341205243180488	0.369126606490750	0.319864575280681	0.358914456082399	0.381095147343044	0.395051016985715	0.370995671735872	0.373980959892570	0.359522209397925	0.356890575013680	0.409991880653391	0.412983121484760	0.385783531980648	0.364709104060196	0.364042898800975	0.356365334500968	0.386005612089252	0.395456136791662	0.378144453230046	0.373425545617803	0.330342181156582	0.326902679377103	0.348610465465489	0.309727429902963	0.381770205379485	0.418707710655902	0.425364917872533	0.408639367135144	0.429059916735616	0.442776819948535	0.439820532192683	0.404063288601791	0.386780336910857	0.400045693516618	0.423751283948638	0.418469688746742	0.415448325694746	0.437816423000660	0.413771003095542
NaN	NaN	NaN	NaN	NaN	NaN	0	0.297608886159870	0.315620890105045	0.372025698923450	0.274699805306072	0.290171696607425	0.271311933180636	0.267948074597462	0.278769362051407	0.309922178489234	0.277664268800044	0.294933514344610	0.354389215287112	0.358454996586887	0.363559492456030	0.417468776928725	0.419115421968684	0.414323972804941	0.366377487745286	0.390639128982294	0.346867333384024	0.423141734355351	0.389758677630100	0.379143879375312	0.384389455971791	0.328906685664008	0.339609202844062	0.371036874249210	0.322919598126457	0.398451344294206	0.393076256670096	0.402307038762919	0.392731919609211	0.399833836601729	0.409286797766593	0.416132279577147	0.386657723680770	0.380242400802642	0.389396804716062	0.403219512297836	0.404258806958831	0.410737870041433	0.380525099743712	0.348701807639147
NaN	NaN	NaN	NaN	NaN	NaN	NaN	0	0.273105694751982	0.277636764644583	0.260656187413823	0.262660780285319	0.222555022042315	0.242746780158203	0.257019034801247	0.237878483911100	0.311449779404577	0.304061118044678	0.242099575423689	0.255020195795638	0.258276352687565	0.298801918335395	0.304965665537861	0.270679218197355	0.238445931761031	0.260837541251666	0.217725924720209	0.286556440169946	0.269075642050471	0.259462755879985	0.261531733923235	0.272620563422143	0.245482512338327	0.261241087366643	0.210191061270535	0.294110653787212	0.287300636495937	0.299971384250883	0.293616880396840	0.284093825453910	0.306773147175490	0.312745762002916	0.278135016129167	0.262321579488831	0.280074383803443	0.291270752816592	0.290561717055087	0.285245239203865	0.291081320297874	0.277205672684103
NaN	NaN	NaN	NaN	NaN	NaN	NaN	NaN	0	0.338360030759289	0.235343871099098	0.307721595325572	0.310943000216802	0.275121131304920	0.309114560603120	0.319877815756220	0.330520323020973	0.326397733742145	0.358724154793331	0.350054618012789	0.341967529843350	0.393631007972159	0.374126998424579	0.365185972166674	0.354409815292645	0.372330484150301	0.344129575147957	0.373852869285596	0.379142961982555	0.374643640896924	0.367463914029809	0.357054024022648	0.350813411944241	0.377755378643662	0.325141308711014	0.385439376905570	0.388168915389203	0.399359065147637	0.384541013135403	0.394088726719190	0.404061559627004	0.406707328445041	0.394568509954493	0.380102899401022	0.395294231029957	0.410626622717867	0.407099488576884	0.408728591922610	0.377731265468709	0.353307051794582
NaN	NaN	NaN	NaN	NaN	NaN	NaN	NaN	NaN	0	0.395344779025780	0.351561788783491	0.280483923284340	0.333631543700569	0.336668390682935	0.263419979711833	0.407530295923792	0.368831077924380	0.279505988194707	0.317228629952108	0.332972590873914	0.345046563081702	0.421237843349484	0.370453259938794	0.290022680479823	0.318584617645719	0.301766520223800	0.372886228381891	0.308703217260549	0.287125894149755	0.359480532314273	0.346288294848616	0.363986146538771	0.314768695515744	0.294734079311460	0.354200353372566	0.273239742033001	0.274617770364623	0.279635965510590	0.272066387679304	0.274507020671754	0.285710510723817	0.282339935051422	0.279841276581532	0.281750746669926	0.271094762727909	0.287872864105226	0.281928099886503	0.302287101702927	0.287228543564420
NaN	NaN	NaN	NaN	NaN	NaN	NaN	NaN	NaN	NaN	0	0.313781681173429	0.298511507818376	0.276149264758764	0.301005409589635	0.330237585952591	0.275701737571148	0.299612914427810	0.364246127784652	0.347743294669918	0.319381314639106	0.404972316404045	0.342757526403138	0.349724502271708	0.383299610510791	0.389713771634441	0.354913189220871	0.382291907404957	0.400379333057345	0.404915379314045	0.379938495739748	0.375317701749133	0.359629991731110	0.393858952780939	0.350956913015471	0.421894771363209	0.433135236846105	0.446802392309561	0.427461538915309	0.439538353355597	0.449207565403398	0.454994831648868	0.432736462251804	0.415523706923642	0.432766587127592	0.450705178894211	0.442981737575299	0.439810467421981	0.410988542489306	0.388282913091483
NaN	NaN	NaN	NaN	NaN	NaN	NaN	NaN	NaN	NaN	NaN	0	0.268219042945960	0.235554478684245	0.253633270539572	0.281859562411864	0.274487487593689	0.278829341035928	0.348929656975598	0.357032239699084	0.371630290766058	0.404954809192404	0.426519913194453	0.408994495811560	0.340261940564688	0.365730521278092	0.329036456806427	0.398608524694651	0.373508124163174	0.357796628188984	0.349879782176911	0.331924422107717	0.322081757771169	0.358690036375851	0.299000608846762	0.352631642589874	0.345387265720378	0.355630660809704	0.331887266730515	0.350917713896267	0.360238626912602	0.369805088966406	0.358901132720490	0.341273061884949	0.356889984550792	0.365583994883618	0.364295029866205	0.367676850034808	0.337060058010877	0.303784059657449
NaN	NaN	NaN	NaN	NaN	NaN	NaN	NaN	NaN	NaN	NaN	NaN	0	0.239367312506436	0.225866215288567	0.199530820202730	0.262658714599101	0.260148082738871	0.262884026521641	0.291157080031716	0.302919635214680	0.345372277981715	0.376865697894004	0.346322544922683	0.273177746553122	0.310519146170209	0.265286922936222	0.355804063322953	0.303079420410886	0.294934266327357	0.319741158711847	0.300385778724588	0.310903645879468	0.298436452606784	0.268627421255187	0.329115600787999	0.273455784244816	0.291328925319976	0.268407507896392	0.275973671204339	0.274681728019548	0.293649827064524	0.300166055133427	0.286390355455998	0.299494525961866	0.299496820557412	0.305116907562817	0.301429753448038	0.271498221476668	0.250315796233291
NaN	NaN	NaN	NaN	NaN	NaN	NaN	NaN	NaN	NaN	NaN	NaN	NaN	0	0.223979393241757	0.265623401662293	0.236129349469530	0.236001039867171	0.341900596854277	0.352628353028364	0.342544771286111	0.411877509411654	0.411424407206329	0.402343603458747	0.337851936737481	0.371713466131089	0.318381504524467	0.398705939217057	0.372945355049781	0.363918366045290	0.339729419262164	0.307169954649182	0.296880604625087	0.345329804147699	0.290725406960675	0.357270251781101	0.352639196233774	0.366385693694389	0.339992418187078	0.363471404043925	0.366046614661349	0.377472182701853	0.371455781004604	0.355230697793846	0.370637508420158	0.384228184562264	0.385257964028056	0.389847945554501	0.347330555337980	0.318323200770637
NaN	NaN	NaN	NaN	NaN	NaN	NaN	NaN	NaN	NaN	NaN	NaN	NaN	NaN	0	0.236352209594789	0.209807862384055	0.215903171072820	0.319786286745283	0.338443177064992	0.344552038273259	0.398467559453616	0.395269744329628	0.396487898280745	0.316196393075429	0.361306971232647	0.300615112866929	0.372531697975591	0.354307815742059	0.346717994155797	0.332703900442485	0.298069524336234	0.308768547798945	0.333523583045271	0.280036532178265	0.340931243552472	0.314260048140959	0.338038001761261	0.306990537802246	0.319123431511535	0.331394013463481	0.342357761896511	0.348513759320619	0.329174423339761	0.347739636304447	0.355925818899473	0.356587526560949	0.364958286721618	0.280212224613070	0.249029178987673
NaN	NaN	NaN	NaN	NaN	NaN	NaN	NaN	NaN	NaN	NaN	NaN	NaN	NaN	NaN	0	0.291006337375643	0.286965856328840	0.261382997739094	0.292976923794662	0.315479683606702	0.330669241961750	0.384544774874307	0.344706268398534	0.274008878510350	0.301818631588425	0.270894702304730	0.350620014978587	0.294734019187696	0.283859803580534	0.333701317332717	0.329119400162150	0.337797144051136	0.302599007729599	0.270146094040093	0.334451183141398	0.264544046217845	0.275588844402643	0.264235609393803	0.265561557802947	0.264508227441654	0.279023640141111	0.286302632503883	0.273322811246636	0.284961046433624	0.279808024103527	0.288862441666307	0.281927450183565	0.281314057673235	0.265296760070738
NaN	NaN	NaN	NaN	NaN	NaN	NaN	NaN	NaN	NaN	NaN	NaN	NaN	NaN	NaN	NaN	0	0.226788346659858	0.388657510047120	0.391169293499982	0.385776342947752	0.447501707380571	0.420839509339123	0.426425620866763	0.394487114366271	0.422104368216723	0.371823337156651	0.430370158582357	0.422105064629272	0.421705975335468	0.400027680348864	0.372633028605176	0.374525700745429	0.407678715054167	0.358472539922785	0.416729055441473	0.409131241481245	0.425381956849153	0.394652510374275	0.415125950406997	0.412688591954034	0.428434165580496	0.433606983381065	0.415820940107397	0.433179787261868	0.443068716659177	0.440036770428538	0.441612953244964	0.379435772701692	0.340700524267242
NaN	NaN	NaN	NaN	NaN	NaN	NaN	NaN	NaN	NaN	NaN	NaN	NaN	NaN	NaN	NaN	NaN	0	0.355251495219689	0.365149471167265	0.364428633011056	0.423268147854532	0.431641737867506	0.426518116319856	0.369071048538985	0.406943244072325	0.355235495288195	0.420286538006179	0.402142761062329	0.399226431680573	0.388455401311593	0.362607788797665	0.366355836192129	0.386476330898133	0.336061554361514	0.396510718523324	0.363350239281613	0.380836169995658	0.348901990293618	0.373226759560843	0.369346281299026	0.388216862183772	0.401882295301996	0.385109341876408	0.401067085048073	0.406295215544131	0.408078726053729	0.412276473521098	0.357928004784278	0.323640224932186
NaN	NaN	NaN	NaN	NaN	NaN	NaN	NaN	NaN	NaN	NaN	NaN	NaN	NaN	NaN	NaN	NaN	NaN	0	0.209630749266567	0.250215740361934	0.263218906505353	0.342871981214170	0.289472659376532	0.243960540633910	0.265020503309387	0.250202604561760	0.308633985094147	0.261351355619461	0.253419223928487	0.324987030321166	0.336602341343040	0.347479868117041	0.272978929170105	0.257132962379731	0.336245589992934	0.258835951313619	0.265914137204545	0.280751787478371	0.258782143898625	0.280096170218942	0.288982297655624	0.265263248171415	0.249531379666592	0.263319934177962	0.255810613019106	0.259047372184345	0.240426679421449	0.278603405529039	0.270790682472563
NaN	NaN	NaN	NaN	NaN	NaN	NaN	NaN	NaN	NaN	NaN	NaN	NaN	NaN	NaN	NaN	NaN	NaN	NaN	0	0.195520168401805	0.220874546240986	0.308215693291121	0.247619004020008	0.267043133194890	0.269516968194532	0.268507599390430	0.282057274900845	0.281858696386666	0.268879994713429	0.338379730456557	0.349729901273361	0.353852591045942	0.297709439748199	0.267019522532160	0.356399030221452	0.317200026156395	0.325675322562130	0.339196641760574	0.321012173226308	0.338019702817014	0.344272648600487	0.303719125491864	0.284483479429590	0.303371229587079	0.303180380560895	0.299519863163194	0.291741628528094	0.335577659140974	0.324780576565569
NaN	NaN	NaN	NaN	NaN	NaN	NaN	NaN	NaN	NaN	NaN	NaN	NaN	NaN	NaN	NaN	NaN	NaN	NaN	NaN	0	0.273878739592623	0.297426377050484	0.238018564279232	0.292480620951225	0.292264135629923	0.282264230119518	0.297173881014547	0.305958979145444	0.305291035500542	0.338768858497527	0.340829649632297	0.340292920474873	0.318217736408393	0.285038736442989	0.364576674624974	0.348322995735430	0.361746889513438	0.367975586282855	0.355038854434104	0.375997869094199	0.378462446029146	0.337992885609284	0.316019945989842	0.339568729589925	0.349597654020398	0.341910796300098	0.335774522099532	0.365208803171246	0.356412841630162
NaN	NaN	NaN	NaN	NaN	NaN	NaN	NaN	NaN	NaN	NaN	NaN	NaN	NaN	NaN	NaN	NaN	NaN	NaN	NaN	NaN	0	0.305444673718556	0.254594341796280	0.295822469418387	0.274061365436294	0.300554671932453	0.291044222079340	0.300711340343195	0.281112843244976	0.370306944049290	0.392674985319448	0.399021735611429	0.317980716969418	0.293914586107805	0.387585014683234	0.356511719018402	0.358609236324309	0.373610314957600	0.350515109404188	0.366755118974020	0.371642864272218	0.323265910109986	0.302457251851540	0.318202415035040	0.318863590087221	0.311924210039251	0.290127627910612	0.383283042589283	0.370542974551813
NaN	NaN	NaN	NaN	NaN	NaN	NaN	NaN	NaN	NaN	NaN	NaN	NaN	NaN	NaN	NaN	NaN	NaN	NaN	NaN	NaN	NaN	0	0.220748883844166	0.340479033736963	0.336572997420014	0.333539170010907	0.272971045455475	0.360476198381992	0.369740048519809	0.381757376663082	0.397877154659479	0.388212588215010	0.372662725166043	0.361451231818994	0.426713645522257	0.437596918138510	0.448491998150688	0.450244540623229	0.434160240661577	0.461034188506594	0.456483499707903	0.427777032846359	0.409876742886229	0.425959357995092	0.429112378124497	0.420645339438244	0.411068345461583	0.429440722667867	0.424934798467795
NaN	NaN	NaN	NaN	NaN	NaN	NaN	NaN	NaN	NaN	NaN	NaN	NaN	NaN	NaN	NaN	NaN	NaN	NaN	NaN	NaN	NaN	NaN	0	0.286282266918494	0.268928101636759	0.280196055564017	0.233209607597743	0.291952792110604	0.304955897862139	0.352236947042806	0.374765119323847	0.363189534465431	0.315763545042772	0.314134695380123	0.382889267428256	0.391421306143279	0.397035634261897	0.406102643928883	0.387392137961509	0.408194112689436	0.409313721764279	0.365938860621461	0.347968899559914	0.364641999836879	0.371260852389548	0.361101095549430	0.342514854652719	0.404959770859238	0.399315531652312
NaN	NaN	NaN	NaN	NaN	NaN	NaN	NaN	NaN	NaN	NaN	NaN	NaN	NaN	NaN	NaN	NaN	NaN	NaN	NaN	NaN	NaN	NaN	NaN	0	0.202671379376528	0.197152232519415	0.244486799592397	0.232363348303791	0.202259731154270	0.270008215376175	0.276194742099202	0.282933044296326	0.236805300989444	0.232500750123845	0.265367786099348	0.258919289697524	0.273060394065519	0.286244551254726	0.258943806537735	0.286502573002048	0.293082753966893	0.245197704834239	0.225849592940185	0.238804188220011	0.243222403696573	0.250714121575793	0.246789841124852	0.290840057703491	0.283837816024327
NaN	NaN	NaN	NaN	NaN	NaN	NaN	NaN	NaN	NaN	NaN	NaN	NaN	NaN	NaN	NaN	NaN	NaN	NaN	NaN	NaN	NaN	NaN	NaN	NaN	0	0.213501896985023	0.224342539466681	0.225159375040914	0.164005188082518	0.289711682378098	0.314215686165325	0.318184725123439	0.241499718748296	0.244862182921132	0.293782372540217	0.312251119913360	0.317771107605655	0.333805410589575	0.311133866957953	0.329680162519320	0.334684655169360	0.233739373756027	0.211824316639694	0.222567812472896	0.240780263578974	0.233538811747781	0.233685206547961	0.346174160950169	0.334853331436345
NaN	NaN	NaN	NaN	NaN	NaN	NaN	NaN	NaN	NaN	NaN	NaN	NaN	NaN	NaN	NaN	NaN	NaN	NaN	NaN	NaN	NaN	NaN	NaN	NaN	NaN	0	0.247641620420623	0.219441902527407	0.197852250368245	0.248096151916801	0.273435183186208	0.268339445938960	0.236110927426032	0.215616068565060	0.274031899650650	0.282058347304457	0.298496887931895	0.304821839665651	0.276977225956535	0.310353620506722	0.311778259046878	0.230491152907498	0.215741868244662	0.225884239677578	0.251209333709415	0.252199088608045	0.256035215590459	0.301594903585978	0.292991956087842
NaN	NaN	NaN	NaN	NaN	NaN	NaN	NaN	NaN	NaN	NaN	NaN	NaN	NaN	NaN	NaN	NaN	NaN	NaN	NaN	NaN	NaN	NaN	NaN	NaN	NaN	NaN	0	0.262308370057354	0.250908114018106	0.299017721787687	0.350175214148023	0.339598139833302	0.295782243423770	0.297724286494963	0.334911005325130	0.366372411418382	0.379612397976567	0.383066170239760	0.363022750655206	0.390119805211554	0.393246359121019	0.329144405828968	0.305893335062715	0.320886253218809	0.329622079538486	0.317531305591283	0.319705766455595	0.376217365488848	0.370181289299349
NaN	NaN	NaN	NaN	NaN	NaN	NaN	NaN	NaN	NaN	NaN	NaN	NaN	NaN	NaN	NaN	NaN	NaN	NaN	NaN	NaN	NaN	NaN	NaN	NaN	NaN	NaN	NaN	0	0.203789862829653	0.304710582763359	0.327834707276614	0.329770437080438	0.269976626055234	0.270163368225159	0.313107623757901	0.293537197992203	0.296796997114627	0.315958182291056	0.290794836669778	0.309493779063517	0.315031483747004	0.248569609823985	0.235080383327048	0.245570677960992	0.250540277005030	0.249590178530188	0.253770250287960	0.324711391688570	0.318808665286426
NaN	NaN	NaN	NaN	NaN	NaN	NaN	NaN	NaN	NaN	NaN	NaN	NaN	NaN	NaN	NaN	NaN	NaN	NaN	NaN	NaN	NaN	NaN	NaN	NaN	NaN	NaN	NaN	NaN	0	0.300185405991050	0.307211035195837	0.315902234771886	0.239149874626020	0.239964879927493	0.285847227460991	0.277560341503792	0.280018766077744	0.299560202672105	0.271696957538856	0.290914361132730	0.299893733742254	0.186745808317777	0.176239230538630	0.183928884580027	0.198679721252903	0.200237910666184	0.216807930614619	0.311730098712368	0.300415097931138
NaN	NaN	NaN	NaN	NaN	NaN	NaN	NaN	NaN	NaN	NaN	NaN	NaN	NaN	NaN	NaN	NaN	NaN	NaN	NaN	NaN	NaN	NaN	NaN	NaN	NaN	NaN	NaN	NaN	NaN	0	0.290903500159810	0.252542575235949	0.284172085915712	0.267683166421693	0.277623367425574	0.335651617690553	0.356754567430976	0.352838952422079	0.340600214973260	0.369636281217303	0.363133344826067	0.311763700824623	0.292130678192589	0.301080087116587	0.326325534711941	0.321452298822455	0.325539777702495	0.361442914387238	0.351113549338426
NaN	NaN	NaN	NaN	NaN	NaN	NaN	NaN	NaN	NaN	NaN	NaN	NaN	NaN	NaN	NaN	NaN	NaN	NaN	NaN	NaN	NaN	NaN	NaN	NaN	NaN	NaN	NaN	NaN	NaN	NaN	0	0.218622435315719	0.259879626964758	0.238867942761686	0.276480980892138	0.333416657117439	0.350059369823317	0.339118418670994	0.334669093944106	0.366280439868861	0.361178864743720	0.324687130923467	0.306696459598590	0.319000385521853	0.339803778751230	0.342590361988205	0.343882527911337	0.348405070094618	0.327603229546394
NaN	NaN	NaN	NaN	NaN	NaN	NaN	NaN	NaN	NaN	NaN	NaN	NaN	NaN	NaN	NaN	NaN	NaN	NaN	NaN	NaN	NaN	NaN	NaN	NaN	NaN	NaN	NaN	NaN	NaN	NaN	NaN	0	0.272528225331727	0.246813854391773	0.271996663981792	0.356604039629887	0.374303914858964	0.365603253543783	0.357570025243602	0.388424064698506	0.384993994021369	0.339812979609536	0.319435080791713	0.333515219983713	0.360721169111643	0.359022225123011	0.361744796067252	0.372181832433186	0.357074714708128
NaN	NaN	NaN	NaN	NaN	NaN	NaN	NaN	NaN	NaN	NaN	NaN	NaN	NaN	NaN	NaN	NaN	NaN	NaN	NaN	NaN	NaN	NaN	NaN	NaN	NaN	NaN	NaN	NaN	NaN	NaN	NaN	NaN	0	0.215209897050630	0.291010136520813	0.304408171650040	0.313845282115474	0.314450875065023	0.299138044368515	0.322871219520204	0.326750974220692	0.257569171345644	0.249104373991282	0.254778597599356	0.268314321472465	0.268337633802616	0.259518701559356	0.334305083277429	0.321643717171419
NaN	NaN	NaN	NaN	NaN	NaN	NaN	NaN	NaN	NaN	NaN	NaN	NaN	NaN	NaN	NaN	NaN	NaN	NaN	NaN	NaN	NaN	NaN	NaN	NaN	NaN	NaN	NaN	NaN	NaN	NaN	NaN	NaN	NaN	0	0.278193527589648	0.279087082770449	0.290071783515200	0.288391452623388	0.276829487358422	0.305099523976931	0.307037704774215	0.241377886960934	0.219376246010192	0.242165732353242	0.263944210324165	0.261460762843846	0.258621943555804	0.305242944606779	0.286515313710085
NaN	NaN	NaN	NaN	NaN	NaN	NaN	NaN	NaN	NaN	NaN	NaN	NaN	NaN	NaN	NaN	NaN	NaN	NaN	NaN	NaN	NaN	NaN	NaN	NaN	NaN	NaN	NaN	NaN	NaN	NaN	NaN	NaN	NaN	NaN	0	0.310228099410701	0.326566584582579	0.330433583225140	0.314868349883812	0.343199844151712	0.345102811492181	0.306120370881563	0.277420153639506	0.296552146843974	0.317895914503133	0.316504578212173	0.316047495505991	0.348749568626201	0.336805228603432
NaN	NaN	NaN	NaN	NaN	NaN	NaN	NaN	NaN	NaN	NaN	NaN	NaN	NaN	NaN	NaN	NaN	NaN	NaN	NaN	NaN	NaN	NaN	NaN	NaN	NaN	NaN	NaN	NaN	NaN	NaN	NaN	NaN	NaN	NaN	NaN	0	0.151595906530073	0.169794120415029	0.175778091980048	0.187695114423551	0.178542196514377	0.256327895860124	0.245646462522535	0.253298032013505	0.235695336198776	0.253009004779546	0.257836551395799	0.247375103764742	0.242808124400512
NaN	NaN	NaN	NaN	NaN	NaN	NaN	NaN	NaN	NaN	NaN	NaN	NaN	NaN	NaN	NaN	NaN	NaN	NaN	NaN	NaN	NaN	NaN	NaN	NaN	NaN	NaN	NaN	NaN	NaN	NaN	NaN	NaN	NaN	NaN	NaN	NaN	0	0.198378109256372	0.187882003533197	0.170951890092761	0.189449948316295	0.257380500196190	0.251691081833397	0.254635465783385	0.232612145641935	0.252943934452809	0.253700453413722	0.259140050523581	0.255382286627504
NaN	NaN	NaN	NaN	NaN	NaN	NaN	NaN	NaN	NaN	NaN	NaN	NaN	NaN	NaN	NaN	NaN	NaN	NaN	NaN	NaN	NaN	NaN	NaN	NaN	NaN	NaN	NaN	NaN	NaN	NaN	NaN	NaN	NaN	NaN	NaN	NaN	NaN	0	0.184639395323455	0.205452720880590	0.201459258300806	0.278310393244591	0.272022556635145	0.276751648348365	0.258542805089651	0.276231745428425	0.275095560136621	0.260401141468935	0.241263508802916
NaN	NaN	NaN	NaN	NaN	NaN	NaN	NaN	NaN	NaN	NaN	NaN	NaN	NaN	NaN	NaN	NaN	NaN	NaN	NaN	NaN	NaN	NaN	NaN	NaN	NaN	NaN	NaN	NaN	NaN	NaN	NaN	NaN	NaN	NaN	NaN	NaN	NaN	NaN	0	0.193444896568657	0.199760364895827	0.249386960591434	0.242145990286183	0.246574356149098	0.226152659015845	0.246048211475754	0.245112727206955	0.240919039261429	0.229541281732118
NaN	NaN	NaN	NaN	NaN	NaN	NaN	NaN	NaN	NaN	NaN	NaN	NaN	NaN	NaN	NaN	NaN	NaN	NaN	NaN	NaN	NaN	NaN	NaN	NaN	NaN	NaN	NaN	NaN	NaN	NaN	NaN	NaN	NaN	NaN	NaN	NaN	NaN	NaN	NaN	0	0.203446657824052	0.267776790723421	0.263884432023215	0.265552211491575	0.241839044524131	0.263437993318617	0.260048244718034	0.248095153032362	0.245579112585445
NaN	NaN	NaN	NaN	NaN	NaN	NaN	NaN	NaN	NaN	NaN	NaN	NaN	NaN	NaN	NaN	NaN	NaN	NaN	NaN	NaN	NaN	NaN	NaN	NaN	NaN	NaN	NaN	NaN	NaN	NaN	NaN	NaN	NaN	NaN	NaN	NaN	NaN	NaN	NaN	NaN	0	0.279822513878631	0.275073334105759	0.277551921290267	0.256476127326694	0.275352642175491	0.274351951288307	0.278312927807889	0.268509393515381
NaN	NaN	NaN	NaN	NaN	NaN	NaN	NaN	NaN	NaN	NaN	NaN	NaN	NaN	NaN	NaN	NaN	NaN	NaN	NaN	NaN	NaN	NaN	NaN	NaN	NaN	NaN	NaN	NaN	NaN	NaN	NaN	NaN	NaN	NaN	NaN	NaN	NaN	NaN	NaN	NaN	NaN	0	0.151471782947423	0.139381817817188	0.153521192080337	0.159249917163344	0.199370672689833	0.293272791617671	0.285261651680105
NaN	NaN	NaN	NaN	NaN	NaN	NaN	NaN	NaN	NaN	NaN	NaN	NaN	NaN	NaN	NaN	NaN	NaN	NaN	NaN	NaN	NaN	NaN	NaN	NaN	NaN	NaN	NaN	NaN	NaN	NaN	NaN	NaN	NaN	NaN	NaN	NaN	NaN	NaN	NaN	NaN	NaN	NaN	0	0.138552168012724	0.172924833281184	0.157238354678566	0.180782019375823	0.285178394477941	0.276010276100079
NaN	NaN	NaN	NaN	NaN	NaN	NaN	NaN	NaN	NaN	NaN	NaN	NaN	NaN	NaN	NaN	NaN	NaN	NaN	NaN	NaN	NaN	NaN	NaN	NaN	NaN	NaN	NaN	NaN	NaN	NaN	NaN	NaN	NaN	NaN	NaN	NaN	NaN	NaN	NaN	NaN	NaN	NaN	NaN	0	0.163603574438543	0.155081353098606	0.184003189328878	0.292345845663367	0.284026656798962
NaN	NaN	NaN	NaN	NaN	NaN	NaN	NaN	NaN	NaN	NaN	NaN	NaN	NaN	NaN	NaN	NaN	NaN	NaN	NaN	NaN	NaN	NaN	NaN	NaN	NaN	NaN	NaN	NaN	NaN	NaN	NaN	NaN	NaN	NaN	NaN	NaN	NaN	NaN	NaN	NaN	NaN	NaN	NaN	NaN	0	0.117063341496665	0.168691596424516	0.278240354810399	0.270586470815286
NaN	NaN	NaN	NaN	NaN	NaN	NaN	NaN	NaN	NaN	NaN	NaN	NaN	NaN	NaN	NaN	NaN	NaN	NaN	NaN	NaN	NaN	NaN	NaN	NaN	NaN	NaN	NaN	NaN	NaN	NaN	NaN	NaN	NaN	NaN	NaN	NaN	NaN	NaN	NaN	NaN	NaN	NaN	NaN	NaN	NaN	0	0.153389276337578	0.291893464328022	0.283152694093332
NaN	NaN	NaN	NaN	NaN	NaN	NaN	NaN	NaN	NaN	NaN	NaN	NaN	NaN	NaN	NaN	NaN	NaN	NaN	NaN	NaN	NaN	NaN	NaN	NaN	NaN	NaN	NaN	NaN	NaN	NaN	NaN	NaN	NaN	NaN	NaN	NaN	NaN	NaN	NaN	NaN	NaN	NaN	NaN	NaN	NaN	NaN	0	0.296988389092666	0.285916908331458
NaN	NaN	NaN	NaN	NaN	NaN	NaN	NaN	NaN	NaN	NaN	NaN	NaN	NaN	NaN	NaN	NaN	NaN	NaN	NaN	NaN	NaN	NaN	NaN	NaN	NaN	NaN	NaN	NaN	NaN	NaN	NaN	NaN	NaN	NaN	NaN	NaN	NaN	NaN	NaN	NaN	NaN	NaN	NaN	NaN	NaN	NaN	NaN	0	0.173142709807033
NaN	NaN	NaN	NaN	NaN	NaN	NaN	NaN	NaN	NaN	NaN	NaN	NaN	NaN	NaN	NaN	NaN	NaN	NaN	NaN	NaN	NaN	NaN	NaN	NaN	NaN	NaN	NaN	NaN	NaN	NaN	NaN	NaN	NaN	NaN	NaN	NaN	NaN	NaN	NaN	NaN	NaN	NaN	NaN	NaN	NaN	NaN	NaN	NaN	0
NaN	NaN	NaN	NaN	NaN	NaN	NaN	NaN	NaN	NaN	NaN	NaN	NaN	NaN	NaN	NaN	NaN	NaN	NaN	NaN	NaN	NaN	NaN	NaN	NaN	NaN	NaN	NaN	NaN	NaN	NaN	NaN	NaN	NaN	NaN	NaN	NaN	NaN	NaN	NaN	NaN	NaN	NaN	NaN	NaN	NaN	NaN	NaN	NaN	NaN
NaN	NaN	NaN	NaN	NaN	NaN	NaN	NaN	NaN	NaN	NaN	NaN	NaN	NaN	NaN	NaN	NaN	NaN	NaN	NaN	NaN	NaN	NaN	NaN	NaN	NaN	NaN	NaN	NaN	NaN	NaN	NaN	NaN	NaN	NaN	NaN	NaN	NaN	NaN	NaN	NaN	NaN	NaN	NaN	NaN	NaN	NaN	NaN	NaN	NaN
NaN	NaN	NaN	NaN	NaN	NaN	NaN	NaN	NaN	NaN	NaN	NaN	NaN	NaN	NaN	NaN	NaN	NaN	NaN	NaN	NaN	NaN	NaN	NaN	NaN	NaN	NaN	NaN	NaN	NaN	NaN	NaN	NaN	NaN	NaN	NaN	NaN	NaN	NaN	NaN	NaN	NaN	NaN	NaN	NaN	NaN	NaN	NaN	NaN	NaN
NaN	NaN	NaN	NaN	NaN	NaN	NaN	NaN	NaN	NaN	NaN	NaN	NaN	NaN	NaN	NaN	NaN	NaN	NaN	NaN	NaN	NaN	NaN	NaN	NaN	NaN	NaN	NaN	NaN	NaN	NaN	NaN	NaN	NaN	NaN	NaN	NaN	NaN	NaN	NaN	NaN	NaN	NaN	NaN	NaN	NaN	NaN	NaN	NaN	NaN
--------------------------------------------------------------------------------------------------------------ASPECT RATIO-------------------------------------------------------------------------------------------------------------------------------------------------------------------------------------------------------------------------------------------------------------------------------------…
DIMENSIONS: CONDITIONS X CONDITIONS
DATA
0	1.00020000000000	1.27630000000000	1.10520000000000	1.21360000000000	1.04900000000000	1.30590000000000	0.896100000000000	1.37230000000000	1.35720000000000	1.43750000000000	0.718300000000000	0.846300000000000	0.936600000000000	1.27010000000000	1.32320000000000	1.34210000000000	1.10970000000000	0.351800000000000	0.0476999999999999	0.713400000000000	0.452500000000000	0.847300000000000	0.510800000000000	0.142500000000000	0.632800000000000	0.883300000000000	0.260300000000000	0.414300000000000	0.0364000000000000	0.0359999999999996	0.295400000000000	0.972700000000000	0.173800000000000	1.00750000000000	0.246900000000000	1.68510000000000	3.23450000000000	0.195400000000000	3.01370000000000	2.18700000000000	2.68790000000000	6.15800000000000	0.678100000000000	0.367800000000000	3.15200000000000	2.37460000000000	2.10850000000000	1.44470000000000	0.423000000000000
0	0	0.276100000000000	0.105000000000000	0.213400000000000	0.0488000000000000	0.305700000000000	0.104100000000000	0.372100000000000	0.357000000000000	0.437300000000000	0.281900000000000	0.153900000000000	0.0635999999999999	0.269900000000000	0.323000000000000	0.341900000000000	0.109500000000000	1.35200000000000	0.952500000000000	0.286800000000000	1.45270000000000	0.152900000000000	0.489400000000000	1.14270000000000	1.63300000000000	0.116900000000000	0.739900000000000	0.585900000000000	0.963800000000000	0.964200000000000	0.704800000000000	0.0275000000000001	0.826400000000000	0.00730000000000008	0.753300000000000	2.68530000000000	4.23470000000000	0.804800000000000	4.01390000000000	3.18720000000000	3.68810000000000	7.15820000000000	1.67830000000000	1.36800000000000	4.15220000000000	3.37480000000000	3.10870000000000	2.44490000000000	0.577200000000000
0	0	0	0.171100000000000	0.0627000000000000	0.227300000000000	0.0296000000000001	0.380200000000000	0.0960000000000001	0.0809000000000000	0.161200000000000	0.558000000000000	0.430000000000000	0.339700000000000	0.00619999999999998	0.0468999999999999	0.0658000000000001	0.166600000000000	1.62810000000000	1.22860000000000	0.562900000000000	1.72880000000000	0.429000000000000	0.765500000000000	1.41880000000000	1.90910000000000	0.393000000000000	1.01600000000000	0.862000000000000	1.23990000000000	1.24030000000000	0.980900000000000	0.303600000000000	1.10250000000000	0.268800000000000	1.02940000000000	2.96140000000000	4.51080000000000	1.08090000000000	4.29000000000000	3.46330000000000	3.96420000000000	7.43430000000000	1.95440000000000	1.64410000000000	4.42830000000000	3.65090000000000	3.38480000000000	2.72100000000000	0.853300000000000
0	0	0	0	0.108400000000000	0.0562000000000000	0.200700000000000	0.209100000000000	0.267100000000000	0.252000000000000	0.332300000000000	0.386900000000000	0.258900000000000	0.168600000000000	0.164900000000000	0.218000000000000	0.236900000000000	0.00449999999999995	1.45700000000000	1.05750000000000	0.391800000000000	1.55770000000000	0.257900000000000	0.594400000000000	1.24770000000000	1.73800000000000	0.221900000000000	0.844900000000000	0.690900000000000	1.06880000000000	1.06920000000000	0.809800000000000	0.132500000000000	0.931400000000000	0.0976999999999999	0.858300000000000	2.79030000000000	4.33970000000000	0.909800000000000	4.11890000000000	3.29220000000000	3.79310000000000	7.26320000000000	1.78330000000000	1.47300000000000	4.25720000000000	3.47980000000000	3.21370000000000	2.54990000000000	0.682200000000000
0	0	0	0	0	0.164600000000000	0.0923000000000001	0.317500000000000	0.158700000000000	0.143600000000000	0.223900000000000	0.495300000000000	0.367300000000000	0.277000000000000	0.0565000000000000	0.109600000000000	0.128500000000000	0.103900000000000	1.56540000000000	1.16590000000000	0.500200000000000	1.66610000000000	0.366300000000000	0.702800000000000	1.35610000000000	1.84640000000000	0.330300000000000	0.953300000000000	0.799300000000000	1.17720000000000	1.17760000000000	0.918200000000000	0.240900000000000	1.03980000000000	0.206100000000000	0.966700000000000	2.89870000000000	4.44810000000000	1.01820000000000	4.22730000000000	3.40060000000000	3.90150000000000	7.37160000000000	1.89170000000000	1.58140000000000	4.36560000000000	3.58820000000000	3.32210000000000	2.65830000000000	0.790600000000000
0	0	0	0	0	0	0.256900000000000	0.152900000000000	0.323300000000000	0.308200000000000	0.388500000000000	0.330700000000000	0.202700000000000	0.112400000000000	0.221100000000000	0.274200000000000	0.293100000000000	0.0607000000000000	1.40080000000000	1.00130000000000	0.335600000000000	1.50150000000000	0.201700000000000	0.538200000000000	1.19150000000000	1.68180000000000	0.165700000000000	0.788700000000000	0.634700000000000	1.01260000000000	1.01300000000000	0.753600000000000	0.0763000000000000	0.875200000000000	0.0414999999999999	0.802100000000000	2.73410000000000	4.28350000000000	0.853600000000000	4.06270000000000	3.23600000000000	3.73690000000000	7.20700000000000	1.72710000000000	1.41680000000000	4.20100000000000	3.42360000000000	3.15750000000000	2.49370000000000	0.626000000000000
0	0	0	0	0	0	0	0.409800000000000	0.0664000000000000	0.0512999999999999	0.131600000000000	0.587600000000000	0.459600000000000	0.369300000000000	0.0358000000000001	0.0172999999999999	0.0362000000000000	0.196200000000000	1.65770000000000	1.25820000000000	0.592500000000000	1.75840000000000	0.458600000000000	0.795100000000000	1.44840000000000	1.93870000000000	0.422600000000000	1.04560000000000	0.891600000000000	1.26950000000000	1.26990000000000	1.01050000000000	0.333200000000000	1.13210000000000	0.298400000000000	1.05900000000000	2.99100000000000	4.54040000000000	1.11050000000000	4.31960000000000	3.49290000000000	3.99380000000000	7.46390000000000	1.98400000000000	1.67370000000000	4.45790000000000	3.68050000000000	3.41440000000000	2.75060000000000	0.882900000000000
0	0	0	0	0	0	0	0	0.476200000000000	0.461100000000000	0.541400000000000	0.177800000000000	0.0497999999999998	0.0405000000000002	0.374000000000000	0.427100000000000	0.446000000000000	0.213600000000000	1.24790000000000	0.848400000000000	0.182700000000000	1.34860000000000	0.0488000000000000	0.385300000000000	1.03860000000000	1.52890000000000	0.0127999999999999	0.635800000000000	0.481800000000000	0.859700000000000	0.860100000000000	0.600700000000000	0.0766000000000000	0.722300000000000	0.111400000000000	0.649200000000000	2.58120000000000	4.13060000000000	0.700700000000000	3.90980000000000	3.08310000000000	3.58400000000000	7.05410000000000	1.57420000000000	1.26390000000000	4.04810000000000	3.27070000000000	3.00460000000000	2.34080000000000	0.473100000000000
0	0	0	0	0	0	0	0	0	0.0151000000000001	0.0651999999999999	0.654000000000000	0.526000000000000	0.435700000000000	0.102200000000000	0.0491000000000001	0.0302000000000000	0.262600000000000	1.72410000000000	1.32460000000000	0.658900000000000	1.82480000000000	0.525000000000000	0.861500000000000	1.51480000000000	2.00510000000000	0.489000000000000	1.11200000000000	0.958000000000000	1.33590000000000	1.33630000000000	1.07690000000000	0.399600000000000	1.19850000000000	0.364800000000000	1.12540000000000	3.05740000000000	4.60680000000000	1.17690000000000	4.38600000000000	3.55930000000000	4.06020000000000	7.53030000000000	2.05040000000000	1.74010000000000	4.52430000000000	3.74690000000000	3.48080000000000	2.81700000000000	0.949300000000000
0	0	0	0	0	0	0	0	0	0	0.0803000000000000	0.638900000000000	0.510900000000000	0.420600000000000	0.0871000000000000	0.0340000000000000	0.0150999999999999	0.247500000000000	1.70900000000000	1.30950000000000	0.643800000000000	1.80970000000000	0.509900000000000	0.846400000000000	1.49970000000000	1.99000000000000	0.473900000000000	1.09690000000000	0.942900000000000	1.32080000000000	1.32120000000000	1.06180000000000	0.384500000000000	1.18340000000000	0.349700000000000	1.11030000000000	3.04230000000000	4.59170000000000	1.16180000000000	4.37090000000000	3.54420000000000	4.04510000000000	7.51520000000000	2.03530000000000	1.72500000000000	4.50920000000000	3.73180000000000	3.46570000000000	2.80190000000000	0.934200000000000
0	0	0	0	0	0	0	0	0	0	0	0.719200000000000	0.591200000000000	0.500900000000000	0.167400000000000	0.114300000000000	0.0953999999999999	0.327800000000000	1.78930000000000	1.38980000000000	0.724100000000000	1.89000000000000	0.590200000000000	0.926700000000000	1.58000000000000	2.07030000000000	0.554200000000000	1.17720000000000	1.02320000000000	1.40110000000000	1.40150000000000	1.14210000000000	0.464800000000000	1.26370000000000	0.430000000000000	1.19060000000000	3.12260000000000	4.67200000000000	1.24210000000000	4.45120000000000	3.62450000000000	4.12540000000000	7.59550000000000	2.11560000000000	1.80530000000000	4.58950000000000	3.81210000000000	3.54600000000000	2.88220000000000	1.01450000000000
0	0	0	0	0	0	0	0	0	0	0	0	0.128000000000000	0.218300000000000	0.551800000000000	0.604900000000000	0.623800000000000	0.391400000000000	1.07010000000000	0.670600000000000	0.00489999999999990	1.17080000000000	0.129000000000000	0.207500000000000	0.860800000000000	1.35110000000000	0.165000000000000	0.458000000000000	0.304000000000000	0.681900000000000	0.682300000000000	0.422900000000000	0.254400000000000	0.544500000000000	0.289200000000000	0.471400000000000	2.40340000000000	3.95280000000000	0.522900000000000	3.73200000000000	2.90530000000000	3.40620000000000	6.87630000000000	1.39640000000000	1.08610000000000	3.87030000000000	3.09290000000000	2.82680000000000	2.16300000000000	0.295300000000000
0	0	0	0	0	0	0	0	0	0	0	0	0	0.0903000000000001	0.423800000000000	0.476900000000000	0.495800000000000	0.263400000000000	1.19810000000000	0.798600000000000	0.132900000000000	1.29880000000000	0.000999999999999890	0.335500000000000	0.988800000000000	1.47910000000000	0.0369999999999999	0.586000000000000	0.432000000000000	0.809900000000000	0.810300000000000	0.550900000000000	0.126400000000000	0.672500000000000	0.161200000000000	0.599400000000000	2.53140000000000	4.08080000000000	0.650900000000000	3.86000000000000	3.03330000000000	3.53420000000000	7.00430000000000	1.52440000000000	1.21410000000000	3.99830000000000	3.22090000000000	2.95480000000000	2.29100000000000	0.423300000000000
0	0	0	0	0	0	0	0	0	0	0	0	0	0	0.333500000000000	0.386600000000000	0.405500000000000	0.173100000000000	1.28840000000000	0.888900000000000	0.223200000000000	1.38910000000000	0.0893000000000002	0.425800000000000	1.07910000000000	1.56940000000000	0.0533000000000001	0.676300000000000	0.522300000000000	0.900200000000000	0.900600000000000	0.641200000000000	0.0360999999999998	0.762800000000000	0.0709000000000000	0.689700000000000	2.62170000000000	4.17110000000000	0.741200000000000	3.95030000000000	3.12360000000000	3.62450000000000	7.09460000000000	1.61470000000000	1.30440000000000	4.08860000000000	3.31120000000000	3.04510000000000	2.38130000000000	0.513600000000000
0	0	0	0	0	0	0	0	0	0	0	0	0	0	0	0.0530999999999999	0.0720000000000001	0.160400000000000	1.62190000000000	1.22240000000000	0.556700000000000	1.72260000000000	0.422800000000000	0.759300000000000	1.41260000000000	1.90290000000000	0.386800000000000	1.00980000000000	0.855800000000000	1.23370000000000	1.23410000000000	0.974700000000000	0.297400000000000	1.09630000000000	0.262600000000000	1.02320000000000	2.95520000000000	4.50460000000000	1.07470000000000	4.28380000000000	3.45710000000000	3.95800000000000	7.42810000000000	1.94820000000000	1.63790000000000	4.42210000000000	3.64470000000000	3.37860000000000	2.71480000000000	0.847100000000000
0	0	0	0	0	0	0	0	0	0	0	0	0	0	0	0	0.0189000000000001	0.213500000000000	1.67500000000000	1.27550000000000	0.609800000000000	1.77570000000000	0.475900000000000	0.812400000000000	1.46570000000000	1.95600000000000	0.439900000000000	1.06290000000000	0.908900000000000	1.28680000000000	1.28720000000000	1.02780000000000	0.350500000000000	1.14940000000000	0.315700000000000	1.07630000000000	3.00830000000000	4.55770000000000	1.12780000000000	4.33690000000000	3.51020000000000	4.01110000000000	7.48120000000000	2.00130000000000	1.69100000000000	4.47520000000000	3.69780000000000	3.43170000000000	2.76790000000000	0.900200000000000
0	0	0	0	0	0	0	0	0	0	0	0	0	0	0	0	0	0.232400000000000	1.69390000000000	1.29440000000000	0.628700000000000	1.79460000000000	0.494800000000000	0.831300000000000	1.48460000000000	1.97490000000000	0.458800000000000	1.08180000000000	0.927800000000000	1.30570000000000	1.30610000000000	1.04670000000000	0.369400000000000	1.16830000000000	0.334600000000000	1.09520000000000	3.02720000000000	4.57660000000000	1.14670000000000	4.35580000000000	3.52910000000000	4.03000000000000	7.50010000000000	2.02020000000000	1.70990000000000	4.49410000000000	3.71670000000000	3.45060000000000	2.78680000000000	0.919100000000000
0	0	0	0	0	0	0	0	0	0	0	0	0	0	0	0	0	0	1.46150000000000	1.06200000000000	0.396300000000000	1.56220000000000	0.262400000000000	0.598900000000000	1.25220000000000	1.74250000000000	0.226400000000000	0.849400000000000	0.695400000000000	1.07330000000000	1.07370000000000	0.814300000000000	0.137000000000000	0.935900000000000	0.102200000000000	0.862800000000000	2.79480000000000	4.34420000000000	0.914300000000000	4.12340000000000	3.29670000000000	3.79760000000000	7.26770000000000	1.78780000000000	1.47750000000000	4.26170000000000	3.48430000000000	3.21820000000000	2.55440000000000	0.686700000000000
0	0	0	0	0	0	0	0	0	0	0	0	0	0	0	0	0	0	0	0.399500000000000	1.06520000000000	0.100700000000000	1.19910000000000	0.862600000000000	0.209300000000000	0.281000000000000	1.23510000000000	0.612100000000000	0.766100000000000	0.388200000000000	0.387800000000000	0.647200000000000	1.32450000000000	0.525600000000000	1.35930000000000	0.598700000000000	1.33330000000000	2.88270000000000	0.547200000000000	2.66190000000000	1.83520000000000	2.33610000000000	5.80620000000000	0.326300000000000	0.0160000000000000	2.80020000000000	2.02280000000000	1.75670000000000	1.09290000000000	0.774800000000000
0	0	0	0	0	0	0	0	0	0	0	0	0	0	0	0	0	0	0	0	0.665700000000000	0.500200000000000	0.799600000000000	0.463100000000000	0.190200000000000	0.680500000000000	0.835600000000000	0.212600000000000	0.366600000000000	0.0112999999999999	0.0117000000000003	0.247700000000000	0.925000000000000	0.126100000000000	0.959800000000000	0.199200000000000	1.73280000000000	3.28220000000000	0.147700000000000	3.06140000000000	2.23470000000000	2.73560000000000	6.20570000000000	0.725800000000000	0.415500000000000	3.19970000000000	2.42230000000000	2.15620000000000	1.49240000000000	0.375300000000000
0	0	0	0	0	0	0	0	0	0	0	0	0	0	0	0	0	0	0	0	0	1.16590000000000	0.133900000000000	0.202600000000000	0.855900000000000	1.34620000000000	0.169900000000000	0.453100000000000	0.299100000000000	0.677000000000000	0.677400000000000	0.418000000000000	0.259300000000000	0.539600000000000	0.294100000000000	0.466500000000000	2.39850000000000	3.94790000000000	0.518000000000000	3.72710000000000	2.90040000000000	3.40130000000000	6.87140000000000	1.39150000000000	1.08120000000000	3.86540000000000	3.08800000000000	2.82190000000000	2.15810000000000	0.290400000000000
0	0	0	0	0	0	0	0	0	0	0	0	0	0	0	0	0	0	0	0	0	0	1.29980000000000	0.963300000000000	0.310000000000000	0.180300000000000	1.33580000000000	0.712800000000000	0.866800000000000	0.488900000000000	0.488500000000000	0.747900000000000	1.42520000000000	0.626300000000000	1.46000000000000	0.699400000000000	1.23260000000000	2.78200000000000	0.647900000000000	2.56120000000000	1.73450000000000	2.23540000000000	5.70550000000000	0.225600000000000	0.0846999999999998	2.69950000000000	1.92210000000000	1.65600000000000	0.992200000000000	0.875500000000000
0	0	0	0	0	0	0	0	0	0	0	0	0	0	0	0	0	0	0	0	0	0	0	0.336500000000000	0.989800000000000	1.48010000000000	0.0360000000000000	0.587000000000000	0.433000000000000	0.810900000000000	0.811300000000000	0.551900000000000	0.125400000000000	0.673500000000000	0.160200000000000	0.600400000000000	2.53240000000000	4.08180000000000	0.651900000000000	3.86100000000000	3.03430000000000	3.53520000000000	7.00530000000000	1.52540000000000	1.21510000000000	3.99930000000000	3.22190000000000	2.95580000000000	2.29200000000000	0.424300000000000
0	0	0	0	0	0	0	0	0	0	0	0	0	0	0	0	0	0	0	0	0	0	0	0	0.653300000000000	1.14360000000000	0.372500000000000	0.250500000000000	0.0964999999999998	0.474400000000000	0.474800000000000	0.215400000000000	0.461900000000000	0.337000000000000	0.496700000000000	0.263900000000000	2.19590000000000	3.74530000000000	0.315400000000000	3.52450000000000	2.69780000000000	3.19870000000000	6.66880000000000	1.18890000000000	0.878600000000000	3.66280000000000	2.88540000000000	2.61930000000000	1.95550000000000	0.0878000000000001
0	0	0	0	0	0	0	0	0	0	0	0	0	0	0	0	0	0	0	0	0	0	0	0	0	0.490300000000000	1.02580000000000	0.402800000000000	0.556800000000000	0.178900000000000	0.178500000000000	0.437900000000000	1.11520000000000	0.316300000000000	1.15000000000000	0.389400000000000	1.54260000000000	3.09200000000000	0.337900000000000	2.87120000000000	2.04450000000000	2.54540000000000	6.01550000000000	0.535600000000000	0.225300000000000	3.00950000000000	2.23210000000000	1.96600000000000	1.30220000000000	0.565500000000000
0	0	0	0	0	0	0	0	0	0	0	0	0	0	0	0	0	0	0	0	0	0	0	0	0	0	1.51610000000000	0.893100000000000	1.04710000000000	0.669200000000000	0.668800000000000	0.928200000000000	1.60550000000000	0.806600000000000	1.64030000000000	0.879700000000000	1.05230000000000	2.60170000000000	0.828200000000000	2.38090000000000	1.55420000000000	2.05510000000000	5.52520000000000	0.0453000000000001	0.265000000000000	2.51920000000000	1.74180000000000	1.47570000000000	0.811900000000000	1.05580000000000
0	0	0	0	0	0	0	0	0	0	0	0	0	0	0	0	0	0	0	0	0	0	0	0	0	0	0	0.623000000000000	0.469000000000000	0.846900000000000	0.847300000000000	0.587900000000000	0.0893999999999999	0.709500000000000	0.124200000000000	0.636400000000000	2.56840000000000	4.11780000000000	0.687900000000000	3.89700000000000	3.07030000000000	3.57120000000000	7.04130000000000	1.56140000000000	1.25110000000000	4.03530000000000	3.25790000000000	2.99180000000000	2.32800000000000	0.460300000000000
0	0	0	0	0	0	0	0	0	0	0	0	0	0	0	0	0	0	0	0	0	0	0	0	0	0	0	0	0.154000000000000	0.223900000000000	0.224300000000000	0.0350999999999999	0.712400000000000	0.0865000000000000	0.747200000000000	0.0134000000000003	1.94540000000000	3.49480000000000	0.0649000000000002	3.27400000000000	2.44730000000000	2.94820000000000	6.41830000000000	0.938400000000000	0.628100000000000	3.41230000000000	2.63490000000000	2.36880000000000	1.70500000000000	0.162700000000000
0	0	0	0	0	0	0	0	0	0	0	0	0	0	0	0	0	0	0	0	0	0	0	0	0	0	0	0	0	0.377900000000000	0.378300000000000	0.118900000000000	0.558400000000000	0.240500000000000	0.593200000000000	0.167400000000000	2.09940000000000	3.64880000000000	0.218900000000000	3.42800000000000	2.60130000000000	3.10220000000000	6.57230000000000	1.09240000000000	0.782100000000000	3.56630000000000	2.78890000000000	2.52280000000000	1.85900000000000	0.00869999999999971
0	0	0	0	0	0	0	0	0	0	0	0	0	0	0	0	0	0	0	0	0	0	0	0	0	0	0	0	0	0	0.000400000000000400	0.259000000000000	0.936300000000000	0.137400000000000	0.971100000000000	0.210500000000000	1.72150000000000	3.27090000000000	0.159000000000000	3.05010000000000	2.22340000000000	2.72430000000000	6.19440000000000	0.714500000000000	0.404200000000000	3.18840000000000	2.41100000000000	2.14490000000000	1.48110000000000	0.386600000000000
0	0	0	0	0	0	0	0	0	0	0	0	0	0	0	0	0	0	0	0	0	0	0	0	0	0	0	0	0	0	0	0.259400000000000	0.936700000000000	0.137800000000000	0.971500000000000	0.210900000000000	1.72110000000000	3.27050000000000	0.159400000000000	3.04970000000000	2.22300000000000	2.72390000000000	6.19400000000000	0.714100000000000	0.403800000000000	3.18800000000000	2.41060000000000	2.14450000000000	1.48070000000000	0.387000000000000
0	0	0	0	0	0	0	0	0	0	0	0	0	0	0	0	0	0	0	0	0	0	0	0	0	0	0	0	0	0	0	0	0.677300000000000	0.121600000000000	0.712100000000000	0.0485000000000002	1.98050000000000	3.52990000000000	0.100000000000000	3.30910000000000	2.48240000000000	2.98330000000000	6.45340000000000	0.973500000000000	0.663200000000000	3.44740000000000	2.67000000000000	2.40390000000000	1.74010000000000	0.127600000000000
0	0	0	0	0	0	0	0	0	0	0	0	0	0	0	0	0	0	0	0	0	0	0	0	0	0	0	0	0	0	0	0	0	0.798900000000000	0.0348000000000002	0.725800000000000	2.65780000000000	4.20720000000000	0.777300000000000	3.98640000000000	3.15970000000000	3.66060000000000	7.13070000000000	1.65080000000000	1.34050000000000	4.12470000000000	3.34730000000000	3.08120000000000	2.41740000000000	0.549700000000000
0	0	0	0	0	0	0	0	0	0	0	0	0	0	0	0	0	0	0	0	0	0	0	0	0	0	0	0	0	0	0	0	0	0	0.833700000000000	0.0730999999999997	1.85890000000000	3.40830000000000	0.0215999999999998	3.18750000000000	2.36080000000000	2.86170000000000	6.33180000000000	0.851900000000000	0.541600000000000	3.32580000000000	2.54840000000000	2.28230000000000	1.61850000000000	0.249200000000000
0	0	0	0	0	0	0	0	0	0	0	0	0	0	0	0	0	0	0	0	0	0	0	0	0	0	0	0	0	0	0	0	0	0	0	0.760600000000000	2.69260000000000	4.24200000000000	0.812100000000000	4.02120000000000	3.19450000000000	3.69540000000000	7.16550000000000	1.68560000000000	1.37530000000000	4.15950000000000	3.38210000000000	3.11600000000000	2.45220000000000	0.584500000000000
0	0	0	0	0	0	0	0	0	0	0	0	0	0	0	0	0	0	0	0	0	0	0	0	0	0	0	0	0	0	0	0	0	0	0	0	1.93200000000000	3.48140000000000	0.0514999999999999	3.26060000000000	2.43390000000000	2.93480000000000	6.40490000000000	0.925000000000000	0.614700000000000	3.39890000000000	2.62150000000000	2.35540000000000	1.69160000000000	0.176100000000000
0	0	0	0	0	0	0	0	0	0	0	0	0	0	0	0	0	0	0	0	0	0	0	0	0	0	0	0	0	0	0	0	0	0	0	0	0	1.54940000000000	1.88050000000000	1.32860000000000	0.501900000000000	1.00280000000000	4.47290000000000	1.00700000000000	1.31730000000000	1.46690000000000	0.689500000000001	0.423400000000000	0.240400000000000	2.10810000000000
0	0	0	0	0	0	0	0	0	0	0	0	0	0	0	0	0	0	0	0	0	0	0	0	0	0	0	0	0	0	0	0	0	0	0	0	0	0	3.42990000000000	0.220800000000000	1.04750000000000	0.546600000000000	2.92350000000000	2.55640000000000	2.86670000000000	0.0824999999999996	0.859900000000000	1.12600000000000	1.78980000000000	3.65750000000000
0	0	0	0	0	0	0	0	0	0	0	0	0	0	0	0	0	0	0	0	0	0	0	0	0	0	0	0	0	0	0	0	0	0	0	0	0	0	0	3.20910000000000	2.38240000000000	2.88330000000000	6.35340000000000	0.873500000000000	0.563200000000000	3.34740000000000	2.57000000000000	2.30390000000000	1.64010000000000	0.227600000000000
0	0	0	0	0	0	0	0	0	0	0	0	0	0	0	0	0	0	0	0	0	0	0	0	0	0	0	0	0	0	0	0	0	0	0	0	0	0	0	0	0.826700000000001	0.325800000000000	3.14430000000000	2.33560000000000	2.64590000000000	0.138300000000000	0.639100000000000	0.905200000000001	1.56900000000000	3.43670000000000
0	0	0	0	0	0	0	0	0	0	0	0	0	0	0	0	0	0	0	0	0	0	0	0	0	0	0	0	0	0	0	0	0	0	0	0	0	0	0	0	0	0.500900000000001	3.97100000000000	1.50890000000000	1.81920000000000	0.965000000000001	0.187600000000001	0.0785000000000000	0.742300000000000	2.61000000000000
0	0	0	0	0	0	0	0	0	0	0	0	0	0	0	0	0	0	0	0	0	0	0	0	0	0	0	0	0	0	0	0	0	0	0	0	0	0	0	0	0	0	3.47010000000000	2.00980000000000	2.32010000000000	0.464100000000000	0.313300000000000	0.579400000000001	1.24320000000000	3.11090000000000
0	0	0	0	0	0	0	0	0	0	0	0	0	0	0	0	0	0	0	0	0	0	0	0	0	0	0	0	0	0	0	0	0	0	0	0	0	0	0	0	0	0	0	5.47990000000000	5.79020000000000	3.00600000000000	3.78340000000000	4.04950000000000	4.71330000000000	6.58100000000000
0	0	0	0	0	0	0	0	0	0	0	0	0	0	0	0	0	0	0	0	0	0	0	0	0	0	0	0	0	0	0	0	0	0	0	0	0	0	0	0	0	0	0	0	0.310300000000000	2.47390000000000	1.69650000000000	1.43040000000000	0.766600000000000	1.10110000000000
0	0	0	0	0	0	0	0	0	0	0	0	0	0	0	0	0	0	0	0	0	0	0	0	0	0	0	0	0	0	0	0	0	0	0	0	0	0	0	0	0	0	0	0	0	2.78420000000000	2.00680000000000	1.74070000000000	1.07690000000000	0.790800000000000
0	0	0	0	0	0	0	0	0	0	0	0	0	0	0	0	0	0	0	0	0	0	0	0	0	0	0	0	0	0	0	0	0	0	0	0	0	0	0	0	0	0	0	0	0	0	0.777400000000000	1.04350000000000	1.70730000000000	3.57500000000000
0	0	0	0	0	0	0	0	0	0	0	0	0	0	0	0	0	0	0	0	0	0	0	0	0	0	0	0	0	0	0	0	0	0	0	0	0	0	0	0	0	0	0	0	0	0	0	0.266100000000001	0.929900000000000	2.79760000000000
0	0	0	0	0	0	0	0	0	0	0	0	0	0	0	0	0	0	0	0	0	0	0	0	0	0	0	0	0	0	0	0	0	0	0	0	0	0	0	0	0	0	0	0	0	0	0	0	0.663800000000000	2.53150000000000
0	0	0	0	0	0	0	0	0	0	0	0	0	0	0	0	0	0	0	0	0	0	0	0	0	0	0	0	0	0	0	0	0	0	0	0	0	0	0	0	0	0	0	0	0	0	0	0	0	1.86770000000000
0	0	0	0	0	0	0	0	0	0	0	0	0	0	0	0	0	0	0	0	0	0	0	0	0	0	0	0	0	0	0	0	0	0	0	0	0	0	0	0	0	0	0	0	0	0	0	0	0	0
0	0	0	0	0	0	0	0	0	0	0	0	0	0	0	0	0	0	0	0	0	0	0	0	0	0	0	0	0	0	0	0	0	0	0	0	0	0	0	0	0	0	0	0	0	0	0	0	0	0
0	0	0	0	0	0	0	0	0	0	0	0	0	0	0	0	0	0	0	0	0	0	0	0	0	0	0	0	0	0	0	0	0	0	0	0	0	0	0	0	0	0	0	0	0	0	0	0	0	0
0	0	0	0	0	0	0	0	0	0	0	0	0	0	0	0	0	0	0	0	0	0	0	0	0	0	0	0	0	0	0	0	0	0	0	0	0	0	0	0	0	0	0	0	0	0	0	0	0	0
0	0	0	0	0	0	0	0	0	0	0	0	0	0	0	0	0	0	0	0	0	0	0	0	0	0	0	0	0	0	0	0	0	0	0	0	0	0	0	0	0	0	0	0	0	0	0	0	0	0
[truncated: 4 more columns]
