# Supplementary material for: Neuronal tuning and population representations of shape and category in human visual cortex
Source: Nat Commun. 2024 May 30;15:4608. doi: 10.1038/s41467-024-49078-3 (PMC11139926; doi:10.1038/s41467-024-49078-3)
Supplement: Supplementary file 3 — Source Data [file 41467_2024_49078_MOESM3_ESM.zip › Source data/Figure_6.txt]

----------------------------------------------------------------------------------------------------------------ARRAY 1----------------------------------------------------------------------------------------------------------------------------------------------------------------------------------------------------------------------------------------------------------------------------------------…
DIMENSIONS: 2 (X,Y) X CONDITIONS
CONDITIONS: 'animal1'	'fruits1'	'mineral1'	'instrument1'	'sport1'	'tool1'	'animal2'	'fruits2'	'mineral2'	'instrument2'	'sport2'	'tool2'	'animal3'	'fruits3'	'mineral3'	'instrument3'	'sport3'	'tool3'	'animal4'	'fruits4'	'mineral4'	'instrument4'	'sport4'	'tool4'	'animal5'	'fruits5'	'mineral5'	'instrument5'	'sport5'	'tool5'	'animal6'	'fruits6'	'mineral6'	'instrument6'	'sport6'	'tool6'	'animal7'	'fruits7'	'mineral7'	'instrument7'	'sport7'	'tool7'	'animal8'	'fruits8'	'mineral8'	'instrument8'	'sport8'	'tool8'	'animal9'	'fruits9'
DATA:
-0.0346704064006114	0.179208291076584
0.0111889191038355	-0.00367892783736645
0.0638776123872776	-0.00896743844422141
-0.193631574555345	0.294329645404871
-0.171851169347390	0.101072449023512
-0.372198173266283	0.272998468540863
-0.141794748198165	-0.0967164244311070
-0.106337879364824	-0.0280495307523981
0.0415814238402983	0.113124395092749
-0.136540135770098	0.218702852460347
-0.154751829905287	0.0269006113062118
0.0157030521266808	0.0873569884897213
-0.127397390423609	-0.00721485985788358
-0.0580738498826560	0.163229387077746
0.0976809822240981	0.247707472664976
-0.0917405152500702	0.200524551958269
-0.186840020596962	-0.0362490303845359
0.0220386858993117	0.154701769087858
-0.146941384388842	-0.192859776089589
0.00100015207500123	-0.0852690333068105
-0.250363118869602	-0.126230921166997
-0.105681102099643	-0.0446929682910174
-0.185875919229028	-0.0828161291734394
-0.0270261488782132	-0.150842852178191
-0.0977964633684157	-0.0506372775943446
-0.0554558818956494	-0.140277339591900
-0.149723787754969	-0.00732892751560321
-0.105281730667836	0.0738116318554356
-0.0269107277851442	-0.0600616572738981
0.0944858104416739	-0.0268606482518026
-0.145251211693065	-0.195731210833339
-0.129129717884834	0.0418163225125753
-0.263230855146564	-0.0760810663628057
-0.279521377691224	-0.0807733388813276
-0.0708771398854157	0.0907677953264859
-0.225208788743178	-0.125154546476591
0.368779661269377	-0.105328543166240
0.500449749803086	-0.186130998029012
0.420882205460557	0.109029698831937
0.310055422469703	-0.246355586590561
0.584835838557285	-0.0346540130047129
0.552849848883910	0.00150102823535709
-0.0259895259358242	-0.274967569309256
-0.179312848807565	-0.170482145124135
0.0886874003885811	-0.326535955613335
0.0329174215800524	-0.209337068295500
0.0445378210630234	-0.181348946897490
0.0584051543136848	-0.258601248815258
0.327605637563056	0.0968948080523364
0.181044090269036	-0.0467758098751608
-0.00401492426068324	0.317856635634336
-0.0860761774161821	0.0916456571760902
0.174885696964504	0.412226121582441
0.342003938679146	0.371605208025126
----------------------------------------------------------------------------------------------------------------ARRAY 2----------------------------------------------------------------------------------------------------------------------------------------------------------------------------------------------------------------------------------------------------------------------------------------…
DIMENSIONS: 2 (X,Y) X CONDITIONS
CONDITIONS: 'animal1'	'fruits1'	'mineral1'	'instrument1'	'sport1'	'tool1'	'animal2'	'fruits2'	'mineral2'	'instrument2'	'sport2'	'tool2'	'animal3'	'fruits3'	'mineral3'	'instrument3'	'sport3'	'tool3'	'animal4'	'fruits4'	'mineral4'	'instrument4'	'sport4'	'tool4'	'animal5'	'fruits5'	'mineral5'	'instrument5'	'sport5'	'tool5'	'animal6'	'fruits6'	'mineral6'	'instrument6'	'sport6'	'tool6'	'animal7'	'fruits7'	'mineral7'	'instrument7'	'sport7'	'tool7'	'animal8'	'fruits8'	'mineral8'	'instrument8'	'sport8'	'tool8'	'animal9'	'fruits9'
DATA:
0.0553703425879881	-0.0450469324339338
0.0283735833372898	0.0461720863071313
-0.165146126330796	0.321179876843170
0.0313337087787484	0.141743391839099
-0.0944703370229866	0.121832439162665
0.0136914566372109	0.0618346709027974
-0.105818486390743	0.0711358503486857
-0.0882485862799142	0.0212291885143885
-0.0402854722155787	0.0431252889923689
-0.0350527069433996	0.0563112375026842
-0.116178180949613	0.139312574162305
-0.0418212234155621	0.0191671470184579
-0.190503846476850	0.0378287516761579
-0.0805035426591278	0.110079348467123
-0.225721474788287	-0.00581111107320362
-0.238156725695283	-0.0166849223214872
-0.219064767971420	0.0182330648897607
-0.170745779844647	-0.0524896782981562
-0.0194949205176860	0.0382210426775218
-0.0555244557092845	-0.00278083432514195
0.0425978547996387	-0.00484304411677310
0.0572995986628219	-0.0777655624623512
-0.0449220166593092	0.0670557816119322
-0.0428890269339566	0.0269592384076247
0.0322047873344017	0.0784949688448873
0.115662866974316	0.0675193097311554
0.102523943731881	0.0661976984894177
0.0384399152902781	-0.0211331859834963
0.0188139005870790	0.0443431381755744
0.0831847077730758	-0.0480870657400806
0.152818318355819	0.0844710548201610
0.116426911539562	-0.0158879960846838
0.0759072662011938	0.125075686208035
0.182726299300441	0.0568980618971037
0.0941020595115472	0.0449135081920789
0.0895951386867688	0.0231014413342234
0.131176242913503	-0.108602284829067
0.0453063834865299	-0.147980037800241
-0.0421950227252277	-0.138891071632769
0.0122631967680540	-0.0887635207539831
-0.136827669693414	-0.0285185702446683
0.120490770760138	-0.160875511359550
0.175308342302628	-0.00507569617033493
0.189220828412096	0.0549919723327400
0.218005424003162	-0.0252373606527597
0.295693592452779	-0.0719554212644624
0.317679278708632	0.0560637043049106
0.191551190103390	-0.107560996150844
-0.230583949594129	-0.185849960109169
-0.283437905936948	-0.0668877706259738
-0.229584451071116	-0.116488733438740
-0.0488470413517263	-0.140227466317613
-0.00136918893588228	-0.218189997795262
-0.0803750038880838	-0.141856791669416
----------------------------------------------------------------------------------------------------------------ARRAY 3----------------------------------------------------------------------------------------------------------------------------------------------------------------------------------------------------------------------------------------------------------------------------------------…
DIMENSIONS: 2 (X,Y) X CONDITIONS
CONDITIONS: 'animal1'	'fruits1'	'mineral1'	'instrument1'	'sport1'	'tool1'	'animal2'	'fruits2'	'mineral2'	'instrument2'	'sport2'	'tool2'	'animal3'	'fruits3'	'mineral3'	'instrument3'	'sport3'	'tool3'	'animal4'	'fruits4'	'mineral4'	'instrument4'	'sport4'	'tool4'	'animal5'	'fruits5'	'mineral5'	'instrument5'	'sport5'	'tool5'	'animal6'	'fruits6'	'mineral6'	'instrument6'	'sport6'	'tool6'	'animal7'	'fruits7'	'mineral7'	'instrument7'	'sport7'	'tool7'	'animal8'	'fruits8'	'mineral8'	'instrument8'	'sport8'	'tool8'	'animal9'	'fruits9'
DATA:
0.403789025937194	0.0665377902074414
0.248815395713734	0.0205681877569510
0.306343011085199	0.0210355658697016
0.392726764385898	0.113530696897590
0.264231565008635	-0.0313457271491693
0.0207462193809030	-0.464416366254129
0.220232942845980	0.190450744060371
0.298243043221772	-0.202080262098757
-0.323676230835965	-0.297691868859401
0.0598144435946367	-0.330610426930684
0.202562950840300	-0.545824601080783
0.315174247484295	-0.177061768554840
0.517782901565653	-0.0194545863927804
0.316117511313741	-0.0689144714063793
0.242544496441872	-0.128052064687430
0.102380270282730	-0.245388286507659
0.150559572423386	0.230937245080955
0.216886849132764	0.123277516087041
0.242107096460702	-0.0101669186490165
-0.178453463059727	0.185691820707773
-0.154526905271290	0.131083612348155
-0.402278774324091	-0.00413905060763000
-0.213383021788151	-0.102003414981287
-0.233268489018040	-0.224732618215742
0.615344693052930	0.0207076472338869
-0.501167367658620	-0.140409237223538
0.127881592711543	-0.427039903881848
-0.0980025363455689	-0.203352354339773
-0.566562647032532	0.105197204705422
-0.514289043025331	0.0554846561590215
0.513843428680368	-0.0243350401020306
-0.186564912039502	-0.219162383876800
0.255101108998595	-0.0713593371815419
0.221138667850730	0.176649643923690
-0.164404669519574	0.120276132522684
-0.139067222928770	0.354574519839201
-0.163951349806836	0.135906539281098
-0.125512600658464	0.289883462378817
-0.413829951160897	0.150058653829575
-0.229252559337024	0.179155584531451
-0.147741059009400	0.353223622896063
0.0436390514830232	0.630086850306249
-0.385363121303154	-0.294919342107746
-0.357971024243686	0.0353992868580064
-0.155993442280619	0.133276359616879
-0.0825954608091801	-0.455787056384944
-0.0921560420236825	-0.0760411978710281
-0.504569881790441	-0.154476585518610
0.261842806485780	0.193003460298222
-0.207743246679067	0.198635054023237
-0.252766216642518	0.191223511835412
-0.0914145123684482	-0.187676010940513
0.157164254669893	0.324591064718093
0.169491839908321	0.375994447831077
----------------------------------------------------------------------------------------------------------------ARRAY 4----------------------------------------------------------------------------------------------------------------------------------------------------------------------------------------------------------------------------------------------------------------------------------------…
DIMENSIONS: 2 (X,Y) X CONDITIONS
CONDITIONS: 'animal1'	'fruits1'	'mineral1'	'instrument1'	'sport1'	'tool1'	'animal2'	'fruits2'	'mineral2'	'instrument2'	'sport2'	'tool2'	'animal3'	'fruits3'	'mineral3'	'instrument3'	'sport3'	'tool3'	'animal4'	'fruits4'	'mineral4'	'instrument4'	'sport4'	'tool4'	'animal5'	'fruits5'	'mineral5'	'instrument5'	'sport5'	'tool5'	'animal6'	'fruits6'	'mineral6'	'instrument6'	'sport6'	'tool6'	'animal7'	'fruits7'	'mineral7'	'instrument7'	'sport7'	'tool7'	'animal8'	'fruits8'	'mineral8'	'instrument8'	'sport8'	'tool8'	'animal9'	'fruits9'
DATA:
-0.0114588792036289	0.0185792088108716
-0.0419986675152202	-0.0205224767304628
-0.0380834784847265	0.00275412027282134
-0.129682235137317	0.00350198401405803
-0.0466039433286636	0.0497076734215706
0.0354743120483008	-0.00239761940712025
0.00536014991391718	0.125319628040814
0.204434473292977	0.0890486757443732
0.0634230493188531	0.142365412906387
0.0457679590900299	0.101038929334190
-0.0168060764932155	0.358629568135473
-0.0676926564509918	-0.0699861069852879
0.240542396157550	0.247699365500379
-0.164831494728865	0.102882469794426
0.0478045903281972	0.105773099949293
0.0515529589968287	0.0961990667774906
0.0559492457723072	0.373642884056485
-0.0174111407350331	0.0900841418706020
-0.0295892559581656	-0.00450330288697660
-0.0499916926863133	0.0763460612798341
-0.0234003941711210	0.00144276496824201
0.325835133963278	-0.250743545741246
0.335724653428941	-0.0405080525622066
0.204469143477258	-0.109877649070294
0.0717072431377507	-0.0351837009046151
0.235252456632452	-0.0396851288726812
0.173842389449700	-0.122528034657010
0.204559628602561	-0.0742044984484660
0.167045067550994	-0.0452070793028494
0.109095821441471	-0.0556979597531869
-0.0906325529772965	-0.0158538431399426
-0.138339941734917	-0.00180133835490598
0.000773077385152021	-0.0275471593504571
-0.0703778019024201	-0.00565706888631228
-0.124613436314301	0.0311457351656630
-0.0421123123473480	-0.0496755375161246
-0.0901834474185540	-0.00596846690790481
-0.0513539235310909	0.00233933336849260
-0.0231327603986376	-0.0150620931396104
-0.0725583367704270	-0.0603157338759285
-0.0696724075281653	-0.102452932313654
-0.0714747729873495	-0.0495669249331991
-0.179218109075457	-0.0866879376185478
-0.101477470375565	-0.0412599895462960
-0.173233408102233	-0.116703271485641
-0.0479689099325215	-0.157862159502147
-0.0578284092056913	-0.181048232097123
-0.000289311108368469	-0.0857004368408267
-0.0896065147479400	0.0920387254755990
-0.0959505958526970	-0.0547937418683845
-0.0863516929771187	-0.0466546699500344
-0.0270448304203970	-0.0396692826581167
-0.0380756739194379	-0.0784650290255639
-0.199567215467326	-0.0167478445539414
[truncated: 4 more columns]
