# Supplementary material for: Neuronal tuning and population representations of shape and category in human visual cortex
Source: Nat Commun. 2024 May 30;15:4608. doi: 10.1038/s41467-024-49078-3 (PMC11139926; doi:10.1038/s41467-024-49078-3)
Supplement: Supplementary file 3 — Source Data [file 41467_2024_49078_MOESM3_ESM.zip › Source data/Figure_7A.txt]

----------------------------------------------------------------------------------------------------------------ARRAY 1-----------------------------------------------------------------------------------------------------------------------------------------------------------------------------------------------------------------------------------------------------------------------------------------------------------------------------------------------------------------------------------------------------------------------------------------------------

TIME BINS: -275	-225	-175	-125	-75	-25	25	75	125	175	225	275	325	375	425	475	525

ACCURACY SHAPE: 0.114180700347501	0.118791766907244	0.109649826249666	0.0968992248062016	0.113004544239508	0.101523656776263	0.164902432504678	0.249051055867415	0.232959101844427	0.237610264635124	0.193664795509222	0.176450147019514	0.192582197273456	0.161454156642609	0.146511627906977	0.156896551724138	0.106067896284416

SEM SHAPE: 0.0119455343935573	0.00664278073698181	0.00751023483928158	0.0109716189370513	0.00718027221781415	0.0111222237462020	0.0191289773425779	0.0132479498031608	0.0182779879476247	0.0172256214164709	0.0111682734936909	0.00995642434434441	0.0102198633278543	0.0157350612328418	0.0136635173573911	0.0100930324686144	0.00696946879008194

ACCURACY CATEGORY: 0.152285485164395	0.143049986634590	0.149866345896819	0.147554129911788	0.136246992782678	0.149946538358728	0.169540229885058	0.209957230686982	0.211146752205293	0.222774659182037	0.208727612937717	0.198315958299920	0.181154771451484	0.191392675755146	0.189160652232024	0.191553060678963	0.177719860999733

SEM CATEGORY: 0.00754356619517394	0.0172623189763363	0.0173974893555105	0.00923578973169380	0.0117308277340224	0.0109001538091498	0.00983569193406174	0.0151568238197598	0.0120898129778472	0.0149878084819808	0.0152207979270738	0.0113817505883339	0.0139688993006879	0.00975162172596070	0.0120538589216359	0.0152386623145487	0.0102606945496906

PERMUTATION ACCURACY CATEGORY: 0.151987989045196	0.150180917434921	0.149902137299781	0.151826538116809	0.150503525019817	0.150411383719373	0.148631902538429	0.148234470998646	0.150016249306658	0.148215788021707	0.148281934774847	0.151996943849392	0.152080980818600	0.151183433190521	0.148318078016117	0.150194895183159	0.149013047647206

SEM PERMUTATION ACCURACY CATEGORY: 0.00125835263866057	0.00121971265082699	0.00119412250467369	0.00140906068827919	0.00124830101116234	0.00140814235126572	0.00120504822997275	0.00148249976449921	0.00160074156285034	0.00139736924076474	0.00143768956567265	0.00149982450535868	0.00147254447249432	0.00164856509790919	0.00133262155230203	0.00137854004364836	0.00140530437676067

PERMUTATION ACCURACY SHAPE: 0.110993314701097	0.113616880329521	0.107699174670656	0.109219595285760	0.112042086548050	0.110404286726500	0.110059347609300	0.105151859287251	0.109983703353803	0.106144983729596	0.108776472209101	0.103593390804598	0.107461282812605	0.110881075158768	0.108265475226463

SEM PERMUTATION ACCURACY SHAPE: 0.00255341956316711	0.00278581177672819	0.00260460667078125	0.00244703443020467	0.00293623310837371	0.00312790507861627	0.00292575571983390	0.00298111824169229	0.00300152883369593	0.00313521463293412	0.00303703303016455	0.00266778833147798	0.00278872896792312	0.00302230435082690	0.00276713442205086

----------------------------------------------------------------------------------------------------------------ARRAY 2-----------------------------------------------------------------------------------------------------------------------------------------------------------------------------------------------------------------------------------------------------------------------------------------------------------------------------------------------------------------------------------------------------------------------------------------------------

TIME BINS: -275	-225	-175	-125	-75	-25	25	75	125	175	225	275	325	375	425	475	525

ACCURACY SHAPE: 0.122871287128713	0.126881188118812	0.106851485148515	0.116871287128713	0.106881188118812	0.108900990099010	0.116920792079208	0.202752475247525	0.307712871287129	0.327722772277228	0.309623762376238	0.271782178217822	0.297801980198020	0.332693069306931	0.365603960396040	0.238732673267327	0.110910891089109

SEM SHAPE: 0.00855925180291346	0.00956144115534797	0.0110976785997107	0.00964827312341235	0.00998909370517617	0.00823859754018492	0.0109894790655581	0.0110467898293029	0.0124145014655494	0.0101286478108087	0.0102664541396784	0.0169282160322333	0.0186641807504402	0.0116235712141527	0.0121950852269895	0.0214814362100351	0.00811592424968365

ACCURACY CATEGORY: 0.192782178217822	0.159811881188119	0.167841584158416	0.148772277227723	0.141871287128713	0.172851485148515	0.179841584158416	0.166841584158416	0.223861386138614	0.243792079207921	0.246782178217822	0.267782178217822	0.248722772277228	0.252792079207921	0.248742574257426	0.205801980198020	0.163811881188119

SEM CATEGORY: 0.00836437313000468	0.00887588098584261	0.0109481632841877	0.0119841359482730	0.00536695870778896	0.0112941980833736	0.0118629324362025	0.0114670720955068	0.0115828419700866	0.0120116965836702	0.00962167341183865	0.0143656144550808	0.0151749192861869	0.0217032262517730	0.0131821977841322	0.0104707483771672	0.00839666812206306

PERMUTATION ACCURACY CATEGORY: 0.168286901386080	0.166761786719406	0.167956254007698	0.168286901386080	0.166656669163286	0.166341836861890	0.165746353518560	0.166483663929574	0.165111092201662	0.164654617189221	0.163418305353324	0.162716346935114	0.164117950973496	0.163769967986706	0.164841405262161

SEM PERMUTATION ACCURACY CATEGORY: 0.00122001480404835	0.00128793550116044	0.00137608136399695	0.00122001480404835	0.00135562956742453	0.00145176886997539	0.00131250877130710	0.00167163573866237	0.00161133192155835	0.00170592616343336	0.00161255861796129	0.00171930186440633	0.00170678601761348	0.00181142310530206	0.00187804838272418

PERMUTATION ACCURACY SHAPE: 0.110751952848775	0.110023949897964	0.107598858076956	0.112679843270824	0.114365392405507	0.112300726759699	0.107287935639236	0.106827619529667	0.110727837202918	0.116472701449142	0.104861928992929	0.107003209229032	0.108346099598854	0.111690777993421	0.107863377266539

SEM PERMUTATION ACCURACY SHAPE: 0.00253222927374622	0.00256501726428786	0.00231739536596226	0.00224082486597955	0.00230414263643637	0.00253824945525694	0.00243544448633231	0.00268865216773067	0.00294867409469555	0.00308641693955775	0.00285629025332287	0.00318687701827810	0.00295371913851997	0.00298055210962742	0.00300449682233734

----------------------------------------------------------------------------------------------------------------ARRAY 3-----------------------------------------------------------------------------------------------------------------------------------------------------------------------------------------------------------------------------------------------------------------------------------------------------------------------------------------------------------------------------------------------------------------------------------------------------

TIME BINS: -275	-225	-175	-125	-75	-25	25	75	125	175	225	275	325	375	425	475	525

ACCURACY SHAPE: 0.109708737864078	0.108737864077670	0.121359223300971	0.100000000000000	0.118446601941748	0.0990291262135922	0.111650485436893	0.106796116504854	0.109708737864078	0.155339805825243	0.177669902912621	0.163106796116505	0.158252427184466	0.137864077669903	0.120388349514563	0.106796116504854	0.0970873786407767

SEM SHAPE: 0.00949605226609787	0.00935717300634366	0.00463359904960400	0.00960571008391963	0.00865960398722307	0.00968713886543415	0.00755509225238107	0.00663233059285411	0.0128678934317612	0.0132646611857082	0.0147630999714654	0.0138668513175589	0.0141842116510104	0.0108111929375340	0.0110412440836453	0.00970873786407767	0.0136537366406013

ACCURACY CATEGORY: 0.161165048543689	0.161165048543689	0.167961165048544	0.159223300970874	0.141747572815534	0.179611650485437	0.200970873786408	0.145631067961165	0.155339805825243	0.191262135922330	0.228155339805825	0.206796116504854	0.185436893203883	0.210679611650485	0.206796116504854	0.199029126213592	0.190291262135922

SEM CATEGORY: 0.00928977352388823	0.0130417098249902	0.00806468336205638	0.00666383827895599	0.0129611549478969	0.0105612743508613	0.00938511326860841	0.00960025694122416	0.00630860475392166	0.0135806700701342	0.0136728997891764	0.00819352032438328	0.00758276667563753	0.00868978743177835	0.00481102548456910	0.0141250180212267	0.0135922330097087

PERMUTATION ACCURACY CATEGORY: 0.168095070885610	0.168001209921355	0.168443722583153	0.168095070885610	0.166916090200514	0.167078687264555	0.166644509616537	0.167175850671156	0.166865440086974	0.167966033065339	0.169159930268784	0.169914747304710	0.166893290197007	0.165723397073393	0.164502047222003

SEM PERMUTATION ACCURACY CATEGORY: 0.00130665828309715	0.00149437657543328	0.00119374413170558	0.00130665828309715	0.00128693788932420	0.00140229708866765	0.00136922284447793	0.00139084643468496	0.00138305577090230	0.00143755561871334	0.00176914615081978	0.00175224170022196	0.00143038723782195	0.00144558031687930	0.00140797320641400

PERMUTATION ACCURACY SHAPE: 0.112396254543338	0.113389609355120	0.115886879685907	0.110558224435939	0.111626060541446	0.111306601685915	0.109274648095022	0.114978104568227	0.115049571427228	0.113696477468244	0.108671685655417	0.111580055798860	0.106114844710901	0.116062324449381	0.112438835729498

SEM PERMUTATION ACCURACY SHAPE: 0.00222826668361691	0.00269961515100606	0.00237026384715315	0.00223734052324989	0.00218813117205650	0.00270387657636243	0.00240853066112243	0.00248881498280223	0.00287141000546319	0.00293731854704296	0.00277466227261346	0.00244059004140891	0.00277374340723153	0.00255891622966402	0.00271231914920980

----------------------------------------------------------------------------------------------------------------ARRAY 4-----------------------------------------------------------------------------------------------------------------------------------------------------------------------------------------------------------------------------------------------------------------------------------------------------------------------------------------------------------------------------------------------------------------------------------------------------

TIME BINS: -275	-225	-175	-125	-75	-25	25	75	125	175	225	275	325	375	425	

ACCURACY SHAPE: 0.0888888888888889	0.127777777777778	0.124074074074074	0.120370370370370	0.0907407407407407	0.0796296296296296	0.118518518518519	0.142592592592593	0.212962962962963	0.307407407407407	0.264814814814815	0.257407407407407	0.240740740740741	0.148148148148148	0.118518518518519

SEM SHAPE: 0.0106201546506699	0.0144634253257531	0.0179012345679012	0.0161558670719783	0.0154814027209685	0.0117283950617284	0.0114489117228342	0.0156283813594718	0.0144106389258380	0.0267932523632231	0.0213922511742759	0.0218155519099658	0.0143443827637312	0.00872971334798207	0.0156649105437648

ACCURACY CATEGORY: 0.155555555555556	0.157407407407407	0.159259259259259	0.159259259259259	0.179629629629630	0.161111111111111	0.177777777777778	0.179629629629630	0.188888888888889	0.218518518518519	0.253703703703704	0.222222222222222	0.218518518518519	0.198148148148148	0.164814814814815

SEM CATEGORY: 0.0124072538532357	0.0127256346469681	0.0201351931238273	0.0146596815889357	0.0191358024691358	0.0129629629629630	0.00881657830684302	0.0195299901476005	0.0150698217478194	0.0160493827160494	0.0117283950617284	0.0106916716516597	0.0137475663279754	0.0174703354297345	0.0179861756596709

PERMUTATION ACCURACY CATEGORY: 0.149300000000000	0.150183333333333	0.149133333333333	0.147866666666667	0.146783333333333	0.151416666666667	0.149000000000000	0.149933333333333	0.152050000000000	0.150783333333333	0.146650000000000	0.147550000000000	0.148000000000000	0.149000000000000	0.150616666666667

SEM PERMUTATION ACCURACY CATEGORY: 0.00148376549524963	0.00155553661604632	0.00134933162986810	0.00137907237972026	0.00170317835188112	0.00173178754564605	0.00148732014446158	0.00153758012392394	0.00171182180570892	0.00181965435599969	0.00170831711415475	0.00163547495821398	0.00160806050441474	0.00158574599098458	0.00168968199745551

PERMUTATION ACCURACY SHAPE: 0.112555555555556	0.115444444444444	0.108888888888889	0.112888888888889	0.108666666666667	0.117111111111111	0.117444444444444	0.114555555555556	0.109111111111111	0.108111111111111	0.108666666666667	0.113888888888889	0.107777777777778

SEM PERMUTATION ACCURACY SHAPE: 0.00286302416075301	0.00342338152853454	0.00302955471493656	0.00332666748386400	0.00308090191389919	0.00336283243342701	0.00363661459415858	0.00332282293590472	0.00355730877089447	0.00346667458055444	0.00359635680475611	0.00367115325955537	0.00399681878736138
