# Supplementary material for: Neuronal tuning and population representations of shape and category in human visual cortex
Source: Nat Commun. 2024 May 30;15:4608. doi: 10.1038/s41467-024-49078-3 (PMC11139926; doi:10.1038/s41467-024-49078-3)
Supplement: Supplementary file 3 — Source Data [file 41467_2024_49078_MOESM3_ESM.zip › Source data/Figure_7C.txt]

----------------------------------------------------------------------------------------------------------------ARRAY 1-----------------------------------------------------------------------------------------------------------------------------------------------------------------------------------------------------------------------------------------------------------------------------------------------------------------------------------------------------------------------------------------------------------------------------------------------------

DIMENSIONS: TIME BINS X TIME BINS 

TIME BINS: -225	-175	-125	-75	-25	25	75	125	175	225	275	325	375	375	425

SHAPE:

0.117241379310345	0.100000000000000	0.124137931034483	0.0977011494252874	0.0839080459770115	0.129885057471264	0.0954022988505747	0.0988505747126437	0.0942528735632184	0.118390804597701	0.114942528735632	0.0908045977011494	0.0988505747126437	0.113793103448276	0.121839080459770
0.101149425287356	0.102298850574713	0.111494252873563	0.0873563218390805	0.122988505747126	0.116091954022989	0.0896551724137931	0.0758620689655173	0.114942528735632	0.135632183908046	0.121839080459770	0.0942528735632184	0.116091954022989	0.122988505747126	0.118390804597701
0.108045977011494	0.136781609195402	0.121839080459770	0.0954022988505747	0.0896551724137931	0.102298850574713	0.0770114942528736	0.0873563218390805	0.112643678160920	0.0988505747126437	0.101149425287356	0.0931034482758621	0.0954022988505747	0.114942528735632	0.120689655172414
0.112643678160920	0.0965517241379310	0.0988505747126437	0.109195402298851	0.103448275862069	0.134482758620690	0.124137931034483	0.120689655172414	0.104597701149425	0.116091954022989	0.126436781609195	0.102298850574713	0.101149425287356	0.0908045977011494	0.104597701149425
0.105747126436782	0.116091954022988	0.112643678160920	0.121839080459770	0.104597701149425	0.0931034482758621	0.109195402298851	0.124137931034483	0.141379310344828	0.121839080459770	0.118390804597701	0.113793103448276	0.102298850574713	0.105747126436782	0.113793103448276
0.112643678160920	0.113793103448276	0.101149425287356	0.113793103448276	0.111494252873563	0.152873563218391	0.177011494252874	0.177011494252874	0.173563218390805	0.166666666666667	0.142528735632184	0.150574712643678	0.147126436781609	0.150574712643678	0.142528735632184
0.110344827586207	0.0931034482758621	0.110344827586207	0.106896551724138	0.124137931034483	0.185057471264368	0.227586206896552	0.260919540229885	0.222988505747126	0.185057471264368	0.190804597701149	0.171264367816092	0.179310344827586	0.174712643678161	0.140229885057471
0.108045977011494	0.103448275862069	0.127586206896552	0.125287356321839	0.133333333333333	0.163218390804598	0.245977011494253	0.283908045977011	0.267816091954023	0.187356321839081	0.206896551724138	0.180459770114943	0.168965517241379	0.166666666666667	0.137931034482759
0.118390804597701	0.110344827586207	0.116091954022989	0.105747126436782	0.118390804597701	0.131034482758621	0.196551724137931	0.260919540229885	0.282758620689655	0.249425287356322	0.217241379310345	0.203448275862069	0.172413793103448	0.181609195402299	0.163218390804598
0.118390804597701	0.108045977011494	0.118390804597701	0.0919540229885058	0.102298850574713	0.118390804597701	0.173563218390805	0.250574712643678	0.282758620689655	0.245977011494253	0.225287356321839	0.210344827586207	0.197701149425287	0.186206896551724	0.155172413793103
0.129885057471264	0.150574712643678	0.122988505747126	0.0850574712643678	0.112643678160920	0.155172413793103	0.200000000000000	0.240229885057471	0.254022988505747	0.224137931034483	0.257471264367816	0.222988505747126	0.198850574712644	0.205747126436782	0.197701149425287
0.111494252873563	0.121839080459770	0.129885057471264	0.104597701149425	0.0816091954022989	0.133333333333333	0.186206896551724	0.203448275862069	0.216091954022989	0.200000000000000	0.221839080459770	0.203448275862069	0.195402298850575	0.163218390804598	0.158620689655172
0.117241379310345	0.0977011494252874	0.133333333333333	0.133333333333333	0.118390804597701	0.157471264367816	0.178160919540230	0.187356321839080	0.167816091954023	0.185057471264368	0.183908045977012	0.196551724137931	0.162068965517241	0.160919540229885	0.134482758620690
0.102298850574713	0.101149425287356	0.108045977011494	0.111494252873563	0.0942528735632184	0.170114942528736	0.204597701149425	0.242528735632184	0.188505747126437	0.168965517241379	0.175862068965517	0.170114942528736	0.172413793103448	0.167816091954023	0.156321839080460
0.109195402298851	0.125287356321839	0.110344827586207	0.125287356321839	0.126436781609195	0.116091954022989	0.174712643678161	0.217241379310345	0.210344827586207	0.210344827586207	0.183908045977012	0.168965517241379	0.154022988505747	0.147126436781609	0.143678160919540

CATEGORY:

0.148275862068966	0.155172413793103	0.178160919540230	0.187356321839081	0.181609195402299	0.154022988505747	0.154022988505747	0.159770114942529	0.160919540229885	0.151724137931034	0.159770114942529	0.143678160919540	0.133333333333333	0.140229885057471	0.155172413793103
0.147126436781609	0.141379310344828	0.144827586206897	0.185057471264368	0.174712643678161	0.191954022988506	0.180459770114943	0.162068965517241	0.142528735632184	0.154022988505747	0.143678160919540	0.165517241379310	0.149425287356322	0.152873563218391	0.181609195402299
0.167816091954023	0.158620689655172	0.135632183908046	0.154022988505747	0.183908045977012	0.189655172413793	0.196551724137931	0.149425287356322	0.157471264367816	0.178160919540230	0.163218390804598	0.165517241379310	0.163218390804598	0.160919540229885	0.177011494252874
0.173563218390805	0.157471264367816	0.150574712643678	0.145977011494253	0.163218390804598	0.188505747126437	0.164367816091954	0.152873563218391	0.156321839080460	0.185057471264368	0.167816091954023	0.159770114942529	0.144827586206897	0.150574712643678	0.152873563218391
0.185057471264368	0.218390804597701	0.171264367816092	0.145977011494253	0.133333333333333	0.148275862068966	0.148275862068966	0.131034482758621	0.145977011494253	0.160919540229885	0.158620689655172	0.166666666666667	0.133333333333333	0.132183908045977	0.127586206896552
0.156321839080460	0.200000000000000	0.188505747126437	0.158620689655172	0.119540229885057	0.145977011494253	0.165517241379310	0.173563218390805	0.167816091954023	0.162068965517241	0.165517241379310	0.166666666666667	0.170114942528736	0.148275862068966	0.154022988505747
0.179310344827586	0.159770114942529	0.166666666666667	0.182758620689655	0.168965517241379	0.187356321839081	0.177011494252874	0.179310344827586	0.196551724137931	0.209195402298851	0.187356321839080	0.172413793103448	0.181609195402299	0.148275862068966	0.142528735632184
0.167816091954023	0.171264367816092	0.152873563218391	0.140229885057471	0.143678160919540	0.154022988505747	0.187356321839081	0.218390804597701	0.211494252873563	0.193103448275862	0.174712643678161	0.158620689655172	0.181609195402299	0.202298850574713	0.185057471264368
0.164367816091954	0.145977011494253	0.149425287356322	0.170114942528736	0.157471264367816	0.173563218390805	0.174712643678161	0.218390804597701	0.218390804597701	0.221839080459770	0.204597701149425	0.188505747126437	0.190804597701149	0.185057471264368	0.188505747126437
0.170114942528736	0.163218390804598	0.159770114942529	0.156321839080460	0.171264367816092	0.172413793103448	0.201149425287356	0.204597701149425	0.232183908045977	0.228735632183908	0.206896551724138	0.225287356321839	0.240229885057471	0.194252873563218	0.174712643678161
0.166666666666667	0.147126436781609	0.172413793103448	0.170114942528736	0.147126436781609	0.172413793103448	0.179310344827586	0.155172413793103	0.193103448275862	0.191954022988506	0.214942528735632	0.202298850574713	0.221839080459770	0.201149425287356	0.180459770114943
0.142528735632184	0.132183908045977	0.155172413793103	0.164367816091954	0.144827586206897	0.158620689655172	0.168965517241379	0.173563218390805	0.218390804597701	0.204597701149425	0.200000000000000	0.181609195402299	0.204597701149425	0.174712643678161	0.180459770114943
0.157471264367816	0.129885057471264	0.182758620689655	0.185057471264368	0.168965517241379	0.164367816091954	0.162068965517241	0.196551724137931	0.209195402298851	0.217241379310345	0.210344827586207	0.217241379310345	0.209195402298851	0.208045977011494	0.189655172413793
0.149425287356322	0.139080459770115	0.168965517241379	0.170114942528736	0.171264367816092	0.150574712643678	0.185057471264368	0.182758620689655	0.204597701149425	0.189655172413793	0.196551724137931	0.181609195402299	0.198850574712644	0.206896551724138	0.210344827586207
0.141379310344828	0.175862068965517	0.177011494252874	0.180459770114943	0.170114942528736	0.175862068965517	0.204597701149425	0.197701149425287	0.191954022988506	0.213793103448276	0.189655172413793	0.203448275862069	0.167816091954023	0.209195402298851	0.200000000000000

----------------------------------------------------------------------------------------------------------------ARRAY 2-----------------------------------------------------------------------------------------------------------------------------------------------------------------------------------------------------------------------------------------------------------------------------------------------------------------------------------------------------------------------------------------------------------------------------------------------------

DIMENSIONS: TIME BINS X TIME BINS 

TIME BINS: -225	-175	-125	-75	-25	25	75	125	175	225	275	325	375	425	475

SHAPE:

0.116000000000000	0.111000000000000	0.0920000000000000	0.130000000000000	0.116000000000000	0.105000000000000	0.128000000000000	0.104000000000000	0.125000000000000	0.101000000000000	0.108000000000000	0.113000000000000	0.113000000000000	0.0990000000000000	0.111000000000000
0.0900000000000000	0.0930000000000000	0.0840000000000000	0.104000000000000	0.131000000000000	0.105000000000000	0.111000000000000	0.127000000000000	0.125000000000000	0.140000000000000	0.145000000000000	0.143000000000000	0.120000000000000	0.124000000000000	0.112000000000000
0.107000000000000	0.0860000000000000	0.102000000000000	0.111000000000000	0.127000000000000	0.110000000000000	0.108000000000000	0.122000000000000	0.122000000000000	0.108000000000000	0.114000000000000	0.105000000000000	0.102000000000000	0.107000000000000	0.111000000000000
0.119000000000000	0.139000000000000	0.0970000000000000	0.0930000000000000	0.114000000000000	0.0960000000000000	0.106000000000000	0.103000000000000	0.0980000000000000	0.100000000000000	0.0900000000000000	0.102000000000000	0.0880000000000000	0.0890000000000000	0.0940000000000000
0.115000000000000	0.102000000000000	0.0970000000000000	0.103000000000000	0.119000000000000	0.123000000000000	0.108000000000000	0.110000000000000	0.108000000000000	0.104000000000000	0.107000000000000	0.113000000000000	0.0900000000000000	0.0930000000000000	0.0990000000000000
0.119000000000000	0.0930000000000000	0.100000000000000	0.0990000000000000	0.107000000000000	0.141000000000000	0.152000000000000	0.143000000000000	0.137000000000000	0.112000000000000	0.114000000000000	0.106000000000000	0.106000000000000	0.118000000000000	0.132000000000000
0.113000000000000	0.113000000000000	0.114000000000000	0.0820000000000000	0.0990000000000000	0.105000000000000	0.180000000000000	0.238000000000000	0.238000000000000	0.217000000000000	0.207000000000000	0.202000000000000	0.182000000000000	0.215000000000000	0.235000000000000
0.107000000000000	0.102000000000000	0.114000000000000	0.115000000000000	0.116000000000000	0.113000000000000	0.178000000000000	0.303000000000000	0.312000000000000	0.320000000000000	0.281000000000000	0.258000000000000	0.261000000000000	0.295000000000000	0.276000000000000
0.0950000000000000	0.0990000000000000	0.0960000000000000	0.114000000000000	0.109000000000000	0.0910000000000000	0.175000000000000	0.306000000000000	0.398000000000000	0.386000000000000	0.314000000000000	0.297000000000000	0.302000000000000	0.345000000000000	0.317000000000000
0.111000000000000	0.103000000000000	0.120000000000000	0.101000000000000	0.0890000000000000	0.0940000000000000	0.169000000000000	0.304000000000000	0.375000000000000	0.386000000000000	0.341000000000000	0.322000000000000	0.306000000000000	0.343000000000000	0.307000000000000
0.0980000000000000	0.0940000000000000	0.128000000000000	0.140000000000000	0.123000000000000	0.117000000000000	0.154000000000000	0.258000000000000	0.341000000000000	0.413000000000000	0.388000000000000	0.338000000000000	0.337000000000000	0.331000000000000	0.314000000000000
0.102000000000000	0.0970000000000000	0.121000000000000	0.102000000000000	0.0960000000000000	0.113000000000000	0.148000000000000	0.251000000000000	0.347000000000000	0.385000000000000	0.378000000000000	0.354000000000000	0.358000000000000	0.384000000000000	0.336000000000000
0.0880000000000000	0.0900000000000000	0.103000000000000	0.106000000000000	0.112000000000000	0.117000000000000	0.190000000000000	0.279000000000000	0.366000000000000	0.378000000000000	0.361000000000000	0.358000000000000	0.357000000000000	0.401000000000000	0.352000000000000
0.0850000000000000	0.105000000000000	0.0890000000000000	0.121000000000000	0.0970000000000000	0.110000000000000	0.168000000000000	0.310000000000000	0.380000000000000	0.404000000000000	0.380000000000000	0.361000000000000	0.374000000000000	0.401000000000000	0.360000000000000
0.0960000000000000	0.113000000000000	0.116000000000000	0.113000000000000	0.0990000000000000	0.114000000000000	0.168000000000000	0.258000000000000	0.325000000000000	0.339000000000000	0.312000000000000	0.337000000000000	0.376000000000000	0.391000000000000	0.361000000000000

CATEGORY:

0.156000000000000	0.170000000000000	0.154000000000000	0.162000000000000	0.174000000000000	0.156000000000000	0.153000000000000	0.169000000000000	0.167000000000000	0.151000000000000	0.150000000000000	0.162000000000000	0.154000000000000	0.149000000000000	0.144000000000000
0.157000000000000	0.159000000000000	0.172000000000000	0.156000000000000	0.187000000000000	0.166000000000000	0.172000000000000	0.169000000000000	0.172000000000000	0.188000000000000	0.159000000000000	0.168000000000000	0.160000000000000	0.156000000000000	0.154000000000000
0.161000000000000	0.174000000000000	0.159000000000000	0.117000000000000	0.148000000000000	0.152000000000000	0.150000000000000	0.158000000000000	0.160000000000000	0.172000000000000	0.178000000000000	0.184000000000000	0.166000000000000	0.165000000000000	0.169000000000000
0.184000000000000	0.159000000000000	0.154000000000000	0.158000000000000	0.136000000000000	0.154000000000000	0.141000000000000	0.153000000000000	0.189000000000000	0.199000000000000	0.189000000000000	0.177000000000000	0.183000000000000	0.188000000000000	0.171000000000000
0.156000000000000	0.152000000000000	0.194000000000000	0.164000000000000	0.172000000000000	0.167000000000000	0.161000000000000	0.144000000000000	0.164000000000000	0.162000000000000	0.167000000000000	0.169000000000000	0.170000000000000	0.181000000000000	0.174000000000000
0.178000000000000	0.177000000000000	0.161000000000000	0.147000000000000	0.138000000000000	0.165000000000000	0.169000000000000	0.173000000000000	0.187000000000000	0.180000000000000	0.188000000000000	0.183000000000000	0.172000000000000	0.188000000000000	0.195000000000000
0.173000000000000	0.170000000000000	0.137000000000000	0.157000000000000	0.165000000000000	0.170000000000000	0.197000000000000	0.195000000000000	0.210000000000000	0.206000000000000	0.196000000000000	0.185000000000000	0.171000000000000	0.190000000000000	0.176000000000000
0.157000000000000	0.158000000000000	0.156000000000000	0.168000000000000	0.166000000000000	0.185000000000000	0.175000000000000	0.235000000000000	0.226000000000000	0.255000000000000	0.230000000000000	0.238000000000000	0.224000000000000	0.217000000000000	0.195000000000000
0.166000000000000	0.165000000000000	0.168000000000000	0.162000000000000	0.179000000000000	0.216000000000000	0.200000000000000	0.239000000000000	0.247000000000000	0.281000000000000	0.270000000000000	0.248000000000000	0.255000000000000	0.246000000000000	0.228000000000000
0.165000000000000	0.162000000000000	0.158000000000000	0.168000000000000	0.149000000000000	0.152000000000000	0.189000000000000	0.218000000000000	0.255000000000000	0.289000000000000	0.303000000000000	0.276000000000000	0.265000000000000	0.248000000000000	0.230000000000000
0.185000000000000	0.148000000000000	0.172000000000000	0.183000000000000	0.154000000000000	0.185000000000000	0.164000000000000	0.205000000000000	0.226000000000000	0.275000000000000	0.294000000000000	0.276000000000000	0.296000000000000	0.285000000000000	0.234000000000000
0.152000000000000	0.130000000000000	0.154000000000000	0.159000000000000	0.165000000000000	0.184000000000000	0.174000000000000	0.198000000000000	0.239000000000000	0.268000000000000	0.307000000000000	0.297000000000000	0.299000000000000	0.273000000000000	0.242000000000000
0.180000000000000	0.159000000000000	0.158000000000000	0.163000000000000	0.167000000000000	0.157000000000000	0.159000000000000	0.178000000000000	0.195000000000000	0.233000000000000	0.272000000000000	0.263000000000000	0.268000000000000	0.276000000000000	0.248000000000000
0.174000000000000	0.180000000000000	0.155000000000000	0.157000000000000	0.158000000000000	0.151000000000000	0.172000000000000	0.177000000000000	0.193000000000000	0.210000000000000	0.271000000000000	0.275000000000000	0.286000000000000	0.278000000000000	0.258000000000000
0.154000000000000	0.153000000000000	0.147000000000000	0.172000000000000	0.168000000000000	0.168000000000000	0.183000000000000	0.212000000000000	0.226000000000000	0.254000000000000	0.249000000000000	0.256000000000000	0.245000000000000	0.263000000000000	0.255000000000000

----------------------------------------------------------------------------------------------------------------ARRAY 3-----------------------------------------------------------------------------------------------------------------------------------------------------------------------------------------------------------------------------------------------------------------------------------------------------------------------------------------------------------------------------------------------------------------------------------------------------

DIMENSIONS: TIME BINS X TIME BINS 

TIME BINS: -225	-175	-125	-75	-25	25	75	125	175	225	275	325	375	425	475

SHAPE: 

0.0941747572815534	0.114563106796116	0.0864077669902913	0.102912621359223	0.112621359223301	0.135922330097087	0.133009708737864	0.129126213592233	0.127184466019417	0.114563106796116	0.119417475728155	0.100000000000000	0.100000000000000	0.115533980582524	0.116504854368932
0.0912621359223301	0.0873786407766990	0.0912621359223301	0.117475728155340	0.104854368932039	0.103883495145631	0.0825242718446602	0.0834951456310679	0.0961165048543689	0.100970873786408	0.0893203883495145	0.0990291262135922	0.0990291262135922	0.105825242718447	0.109708737864078
0.106796116504854	0.0941747572815534	0.100000000000000	0.0990291262135922	0.124271844660194	0.115533980582524	0.109708737864078	0.116504854368932	0.114563106796116	0.119417475728155	0.105825242718447	0.118446601941748	0.116504854368932	0.116504854368932	0.116504854368932
0.0980582524271844	0.0990291262135922	0.110679611650485	0.100000000000000	0.0941747572815534	0.105825242718447	0.100000000000000	0.0854368932038835	0.0815533980582524	0.0805825242718447	0.0932038834951456	0.0873786407766990	0.103883495145631	0.116504854368932	0.121359223300971
0.119417475728155	0.106796116504854	0.115533980582524	0.103883495145631	0.108737864077670	0.105825242718447	0.119417475728155	0.116504854368932	0.104854368932039	0.107766990291262	0.110679611650485	0.0864077669902913	0.0786407766990291	0.0980582524271844	0.0970873786407767
0.112621359223301	0.109708737864078	0.103883495145631	0.105825242718447	0.120388349514563	0.129126213592233	0.107766990291262	0.0961165048543689	0.100970873786408	0.100000000000000	0.0970873786407767	0.0844660194174757	0.0757281553398058	0.0728155339805825	0.0844660194174757
0.124271844660194	0.100970873786408	0.101941747572816	0.0980582524271844	0.110679611650485	0.109708737864078	0.0854368932038835	0.0990291262135922	0.0893203883495145	0.112621359223301	0.104854368932039	0.103883495145631	0.109708737864078	0.103883495145631	0.0970873786407767
0.107766990291262	0.126213592233010	0.0951456310679611	0.103883495145631	0.111650485436893	0.112621359223301	0.0902912621359223	0.111650485436893	0.133980582524272	0.161165048543689	0.165048543689320	0.140776699029126	0.133980582524272	0.110679611650485	0.108737864077670
0.111650485436893	0.128155339805825	0.0990291262135922	0.115533980582524	0.109708737864078	0.100000000000000	0.0922330097087379	0.118446601941748	0.141747572815534	0.144660194174757	0.138834951456311	0.144660194174757	0.134951456310680	0.126213592233010	0.108737864077670
0.118446601941748	0.111650485436893	0.104854368932039	0.123300970873786	0.106796116504854	0.0844660194174757	0.115533980582524	0.128155339805825	0.158252427184466	0.194174757281553	0.178640776699029	0.174757281553398	0.122330097087379	0.108737864077670	0.100970873786408
0.122330097087379	0.135922330097087	0.138834951456311	0.123300970873786	0.111650485436893	0.101941747572816	0.106796116504854	0.122330097087379	0.155339805825243	0.170873786407767	0.159223300970874	0.168932038834951	0.142718446601942	0.120388349514563	0.103883495145631
0.0990291262135922	0.121359223300971	0.110679611650485	0.117475728155340	0.126213592233010	0.107766990291262	0.119417475728155	0.135922330097087	0.175728155339806	0.193203883495146	0.201941747572816	0.193203883495146	0.175728155339806	0.148543689320388	0.141747572815534
0.112621359223301	0.0990291262135922	0.0980582524271844	0.0980582524271844	0.0883495145631068	0.0776699029126214	0.105825242718447	0.116504854368932	0.135922330097087	0.150485436893204	0.165048543689320	0.183495145631068	0.140776699029126	0.139805825242718	0.123300970873786
0.110679611650485	0.114563106796116	0.137864077669903	0.0990291262135922	0.0834951456310679	0.0864077669902913	0.100970873786408	0.101941747572816	0.131067961165049	0.106796116504854	0.130097087378641	0.132038834951456	0.131067961165049	0.126213592233010	0.0980582524271845
0.133009708737864	0.118446601941748	0.141747572815534	0.107766990291262	0.0951456310679611	0.102912621359223	0.108737864077670	0.142718446601942	0.132038834951456	0.113592233009709	0.123300970873786	0.128155339805825	0.118446601941748	0.126213592233010	0.106796116504854

CATEGORY:

0.141747572815534	0.142718446601942	0.168932038834951	0.210679611650485	0.195145631067961	0.163106796116505	0.174757281553398	0.172815533980583	0.161165048543689	0.144660194174757	0.147572815533981	0.155339805825243	0.168932038834951	0.176699029126214	0.186407766990291
0.141747572815534	0.159223300970874	0.164077669902913	0.186407766990291	0.153398058252427	0.157281553398058	0.152427184466019	0.165048543689320	0.145631067961165	0.131067961165049	0.148543689320388	0.161165048543689	0.164077669902913	0.143689320388350	0.154368932038835
0.169902912621359	0.171844660194175	0.152427184466019	0.156310679611650	0.164077669902913	0.166019417475728	0.184466019417476	0.164077669902913	0.164077669902913	0.161165048543689	0.171844660194175	0.175728155339806	0.175728155339806	0.166990291262136	0.180582524271845
0.192233009708738	0.171844660194175	0.141747572815534	0.155339805825243	0.163106796116505	0.167961165048544	0.174757281553398	0.180582524271845	0.179611650485437	0.170873786407767	0.168932038834951	0.185436893203883	0.168932038834951	0.188349514563107	0.153398058252427
0.173786407766990	0.184466019417476	0.166990291262136	0.138834951456311	0.176699029126214	0.182524271844660	0.160194174757282	0.152427184466019	0.166990291262136	0.179611650485437	0.170873786407767	0.168932038834951	0.176699029126214	0.178640776699029	0.165048543689320
0.193203883495146	0.164077669902913	0.171844660194175	0.158252427184466	0.172815533980583	0.197087378640777	0.167961165048544	0.172815533980583	0.183495145631068	0.210679611650485	0.199029126213592	0.174757281553398	0.169902912621359	0.177669902912621	0.182524271844660
0.181553398058252	0.155339805825243	0.156310679611650	0.156310679611650	0.176699029126214	0.179611650485437	0.160194174757282	0.147572815533981	0.133980582524272	0.166990291262136	0.168932038834951	0.160194174757282	0.172815533980583	0.169902912621359	0.166990291262136
0.153398058252427	0.162135922330097	0.147572815533981	0.158252427184466	0.156310679611650	0.170873786407767	0.165048543689320	0.155339805825243	0.176699029126214	0.157281553398058	0.159223300970874	0.177669902912621	0.195145631067961	0.180582524271845	0.173786407766990
0.170873786407767	0.161165048543689	0.124271844660194	0.149514563106796	0.148543689320388	0.190291262135922	0.176699029126214	0.156310679611650	0.170873786407767	0.201941747572816	0.188349514563107	0.195145631067961	0.198058252427184	0.191262135922330	0.181553398058252
0.157281553398058	0.174757281553398	0.146601941747573	0.172815533980583	0.161165048543689	0.182524271844660	0.152427184466019	0.150485436893204	0.181553398058252	0.220388349514563	0.233009708737864	0.233009708737864	0.193203883495146	0.210679611650485	0.189320388349515
0.174757281553398	0.165048543689320	0.142718446601942	0.170873786407767	0.167961165048544	0.190291262135922	0.156310679611650	0.174757281553398	0.183495145631068	0.206796116504854	0.223300970873786	0.212621359223301	0.179611650485437	0.191262135922330	0.197087378640777
0.175728155339806	0.169902912621359	0.165048543689320	0.164077669902913	0.166019417475728	0.165048543689320	0.166990291262136	0.183495145631068	0.213592233009709	0.230097087378641	0.219417475728155	0.200000000000000	0.201941747572816	0.207766990291262	0.206796116504854
0.184466019417476	0.201941747572816	0.170873786407767	0.145631067961165	0.142718446601942	0.165048543689320	0.158252427184466	0.154368932038835	0.184466019417476	0.196116504854369	0.191262135922330	0.198058252427184	0.220388349514563	0.220388349514563	0.196116504854369
0.167961165048544	0.153398058252427	0.178640776699029	0.156310679611650	0.163106796116505	0.166019417475728	0.199029126213592	0.185436893203883	0.184466019417476	0.208737864077670	0.209708737864078	0.215533980582524	0.224271844660194	0.225242718446602	0.205825242718447
0.169902912621359	0.162135922330097	0.184466019417476	0.172815533980583	0.177669902912621	0.196116504854369	0.193203883495146	0.174757281553398	0.182524271844660	0.203883495145631	0.193203883495146	0.200000000000000	0.208737864077670	0.209708737864078	0.200000000000000


----------------------------------------------------------------------------------------------------------------ARRAY 4-----------------------------------------------------------------------------------------------------------------------------------------------------------------------------------------------------------------------------------------------------------------------------------------------------------------------------------------------------------------------------------------------------------------------------------------------------

DIMENSIONS: TIME BINS X TIME BINS 

TIME BINS: -225	-175	-125	-75	-25	25	75	125	175	225	275	325	375

SHAPE:

0.0888888888888889	0.0981481481481482	0.124074074074074	0.125925925925926	0.114814814814815	0.0814814814814815	0.111111111111111	0.109259259259259	0.111111111111111	0.0722222222222222	0.0759259259259259	0.101851851851852	0.0740740740740741
0.0870370370370370	0.114814814814815	0.101851851851852	0.0925925925925926	0.0888888888888889	0.0962962962962963	0.0925925925925926	0.0796296296296296	0.0888888888888889	0.0907407407407407	0.100000000000000	0.105555555555556	0.100000000000000
0.114814814814815	0.0888888888888889	0.114814814814815	0.0981481481481481	0.105555555555556	0.0925925925925926	0.0870370370370370	0.0907407407407408	0.114814814814815	0.116666666666667	0.0907407407407407	0.103703703703704	0.103703703703704
0.120370370370370	0.116666666666667	0.0888888888888889	0.109259259259259	0.0870370370370370	0.0740740740740741	0.0962962962962963	0.133333333333333	0.129629629629630	0.112962962962963	0.107407407407407	0.114814814814815	0.0870370370370370
0.116666666666667	0.100000000000000	0.0962962962962963	0.111111111111111	0.0851851851851852	0.0796296296296296	0.100000000000000	0.0925925925925926	0.0814814814814815	0.0962962962962963	0.0944444444444444	0.114814814814815	0.142592592592593
0.0944444444444444	0.0981481481481481	0.0944444444444444	0.111111111111111	0.105555555555556	0.0962962962962963	0.0740740740740741	0.101851851851852	0.0888888888888889	0.0740740740740741	0.0833333333333333	0.0833333333333333	0.122222222222222
0.107407407407407	0.100000000000000	0.0944444444444444	0.112962962962963	0.105555555555556	0.0888888888888889	0.100000000000000	0.131481481481481	0.135185185185185	0.164814814814815	0.127777777777778	0.135185185185185	0.135185185185185
0.101851851851852	0.107407407407407	0.112962962962963	0.127777777777778	0.101851851851852	0.122222222222222	0.140740740740741	0.209259259259259	0.222222222222222	0.238888888888889	0.196296296296296	0.181481481481482	0.192592592592593
0.0851851851851852	0.101851851851852	0.100000000000000	0.109259259259259	0.114814814814815	0.112962962962963	0.168518518518519	0.233333333333333	0.283333333333333	0.324074074074074	0.279629629629630	0.253703703703704	0.214814814814815
0.0870370370370370	0.137037037037037	0.105555555555556	0.127777777777778	0.122222222222222	0.151851851851852	0.164814814814815	0.242592592592593	0.318518518518519	0.350000000000000	0.316666666666667	0.251851851851852	0.179629629629630
0.100000000000000	0.0981481481481482	0.116666666666667	0.0944444444444444	0.103703703703704	0.140740740740741	0.146296296296296	0.212962962962963	0.264814814814815	0.348148148148148	0.296296296296296	0.266666666666667	0.205555555555556
0.0703703703703704	0.142592592592593	0.112962962962963	0.109259259259259	0.120370370370370	0.135185185185185	0.135185185185185	0.175925925925926	0.203703703703704	0.292592592592593	0.312962962962963	0.277777777777778	0.194444444444444
0.0814814814814815	0.109259259259259	0.114814814814815	0.118518518518519	0.101851851851852	0.107407407407407	0.137037037037037	0.157407407407407	0.177777777777778	0.231481481481481	0.242592592592593	0.218518518518519	0.196296296296296

CATEGORY:

0.187037037037037	0.179629629629630	0.183333333333333	0.148148148148148	0.177777777777778	0.162962962962963	0.142592592592593	0.144444444444444	0.159259259259259	0.153703703703704	0.151851851851852	0.168518518518519	0.172222222222222
0.157407407407407	0.114814814814815	0.138888888888889	0.150000000000000	0.153703703703704	0.146296296296296	0.120370370370370	0.150000000000000	0.168518518518519	0.168518518518518	0.172222222222222	0.164814814814815	0.179629629629630
0.159259259259259	0.146296296296296	0.138888888888889	0.146296296296296	0.157407407407407	0.151851851851852	0.187037037037037	0.229629629629630	0.207407407407407	0.207407407407407	0.164814814814815	0.161111111111111	0.159259259259259
0.144444444444444	0.146296296296296	0.150000000000000	0.196296296296296	0.148148148148148	0.183333333333333	0.146296296296296	0.175925925925926	0.144444444444444	0.142592592592593	0.124074074074074	0.150000000000000	0.129629629629630
0.150000000000000	0.151851851851852	0.153703703703704	0.142592592592593	0.125925925925926	0.148148148148148	0.125925925925926	0.151851851851852	0.161111111111111	0.166666666666667	0.196296296296296	0.185185185185185	0.150000000000000
0.150000000000000	0.164814814814815	0.133333333333333	0.150000000000000	0.168518518518519	0.177777777777778	0.146296296296296	0.174074074074074	0.164814814814815	0.159259259259259	0.177777777777778	0.170370370370370	0.166666666666667
0.151851851851852	0.166666666666667	0.118518518518519	0.146296296296296	0.161111111111111	0.183333333333333	0.175925925925926	0.200000000000000	0.183333333333333	0.161111111111111	0.157407407407407	0.179629629629630	0.196296296296296
0.124074074074074	0.157407407407407	0.138888888888889	0.194444444444444	0.177777777777778	0.164814814814815	0.150000000000000	0.138888888888889	0.164814814814815	0.181481481481482	0.205555555555556	0.172222222222222	0.151851851851852
0.159259259259259	0.153703703703704	0.125925925925926	0.155555555555556	0.164814814814815	0.150000000000000	0.146296296296296	0.200000000000000	0.211111111111111	0.262962962962963	0.229629629629630	0.212962962962963	0.188888888888889
0.157407407407407	0.166666666666667	0.198148148148148	0.170370370370370	0.146296296296296	0.155555555555556	0.146296296296296	0.172222222222222	0.216666666666667	0.237037037037037	0.240740740740741	0.224074074074074	0.192592592592593
0.135185185185185	0.177777777777778	0.155555555555556	0.155555555555556	0.164814814814815	0.166666666666667	0.148148148148148	0.196296296296296	0.200000000000000	0.235185185185185	0.270370370370370	0.248148148148148	0.192592592592593
0.161111111111111	0.129629629629630	0.166666666666667	0.151851851851852	0.127777777777778	0.127777777777778	0.140740740740741	0.200000000000000	0.201851851851852	0.237037037037037	0.261111111111111	0.262962962962963	0.222222222222222
0.159259259259259	0.172222222222222	0.159259259259259	0.164814814814815	0.166666666666667	0.159259259259259	0.164814814814815	0.214814814814815	0.224074074074074	0.225925925925926	0.251851851851852	0.253703703703704	0.240740740740741
