# Supplementary material for: Neuronal tuning and population representations of shape and category in human visual cortex
Source: Nat Commun. 2024 May 30;15:4608. doi: 10.1038/s41467-024-49078-3 (PMC11139926; doi:10.1038/s41467-024-49078-3)
Supplement: Supplementary file 3 — Source Data [file 41467_2024_49078_MOESM3_ESM.zip › Source data/Figure_8A-C.txt]

----------------------------------------------------------------------------------------------------------------FIGURE 8A--------------------------------------------------------------------------------------------------------------------------------------------------------------------------------------------------------------------------------------------------------------------------------------…
DIMENSIONS: LAYERS X BEHAVIORAL MATRICES (SHAPE, CATEGORY, SILHOUETTE, ASPECT RATIO)
VGG - 19
0.401210880678375	-0.0138000084504063	0.828077255564055	-0.0365291085096249
0.411432286996241	-0.0195906845220966	0.770787077929074	-0.0367566679620017
0.392589070240054	-0.0267397948267729	0.682748058480808	-0.00139842238497348
0.411726851432994	-0.0194232218405984	0.694139379642756	-0.0555785688626989
0.497100097884437	-0.0301908018630991	0.738690255859825	0.0491608307674595
0.466233459706419	-0.0294765013047380	0.712856175981377	0.00672972742607398
0.489389443739061	-0.0293998471486653	0.719442304571026	0.0171083371590645
0.532776639243911	-0.0241769421867710	0.714761572976412	-0.00741395734461460
0.592949248586244	-0.0323722340822957	0.737007719145043	0.0830486903084395
0.604182781077365	-0.0403998105524407	0.728749678105490	0.0872256870647074
0.595000697026449	-0.0431986019402349	0.707504847235717	0.0954294483531717
0.603274088097343	-0.0328519845048316	0.671603586034965	0.134323100127889
0.526597660977000	-0.0197012245679845	0.602113274178038	0.221846508018851
0.518981790783215	-0.00174839705784139	0.575012197293373	0.236772169513295
0.552974813827583	0.0255738702346582	0.557622660164225	0.219073333550912
0.557035882148117	0.112621800577126	0.448296144856817	0.226510597951742
0.509348530095927	0.202280684211926	0.372752281463433	0.135304823558433
0.495300001730367	0.214807717435756	0.323420900636082	0.123654748206198
0.306456207645729	0.0858286903826256	0.189221312999138	0.0577615265429131
RESNET 50
0.303339412875398	-0.0407127335323980	0.425371581207512	0.362131944160604
0.415526861497495	-0.00946523841041629	0.909225052108427	-0.0109420919354888
0.398489505574964	-0.0290698086149585	0.786562646359892	0.0974229863129387
0.469653186367455	-0.0149007451242261	0.957866587782320	0.0369521352967396
0.470475296865318	-0.0120641720857309	0.970475113621612	0.0573946323578031
0.434687481828454	-0.0302938124034822	0.705545612969105	-0.0728829245614073
0.434015077957653	-0.0198264139571738	0.691713043015157	-0.130274639464381
0.398582588017291	-0.0170244784549768	0.680875371330686	-0.139668401981685
0.330277371609264	-0.0247804412734009	0.526208280724412	-0.159578313968278
0.285285530228141	-0.0220630642274439	0.398352610223113	-0.212259717616350
0.497213585755670	-0.0595356148358503	0.616805336866489	0.159653335399302
0.507240191912100	-0.0318627596765791	0.740865061218400	-0.0479533124288365
0.530143506711951	-0.0247212577267042	0.738550648169051	-0.0449247834810346
0.573656206260495	-0.0283739426691357	0.742807981894988	-0.00284422180237230
0.548646709685364	-0.0311987317103182	0.730719554758377	-0.0599844497989366
0.487262573443304	-0.0312904306584456	0.668084277089533	-0.122752058283727
0.537332700755804	-0.0416978224614830	0.725029386351469	-0.0242767967045281
0.586963555717519	-0.0282402389719465	0.803373139828320	0.00576961396600094
0.495835829651194	-0.0354030381708775	0.719032911963895	0.101432428723479
0.187599835799214	-0.0194562265721141	0.376942661805464	0.114918764396546
0.481814541715944	-0.0261521145755391	0.675329180874478	-0.0438362842155564
0.455958557864741	-0.0264985228723825	0.639136577436532	0.0254725857992635
0.415847531677566	-0.0210485615496734	0.613676731541074	0.0431628779946622
0.558189820308899	-0.0244527893663436	0.761251973414346	0.00159091027158096
0.597896340393309	-0.0387604448583482	0.747733420653365	0.0965724712380262
0.549120278711550	-0.0293436906426610	0.737738378997471	0.0643254213505986
0.581800763957379	-0.0327369699008267	0.715006739818248	0.141886654333949
0.564618272884233	-0.0265489757562725	0.732883601494281	0.131574870248161
0.425261605798454	-0.0182479798219153	0.637644775211977	0.157361742619235
0.587148800886798	-0.0367084854737053	0.697097700702373	0.112591136471460
0.552991325140046	-0.0343723328101749	0.682113301907134	0.0861202624195646
0.487188421710467	-0.0334008390933380	0.667402521251165	0.0478154751663043
0.543790226054008	-0.0373214447950950	0.674216609950738	0.112131709061872
0.511282659407922	-0.0351392062416014	0.644587496183557	0.124633557134197
0.212194589240434	-0.0165068617185819	0.399206663944151	0.0761928614340319
0.485876410583439	-0.0274420191582220	0.665010900180050	0.0641745111321282
0.442818622627810	-0.0228928510732585	0.596627871391504	0.0870198825649275
0.224171654443068	-0.0149628122583757	0.416418314011063	0.0561628796027094
0.484726177697113	-0.0223698397301114	0.677110089513282	0.0571831484717665
0.482909867754208	-0.0159315695442354	0.650979791460115	0.0467708972764650
0.420731800746324	-0.0319924805461729	0.605701832522308	0.0499162739032794
0.549479271951852	-0.00172962665680627	0.636561109619618	0.139963207142051
0.537656360809452	0.0269012138948114	0.545466896013438	0.246801954191780
0.605283024519711	0.0329495134574653	0.609166027825482	0.142532485906035
0.461217872715280	0.000589334431373810	0.487948360018704	0.223844154851086
0.623448975009567	0.0617789933226029	0.528724795823435	0.183491787548374
0.572636682029589	0.0425331277895522	0.427551194262863	0.107281583230093
0.475604334933282	0.0151728040654898	0.499142166495625	0.248943395926036
0.551657225820113	0.121914138185934	0.435878463044189	0.171924679911857
0.474123466083880	0.158541035184700	0.402343869838433	0.0779118722333409
0.212810730221318	0.119478056255443	0.156131137893135	0.0617741073867818
----------------------------------------------------------------------------------------------------------------FIGURE 8B--------------------------------------------------------------------------------------------------------------------------------------------------------------------------------------------------------------------------------------------------------------------------------------…
DIMENSIONS: LAYERS X ARRAYS
VGG - 19
-0.0697288489320560	-0.0689277077484718	0.133083878054427	0.00654427162915734
-0.0793975742553898	-0.0487930614327948	0.137130541603663	-0.0328898307105543
-0.0405362055795928	-0.0723629843428610	0.118975260754322	-0.0100211104977052
-0.140239963857640	-0.136898794995996	0.109133057800723	-0.0140202628541054
0.0572713123644167	0.0168940335156653	0.150353334835984	0.0453317354242341
-0.0137453048867654	-0.0385776582392965	0.141751575691937	-0.0113305625023225
0.00893194428519766	0.0161356988602231	0.155750608716421	-0.0303086604233803
0.00374905591057213	0.0564691248808604	0.163087466527503	-0.000974747853160256
0.168108821516923	0.213169420293445	0.190491964867978	0.0676311738869237
0.154800908493033	0.216221955260658	0.194885068140767	0.0662924383651589
0.137790849667928	0.199068338691504	0.191565684811529	0.0541848207484660
0.148521344804818	0.186271942330449	0.191900842622016	0.0649991808701621
0.297210067471707	0.313023859982780	0.191424538462882	0.0651715547477827
0.324759275688681	0.315437615218425	0.183671184454153	0.0507551490126966
0.349611989052969	0.325751806489787	0.199949949343368	0.0676325736695542
0.250369474066939	0.224378501335412	0.187097189933338	-0.00350369196004908
-0.0614081626733257	0.00898459295635210	0.190214154489086	0.00491871691437326
-0.0839001428265715	0.00743625045536683	0.155283763557706	0.0162812045003389
-0.0597436493419454	-0.0711196321267286	0.100887603097303	0.0514612335119803
RESNET 50
0.535598320439320	0.399400383243166	0.151370194616168	0.0545629253816401
-0.0305188265069088	-0.0607634236892000	0.136981528678157	0.0794707950280039
0.100576811064155	0.00234908868402343	0.134453558368669	0.0391939864281646
0.0607163852915318	0.0233900657950928	0.148781943654037	0.134246997707331
0.0914859826619216	0.0716085766724237	0.158416747016694	0.188696868749793
-0.0554678196979031	-0.0736598814880679	0.118840986633204	-0.0185144377613012
-0.165584235902832	-0.0911734853154408	0.121743949077262	-0.00315242814762984
-0.211374186351431	-0.150620572879339	0.106883686674921	-0.0295761154911562
-0.271962218140649	-0.188200640802556	0.0767802559642180	-0.136901468871075
-0.398535648437336	-0.275940485968428	0.0681493160388327	-0.109894787247641
0.180357848595404	0.154493943940492	0.174601167414042	0.000308614203940587
-0.0203709825752053	0.0317268348182858	0.148665692644166	0.000233106439980180
0.0103344049038026	0.0680522109844084	0.159179706968313	0.0701339007559698
0.0641673752836558	0.128876702836240	0.174079450624316	0.0957463831181520
-0.0452314379819844	0.0333769187478017	0.151740890586185	0.0499554255702344
-0.101032564479934	-0.0184280340122106	0.122912913902480	0.0292578219817268
0.0793972847341596	0.0933433399045140	0.151087128118437	0.0900395268811245
0.0390775950048112	0.114559051677801	0.166861936474788	0.0879919367817935
0.212646092346940	0.268160114426146	0.152711625343457	0.0849680117318050
0.300641546298112	0.309681601364113	0.0607237102325689	0.0339848932241018
-0.0183312436024855	0.0766096423661415	0.130680407290302	0.0205073163986861
0.0763429571741887	0.140669745260739	0.126556064066767	0.0581015125038255
0.0628199139354030	0.129589945329664	0.115666090189806	0.0299162065453272
0.105772039481220	0.185957192020285	0.171739722992410	0.110185336309439
0.232266803928477	0.274498903375908	0.198583930749791	0.158984423966771
0.171186465246609	0.269182535384349	0.177130993321569	0.138302339258199
0.206510652398489	0.314468378370117	0.202314647303860	0.0820440193567533
0.192616684638235	0.319566243757967	0.207227320879139	0.108856950810710
0.289387430419437	0.373190710930291	0.173315068253370	0.111348169202200
0.235744847925921	0.316307188939731	0.203766929597039	0.115636436319569
0.218890402462246	0.327927823679202	0.192356548883486	0.137619010804306
0.216015537449902	0.282983030876963	0.166319870209615	0.112858231109804
0.292945618250892	0.359748496463820	0.191672435689976	0.139564953880793
0.315467201865983	0.376914042852350	0.179723659097246	0.152919243277676
0.274326353105254	0.308151854364839	0.0753969556720955	0.0709271162158623
0.260305011833949	0.319580039750530	0.164649238817816	0.113070787900016
0.296037388170343	0.342223901583312	0.144857826654560	0.108178614974198
0.249861272014224	0.316958952891147	0.0767046847722796	0.0787906013320678
0.246565122720214	0.288508401796749	0.171120055647126	0.124371703238652
0.249307030730634	0.208730654967203	0.159687327274142	0.0985545276260848
0.301228523961354	0.271485909875097	0.148620929483838	0.107785072197835
0.284931247191939	0.305756501242161	0.202750705235517	0.0910006016830742
0.369723792617911	0.425812999693309	0.223435089571469	0.114509610990247
0.218394194214794	0.241755067182287	0.221938368800917	0.0768689164468780
0.469339738492767	0.415071566524547	0.188808464515771	0.0946666980508422
0.228842353821865	0.284989168302859	0.228458975778934	0.0865202718831171
0.127020169787290	0.231562477384530	0.199192377867142	0.0981353908923448
0.405670739795759	0.382499308987136	0.203283746398024	0.0964875867311679
0.247749031724658	0.239961210018655	0.209636708837453	0.100913547825328
0.0986245083228841	0.0903859238871633	0.174650611090390	0.103713268943641
-0.0800004119237129	-0.0797540474894838	0.0547034075700231	0.0154689072496203
----------------------------------------------------------------------------------------------------------------FIGURE 8C--------------------------------------------------------------------------------------------------------------------------------------------------------------------------------------------------------------------------------------------------------------------------------------…
DIMENSIONS: LAYERS X ARRAYS
VGG - 19
-0.0794264330354951	-0.153598617874202	0.158289381373679	0.0967510436309797
-0.0909304822743769	-0.142090655191219	0.167676723179366	0.0626281061829571
-0.0403849308183784	-0.0948824245695974	0.141704519299525	0.0751758063835500
-0.171262214543077	-0.182140275410714	0.150159238247120	0.0775778199199034
0.0519363660836224	0.00893523013434621	0.190841282157551	0.0549142550628239
-0.0292660503246443	-0.0460974548872438	0.184889908820869	0.0443769047854754
-0.0337491065841871	-0.0235784139177938	0.195926494236514	0.0139563112306842
-0.0621726098936279	-0.0109299735889368	0.216293187339047	0.0163339564152710
0.107696207446774	0.135770553727743	0.240111981968735	0.0111845912474897
0.0861857985234451	0.156020493384940	0.252183906854373	-0.00497584600908385
0.0754828867863482	0.167833479105409	0.258032677873955	-0.0374021786318254
0.0979008978070854	0.193229592536046	0.261157759370558	-0.0592752141535653
0.269379744559612	0.303434046575292	0.254078664729241	-0.0824900327916273
0.291502326761519	0.321640564959950	0.244187734239783	-0.0877809827920347
0.301134925737707	0.318257401223119	0.236467365542733	-0.0941038661054318
0.181694321977753	0.259050945604481	0.252027914380523	-0.142556818398228
-0.139623570617804	0.0557925685976265	0.267696412510772	-0.0805418528923704
-0.176144382601894	0.0300119487157148	0.210426188188698	-0.0554594313679377
-0.0867749283841047	-0.0647297171857558	0.0969635791854652	0.00720931173532325
RESNET 50
0.593222357888378	0.437755149983187	0.135592101033858	-0.0360847425144232
-0.0422043004916785	-0.138716761022350	0.152170130001947	0.131148705758836
0.132764062123550	0.00668668480019090	0.136975911248658	0.103352891062415
0.0390664287650379	-0.0645290070784261	0.161820028781763	0.143806880399669
0.0596557820286474	-0.0318913685316608	0.176694402036103	0.171572801975237
-0.0842425269451793	-0.0936821766202400	0.148909276407440	0.0252399666172780
-0.181437284705492	-0.201218927356501	0.142374359555133	-0.00550454312954055
-0.224936033068832	-0.244786834926740	0.122194053242017	-0.00424069309683022
-0.321437179631052	-0.259161718136152	0.111664269116530	-0.0639462467682357
-0.448476960221751	-0.317095286238709	0.101118520890395	-0.0682575843066988
0.207621001815566	0.152738143241676	0.176908793000952	-0.113789895199901
-0.0676072864356516	-0.0676093271986346	0.180540544664280	0.00983177621846527
-0.0268945589517900	-0.0401450535562005	0.168807034317968	0.0252969869290480
0.00824047339239563	0.00806534178684833	0.180483051683845	0.0388448471576511
-0.124446073635077	-0.0717540249544850	0.191843876657407	0.00823166964506174
-0.168470107281381	-0.152603568963522	0.149888162580386	-0.0113289236893855
0.0549112380452875	-0.00917157958540611	0.171780458919090	0.0151043456676934
-0.0294711968867164	-0.00552353220374050	0.196803291666012	0.0456138303781704
0.141794081045577	0.0926923142920881	0.135823143498756	0.0373882413076213
0.274788157734061	0.0398971509105186	-0.0309459257027663	0.00865010473411110
-0.0833168001257427	-0.0990833235354977	0.135607360875136	-0.0316003412693435
0.0112884332131131	-0.0338951093901577	0.101653190413282	-0.0466078920591935
0.00463313182029713	-0.0427772137050302	0.0968825520362401	-0.0528406585382413
0.0257014710604687	0.0357022905403099	0.191630783492444	0.0186818601030092
0.134097275405391	0.157513927757432	0.216024601493091	0.0346788394961593
0.0780279613179964	0.0714600844359729	0.176850421235586	0.0550123618035189
0.142424085123874	0.190831495229735	0.256251103828666	-0.00627069467408221
0.137340232027420	0.185735187792570	0.268691441381695	0.0131594328007415
0.264484286925269	0.125364586900348	0.150554892842575	0.00567662221782628
0.171830270528762	0.188502406311473	0.244377043815696	0.000817916821477620
0.164910198489689	0.176951042663817	0.227922218926383	0.00760258350089120
0.171772951375059	0.101973204509791	0.177728466494734	0.0211216997613917
0.239640346895194	0.221709754760097	0.227110271600369	0.00984632596495211
0.259371683458356	0.208251544038633	0.195924732434976	0.0177402118765404
0.235184464778604	0.0360924458957638	-0.00523239220121872	0.0184926466782907
0.210220252697114	0.119307984676134	0.154570905313690	0.00569469563601360
0.256068181685089	0.133976976689259	0.112144252849666	-0.00663566374758592
0.206899531453537	0.00947650808778843	-0.0107126402340744	0.0257160969746378
0.188759487249416	0.107167257448072	0.167372153291653	0.0174094126420794
0.196886214248252	0.124804297107064	0.185174450549804	0.00392913403198438
0.266403959212760	0.148894128860730	0.145647209090563	0.0226903621292698
0.223525529348010	0.260073981442647	0.260775400577288	-0.0542417445426294
0.322736697639138	0.349430673346249	0.284406231218413	-0.0514952658251278
0.129938830436144	0.188398538214644	0.257409795892675	-0.0241592278087386
0.418365624662254	0.378529761850276	0.223999856912626	-0.0611687333430579
0.165121897177879	0.178957976722868	0.226582595024196	-0.0778051845187366
0.0509061434181641	0.172917641787966	0.211718074357850	-0.0853414839921966
0.341466076036075	0.361037302665585	0.244183807471471	-0.0511816717501255
0.180311698817228	0.217130335063156	0.248353325403251	-0.0727554106542001
-0.0141418962735039	0.119108533561740	0.216922204067250	-0.0301844899367482
-0.0810570822719765	-0.0422842656371987	0.0849283569727372	-0.00240321240120157
