# Supplementary material for: Neuronal tuning and population representations of shape and category in human visual cortex
Source: Nat Commun. 2024 May 30;15:4608. doi: 10.1038/s41467-024-49078-3 (PMC11139926; doi:10.1038/s41467-024-49078-3)
Supplement: Supplementary file 3 — Source Data [file 41467_2024_49078_MOESM3_ESM.zip › Source data/Figure_8D.txt]

---------------------------------------------------------------------------------------------------------------VGG - 19----------------------------------------------------------------------------------------------------------------------------------------------------------------------------------------------------------------------------------------------------------------------------------------…
LAYER 12:
0	0.782035121116525	0.734159116280666	0.818104365042693	0.821575743833709	0.839525821011224	0.816776020537530	0.788851000323389	0.792110419633230	0.794812342060011	0.767001304161512	0.838949581213186	0.813515327282379	0.779624123509438	0.816654391512547	0.786593816838695	0.793403884904970	0.814923288615361	0.849797477561615	0.861223992368508	0.811150027077029	0.904098009210691	0.848736027667518	0.862222029201975	0.861845704851882	0.845615554039430	0.809290700975604	0.864682156167342	0.785756433105146	0.872085356108513	0.891830946182833	0.883276750299490	0.858949648076164	0.886056086553928	0.824646770002632	0.884380182723629	0.876229048794737	0.877409229671175	0.847464309351113	0.875974528304879	0.873118846639432	0.879045981687528	0.844034745444853	0.852643666995833	0.859008536429201	0.866998934262200	0.861111618722411	0.876335760986044	0.861532233905890	0.837633371018548
0.782035121116525	0	0.636015762486134	0.778938480399128	0.760223517058927	0.700654814982002	0.729050039419002	0.722018684305702	0.676619122787390	0.734748336485802	0.682654858164204	0.790009795840894	0.752521339825496	0.697741159697397	0.704766390135917	0.780896289527721	0.677246532131855	0.758448272840741	0.792202957376971	0.770199370098271	0.787124271985196	0.826467312921132	0.813842357742755	0.819380862979005	0.830207729055436	0.788176195569684	0.787784007905902	0.842632536299196	0.808648848299961	0.805313870864425	0.835758241602856	0.833272844904697	0.805738206089611	0.814386406518661	0.768195057394588	0.830934779983894	0.825880224023502	0.815608949280945	0.810811861953038	0.805767542581721	0.795995796982728	0.827053615706168	0.815514120217943	0.776455712464966	0.788262673442904	0.810686253790494	0.805112523882639	0.804533203877602	0.751166630364796	0.694401443024490
0.734159116280666	0.636015762486134	0	0.744918174631340	0.702921418536558	0.713248954982426	0.715707332899345	0.686915634473583	0.666489167710158	0.700950316394447	0.648335345519417	0.804482027742108	0.734782680496031	0.690503940327001	0.724093194210769	0.778623667576688	0.719867856898342	0.774596941007378	0.772808057677137	0.755116735172885	0.739932573313400	0.844375614539429	0.800511786061866	0.808231768619462	0.835562916974949	0.817934573547498	0.801968938027575	0.861013107031241	0.812977715315873	0.842291596251577	0.853635972813364	0.843430268298450	0.788283315772268	0.831780384209048	0.735636681141843	0.834833785198699	0.825249542693967	0.820809678071550	0.796758530996238	0.825420951771397	0.836206070393062	0.819327326466506	0.814071933549952	0.768524222986933	0.788265550074973	0.824777049818545	0.806045594893861	0.818295122029701	0.816673678292999	0.781092461944711
0.818104365042693	0.778938480399128	0.744918174631340	0	0.776458819093514	0.779932353334453	0.831816620916841	0.802741608684548	0.786832675087864	0.781571536939272	0.778179871942688	0.886376061492047	0.843005791074886	0.795879858290930	0.848283932876973	0.855491322344308	0.842743773033576	0.849801852381510	0.846867622691946	0.838480167253906	0.799326034975453	0.863152441980660	0.844391973230218	0.854993424681169	0.902443034640830	0.896961661653591	0.876478317390084	0.909704445717294	0.880984540602098	0.893106616480522	0.892567636144763	0.902897366752078	0.862392116431062	0.884996658147532	0.839349938591376	0.883748512454577	0.860372366609047	0.856050689496432	0.838733534161181	0.857225957250151	0.844057321602376	0.814208315657369	0.877139758416924	0.860871129974984	0.856082170126016	0.880279045131312	0.873041212169332	0.879582207498467	0.872776514520827	0.858087454217490
0.821575743833709	0.760223517058927	0.702921418536558	0.776458819093514	0	0.753346496909115	0.795903115140320	0.730915051897618	0.728354405527552	0.759242391486306	0.697488224836942	0.848362174017359	0.810783754144772	0.787125728033725	0.822964875708474	0.833101097570317	0.797843429782033	0.841544652722802	0.834535085483642	0.826771009951854	0.821394861527401	0.860516284838468	0.828282968494954	0.851136881705885	0.882035954344693	0.853701675618924	0.826286556139626	0.883281284018738	0.841878109697287	0.857007625651375	0.874983850350836	0.884912060590315	0.836761542719538	0.881931583282146	0.832310343629465	0.884151200976461	0.862530017248848	0.851020900570530	0.842610840989419	0.854070250935028	0.854659867850715	0.851705301091925	0.861897705720053	0.828123595525990	0.838263901708065	0.875930155530115	0.872166606347860	0.868581753881227	0.867361036658735	0.831338922914890
0.839525821011224	0.700654814982002	0.713248954982426	0.779932353334453	0.753346496909115	0	0.833126785140612	0.742829797744923	0.804665651332082	0.814719695612842	0.762356544590434	0.869008144303966	0.844220933804084	0.826425312638232	0.848382537155872	0.850185639353465	0.848626222478559	0.860832013957793	0.811246473222934	0.798210162212250	0.786054093850439	0.837547304481671	0.814005920708014	0.819515913108865	0.832603959690946	0.794640866696773	0.822141963441166	0.828225978863884	0.753033375174322	0.805663789370611	0.862324063692787	0.834905610336032	0.801724368029594	0.844826324670368	0.785528070188371	0.854793135812235	0.837320572474216	0.829784062943511	0.795945987419994	0.842195640672694	0.845898883659742	0.840860073803800	0.860757790796528	0.829269450983027	0.833651816213164	0.862082061616722	0.852058871769443	0.839565335485719	0.839866182539627	0.821079419364167
0.816776020537530	0.729050039419002	0.715707332899345	0.831816620916841	0.795903115140320	0.833126785140612	0	0.765300870410490	0.759979761739565	0.742272154269356	0.662588682895920	0.789880439414963	0.716896445586134	0.692658815348722	0.689212036210451	0.725046945692259	0.624545434637609	0.732602994370541	0.809796596544421	0.815319939297314	0.817981526668442	0.873903833762612	0.839951550411990	0.841401002794489	0.860494501811555	0.864613412826587	0.844485572854261	0.888521328630724	0.866950968605562	0.855812461671930	0.878944370673546	0.840200229237328	0.825507709643836	0.861218943611405	0.820059425841409	0.870968121081809	0.846113947647819	0.826621765253271	0.838819989119538	0.844096370104731	0.820457920829214	0.849148803506734	0.855162729327504	0.830113785216258	0.846125689639253	0.849274408363826	0.848546889710043	0.864041820059114	0.805403490489871	0.738638092830350
0.788851000323389	0.722018684305702	0.686915634473583	0.802741608684548	0.730915051897618	0.742829797744923	0.765300870410490	0	0.682388493949113	0.669481762193988	0.586181940654749	0.796364337212916	0.759315791646610	0.645383068780478	0.713088495211037	0.751725609713981	0.679288406329713	0.770937047292003	0.788164708443133	0.768326527060817	0.740809905530124	0.840993521603404	0.730658582971414	0.785706125338503	0.804097322007433	0.792727105188090	0.768889310146380	0.837804033432433	0.792181998034643	0.809272185882805	0.830138246388579	0.838157657780804	0.765740034814716	0.833193813884372	0.779423055874643	0.807875723389782	0.793678576939596	0.793372704347276	0.783263637033052	0.803079457154200	0.812110542084182	0.800785580882357	0.824601782176853	0.779495206428419	0.806367635034341	0.830395579515346	0.820318413095199	0.828888866342044	0.804773164849784	0.797104505231195
0.792110419633230	0.676619122787390	0.666489167710158	0.786832675087864	0.728354405527552	0.804665651332082	0.759979761739565	0.682388493949113	0	0.638823733329471	0.600637245675721	0.787574715607659	0.754036179392786	0.669825034395087	0.696544101066353	0.740281957837945	0.719830549289596	0.751818952800559	0.833503816968304	0.802172543430197	0.761179729307008	0.855233319454302	0.792116238187066	0.824711967906455	0.857094832102775	0.835450129664290	0.822854967295890	0.852891736382757	0.837416644020242	0.851854858386073	0.864039526176517	0.857826034450723	0.814521892472958	0.873075457020898	0.792027705314452	0.851398543465119	0.827002882618602	0.832089710044814	0.797824788671736	0.815602366334209	0.831958001967460	0.822133718114511	0.835922702085714	0.815184509295735	0.827399693181520	0.855556402785428	0.846501877738017	0.851575737562598	0.823525929622734	0.790106589121741
0.794812342060011	0.734748336485802	0.700950316394447	0.781571536939272	0.759242391486306	0.814719695612842	0.742272154269356	0.669481762193988	0.638823733329471	0	0.584516583204177	0.813826309167981	0.765017769459559	0.683877540611499	0.754790368013052	0.692766539604000	0.717163255684332	0.778098236095620	0.824327409170562	0.813553159613158	0.794302550127991	0.854065201849076	0.798473908849248	0.847945010086177	0.880779074910790	0.869005537151930	0.860182719454690	0.880469869419547	0.848428144217129	0.877834588671608	0.885471715822000	0.892450800620969	0.847916019021772	0.878221515478090	0.833875032917565	0.866522367917495	0.845385765692757	0.848408306214637	0.818562937238122	0.838312688339825	0.822593141607319	0.830019782610306	0.879069597430522	0.838214205929408	0.856440012501921	0.875741966143624	0.870606150185478	0.875691595525796	0.843996630201253	0.813118402349934
0.767001304161512	0.682654858164204	0.648335345519417	0.778179871942688	0.697488224836942	0.762356544590434	0.662588682895920	0.586181940654749	0.600637245675721	0.584516583204177	0	0.782619406206457	0.721989669005421	0.643958941403619	0.714424234919380	0.731552532859583	0.662437912436107	0.733318869922389	0.792390415821690	0.783559088292292	0.736541805084486	0.846021786057762	0.766079162207192	0.809221382071276	0.853933383518618	0.842126056448610	0.820267689826290	0.867060802225709	0.805380900008781	0.851202273313150	0.862086659679253	0.865868283200673	0.787763789305758	0.860848663990941	0.788858752714583	0.857596876204566	0.842221427728521	0.837977928229200	0.821719237124259	0.832297728138607	0.839348100532227	0.831059593070281	0.856898193166543	0.807399940368667	0.826161623285567	0.857130128654699	0.844916783753215	0.851460780490183	0.817568257005030	0.768279512347905
0.838949581213186	0.790009795840894	0.804482027742108	0.886376061492047	0.848362174017359	0.869008144303966	0.789880439414963	0.796364337212916	0.787574715607659	0.813826309167981	0.782619406206457	0	0.769606473532436	0.762255890455321	0.762018748333670	0.791639823648899	0.701859335954006	0.776006238711894	0.865156253281437	0.867927944877066	0.869092112307543	0.905756764728968	0.895936922807252	0.891612458640390	0.887747602840454	0.894338363747609	0.865967957797689	0.883891486859669	0.902787345061635	0.887324610864950	0.888556317608139	0.886443153892677	0.859326402963471	0.904676984187289	0.857992314396671	0.880122706377675	0.853732241016408	0.857249536799499	0.828085252464487	0.828663041298885	0.853466643890517	0.861246597585734	0.896046894717633	0.876374744499776	0.890084853138593	0.891880505599538	0.892731165148882	0.887887890367137	0.845580810992811	0.782008797797476
0.813515327282379	0.752521339825496	0.734782680496031	0.843005791074886	0.810783754144772	0.844220933804084	0.716896445586134	0.759315791646610	0.754036179392786	0.765017769459559	0.721989669005421	0.769606473532436	0	0.718308338780874	0.665064604472069	0.710364058401802	0.641843552719237	0.706456427985205	0.834013835636908	0.811815408511968	0.808955961534980	0.878558366325451	0.829979748285116	0.837374991898067	0.866395512569891	0.851264394065667	0.840155269404462	0.875918770768577	0.871770138853012	0.856716655097634	0.874957588579009	0.868885532986591	0.833871111287126	0.841836954102702	0.822228042789448	0.857635849634356	0.798983689246653	0.796403367178428	0.764829343275340	0.800442226163054	0.776418909739751	0.780659938475491	0.849596530318798	0.818512615015269	0.834089583791426	0.842270381367522	0.837741275732482	0.847234455097953	0.787427953435340	0.740306865444314
0.779624123509438	0.697741159697397	0.690503940327001	0.795879858290930	0.787125728033725	0.826425312638232	0.692658815348722	0.645383068780478	0.669825034395087	0.683877540611499	0.643958941403619	0.762255890455321	0.718308338780874	0	0.576169601184001	0.640840505963750	0.526777535726778	0.670152428673974	0.818145110887680	0.806589999296360	0.788931460510962	0.872256806838208	0.835701686123540	0.842007273180062	0.867181456153117	0.857887905155422	0.839051829781579	0.884899353351818	0.866256040492916	0.861627456000902	0.869259219987461	0.868180781751428	0.822048721534388	0.872862230133341	0.809584803766768	0.855004762540364	0.819159629210110	0.812752107380760	0.760202021482089	0.803733237639607	0.778732366217666	0.813473757551890	0.854276674257845	0.827611667227756	0.835780444818782	0.847203542693736	0.842138761197250	0.850318741325051	0.781149189235032	0.727064601219195
0.816654391512547	0.704766390135917	0.724093194210769	0.848283932876973	0.822964875708474	0.848382537155872	0.689212036210451	0.713088495211037	0.696544101066353	0.754790368013052	0.714424234919380	0.762018748333670	0.665064604472069	0.576169601184001	0	0.556857750284405	0.463338356528692	0.596605854595268	0.792210337720959	0.795741509809465	0.781626474402964	0.855911617412061	0.826670499929957	0.828921729428207	0.843655141559584	0.826629768006971	0.817677873433533	0.855796783849116	0.852728319379266	0.835270241393559	0.848865699024568	0.831653831450749	0.826663654644548	0.841286231128476	0.809709623144699	0.833774059942185	0.785376675729172	0.778729866122936	0.743655001612132	0.759923707663445	0.734817608433015	0.794960131765711	0.828160464850229	0.792252189658475	0.806969745865867	0.815790709741459	0.810444256504377	0.822587449084759	0.703776973667592	0.702653541686164
0.786593816838695	0.780896289527721	0.778623667576688	0.855491322344308	0.833101097570317	0.850185639353465	0.725046945692259	0.751725609713981	0.740281957837945	0.692766539604000	0.731552532859583	0.791639823648899	0.710364058401802	0.640840505963750	0.556857750284405	0	0.576380258699020	0.613901378596336	0.840910368049363	0.837796395515388	0.825862770804680	0.881653268218252	0.860373883506405	0.861565561291606	0.878775627540305	0.863255642183449	0.852652761746008	0.891469973277439	0.870076185527919	0.857676904625794	0.888807673567830	0.889152712907403	0.865655481219213	0.873433848242257	0.844328038907654	0.860488599865344	0.801009545826243	0.802398067129359	0.748760032874978	0.778580880193742	0.762889633010982	0.796845358736335	0.860829721581234	0.834866572648124	0.841861296301768	0.844501034529052	0.846057562202676	0.856164524964086	0.758609803859596	0.743506193526216
0.793403884904970	0.677246532131855	0.719867856898342	0.842743773033576	0.797843429782033	0.848626222478559	0.624545434637609	0.679288406329713	0.719830549289596	0.717163255684332	0.662437912436107	0.701859335954006	0.641843552719237	0.526777535726778	0.463338356528692	0.576380258699020	0	0.576876854970510	0.813136813245354	0.812618156119392	0.804922858447028	0.870682480199578	0.830534786629522	0.835056411999900	0.862177041643644	0.844950926878978	0.837568698990842	0.872431932988326	0.863678209491814	0.851355335291017	0.861259022451894	0.853058767044000	0.831801994428067	0.848319342171804	0.810913318790605	0.834160727093085	0.799246313644450	0.795305307048127	0.771885589173022	0.793983662561303	0.749281020092083	0.806222703766685	0.844439211400293	0.815365046567917	0.827655330409855	0.838118488229288	0.831992715107027	0.843832381382066	0.735407832028642	0.666750408527634
0.814923288615361	0.758448272840741	0.774596941007378	0.849801852381510	0.841544652722802	0.860832013957793	0.732602994370541	0.770937047292003	0.751818952800559	0.778098236095620	0.733318869922389	0.776006238711894	0.706456427985205	0.670152428673974	0.596605854595268	0.613901378596336	0.576876854970510	0	0.825552062483886	0.820405126374358	0.831425108373875	0.864493345667399	0.847595493485786	0.834207167463693	0.878557772983562	0.873561872904125	0.860181777918554	0.893055418110441	0.877841581429567	0.861702026669669	0.894350890877062	0.874460020783318	0.874562103358849	0.884076793816047	0.843314349861858	0.869983084422322	0.818610566035133	0.810505736151018	0.764720843206570	0.797902679806295	0.749511211077761	0.805272485968275	0.869122624264848	0.838840959781072	0.848145337396204	0.849326777498003	0.846855042043012	0.853653826449413	0.767624292920838	0.708361278933591
0.849797477561615	0.792202957376971	0.772808057677137	0.846867622691946	0.834535085483642	0.811246473222934	0.809796596544421	0.788164708443133	0.833503816968304	0.824327409170562	0.792390415821690	0.865156253281437	0.834013835636908	0.818145110887680	0.792210337720959	0.840910368049363	0.813136813245354	0.825552062483886	0	0.677953442797254	0.682906148007495	0.706536983653771	0.730390201543485	0.736708309473105	0.817282894633636	0.794708371889610	0.792977844600104	0.827645594968723	0.786237430791044	0.803324188572104	0.827830752666608	0.834376946881406	0.845025890741721	0.796689193932212	0.789187391344823	0.832125383332565	0.827507194376019	0.813532886742571	0.825859742429118	0.827832475908606	0.840633485347322	0.837515387309734	0.803703660056279	0.782118629220300	0.781821919835946	0.804019797509802	0.786887878621545	0.785731782612134	0.801229745705063	0.825933459855712
0.861223992368508	0.770199370098271	0.755116735172885	0.838480167253906	0.826771009951854	0.798210162212250	0.815319939297314	0.768326527060817	0.802172543430197	0.813553159613158	0.783559088292292	0.867927944877066	0.811815408511968	0.806589999296360	0.795741509809465	0.837796395515388	0.812618156119392	0.820405126374358	0.677953442797254	0	0.609234657685530	0.674722384524092	0.691251904729020	0.700513448471915	0.771937231707184	0.763235397366848	0.774530935542710	0.775828983638436	0.756543154357053	0.747876631822529	0.818164042436487	0.830970893215349	0.826239529577108	0.794203088901222	0.773408577563048	0.828148118780226	0.808768397709903	0.794751685474791	0.807626124620445	0.810693034714192	0.823137314593445	0.820604339231975	0.794954979949942	0.734649541347882	0.757831423763708	0.785959176489073	0.759920031069391	0.774908803456766	0.794329024449288	0.814390709537110
0.811150027077029	0.787124271985196	0.739932573313400	0.799326034975453	0.821394861527401	0.786054093850439	0.817981526668442	0.740809905530124	0.761179729307008	0.794302550127991	0.736541805084486	0.869092112307543	0.808955961534980	0.788931460510962	0.781626474402964	0.825862770804680	0.804922858447028	0.831425108373875	0.682906148007495	0.609234657685530	0	0.706906521438952	0.638584565600209	0.597981371452272	0.774464996542969	0.758522851203104	0.754108868888094	0.773438733744108	0.732292513554313	0.769494098096338	0.798130762451954	0.793486317337701	0.773291533428791	0.753259525218119	0.788666664361271	0.813538641940198	0.793352074507651	0.778336832231900	0.790753400898478	0.795815574456473	0.813446527747766	0.799058619396131	0.799475156272600	0.756036259713852	0.767434128306885	0.782911454595467	0.761545502671386	0.789036687187336	0.788794681793580	0.797699206344558
0.904098009210691	0.826467312921132	0.844375614539429	0.863152441980660	0.860516284838468	0.837547304481671	0.873903833762612	0.840993521603404	0.855233319454302	0.854065201849076	0.846021786057762	0.905756764728968	0.878558366325451	0.872256806838208	0.855911617412061	0.881653268218252	0.870682480199578	0.864493345667399	0.706536983653771	0.674722384524092	0.706906521438952	0	0.620183967775428	0.730069393989294	0.833899250974930	0.765815079281605	0.816364450297221	0.757392094065016	0.783774438442666	0.771700589605733	0.854837075099814	0.855007220265532	0.866514100814045	0.810049682566779	0.802030565139241	0.853458889619890	0.851778851954586	0.839287439259999	0.852186074482357	0.846810608702567	0.863637414696424	0.860345937431898	0.819689453454548	0.772438332115438	0.777722080234278	0.803831282941356	0.778567460309349	0.762365607509662	0.844444090190989	0.861930058741784
0.848736027667518	0.813842357742755	0.800511786061866	0.844391973230218	0.828282968494954	0.814005920708014	0.839951550411990	0.730658582971414	0.792116238187066	0.798473908849248	0.766079162207192	0.895936922807252	0.829979748285116	0.835701686123540	0.826670499929957	0.860373883506405	0.830534786629522	0.847595493485786	0.730390201543485	0.691251904729020	0.638584565600209	0.620183967775428	0	0.548046151385660	0.764208684715121	0.696563454308914	0.703460568437333	0.667033220572111	0.673063867768855	0.764766062375517	0.800453683544491	0.797492116366882	0.801418238973503	0.765482296602234	0.822451244153378	0.834528332880034	0.803678745194825	0.790810314434166	0.821808727343056	0.812503710427759	0.830043120998141	0.820737010326948	0.851425027930397	0.816563491926577	0.813294168327236	0.791556079561359	0.786048853835120	0.796623149910702	0.775870812274230	0.827538208525627
0.862222029201975	0.819380862979005	0.808231768619462	0.854993424681169	0.851136881705885	0.819515913108865	0.841401002794489	0.785706125338503	0.824711967906455	0.847945010086177	0.809221382071276	0.891612458640390	0.837374991898067	0.842007273180062	0.828921729428207	0.861565561291606	0.835056411999900	0.834207167463693	0.736708309473105	0.700513448471915	0.597981371452272	0.730069393989294	0.548046151385660	0	0.749969877144078	0.750780725451394	0.711089558298806	0.734473160401866	0.733882220614074	0.776763904401891	0.815134404350947	0.797994765608196	0.805502000342833	0.735344555891630	0.825246721085961	0.810234460201497	0.806633799620926	0.797141021280042	0.802696320226834	0.807294351720459	0.828092201869921	0.816474091572216	0.833790564195156	0.815666393175633	0.811101435312502	0.819031744713931	0.802605134901778	0.815738228757427	0.803497094639957	0.816584473064140
0.861845704851882	0.830207729055436	0.835562916974949	0.902443034640830	0.882035954344693	0.832603959690946	0.860494501811555	0.804097322007433	0.857094832102775	0.880779074910790	0.853933383518618	0.887747602840454	0.866395512569891	0.867181456153117	0.843655141559584	0.878775627540305	0.862177041643644	0.878557772983562	0.817282894633636	0.771937231707184	0.774464996542969	0.833899250974930	0.764208684715121	0.749969877144078	0	0.668369968721614	0.696640654006797	0.730252747384535	0.726351924465384	0.703279006449949	0.752181901540887	0.826740592710585	0.800613174612930	0.775042659480178	0.830378512508111	0.771661186165891	0.826447773256356	0.822783159206468	0.837711037788187	0.838767228035391	0.853900609430766	0.850756220996815	0.777383483051206	0.750537226478339	0.776949207136154	0.795104615248419	0.789560219872117	0.816121769773259	0.839211822370394	0.848475251347804
0.845615554039430	0.788176195569684	0.817934573547498	0.896961661653591	0.853701675618924	0.794640866696773	0.864613412826587	0.792727105188090	0.835450129664290	0.869005537151930	0.842126056448610	0.894338363747609	0.851264394065667	0.857887905155422	0.826629768006971	0.863255642183449	0.844950926878978	0.873561872904125	0.794708371889610	0.763235397366848	0.758522851203104	0.765815079281605	0.696563454308914	0.750780725451394	0.668369968721614	0	0.660690937983271	0.655110081860941	0.586955140338555	0.608026231626734	0.760606040836201	0.814574487251166	0.790202281200457	0.753812247458665	0.807780430753379	0.769528634668827	0.818188969498520	0.800056651527386	0.829261175586271	0.821642443709072	0.834335209296419	0.827047657626901	0.671159400141169	0.691511292155159	0.680967903225903	0.671066545972739	0.666689375819956	0.694835902197601	0.832554393326642	0.839832007940786
0.809290700975604	0.787784007905902	0.801968938027575	0.876478317390084	0.826286556139626	0.822141963441166	0.844485572854261	0.768889310146380	0.822854967295890	0.860182719454690	0.820267689826290	0.865967957797689	0.840155269404462	0.839051829781579	0.817677873433533	0.852652761746008	0.837568698990842	0.860181777918554	0.792977844600104	0.774530935542710	0.754108868888094	0.816364450297221	0.703460568437333	0.711089558298806	0.696640654006797	0.660690937983271	0	0.641318248941164	0.616960374792142	0.671990888785630	0.721831103658189	0.783949554895877	0.780096711686098	0.772065170981414	0.772545412789203	0.775693338731321	0.805340510106148	0.797198846119137	0.820480659271724	0.807169801387659	0.833517617954115	0.831388282003382	0.710187087409447	0.708030212189661	0.667498458265392	0.701942327184891	0.725975401278673	0.746923139754505	0.820306152213146	0.831490949042399
0.864682156167342	0.842632536299196	0.861013107031241	0.909704445717294	0.883281284018738	0.828225978863884	0.888521328630724	0.837804033432433	0.852891736382757	0.880469869419547	0.867060802225709	0.883891486859669	0.875918770768577	0.884899353351818	0.855796783849116	0.891469973277439	0.872431932988326	0.893055418110441	0.827645594968723	0.775828983638436	0.773438733744108	0.757392094065016	0.667033220572111	0.734473160401866	0.730252747384535	0.655110081860941	0.641318248941164	0	0.614657094845608	0.616692035500818	0.703453399559695	0.821826084619733	0.780409489986973	0.761812419388160	0.842086210019802	0.798704490826021	0.832746699865759	0.838192004439626	0.841627612302138	0.838679208106589	0.864337859632017	0.856577567795243	0.779459888514934	0.742236091857160	0.673786892120869	0.701635330756311	0.669311640843652	0.703304179552315	0.835468880314172	0.853609607618976
0.785756433105146	0.808648848299961	0.812977715315873	0.880984540602098	0.841878109697287	0.753033375174322	0.866950968605562	0.792181998034643	0.837416644020242	0.848428144217129	0.805380900008781	0.902787345061635	0.871770138853012	0.866256040492916	0.852728319379266	0.870076185527919	0.863678209491814	0.877841581429567	0.786237430791044	0.756543154357053	0.732292513554313	0.783774438442666	0.673063867768855	0.733882220614074	0.726351924465384	0.586955140338555	0.616960374792142	0.614657094845608	0	0.602716814951203	0.757827607426502	0.823540754046987	0.784820516688370	0.784491945097125	0.800087518163770	0.774924523233958	0.824393506584210	0.807824818131765	0.839465661602276	0.818469957982104	0.841985936194384	0.836583626118909	0.744397711552942	0.715986092124592	0.675098308017791	0.704497511544435	0.665877511871323	0.693252608255273	0.834396119486085	0.854699811186925
0.872085356108513	0.805313870864425	0.842291596251577	0.893106616480522	0.857007625651375	0.805663789370611	0.855812461671930	0.809272185882805	0.851854858386073	0.877834588671608	0.851202273313150	0.887324610864950	0.856716655097634	0.861627456000902	0.835270241393559	0.857676904625794	0.851355335291017	0.861702026669669	0.803324188572104	0.747876631822529	0.769494098096338	0.771700589605733	0.764766062375517	0.776763904401891	0.703279006449949	0.608026231626734	0.671990888785630	0.616692035500818	0.602716814951203	0	0.797500554688570	0.823422256435480	0.789258795166065	0.762392285860449	0.816086852733642	0.737126688491946	0.823539805440900	0.800450308120934	0.823984187912734	0.815053980838918	0.830378045601785	0.824772697318592	0.677040155992827	0.661470431206904	0.574204700277956	0.612338653839696	0.637549467278959	0.631343138496209	0.817329157848691	0.832097982283514
0.891830946182833	0.835758241602856	0.853635972813364	0.892567636144763	0.874983850350836	0.862324063692787	0.878944370673546	0.830138246388579	0.864039526176517	0.885471715822000	0.862086659679253	0.888556317608139	0.874957588579009	0.869259219987461	0.848865699024568	0.888807673567830	0.861259022451894	0.894350890877062	0.827830752666608	0.818164042436487	0.798130762451954	0.854837075099814	0.800453683544491	0.815134404350947	0.752181901540887	0.760606040836201	0.721831103658189	0.703453399559695	0.757827607426502	0.797500554688570	0	0.798902843558520	0.708714064333773	0.752404488528419	0.815904300126273	0.757016535630241	0.822343797260294	0.823631626280970	0.834235937309549	0.835833186387336	0.858031705708693	0.844267599159882	0.758174590950798	0.744418884231314	0.724235006545652	0.733260273783559	0.741992246570922	0.773074232688726	0.854121809186163	0.854618996710965
0.883276750299490	0.833272844904697	0.843430268298450	0.902897366752078	0.884912060590315	0.834905610336032	0.840200229237328	0.838157657780804	0.857826034450723	0.892450800620969	0.865868283200673	0.886443153892677	0.868885532986591	0.868180781751428	0.831653831450749	0.889152712907403	0.853058767044000	0.874460020783318	0.834376946881406	0.830970893215349	0.793486317337701	0.855007220265532	0.797492116366882	0.797994765608196	0.826740592710585	0.814574487251166	0.783949554895877	0.821826084619733	0.823540754046987	0.823422256435480	0.798902843558520	0	0.699335619182963	0.759649469914776	0.778755586939783	0.805998918627308	0.862543910723765	0.852210750911890	0.862953381823550	0.858353799504634	0.888100696895593	0.878417057366637	0.825471290224997	0.787991147895888	0.818909427736290	0.826277389288614	0.842781361968664	0.826383327019053	0.867096924384564	0.848257950315022
0.858949648076164	0.805738206089611	0.788283315772268	0.862392116431062	0.836761542719538	0.801724368029594	0.825507709643836	0.765740034814716	0.814521892472958	0.847916019021772	0.787763789305758	0.859326402963471	0.833871111287126	0.822048721534388	0.826663654644548	0.865655481219213	0.831801994428067	0.874562103358849	0.845025890741721	0.826239529577108	0.773291533428791	0.866514100814045	0.801418238973503	0.805502000342833	0.800613174612930	0.790202281200457	0.780096711686098	0.780409489986973	0.784820516688370	0.789258795166065	0.708714064333773	0.699335619182963	0	0.717114410609550	0.738010982244417	0.723500842285591	0.851736076612468	0.839217598047436	0.843876016628965	0.846564970238080	0.866863988840689	0.855263049871864	0.827392952702715	0.799075146800243	0.779148925084990	0.832673942104535	0.830859544232805	0.833552501812576	0.850207301300222	0.852104872852440
0.886056086553928	0.814386406518661	0.831780384209048	0.884996658147532	0.881931583282146	0.844826324670368	0.861218943611405	0.833193813884372	0.873075457020898	0.878221515478090	0.860848663990941	0.904676984187289	0.841836954102702	0.872862230133341	0.841286231128476	0.873433848242257	0.848319342171804	0.884076793816047	0.796689193932212	0.794203088901222	0.753259525218119	0.810049682566779	0.765482296602234	0.735344555891630	0.775042659480178	0.753812247458665	0.772065170981414	0.761812419388160	0.784491945097125	0.762392285860449	0.752404488528419	0.759649469914776	0.717114410609550	0	0.760254202948124	0.735736801552455	0.822523847866784	0.824996748628189	0.835153396974011	0.837753795301139	0.852225019460031	0.844213951230544	0.788747628510617	0.729843621774118	0.738286799671765	0.761608489849832	0.754228286654623	0.776723233405642	0.852121189080653	0.853710990895946
0.824646770002632	0.768195057394588	0.735636681141843	0.839349938591376	0.832310343629465	0.785528070188371	0.820059425841409	0.779423055874643	0.792027705314452	0.833875032917565	0.788858752714583	0.857992314396671	0.822228042789448	0.809584803766768	0.809709623144699	0.844328038907654	0.810913318790605	0.843314349861858	0.789187391344823	0.773408577563048	0.788666664361271	0.802030565139241	0.822451244153378	0.825246721085961	0.830378512508111	0.807780430753379	0.772545412789203	0.842086210019802	0.800087518163770	0.816086852733642	0.815904300126273	0.778755586939783	0.738010982244417	0.760254202948124	0	0.800605403419835	0.830332941877453	0.816623171525453	0.812164821160994	0.812085182954146	0.846932415567105	0.840329540782145	0.761153449561837	0.694541897467587	0.732025169286317	0.790215217195485	0.777838913286288	0.782673129860904	0.836662162733720	0.829603982173217
0.884380182723629	0.830934779983894	0.834833785198699	0.883748512454577	0.884151200976461	0.854793135812235	0.870968121081809	0.807875723389782	0.851398543465119	0.866522367917495	0.857596876204566	0.880122706377675	0.857635849634356	0.855004762540364	0.833774059942185	0.860488599865344	0.834160727093085	0.869983084422322	0.832125383332565	0.828148118780226	0.813538641940198	0.853458889619890	0.834528332880034	0.810234460201497	0.771661186165891	0.769528634668827	0.775693338731321	0.798704490826021	0.774924523233958	0.737126688491946	0.757016535630241	0.805998918627308	0.723500842285591	0.735736801552455	0.800605403419835	0	0.791905264794076	0.794095122820418	0.809406647705585	0.808078204441690	0.822632025666726	0.819701554153041	0.771505169609878	0.743356973781077	0.737106374218332	0.784376197539887	0.778920358213643	0.796232444005004	0.830089207473868	0.836340347922321
0.876229048794737	0.825880224023502	0.825249542693967	0.860372366609047	0.862530017248848	0.837320572474216	0.846113947647819	0.793678576939596	0.827002882618602	0.845385765692757	0.842221427728521	0.853732241016408	0.798983689246653	0.819159629210110	0.785376675729172	0.801009545826243	0.799246313644450	0.818610566035133	0.827507194376019	0.808768397709903	0.793352074507651	0.851778851954586	0.803678745194825	0.806633799620926	0.826447773256356	0.818188969498520	0.805340510106148	0.832746699865759	0.824393506584210	0.823539805440900	0.822343797260294	0.862543910723765	0.851736076612468	0.822523847866784	0.830332941877453	0.791905264794076	0	0.392345490570072	0.540925565515981	0.493807702093614	0.535307636474532	0.561325388764282	0.823815530435556	0.787575772541058	0.798398052410433	0.800599630251319	0.790999692799664	0.811418535640106	0.737433841471101	0.755678371470917
0.877409229671175	0.815608949280945	0.820809678071550	0.856050689496432	0.851020900570530	0.829784062943511	0.826621765253271	0.793372704347276	0.832089710044814	0.848408306214637	0.837977928229200	0.857249536799499	0.796403367178428	0.812752107380760	0.778729866122936	0.802398067129359	0.795305307048127	0.810505736151018	0.813532886742571	0.794751685474791	0.778336832231900	0.839287439259999	0.790810314434166	0.797141021280042	0.822783159206468	0.800056651527386	0.797198846119137	0.838192004439626	0.807824818131765	0.800450308120934	0.823631626280970	0.852210750911890	0.839217598047436	0.824996748628189	0.816623171525453	0.794095122820418	0.392345490570072	0	0.607092364962734	0.515713003040230	0.507621067109325	0.562535065458670	0.800945664606469	0.767230998942400	0.777234634987356	0.776449930121866	0.767911075345474	0.790655696370259	0.722162468780715	0.740099259893443
0.847464309351113	0.810811861953038	0.796758530996238	0.838733534161181	0.842610840989419	0.795945987419994	0.838819989119538	0.783263637033052	0.797824788671736	0.818562937238122	0.821719237124259	0.828085252464487	0.764829343275340	0.760202021482089	0.743655001612132	0.748760032874978	0.771885589173022	0.764720843206570	0.825859742429118	0.807626124620445	0.790753400898478	0.852186074482357	0.821808727343056	0.802696320226834	0.837711037788187	0.829261175586271	0.820480659271724	0.841627612302138	0.839465661602276	0.823984187912734	0.834235937309549	0.862953381823550	0.843876016628965	0.835153396974011	0.812164821160994	0.809406647705585	0.540925565515981	0.607092364962734	0	0.454538938111367	0.583184354671502	0.559840915186774	0.824835957717800	0.787117995235394	0.796099766904513	0.799552181453341	0.792416104255465	0.807824441295430	0.716815097658750	0.696656190863035
0.875974528304879	0.805767542581721	0.825420951771397	0.857225957250151	0.854070250935028	0.842195640672694	0.844096370104731	0.803079457154200	0.815602366334209	0.838312688339825	0.832297728138607	0.828663041298885	0.800442226163054	0.803733237639607	0.759923707663445	0.778580880193742	0.793983662561303	0.797902679806295	0.827832475908606	0.810693034714192	0.795815574456473	0.846810608702567	0.812503710427759	0.807294351720459	0.838767228035391	0.821642443709072	0.807169801387659	0.838679208106589	0.818469957982104	0.815053980838918	0.835833186387336	0.858353799504634	0.846564970238080	0.837753795301139	0.812085182954146	0.808078204441690	0.493807702093614	0.515713003040230	0.454538938111367	0	0.544344288863111	0.582826399350056	0.813546217212508	0.787829107814602	0.793850581893393	0.793813431533946	0.787886625406660	0.804287736572272	0.727081126160794	0.721633359983309
0.873118846639432	0.795995796982728	0.836206070393062	0.844057321602376	0.854659867850715	0.845898883659742	0.820457920829214	0.812110542084182	0.831958001967460	0.822593141607319	0.839348100532227	0.853466643890517	0.776418909739751	0.778732366217666	0.734817608433015	0.762889633010982	0.749281020092083	0.749511211077761	0.840633485347322	0.823137314593445	0.813446527747766	0.863637414696424	0.830043120998141	0.828092201869921	0.853900609430766	0.834335209296419	0.833517617954115	0.864337859632017	0.841985936194384	0.830378045601785	0.858031705708693	0.888100696895593	0.866863988840689	0.852225019460031	0.846932415567105	0.822632025666726	0.535307636474532	0.507621067109325	0.583184354671502	0.544344288863111	0	0.519938363839843	0.836805190916851	0.803460465762880	0.810658531808179	0.810997079109152	0.803397516688177	0.820519408214588	0.695125638628362	0.683356560173570
0.879045981687528	0.827053615706168	0.819327326466506	0.814208315657369	0.851705301091925	0.840860073803800	0.849148803506734	0.800785580882357	0.822133718114511	0.830019782610306	0.831059593070281	0.861246597585734	0.780659938475491	0.813473757551890	0.794960131765711	0.796845358736335	0.806222703766685	0.805272485968275	0.837515387309734	0.820604339231975	0.799058619396131	0.860345937431898	0.820737010326948	0.816474091572216	0.850756220996815	0.827047657626901	0.831388282003382	0.856577567795243	0.836583626118909	0.824772697318592	0.844267599159882	0.878417057366637	0.855263049871864	0.844213951230544	0.840329540782145	0.819701554153041	0.561325388764282	0.562535065458670	0.559840915186774	0.582826399350056	0.519938363839843	0	0.838465474669000	0.803746264837428	0.812687204196755	0.813599294477827	0.806225066247726	0.816751683413673	0.751103177656107	0.746067033215332
0.844034745444853	0.815514120217943	0.814071933549952	0.877139758416924	0.861897705720053	0.860757790796528	0.855162729327504	0.824601782176853	0.835922702085714	0.879069597430522	0.856898193166543	0.896046894717633	0.849596530318798	0.854276674257845	0.828160464850229	0.860829721581234	0.844439211400293	0.869122624264848	0.803703660056279	0.794954979949942	0.799475156272600	0.819689453454548	0.851425027930397	0.833790564195156	0.777383483051206	0.671159400141169	0.710187087409447	0.779459888514934	0.744397711552942	0.677040155992827	0.758174590950798	0.825471290224997	0.827392952702715	0.788747628510617	0.761153449561837	0.771505169609878	0.823815530435556	0.800945664606469	0.824835957717800	0.813546217212508	0.836805190916851	0.838465474669000	0	0.547300187034122	0.553830213460770	0.536181498705351	0.572125753514693	0.640552157059453	0.828900853187454	0.837855854299681
0.852643666995833	0.776455712464966	0.768524222986933	0.860871129974984	0.828123595525990	0.829269450983027	0.830113785216258	0.779495206428419	0.815184509295735	0.838214205929408	0.807399940368667	0.876374744499776	0.818512615015269	0.827611667227756	0.792252189658475	0.834866572648124	0.815365046567917	0.838840959781072	0.782118629220300	0.734649541347882	0.756036259713852	0.772438332115438	0.816563491926577	0.815666393175633	0.750537226478339	0.691511292155159	0.708030212189661	0.742236091857160	0.715986092124592	0.661470431206904	0.744418884231314	0.787991147895888	0.799075146800243	0.729843621774118	0.694541897467587	0.743356973781077	0.787575772541058	0.767230998942400	0.787117995235394	0.787829107814602	0.803460465762880	0.803746264837428	0.547300187034122	0	0.447516319372628	0.569653460539301	0.538326705124864	0.619350391494271	0.794806327853470	0.804123940447550
0.859008536429201	0.788262673442904	0.788265550074973	0.856082170126016	0.838263901708065	0.833651816213164	0.846125689639253	0.806367635034341	0.827399693181520	0.856440012501921	0.826161623285567	0.890084853138593	0.834089583791426	0.835780444818782	0.806969745865867	0.841861296301768	0.827655330409855	0.848145337396204	0.781821919835946	0.757831423763708	0.767434128306885	0.777722080234278	0.813294168327236	0.811101435312502	0.776949207136154	0.680967903225903	0.667498458265392	0.673786892120869	0.675098308017791	0.574204700277956	0.724235006545652	0.818909427736290	0.779148925084990	0.738286799671765	0.732025169286317	0.737106374218332	0.798398052410433	0.777234634987356	0.796099766904513	0.793850581893393	0.810658531808179	0.812687204196755	0.553830213460770	0.447516319372628	0	0.488269302171498	0.433610527419631	0.510312700571702	0.802384466849508	0.811550340296791
0.866998934262200	0.810686253790494	0.824777049818545	0.880279045131312	0.875930155530115	0.862082061616722	0.849274408363826	0.830395579515346	0.855556402785428	0.875741966143624	0.857130128654699	0.891880505599538	0.842270381367522	0.847203542693736	0.815790709741459	0.844501034529052	0.838118488229288	0.849326777498003	0.804019797509802	0.785959176489073	0.782911454595467	0.803831282941356	0.791556079561359	0.819031744713931	0.795104615248419	0.671066545972739	0.701942327184891	0.701635330756311	0.704497511544435	0.612338653839696	0.733260273783559	0.826277389288614	0.832673942104535	0.761608489849832	0.790215217195485	0.784376197539887	0.800599630251319	0.776449930121866	0.799552181453341	0.793813431533946	0.810997079109152	0.813599294477827	0.536181498705351	0.569653460539301	0.488269302171498	0	0.375196125105337	0.517502406348485	0.803272777105107	0.815871619463156
0.861111618722411	0.805112523882639	0.806045594893861	0.873041212169332	0.872166606347860	0.852058871769443	0.848546889710043	0.820318413095199	0.846501877738017	0.870606150185478	0.844916783753215	0.892731165148882	0.837741275732482	0.842138761197250	0.810444256504377	0.846057562202676	0.831992715107027	0.846855042043012	0.786887878621545	0.759920031069391	0.761545502671386	0.778567460309349	0.786048853835120	0.802605134901778	0.789560219872117	0.666689375819956	0.725975401278673	0.669311640843652	0.665877511871323	0.637549467278959	0.741992246570922	0.842781361968664	0.830859544232805	0.754228286654623	0.777838913286288	0.778920358213643	0.790999692799664	0.767911075345474	0.792416104255465	0.787886625406660	0.803397516688177	0.806225066247726	0.572125753514693	0.538326705124864	0.433610527419631	0.375196125105337	0	0.410825459386676	0.793123001631922	0.807274747165427
0.876335760986044	0.804533203877602	0.818295122029701	0.879582207498467	0.868581753881227	0.839565335485719	0.864041820059114	0.828888866342044	0.851575737562598	0.875691595525796	0.851460780490183	0.887887890367137	0.847234455097953	0.850318741325051	0.822587449084759	0.856164524964086	0.843832381382066	0.853653826449413	0.785731782612134	0.774908803456766	0.789036687187336	0.762365607509662	0.796623149910702	0.815738228757427	0.816121769773259	0.694835902197601	0.746923139754505	0.703304179552315	0.693252608255273	0.631343138496209	0.773074232688726	0.826383327019053	0.833552501812576	0.776723233405642	0.782673129860904	0.796232444005004	0.811418535640106	0.790655696370259	0.807824441295430	0.804287736572272	0.820519408214588	0.816751683413673	0.640552157059453	0.619350391494271	0.510312700571702	0.517502406348485	0.410825459386676	0	0.808588385342614	0.820026339211897
0.861532233905890	0.751166630364796	0.816673678292999	0.872776514520827	0.867361036658735	0.839866182539627	0.805403490489871	0.804773164849784	0.823525929622734	0.843996630201253	0.817568257005030	0.845580810992811	0.787427953435340	0.781149189235032	0.703776973667592	0.758609803859596	0.735407832028642	0.767624292920838	0.801229745705063	0.794329024449288	0.788794681793580	0.844444090190989	0.775870812274230	0.803497094639957	0.839211822370394	0.832554393326642	0.820306152213146	0.835468880314172	0.834396119486085	0.817329157848691	0.854121809186163	0.867096924384564	0.850207301300222	0.852121189080653	0.836662162733720	0.830089207473868	0.737433841471101	0.722162468780715	0.716815097658750	0.727081126160794	0.695125638628362	0.751103177656107	0.828900853187454	0.794806327853470	0.802384466849508	0.803272777105107	0.793123001631922	0.808588385342614	0	0.567205624348018
0.837633371018548	0.694401443024490	0.781092461944711	0.858087454217490	0.831338922914890	0.821079419364167	0.738638092830350	0.797104505231195	0.790106589121741	0.813118402349934	0.768279512347905	0.782008797797476	0.740306865444314	0.727064601219195	0.702653541686164	0.743506193526216	0.666750408527634	0.708361278933591	0.825933459855712	0.814390709537110	0.797699206344558	0.861930058741784	0.827538208525627	0.816584473064140	0.848475251347804	0.839832007940786	0.831490949042399	0.853609607618976	0.854699811186925	0.832097982283514	0.854618996710965	0.848257950315022	0.852104872852440	0.853710990895946	0.829603982173217	0.836340347922321	0.755678371470917	0.740099259893443	0.696656190863035	0.721633359983309	0.683356560173570	0.746067033215332	0.837855854299681	0.804123940447550	0.811550340296791	0.815871619463156	0.807274747165427	0.820026339211897	0.567205624348018	0
0.830557761917461	0.696392240464268	0.776408638845764	0.870469335308570	0.848689698017297	0.815410333994176	0.753673102468057	0.811555843614774	0.814064171601348	0.833951572088180	0.802615935695372	0.817644926739986	0.738732499750127	0.742654156043441	0.664850320899838	0.740724064525056	0.711823224211446	0.756077309027262	0.808001439595098	0.803088434311206	0.786374657318606	0.846328958158477	0.816247148969582	0.794952617901389	0.842922236709757	0.831158122730230	0.823607375838300	0.847107366068087	0.842134029876595	0.824396074081176	0.851833072964641	0.844048032774417	0.842520123409106	0.852382301111728	0.830034576097239	0.834363542706730	0.755934509982863	0.730489411281090	0.719845631227317	0.728414159090087	0.707420429400971	0.764265338301186	0.828568410948429	0.793023396535255	0.800798170037500	0.801025258739247	0.793277969351437	0.809610884609220	0.507891724273221	0.459841198185730
0.870748240347782	0.802851408500908	0.828187021515786	0.866607598406155	0.885706202610688	0.852353956077532	0.833488528057506	0.852543991673155	0.850683151785432	0.861919051325336	0.849355420906759	0.822200780084431	0.796389857590341	0.746761149019174	0.747452473602593	0.771793132315930	0.775123701573220	0.770201179500199	0.857469419116909	0.842175998488160	0.834380707649164	0.875283300261888	0.853243063637913	0.840815185708734	0.874426114194442	0.863897758786277	0.854249932320094	0.869694333095063	0.867745133933288	0.850958111271616	0.881837107056961	0.884707637432633	0.879407570899697	0.875644310528993	0.863068084837505	0.862041692176355	0.792436592749099	0.777987883131011	0.749172097276807	0.757818506458857	0.748288185733710	0.801907884126112	0.857582705051685	0.828236536837168	0.831092378151852	0.835560221411181	0.832682769789856	0.841588488798724	0.710507723677974	0.626253396611072
0.819817305372652	0.752827137960080	0.775127963654871	0.868705526012899	0.837889166007775	0.820961043073535	0.771551763174805	0.820358073253830	0.826412958899813	0.834354579002340	0.816636122692995	0.819283587396406	0.776834636186246	0.766155050186111	0.761507291134428	0.780251570013179	0.730736411240770	0.708729041915667	0.812900079721600	0.804517927369054	0.792359335782559	0.841993634317318	0.818114791750740	0.814000380760325	0.851652592466646	0.835060595004076	0.833901373324042	0.845136616340916	0.845726162077155	0.825941065257750	0.857138537353813	0.845651801475317	0.851688163849494	0.854616637934340	0.838123143915462	0.833777300901620	0.747643435400499	0.725658003756031	0.714414563267921	0.688535320976178	0.711941796009285	0.747425303752602	0.838437285163676	0.803665448427522	0.813432395032160	0.816458408704360	0.808723178622595	0.817556594024052	0.640480034513448	0.566388256856542
0.836621567398290	0.776006418098797	0.802245050678147	0.872318201504783	0.863373878721228	0.839608623168319	0.811992362617246	0.815540316749565	0.828093548647592	0.848668463947676	0.826790025132514	0.832960425633862	0.731052422687438	0.760614174381248	0.723731039889212	0.753540541923083	0.738925533152683	0.758401948199028	0.816510742208647	0.798656439639061	0.783874491188266	0.835957831688768	0.811973084046677	0.807946696156891	0.837535510944920	0.824823505020949	0.825398140747082	0.840870911969168	0.841618186600289	0.810542471830724	0.854176073912584	0.856526478718800	0.851056578400186	0.847343970529813	0.827172972058407	0.816582670499649	0.755272037144338	0.727893003865559	0.731331841515249	0.722672820441522	0.729886443189616	0.762884600754528	0.812223948245754	0.779123531599485	0.784362055445333	0.784018372518338	0.781329131556394	0.793516671973603	0.585056877283677	0.614885437646577
LAYER 13:
0	0.757831705733205	0.694948750878844	0.765646369866375	0.774188236100278	0.775682614843262	0.766561929157922	0.751291027981679	0.731204469657802	0.718339084249124	0.722212965025935	0.802450620504556	0.768967025222123	0.737358830232170	0.747425269133473	0.711845302384386	0.725672239541582	0.755526967205554	0.854288188623954	0.864428537823028	0.818221848609552	0.899677845644250	0.842753441026380	0.878532301527847	0.864358520464023	0.827375130328826	0.816656589509931	0.824908399931343	0.755019050856900	0.879106197028607	0.880917223503436	0.845064813016597	0.822536821244327	0.882189342812132	0.790314010086254	0.889692806150650	0.881893523631292	0.887388494423382	0.825222418828038	0.865440170606053	0.865313569497124	0.887723660518029	0.817067887640899	0.842189187741742	0.851771562180258	0.862917765317537	0.860383316971941	0.881423035030976	0.867265093643895	0.821143685128339
0.757831705733205	0	0.574528813443414	0.770360584475868	0.730930979561172	0.634655652004690	0.678913196344909	0.662319097701110	0.596717113862924	0.742236793717602	0.660152630204305	0.762242706356965	0.721101625680706	0.644782256484372	0.628470858251211	0.758986696776334	0.624539297269264	0.719562290017368	0.794471944855656	0.755516098495714	0.765821048499054	0.829919317609748	0.792360997245074	0.824828262873605	0.811097170573067	0.777836280942091	0.769417608984590	0.816946342502566	0.821366344840523	0.822395971324157	0.809244705452455	0.769643610827019	0.765543272240559	0.791442559963582	0.740047332533131	0.846488749793088	0.832752753500534	0.815136611698061	0.811681541782399	0.824536143593536	0.804657854137987	0.843821068146782	0.850191268842665	0.785165027220824	0.796156934485149	0.821988694079388	0.814415159959720	0.824272646485201	0.741380785227335	0.663763573397891
0.694948750878844	0.574528813443414	0	0.697187228109814	0.620468717537280	0.674493903828731	0.671748389147501	0.634332626173680	0.544513548334294	0.666485309519097	0.582142771777123	0.741748520027091	0.706777564355779	0.629926352107666	0.650918190687980	0.745806032980418	0.665556431097849	0.733420900552603	0.758369388113685	0.742456389758739	0.702626330149723	0.847609807488015	0.776440611010576	0.818507747445934	0.822991065475339	0.815676814312557	0.794063427937510	0.857268085173207	0.817790615931865	0.872442880757665	0.828040535845957	0.807341302595574	0.732947032323332	0.826847316237370	0.700344847941720	0.825868182623771	0.840511015327571	0.840046765579123	0.804573606593054	0.844228741230812	0.847850769721919	0.849510578431521	0.863843465766606	0.767653332703951	0.793139112905748	0.846476384209252	0.818905659854412	0.848440123733610	0.839007574904371	0.762986070422983
0.765646369866375	0.770360584475868	0.697187228109814	0	0.701327305867154	0.765414442225849	0.813186694088908	0.770225666130671	0.735851937455157	0.722497094176507	0.748464439730553	0.835448696693446	0.822809110950339	0.767892481998040	0.832793130383276	0.823133357210442	0.815274102688259	0.829231366930463	0.839546476966279	0.845264624619680	0.791675053566891	0.850634215843352	0.822136688525560	0.842591646439046	0.915527429925812	0.905224625980758	0.865173470855345	0.908409464251483	0.884534354087455	0.910810825009876	0.887672056919629	0.898905209392640	0.817705482627957	0.854026645885278	0.791666452726058	0.879785576506252	0.866799623243369	0.874509663257740	0.836845117001214	0.868939208408421	0.833403129033860	0.827717570304113	0.902874794338100	0.876711524343834	0.861859096711528	0.904335353037031	0.897148745671470	0.910946846312139	0.910195819929525	0.874505836053478
0.774188236100278	0.730930979561172	0.620468717537280	0.701327305867154	0	0.731841473748502	0.742042767336966	0.717159972567912	0.666049434279962	0.692818955738539	0.671719391175111	0.755308205738631	0.778309029912631	0.739322288536532	0.786175994489363	0.781456753951549	0.767119347192227	0.816023154944295	0.820291097118215	0.826039314473649	0.809043287848198	0.843299568059385	0.806468600846712	0.845466149303529	0.881057898601675	0.832565660797147	0.791740153433938	0.841779132474844	0.825394833504884	0.854192461037228	0.837695284513131	0.835465853690870	0.770654972950020	0.877826410736007	0.778104985073535	0.880127170777651	0.859251088764480	0.858567877788028	0.842067819031375	0.856377474766937	0.848306784468232	0.847805326802413	0.874363426359721	0.827543019676519	0.829382776927710	0.884336981515068	0.880914563923285	0.885435975912174	0.886385805280082	0.827240562964936
0.775682614843262	0.634655652004690	0.674493903828731	0.765414442225849	0.731841473748502	0	0.775056447587467	0.692982986337281	0.729293209978903	0.795477026158055	0.702739211325856	0.836937790346402	0.814310907931297	0.769272712149414	0.809707538731649	0.818042310839488	0.774957247356499	0.811779550638350	0.815194831405166	0.766833038516103	0.772423571532373	0.792367470450934	0.765682563675284	0.798748466491589	0.820150713115419	0.776361023787540	0.810150923814885	0.786324755409511	0.748059408208194	0.796302700494327	0.850078966636463	0.812530562288953	0.782779661646451	0.828256365233063	0.748585297671630	0.855954400842021	0.844720271421996	0.837933189503634	0.795262001078194	0.852418710555240	0.845563877401014	0.858296019040314	0.879745965084318	0.818761581075341	0.820003895831114	0.860212257394388	0.834876067928744	0.825819628715469	0.855063196272417	0.797790858990302
0.766561929157922	0.678913196344909	0.671748389147501	0.813186694088908	0.742042767336966	0.775056447587467	0	0.691998745575843	0.673113601899712	0.713547284099091	0.580470345894656	0.737573601335636	0.679974781881122	0.625644987275378	0.609909684190235	0.694181544979070	0.524522279417395	0.670798346989697	0.799011121948862	0.797531382851092	0.791199671115210	0.851968992525958	0.789776354956206	0.819910998094086	0.845651382311680	0.871401248366715	0.826113235629754	0.885327440484906	0.844310676392158	0.866912834612225	0.886974671233037	0.809781996200010	0.789678126825823	0.841978368042787	0.799881043116699	0.885901005416496	0.858841975719520	0.843827905229850	0.850915976005163	0.862501422619227	0.836011330152713	0.881828224956057	0.884440887976951	0.842049677656222	0.865593200312045	0.880630413829988	0.874054274076656	0.889688296736320	0.779054584029360	0.705769102606991
0.751291027981679	0.662319097701110	0.634332626173680	0.770225666130671	0.717159972567912	0.692982986337281	0.691998745575843	0	0.614672372898027	0.649083166988707	0.518214345533203	0.758244462656513	0.748162671749818	0.599651434689447	0.674792787691877	0.726428563081063	0.622485776948146	0.745704581059170	0.770128770216121	0.746646273086508	0.712752543846194	0.822393964997908	0.673980838219580	0.764146881223864	0.766437865981823	0.784707726148676	0.735873170307581	0.810685367299786	0.775869533620181	0.819096203017817	0.791712223191565	0.802368575342588	0.722859819946452	0.826325902700108	0.735807113445667	0.795252821283268	0.799968628454385	0.812079402512428	0.785238752289650	0.824745754114735	0.811650948590552	0.817195697507971	0.853041653667882	0.782156849257095	0.809395933049666	0.844814804593775	0.830950021522647	0.858318899641540	0.836155355563828	0.790331960396770
0.731204469657802	0.596717113862924	0.544513548334294	0.735851937455157	0.666049434279962	0.729293209978903	0.673113601899712	0.614672372898027	0	0.589146722496479	0.539476814621679	0.713946034782920	0.695673905937671	0.586311876641011	0.564953889099888	0.665919713544499	0.622993328012923	0.681407483485716	0.805224847700516	0.779312543554038	0.704565973068397	0.854449625008671	0.745015747850877	0.791132013494004	0.830306846266754	0.806743156745002	0.769900048237532	0.821920245488393	0.819277046879480	0.849039376243828	0.829511215129873	0.791476578713960	0.757472731012984	0.846472457712430	0.738999926834940	0.845897833529462	0.815117244276351	0.827365973861084	0.778530638830822	0.809742270368323	0.818712539945882	0.811091754364114	0.861906208395540	0.815255129705688	0.819793542099247	0.862253846224050	0.850627802256807	0.855905615925177	0.822427890152805	0.758194066974803
0.718339084249124	0.742236793717602	0.666485309519097	0.722497094176507	0.692818955738539	0.795477026158055	0.713547284099091	0.649083166988707	0.589146722496479	0	0.563780124610710	0.755483225307993	0.744748105274032	0.616253674032347	0.701485834186411	0.606654625334308	0.674025056921777	0.757209138125434	0.821727972749840	0.808987194326495	0.785179842101688	0.856691372213974	0.752403016978644	0.839846503872833	0.883120166150779	0.875302594932178	0.856941736850715	0.882174623371238	0.825120151106288	0.899363409462163	0.883337184367150	0.871387716506459	0.813898944106880	0.881335166298265	0.819514839530631	0.868229764075703	0.848656238038402	0.855408158859687	0.816258287482212	0.831285970556666	0.809887197973511	0.821412013575239	0.904145314937619	0.851864444783530	0.874302207505055	0.906600408984240	0.896477896866587	0.903184138715011	0.840325353494366	0.810975101096250
0.722212965025935	0.660152630204305	0.582142771777123	0.748464439730553	0.671719391175111	0.702739211325856	0.580470345894656	0.518214345533203	0.539476814621679	0.563780124610710	0	0.741092975241615	0.673418739749661	0.538707818208049	0.638251938056557	0.660740890672976	0.558773273523368	0.669482656183888	0.770367930930629	0.736042637345542	0.705154660864981	0.826517075367859	0.688979969207704	0.772634761819396	0.841174179990204	0.840190325773172	0.798553049802886	0.838072132640910	0.781663860972446	0.864004753693035	0.852771029092784	0.831948388484888	0.757812621235928	0.852532917405106	0.735377534596271	0.850909795952881	0.854171465324783	0.858315264434469	0.819362096857305	0.849338931628527	0.834692718628897	0.848005248849873	0.894707438157899	0.812223124827915	0.832820737698103	0.880914527002383	0.858932952906107	0.872533801398526	0.824869065111722	0.743436830952184
0.802450620504556	0.762242706356965	0.741748520027091	0.835448696693446	0.755308205738631	0.836937790346402	0.737573601335636	0.758244462656513	0.713946034782920	0.755483225307993	0.741092975241615	0	0.701409173687842	0.716754778704503	0.702204963863528	0.729557584351147	0.656088681855192	0.714093590341983	0.860722611435859	0.880997068111909	0.857237241041968	0.898954677962713	0.895327977839520	0.886875623027926	0.885846710645161	0.902789675287961	0.834031731506906	0.882739125585948	0.889709589594400	0.899678845435695	0.875634000901686	0.821597039867895	0.799738066870126	0.896236380127479	0.780494535416634	0.888427173706385	0.838193123624060	0.854398700921688	0.808939314141351	0.808944545731703	0.833522924469302	0.864344397739915	0.910601093434469	0.884146695000820	0.901703593797739	0.913526388991652	0.910912362822332	0.894344225010483	0.833736554285118	0.755282998704350
0.768967025222123	0.721101625680706	0.706777564355779	0.822809110950339	0.778309029912631	0.814310907931297	0.679974781881122	0.748162671749818	0.695673905937671	0.744748105274032	0.673418739749661	0.701409173687842	0	0.667564661942055	0.623347554743156	0.676744130547033	0.596728184934389	0.645430512496674	0.845407426435830	0.829503347185102	0.811454771326767	0.900320160676072	0.836059908119310	0.854707901790483	0.891080283455549	0.875657674660843	0.845561663666916	0.894746957362830	0.888480049292465	0.897468240949055	0.893513274601987	0.864535676832426	0.830015573611094	0.862121593003086	0.812135244610893	0.890060521026307	0.786121788463715	0.799971314568174	0.749180439393248	0.790259462870565	0.772841058097160	0.779683241229694	0.899822791817013	0.859082769132352	0.878850939644298	0.894437972195194	0.890087036527598	0.904865753104985	0.775369882943125	0.697818665794965
0.737358830232170	0.644782256484372	0.629926352107666	0.767892481998040	0.739322288536532	0.769272712149414	0.625644987275378	0.599651434689447	0.586311876641011	0.616253674032347	0.538707818208049	0.716754778704503	0.667564661942055	0	0.500624052329709	0.577918633644811	0.469407463963305	0.618197827788912	0.829101704264780	0.812243524749329	0.779778749605529	0.892877453430939	0.820650820083767	0.842953389406827	0.876500088627945	0.878569700471400	0.840781758707505	0.896168192688941	0.870803487707640	0.894183964288388	0.857010129022548	0.841526480276729	0.798354593654303	0.880063558750357	0.782973032395793	0.864032016713855	0.817662670543838	0.829076977339352	0.743155497705853	0.817699738755248	0.756708378571965	0.823502017392610	0.900179329820355	0.847975645336158	0.868177744493148	0.891454068795932	0.878806394912437	0.887941653715166	0.771532870770623	0.676339328215555
0.747425269133473	0.628470858251211	0.650918190687980	0.832793130383276	0.786175994489363	0.809707538731649	0.609909684190235	0.674792787691877	0.564953889099888	0.701485834186411	0.638251938056557	0.702204963863528	0.623347554743156	0.500624052329709	0	0.489208965153755	0.384773976837537	0.536760950569692	0.804090221336647	0.816071469399816	0.774368341654817	0.879997319256270	0.826966182993538	0.839006446509454	0.866894508382648	0.852899526840577	0.822805378908957	0.877572112345456	0.866306560649534	0.880027535839997	0.867762265478017	0.825797888118088	0.822092488332932	0.866322453334081	0.815138652042569	0.866131915103154	0.791217765339233	0.789231181440967	0.735400621413168	0.764384900516217	0.742069494728488	0.812404645707012	0.883749025802221	0.834163705443992	0.853352251318359	0.870409839758959	0.856763519930764	0.877831970398333	0.672064665318140	0.593046686824624
0.711845302384386	0.758986696776334	0.745806032980418	0.823133357210442	0.781456753951549	0.818042310839488	0.694181544979070	0.726428563081063	0.665919713544499	0.606654625334308	0.660740890672976	0.729557584351147	0.676744130547033	0.577918633644811	0.489208965153755	0	0.518188012442265	0.562517363732751	0.865435506134143	0.868678239463251	0.844017999396908	0.899662787471342	0.859924688336436	0.868674333665153	0.919267233228070	0.899045317490140	0.863725664078587	0.916464867612588	0.889272882328816	0.897618221588015	0.923791367751294	0.895132621194522	0.870255807051674	0.910315466572304	0.843717127216604	0.902570686642497	0.805890531134559	0.815449122642281	0.733353120625700	0.759152688742670	0.739811638197681	0.796305796593167	0.913065448380346	0.874655619824338	0.886427680714471	0.902986783526602	0.898236531025622	0.906487459912879	0.732983332918457	0.665816704759815
0.725672239541582	0.624539297269264	0.665556431097849	0.815274102688259	0.767119347192227	0.774957247356499	0.524522279417395	0.622485776948146	0.622993328012923	0.674025056921777	0.558773273523368	0.656088681855192	0.596728184934389	0.469407463963305	0.384773976837537	0.518188012442265	0	0.525873469638151	0.814409590283957	0.820895305834552	0.799457325001504	0.882383122286480	0.802263888392444	0.832319852483884	0.868149638459261	0.858483401571866	0.830314231385061	0.885187514366797	0.854610773054499	0.873481643373177	0.859404384056396	0.833602225135596	0.796725012824111	0.846964197237567	0.780673846377687	0.842510802023639	0.788945736851360	0.798683799170328	0.739907081096882	0.782465768347594	0.747940973384095	0.813537084252184	0.880244733858028	0.838754606927304	0.851400865862864	0.871384768011450	0.863749585949301	0.885112684959236	0.691204338591221	0.599727362887431
0.755526967205554	0.719562290017368	0.733420900552603	0.829231366930463	0.816023154944295	0.811779550638350	0.670798346989697	0.745704581059170	0.681407483485716	0.757209138125434	0.669482656183888	0.714093590341983	0.645430512496674	0.618197827788912	0.536760950569692	0.562517363732751	0.525873469638151	0	0.830915932085247	0.816745001676561	0.830508559534895	0.873133132647928	0.843532450596074	0.847489645759917	0.911205547925577	0.911481159113950	0.862911932390827	0.906211292157249	0.891094184263576	0.893245612125659	0.917666199891218	0.877871683948987	0.878927105597133	0.902073122748036	0.826752976064779	0.899057336841727	0.809808042367466	0.814848306679308	0.721947573572769	0.796979730299737	0.732854222007701	0.809857468174746	0.931941725397227	0.884958090385106	0.895927419125354	0.907848929561307	0.894894463502568	0.904976806164503	0.737523634514595	0.614155908816736
0.854288188623954	0.794471944855656	0.758369388113685	0.839546476966279	0.820291097118215	0.815194831405166	0.799011121948862	0.770128770216121	0.805224847700516	0.821727972749840	0.770367930930629	0.860722611435859	0.845407426435830	0.829101704264780	0.804090221336647	0.865435506134143	0.814409590283957	0.830915932085247	0	0.626455944659733	0.607960066325100	0.642035102799703	0.639598433139956	0.669131934880991	0.802121703986190	0.795710745649599	0.796236808165353	0.810686796384941	0.790445282960778	0.826894158573221	0.816240092965957	0.818355201805534	0.841070124753763	0.753142704480388	0.793982854276609	0.848713664561871	0.881913313684912	0.874304516525830	0.884905335857983	0.888996928825792	0.896837330340871	0.901750883606195	0.845976258920037	0.804855942146140	0.798731213313160	0.817269537558001	0.796554121736355	0.818227352127799	0.836956131297540	0.864207175025754
0.864428537823028	0.755516098495714	0.742456389758739	0.845264624619680	0.826039314473649	0.766833038516103	0.797531382851092	0.746646273086508	0.779312543554038	0.808987194326495	0.736042637345542	0.880997068111909	0.829503347185102	0.812243524749329	0.816071469399816	0.868678239463251	0.820895305834552	0.816745001676561	0.626455944659733	0	0.524824429905868	0.621787216939966	0.601632875874262	0.670588217223145	0.743566797005050	0.754159964596137	0.764259414182201	0.753073016988611	0.734588653640602	0.767735376365770	0.820811760343042	0.839730252115878	0.830136161582388	0.788957726844517	0.753644402087209	0.848322491692733	0.861386155492453	0.853083495801372	0.862850765413528	0.871527337386253	0.878240266828613	0.882023961402095	0.841406388188906	0.741332488692963	0.768525608441444	0.801046737441192	0.762753346316598	0.793052460206379	0.839403081728613	0.848766495301592
0.818221848609552	0.765821048499054	0.702626330149723	0.791675053566891	0.809043287848198	0.772423571532373	0.791199671115210	0.712752543846194	0.704565973068397	0.785179842101688	0.705154660864981	0.857237241041968	0.811454771326767	0.779778749605529	0.774368341654817	0.844017999396908	0.799457325001504	0.830508559534895	0.607960066325100	0.524824429905868	0	0.639910198759525	0.557492830375113	0.548170696958335	0.726404553658027	0.749091597506033	0.724302639025639	0.721190504137079	0.728216708050616	0.766235134598038	0.786091954690847	0.770262950900131	0.732322286835040	0.717439387158922	0.775850532874786	0.819601532455874	0.832672894430104	0.825134130618840	0.836850851220222	0.843843046428109	0.856494589557679	0.854750753960852	0.846778510337849	0.762226480729232	0.785301115554908	0.816869236722310	0.780088688736604	0.816461761961997	0.833559700176041	0.827918000325402
0.899677845644250	0.829919317609748	0.847609807488015	0.850634215843352	0.843299568059385	0.792367470450934	0.851968992525958	0.822393964997908	0.854449625008671	0.856691372213974	0.826517075367859	0.898954677962713	0.900320160676072	0.892877453430939	0.879997319256270	0.899662787471342	0.882383122286480	0.873133132647928	0.642035102799703	0.621787216939966	0.639910198759525	0	0.549543238758062	0.688260060475281	0.806279478470018	0.732933310925410	0.800287085691121	0.711063742067812	0.745855173210368	0.769433659151094	0.873232446095228	0.835183247891456	0.875066777880985	0.783154618072574	0.789556961170230	0.883568024704902	0.886882822506446	0.876549211762622	0.902794879160346	0.882193836865282	0.905464159038936	0.910455491849018	0.831132691323550	0.770888047106725	0.793186200726361	0.792159471054055	0.775489565809218	0.734356713619581	0.890671774372039	0.902638555522773
0.842753441026380	0.792360997245074	0.776440611010576	0.822136688525560	0.806468600846712	0.765682563675284	0.789776354956206	0.673980838219580	0.745015747850877	0.752403016978644	0.688979969207704	0.895327977839520	0.836059908119310	0.820650820083767	0.826966182993538	0.859924688336436	0.802263888392444	0.843532450596074	0.639598433139956	0.601632875874262	0.557492830375113	0.549543238758062	0	0.491906172601570	0.716615500546751	0.659998432211252	0.694227745377662	0.641518675720620	0.620829649444765	0.753531630446178	0.805687257222535	0.789528948083450	0.788610078301594	0.727830445653760	0.779081432450098	0.822039706917400	0.836156312031606	0.825895652138939	0.854638094827621	0.854920369655258	0.869630101902615	0.862286874055964	0.871771818239469	0.792256701913365	0.802496559809143	0.807948502670559	0.780281383947358	0.813968390079038	0.807944230882102	0.844367105635690
0.878532301527847	0.824828262873605	0.818507747445934	0.842591646439046	0.845466149303529	0.798748466491589	0.819910998094086	0.764146881223864	0.791132013494004	0.839846503872833	0.772634761819396	0.886875623027926	0.854707901790483	0.842953389406827	0.839006446509454	0.868674333665153	0.832319852483884	0.847489645759917	0.669131934880991	0.670588217223145	0.548170696958335	0.688260060475281	0.491906172601570	0	0.733344517933456	0.742450450908047	0.708471861356322	0.713346337149741	0.709872036770347	0.752102132595911	0.826448542948864	0.788001306325247	0.783612255249565	0.695740789195638	0.819625515422387	0.793688383109894	0.839058996453558	0.834520423498326	0.830666469402796	0.837370230813884	0.857753499309016	0.849602977725345	0.867222790307242	0.821892460730501	0.816062593451453	0.844038724319951	0.813432674067797	0.835902144231629	0.827789869466450	0.830019533051958
0.864358520464023	0.811097170573067	0.822991065475339	0.915527429925812	0.881057898601675	0.820150713115419	0.845651382311680	0.766437865981823	0.830306846266754	0.883120166150779	0.841174179990204	0.885846710645161	0.891080283455549	0.876500088627945	0.866894508382648	0.919267233228070	0.868149638459261	0.911205547925577	0.802121703986190	0.743566797005050	0.726404553658027	0.806279478470018	0.716615500546751	0.733344517933456	0	0.611063474407855	0.619770196876919	0.669885751693813	0.663634433573976	0.638642651970248	0.658576949515354	0.758612383311791	0.750050232473108	0.708681270197602	0.793855138548746	0.737497406214184	0.860945602781705	0.858122910445927	0.891698849922780	0.879036867965193	0.899232000087072	0.905297917352918	0.742371535012638	0.692901410460683	0.708065924448484	0.704915440575815	0.704951179004459	0.732703882818129	0.889015645512338	0.888720114129061
0.827375130328826	0.777836280942091	0.815676814312557	0.905224625980758	0.832565660797147	0.776361023787540	0.871401248366715	0.784707726148676	0.806743156745002	0.875302594932178	0.840190325773172	0.902789675287961	0.875657674660843	0.878569700471400	0.852899526840577	0.899045317490140	0.858483401571866	0.911481159113950	0.795710745649599	0.754159964596137	0.749091597506033	0.732933310925410	0.659998432211252	0.742450450908047	0.611063474407855	0	0.616156129156881	0.610025522978584	0.535612157856650	0.587323313859934	0.713996380437506	0.761690845771841	0.756171347685689	0.730853746875295	0.753409768739125	0.762607696215722	0.855675309123524	0.833409256588513	0.874840807226656	0.846998151716194	0.878258415228917	0.878004913402561	0.614188141950987	0.625621142789422	0.604745765901698	0.600861452246872	0.597471059090939	0.613060397378947	0.882460781294561	0.883731446962875
0.816656589509931	0.769417608984590	0.794063427937510	0.865173470855345	0.791740153433938	0.810150923814885	0.826113235629754	0.735873170307581	0.769900048237532	0.856941736850715	0.798553049802886	0.834031731506906	0.845561663666916	0.840781758707505	0.822805378908957	0.863725664078587	0.830314231385061	0.862911932390827	0.796236808165353	0.764259414182201	0.724302639025639	0.800287085691121	0.694227745377662	0.708471861356322	0.619770196876919	0.616156129156881	0	0.567175913315006	0.551300858681911	0.584472285117156	0.679291213093502	0.754975020739315	0.710474664544356	0.733636486236098	0.682815344038752	0.745406083061931	0.839974150983471	0.834991954144553	0.861617135123490	0.846975552370980	0.871265682289677	0.875342598308017	0.651458469155358	0.666048087669369	0.580207468087496	0.625214029403196	0.665798824629218	0.706810587548364	0.856691895069554	0.860372741389286
0.824908399931343	0.816946342502566	0.857268085173207	0.908409464251483	0.841779132474844	0.786324755409511	0.885327440484906	0.810685367299786	0.821920245488393	0.882174623371238	0.838072132640910	0.882739125585948	0.894746957362830	0.896168192688941	0.877572112345456	0.916464867612588	0.885187514366797	0.906211292157249	0.810686796384941	0.753073016988611	0.721190504137079	0.711063742067812	0.641518675720620	0.713346337149741	0.669885751693813	0.610025522978584	0.567175913315006	0	0.525802966510219	0.564409308862625	0.677256599686698	0.768730781125581	0.738392706508418	0.731608820847510	0.773336792288344	0.786562463221534	0.865872797860132	0.866184403555134	0.891263674422582	0.875683011118887	0.905321525329279	0.895269890798918	0.714933956568565	0.666866012540436	0.594714781579832	0.648041381020783	0.593558473344439	0.644590605443581	0.878735439314633	0.889523263113389
0.755019050856900	0.821366344840523	0.817790615931865	0.884534354087455	0.825394833504884	0.748059408208194	0.844310676392158	0.775869533620181	0.819277046879480	0.825120151106288	0.781663860972446	0.889709589594400	0.888480049292465	0.870803487707640	0.866306560649534	0.889272882328816	0.854610773054499	0.891094184263576	0.790445282960778	0.734588653640602	0.728216708050616	0.745855173210368	0.620829649444765	0.709872036770347	0.663634433573976	0.535612157856650	0.551300858681911	0.525802966510219	0	0.544909192866546	0.729777161699220	0.796885250223743	0.757417803264393	0.750934266791511	0.739816991319405	0.742707140540678	0.855390903723498	0.835813771808895	0.879222683074168	0.852882503068483	0.883815376793966	0.878447224131742	0.685275586124555	0.640312325739883	0.596340538955898	0.626629070314875	0.565112059778626	0.621563704611977	0.870339975730998	0.883429546911479
0.879106197028607	0.822395971324157	0.872442880757665	0.910810825009876	0.854192461037228	0.796302700494327	0.866912834612225	0.819096203017817	0.849039376243828	0.899363409462163	0.864004753693035	0.899678845435695	0.897468240949055	0.894183964288388	0.880027535839997	0.897618221588015	0.873481643373177	0.893245612125659	0.826894158573221	0.767735376365770	0.766235134598038	0.769433659151094	0.753531630446178	0.752102132595911	0.638642651970248	0.587323313859934	0.584472285117156	0.564409308862625	0.544909192866546	0	0.766912976409730	0.815147998926277	0.755839341438009	0.752934904931007	0.759631658758476	0.727681672511601	0.872232736387998	0.849735590381139	0.887439291952041	0.864684294456143	0.884686074524546	0.889034909222500	0.659523758980262	0.627744948894936	0.504014572057228	0.568954285745250	0.595547111141297	0.570447732169126	0.879873828556035	0.887964534671791
0.880917223503436	0.809244705452455	0.828040535845957	0.887672056919629	0.837695284513131	0.850078966636463	0.886974671233037	0.791712223191565	0.829511215129873	0.883337184367150	0.852771029092784	0.875634000901686	0.893513274601987	0.857010129022548	0.867762265478017	0.923791367751294	0.859404384056396	0.917666199891218	0.816240092965957	0.820811760343042	0.786091954690847	0.873232446095228	0.805687257222535	0.826448542948864	0.658576949515354	0.713996380437506	0.679291213093502	0.677256599686698	0.729777161699220	0.766912976409730	0	0.761302218942670	0.620174998623150	0.704006063096008	0.783843910610254	0.662603294729452	0.835324073695779	0.838272096103674	0.867482413705626	0.861814700479505	0.885168584251429	0.864034243237994	0.707556967753874	0.671354837769598	0.670113126517413	0.695078091697366	0.693826285959245	0.769944133173485	0.898372718633835	0.880508695038350
0.845064813016597	0.769643610827019	0.807341302595574	0.898905209392640	0.835465853690870	0.812530562288953	0.809781996200010	0.802368575342588	0.791476578713960	0.871387716506459	0.831948388484888	0.821597039867895	0.864535676832426	0.841526480276729	0.825797888118088	0.895132621194522	0.833602225135596	0.877871683948987	0.818355201805534	0.839730252115878	0.770262950900131	0.835183247891456	0.789528948083450	0.788001306325247	0.758612383311791	0.761690845771841	0.754975020739315	0.768730781125581	0.796885250223743	0.815147998926277	0.761302218942670	0	0.673686915211886	0.724891213553034	0.733983280885185	0.785814211250067	0.863987800841058	0.848678881936223	0.873458517488310	0.856505938709270	0.910571838811364	0.900656812449138	0.799763030433862	0.739557120506040	0.809862280769665	0.804513222167978	0.839418368617429	0.822264971675348	0.908980532062147	0.862204124912851
0.822536821244327	0.765543272240559	0.732947032323332	0.817705482627957	0.770654972950020	0.782779661646451	0.789678126825823	0.722859819946452	0.757472731012984	0.813898944106880	0.757812621235928	0.799738066870126	0.830015573611094	0.798354593654303	0.822092488332932	0.870255807051674	0.796725012824111	0.878927105597133	0.841070124753763	0.830136161582388	0.732322286835040	0.875066777880985	0.788610078301594	0.783612255249565	0.750050232473108	0.756171347685689	0.710474664544356	0.738392706508418	0.757417803264393	0.755839341438009	0.620174998623150	0.673686915211886	0	0.661930924394744	0.674946519493803	0.637365379339417	0.871635207550967	0.864009695189369	0.869521121642662	0.868080564442387	0.901353610356075	0.888267625701132	0.800582757491990	0.762788960795621	0.721867487557921	0.815331385251824	0.827015805040075	0.833268136039453	0.896111384178319	0.864457935571931
0.882189342812132	0.791442559963582	0.826847316237370	0.854026645885278	0.877826410736007	0.828256365233063	0.841978368042787	0.826325902700108	0.846472457712430	0.881335166298265	0.852532917405106	0.896236380127479	0.862121593003086	0.880063558750357	0.866322453334081	0.910315466572304	0.846964197237567	0.902073122748036	0.753142704480388	0.788957726844517	0.717439387158922	0.783154618072574	0.727830445653760	0.695740789195638	0.708681270197602	0.730853746875295	0.733636486236098	0.731608820847510	0.750934266791511	0.752934904931007	0.704006063096008	0.724891213553034	0.661930924394744	0	0.704928613653171	0.693721493505362	0.843449679911757	0.853568553075832	0.867663524656630	0.868838992361609	0.883497019627572	0.884344867984716	0.781618985019509	0.710362719564004	0.697991588671916	0.739507153337910	0.737363216037576	0.782910261188521	0.901952783607415	0.884410874068671
0.790314010086254	0.740047332533131	0.700344847941720	0.791666452726058	0.778104985073535	0.748585297671630	0.799881043116699	0.735807113445667	0.738999926834940	0.819514839530631	0.735377534596271	0.780494535416634	0.812135244610893	0.782973032395793	0.815138652042569	0.843717127216604	0.780673846377687	0.826752976064779	0.793982854276609	0.753644402087209	0.775850532874786	0.789556961170230	0.779081432450098	0.819625515422387	0.793855138548746	0.753409768739125	0.682815344038752	0.773336792288344	0.739816991319405	0.759631658758476	0.783843910610254	0.733983280885185	0.674946519493803	0.704928613653171	0	0.775308967320093	0.848540771115098	0.855145469424467	0.829732143333882	0.838703300205615	0.880098775285050	0.878775092321933	0.726012124556836	0.630598805871874	0.658374515094782	0.740108270348312	0.738355388218236	0.729822896518934	0.897078031049877	0.851910729276857
0.889692806150650	0.846488749793088	0.825868182623771	0.879785576506252	0.880127170777651	0.855954400842021	0.885901005416496	0.795252821283268	0.845897833529462	0.868229764075703	0.850909795952881	0.888427173706385	0.890060521026307	0.864032016713855	0.866131915103154	0.902570686642497	0.842510802023639	0.899057336841727	0.848713664561871	0.848322491692733	0.819601532455874	0.883568024704902	0.822039706917400	0.793688383109894	0.737497406214184	0.762607696215722	0.745406083061931	0.786562463221534	0.742707140540678	0.727681672511601	0.662603294729452	0.785814211250067	0.637365379339417	0.693721493505362	0.775308967320093	0	0.815063158006711	0.815775876499313	0.841472085325211	0.830727679641401	0.849878824876591	0.851666500389336	0.764824245842328	0.736605417405447	0.725216932103689	0.765073531623891	0.760219905922497	0.792165800774746	0.884812819307968	0.875450470801445
0.881893523631292	0.832752753500534	0.840511015327571	0.866799623243369	0.859251088764480	0.844720271421996	0.858841975719520	0.799968628454385	0.815117244276351	0.848656238038402	0.854171465324783	0.838193123624060	0.786121788463715	0.817662670543838	0.791217765339233	0.805890531134559	0.788945736851360	0.809808042367466	0.881913313684912	0.861386155492453	0.832672894430104	0.886882822506446	0.836156312031606	0.839058996453558	0.860945602781705	0.855675309123524	0.839974150983471	0.865872797860132	0.855390903723498	0.872232736387998	0.835324073695779	0.863987800841058	0.871635207550967	0.843449679911757	0.848540771115098	0.815063158006711	0	0.354463122465284	0.494723539583198	0.425762075929529	0.506366304653664	0.510572178781926	0.892174106277116	0.846344442301362	0.861147270628415	0.865899245005998	0.849725765426875	0.879040767704157	0.757829236739170	0.740718131065282
0.887388494423382	0.815136611698061	0.840046765579123	0.874509663257740	0.858567877788028	0.837933189503634	0.843827905229850	0.812079402512428	0.827365973861084	0.855408158859687	0.858315264434469	0.854398700921688	0.799971314568174	0.829076977339352	0.789231181440967	0.815449122642281	0.798683799170328	0.814848306679308	0.874304516525830	0.853083495801372	0.825134130618840	0.876549211762622	0.825895652138939	0.834520423498326	0.858122910445927	0.833409256588513	0.834991954144553	0.866184403555134	0.835813771808895	0.849735590381139	0.838272096103674	0.848678881936223	0.864009695189369	0.853568553075832	0.855145469424467	0.815775876499313	0.354463122465284	0	0.552698534227598	0.439832903939058	0.542242499269863	0.529491663658305	0.862672185051015	0.830456566151698	0.844185194245622	0.833893498829141	0.823029548976271	0.854001500327143	0.738968028516666	0.724767520672873
0.825222418828038	0.811681541782399	0.804573606593054	0.836845117001214	0.842067819031375	0.795262001078194	0.850915976005163	0.785238752289650	0.778530638830822	0.816258287482212	0.819362096857305	0.808939314141351	0.749180439393248	0.743155497705853	0.735400621413168	0.733353120625700	0.739907081096882	0.721947573572769	0.884905335857983	0.862850765413528	0.836850851220222	0.902794879160346	0.854638094827621	0.830666469402796	0.891698849922780	0.874840807226656	0.861617135123490	0.891263674422582	0.879222683074168	0.887439291952041	0.867482413705626	0.873458517488310	0.869521121642662	0.867663524656630	0.829732143333882	0.841472085325211	0.494723539583198	0.552698534227598	0	0.422071392872233	0.468419168788653	0.489281105126866	0.902681105103427	0.850801191132643	0.860722431526916	0.875432403596565	0.860641189139982	0.885912794053668	0.718825055313774	0.636435545356225
0.865440170606053	0.824536143593536	0.844228741230812	0.868939208408421	0.856377474766937	0.852418710555240	0.862501422619227	0.824745754114735	0.809742270368323	0.831285970556666	0.849338931628527	0.808944545731703	0.790259462870565	0.817699738755248	0.764384900516217	0.759152688742670	0.782465768347594	0.796979730299737	0.888996928825792	0.871527337386253	0.843843046428109	0.882193836865282	0.854920369655258	0.837370230813884	0.879036867965193	0.846998151716194	0.846975552370980	0.875683011118887	0.852882503068483	0.864684294456143	0.861814700479505	0.856505938709270	0.868080564442387	0.868838992361609	0.838703300205615	0.830727679641401	0.425762075929529	0.439832903939058	0.422071392872233	0	0.481978042776484	0.511259637871003	0.854988980412760	0.850660890061333	0.852073274431511	0.848062568948465	0.852307355408736	0.869293557408460	0.743923962796054	0.714621037244760
0.865313569497124	0.804657854137987	0.847850769721919	0.833403129033860	0.848306784468232	0.845563877401014	0.836011330152713	0.811650948590552	0.818712539945882	0.809887197973511	0.834692718628897	0.833522924469302	0.772841058097160	0.756708378571965	0.742069494728488	0.739811638197681	0.747940973384095	0.732854222007701	0.896837330340871	0.878240266828613	0.856494589557679	0.905464159038936	0.869630101902615	0.857753499309016	0.899232000087072	0.878258415228917	0.871265682289677	0.905321525329279	0.883815376793966	0.884686074524546	0.885168584251429	0.910571838811364	0.901353610356075	0.883497019627572	0.880098775285050	0.849878824876591	0.506366304653664	0.542242499269863	0.468419168788653	0.481978042776484	0	0.458970157982568	0.910637501226116	0.864193438669113	0.872158733234871	0.880481832557760	0.863047595436422	0.886557039974564	0.677089887956582	0.648698071393532
0.887723660518029	0.843821068146782	0.849510578431521	0.827717570304113	0.847805326802413	0.858296019040314	0.881828224956057	0.817195697507971	0.811091754364114	0.821412013575239	0.848005248849873	0.864344397739915	0.779683241229694	0.823502017392610	0.812404645707012	0.796305796593167	0.813537084252184	0.809857468174746	0.901750883606195	0.882023961402095	0.854750753960852	0.910455491849018	0.862286874055964	0.849602977725345	0.905297917352918	0.878004913402561	0.875342598308017	0.895269890798918	0.878447224131742	0.889034909222500	0.864034243237994	0.900656812449138	0.888267625701132	0.884344867984716	0.878775092321933	0.851666500389336	0.510572178781926	0.529491663658305	0.489281105126866	0.511259637871003	0.458970157982568	0	0.912710463750388	0.872088112742089	0.882280456339684	0.884782599598820	0.871604974575414	0.892317236474050	0.773443132729739	0.745110833847553
0.817067887640899	0.850191268842665	0.863843465766606	0.902874794338100	0.874363426359721	0.879745965084318	0.884440887976951	0.853041653667882	0.861906208395540	0.904145314937619	0.894707438157899	0.910601093434469	0.899822791817013	0.900179329820355	0.883749025802221	0.913065448380346	0.880244733858028	0.931941725397227	0.845976258920037	0.841406388188906	0.846778510337849	0.831132691323550	0.871771818239469	0.867222790307242	0.742371535012638	0.614188141950987	0.651458469155358	0.714933956568565	0.685275586124555	0.659523758980262	0.707556967753874	0.799763030433862	0.800582757491990	0.781618985019509	0.726012124556836	0.764824245842328	0.892174106277116	0.862672185051015	0.902681105103427	0.854988980412760	0.910637501226116	0.912710463750388	0	0.507273827339725	0.522224874777205	0.457049630094843	0.553513328851427	0.625653243715259	0.911010515265168	0.907750567649086
0.842189187741742	0.785165027220824	0.767653332703951	0.876711524343834	0.827543019676519	0.818761581075341	0.842049677656222	0.782156849257095	0.815255129705688	0.851864444783530	0.812223124827915	0.884146695000820	0.859082769132352	0.847975645336158	0.834163705443992	0.874655619824338	0.838754606927304	0.884958090385106	0.804855942146140	0.741332488692963	0.762226480729232	0.770888047106725	0.792256701913365	0.821892460730501	0.692901410460683	0.625621142789422	0.666048087669369	0.666866012540436	0.640312325739883	0.627744948894936	0.671354837769598	0.739557120506040	0.762788960795621	0.710362719564004	0.630598805871874	0.736605417405447	0.846344442301362	0.830456566151698	0.850801191132643	0.850660890061333	0.864193438669113	0.872088112742089	0.507273827339725	0	0.412584567954551	0.504726867948125	0.480462343728752	0.595702228579471	0.866351207388625	0.861044936553185
0.851771562180258	0.796156934485149	0.793139112905748	0.861859096711528	0.829382776927710	0.820003895831114	0.865593200312045	0.809395933049666	0.819793542099247	0.874302207505055	0.832820737698103	0.901703593797739	0.878850939644298	0.868177744493148	0.853352251318359	0.886427680714471	0.851400865862864	0.895927419125354	0.798731213313160	0.768525608441444	0.785301115554908	0.793186200726361	0.802496559809143	0.816062593451453	0.708065924448484	0.604745765901698	0.580207468087496	0.594714781579832	0.596340538955898	0.504014572057228	0.670113126517413	0.809862280769665	0.721867487557921	0.697991588671916	0.658374515094782	0.725216932103689	0.861147270628415	0.844185194245622	0.860722431526916	0.852073274431511	0.872158733234871	0.882280456339684	0.522224874777205	0.412584567954551	0	0.408586341086600	0.375591889017097	0.477739410222454	0.876254280103560	0.870454689145618
0.862917765317537	0.821988694079388	0.846476384209252	0.904335353037031	0.884336981515068	0.860212257394388	0.880630413829988	0.844814804593775	0.862253846224050	0.906600408984240	0.880914527002383	0.913526388991652	0.894437972195194	0.891454068795932	0.870409839758959	0.902986783526602	0.871384768011450	0.907848929561307	0.817269537558001	0.801046737441192	0.816869236722310	0.792159471054055	0.807948502670559	0.844038724319951	0.704915440575815	0.600861452246872	0.625214029403196	0.648041381020783	0.626629070314875	0.568954285745250	0.695078091697366	0.804513222167978	0.815331385251824	0.739507153337910	0.740108270348312	0.765073531623891	0.865899245005998	0.833893498829141	0.875432403596565	0.848062568948465	0.880481832557760	0.884782599598820	0.457049630094843	0.504726867948125	0.408586341086600	0	0.361318299873941	0.462316172198643	0.877871479888774	0.881107745759541
0.860383316971941	0.814415159959720	0.818905659854412	0.897148745671470	0.880914563923285	0.834876067928744	0.874054274076656	0.830950021522647	0.850627802256807	0.896477896866587	0.858932952906107	0.910912362822332	0.890087036527598	0.878806394912437	0.856763519930764	0.898236531025622	0.863749585949301	0.894894463502568	0.796554121736355	0.762753346316598	0.780088688736604	0.775489565809218	0.780281383947358	0.813432674067797	0.704951179004459	0.597471059090939	0.665798824629218	0.593558473344439	0.565112059778626	0.595547111141297	0.693826285959245	0.839418368617429	0.827015805040075	0.737363216037576	0.738355388218236	0.760219905922497	0.849725765426875	0.823029548976271	0.860641189139982	0.852307355408736	0.863047595436422	0.871604974575414	0.553513328851427	0.480462343728752	0.375591889017097	0.361318299873941	0	0.395341169092402	0.860602470026656	0.861441654861928
0.881423035030976	0.824272646485201	0.848440123733610	0.910946846312139	0.885435975912174	0.825819628715469	0.889688296736320	0.858318899641540	0.855905615925177	0.903184138715011	0.872533801398526	0.894344225010483	0.904865753104985	0.887941653715166	0.877831970398333	0.906487459912879	0.885112684959236	0.904976806164503	0.818227352127799	0.793052460206379	0.816461761961997	0.734356713619581	0.813968390079038	0.835902144231629	0.732703882818129	0.613060397378947	0.706810587548364	0.644590605443581	0.621563704611977	0.570447732169126	0.769944133173485	0.822264971675348	0.833268136039453	0.782910261188521	0.729822896518934	0.792165800774746	0.879040767704157	0.854001500327143	0.885912794053668	0.869293557408460	0.886557039974564	0.892317236474050	0.625653243715259	0.595702228579471	0.477739410222454	0.462316172198643	0.395341169092402	0	0.888819256249487	0.889349238707666
0.867265093643895	0.741380785227335	0.839007574904371	0.910195819929525	0.886385805280082	0.855063196272417	0.779054584029360	0.836155355563828	0.822427890152805	0.840325353494366	0.824869065111722	0.833736554285118	0.775369882943125	0.771532870770623	0.672064665318140	0.732983332918457	0.691204338591221	0.737523634514595	0.836956131297540	0.839403081728613	0.833559700176041	0.890671774372039	0.807944230882102	0.827789869466450	0.889015645512338	0.882460781294561	0.856691895069554	0.878735439314633	0.870339975730998	0.879873828556035	0.898372718633835	0.908980532062147	0.896111384178319	0.901952783607415	0.897078031049877	0.884812819307968	0.757829236739170	0.738968028516666	0.718825055313774	0.743923962796054	0.677089887956582	0.773443132729739	0.911010515265168	0.866351207388625	0.876254280103560	0.877871479888774	0.860602470026656	0.888819256249487	0	0.487955537382022
0.821143685128339	0.663763573397891	0.762986070422983	0.874505836053478	0.827240562964936	0.797790858990302	0.705769102606991	0.790331960396770	0.758194066974803	0.810975101096250	0.743436830952184	0.755282998704350	0.697818665794965	0.676339328215555	0.593046686824624	0.665816704759815	0.599727362887431	0.614155908816736	0.864207175025754	0.848766495301592	0.827918000325402	0.902638555522773	0.844367105635690	0.830019533051958	0.888720114129061	0.883731446962875	0.860372741389286	0.889523263113389	0.883429546911479	0.887964534671791	0.880508695038350	0.862204124912851	0.864457935571931	0.884410874068671	0.851910729276857	0.875450470801445	0.740718131065282	0.724767520672873	0.636435545356225	0.714621037244760	0.648698071393532	0.745110833847553	0.907750567649086	0.861044936553185	0.870454689145618	0.881107745759541	0.861441654861928	0.889349238707666	0.487955537382022	0
0.824510056343220	0.670789821133848	0.768553711938229	0.905211288487100	0.846169276634362	0.803838501745680	0.717904889476715	0.824332813771774	0.779521445759986	0.830658339961012	0.794681046735966	0.802637346894839	0.706586060270012	0.710646449037289	0.584587321102321	0.692888922607146	0.629167581277437	0.690378969579585	0.849472919978587	0.842840858425598	0.819690286690982	0.883171525119609	0.834965712176511	0.819582494083588	0.884055909476811	0.874808091903438	0.851257616414664	0.885413580444912	0.873896865779072	0.870879632748123	0.884928407577835	0.855231691989999	0.866424370622417	0.890082945153510	0.869146938982125	0.875353788500259	0.762809976793545	0.734364419027237	0.709415226454066	0.741787421622309	0.701421934873213	0.779973081319705	0.904220780274613	0.852069040557419	0.862566542057903	0.867799903481531	0.849701342582514	0.876001106433911	0.424094196809005	0.377369015020473
0.869358211533220	0.821433320825188	0.848499086008416	0.882326045181387	0.901627508659816	0.875451754551799	0.826073304800516	0.873071564285620	0.858579478259065	0.869713289148386	0.845897430929389	0.782521046863486	0.773210718899038	0.754580540819727	0.727415523368683	0.755883891033938	0.754049180031298	0.745682382670766	0.908766672967138	0.891655553366403	0.883859876744318	0.919495211584521	0.889505243878360	0.862112562871056	0.922367346497608	0.906415921747204	0.883675972812835	0.909877631216040	0.904074554594902	0.893604545020908	0.926169322206795	0.910238400872779	0.906953753313139	0.907993763548840	0.888802873480874	0.907057434625035	0.820371743409722	0.807208865084616	0.759188971568690	0.778898744406830	0.752631446299491	0.832883969804200	0.916259350565694	0.883210147424521	0.877641684630249	0.892710779742035	0.890399808722527	0.897912721437679	0.694879942190391	0.593374797347423
0.804392162199915	0.722874613979822	0.783585084920576	0.895190028194162	0.847932632823490	0.809193144794186	0.748834718519018	0.841338772149905	0.807723074917033	0.828250173867898	0.809271056192306	0.798432327942489	0.752897283789809	0.720606450534712	0.697527895974981	0.732377535321525	0.673259116885613	0.640056515977944	0.871853321167221	0.849914431951303	0.840627855154157	0.878846864094597	0.847969935203096	0.840699364231675	0.903395398338269	0.884453742398950	0.868607518937658	0.880680681172178	0.885104149705298	0.887103487133856	0.902946845822392	0.860162140751648	0.886747754265128	0.899013995228910	0.874397147599617	0.882583877110705	0.764586717694718	0.734954257960005	0.707178016552537	0.701276076701056	0.687255760863207	0.758314851917326	0.916543836449815	0.872830342379196	0.882323035507912	0.888244369521094	0.876562824631936	0.888071200949112	0.590826836108311	0.486424743153127
0.842864569847017	0.785560928093793	0.826149150248226	0.914731957237555	0.892284784885552	0.854326606104154	0.816964024952987	0.847212606139046	0.835283494520002	0.857862557483988	0.832039910180647	0.827431943314196	0.720204102127600	0.750962442219833	0.711796664599582	0.733861958624463	0.712689780902555	0.721635407633772	0.873282277898303	0.852729047560348	0.844404398836630	0.875634330148408	0.846633077569643	0.840656702142371	0.891701754957027	0.882753538851567	0.857242607480816	0.875251448655180	0.887458101322796	0.857861570134783	0.904801441337057	0.883974327467863	0.893263996787823	0.889642766516450	0.858432112986654	0.860378720260294	0.768417243176703	0.746117909616389	0.739076014665211	0.748756704448606	0.738901105176758	0.802016252318804	0.896656030278833	0.843099206742489	0.849447025632336	0.848801765827790	0.850380215723256	0.853773569343598	0.552685642791594	0.583332431355770
LAYER 14:
0	0.746261811231609	0.687653100435068	0.752734612628751	0.762036499897101	0.766606456168413	0.750664287435031	0.719831103048786	0.709047778980326	0.703562639286890	0.699290577274571	0.778336123393467	0.775794286409205	0.719374264768481	0.723971646313849	0.691467093006482	0.713234264176410	0.723540847614163	0.857097047284796	0.840564555192336	0.803251719868468	0.883331032595359	0.822757072292916	0.855510118468658	0.856614018545592	0.819296755221944	0.809377770215295	0.784281948002836	0.736850321460949	0.874066926288700	0.882348471689849	0.825135558692484	0.808692040997672	0.864810832576464	0.768478871012590	0.871006657631847	0.869644590462864	0.872150997871878	0.794665094960142	0.848168351711419	0.854227343406602	0.864114552264374	0.811455703826388	0.812882663432780	0.836797498858414	0.837785535486388	0.834284539720364	0.852025077462462	0.851969023176513	0.791606165760242
0.746261811231609	0	0.575964411876956	0.767885240936436	0.747211717360953	0.644921306181328	0.708115490136048	0.673096549087828	0.602863076378628	0.752238706217094	0.665956804964613	0.753184876645916	0.741108432282585	0.671958193821118	0.633293125876264	0.745164187387058	0.647222513028220	0.722287304603334	0.795077457627307	0.749918956137458	0.743363795974902	0.830256448699704	0.774475739633001	0.803624457935292	0.815382238416495	0.785662575843478	0.737842893423235	0.793374506925868	0.827986632925159	0.832560610000412	0.801304696527568	0.762502353260950	0.762803037279827	0.780868830528772	0.717233124025813	0.828733151626645	0.846204528975700	0.822717152702548	0.800082346311613	0.819028766959826	0.815668222695789	0.853656029859171	0.852624188479119	0.786159125464961	0.785623839850528	0.812139352737440	0.800964993770863	0.823671130015778	0.751860513431757	0.683197968354765
0.687653100435068	0.575964411876956	0	0.691662151845855	0.615008097509814	0.689660784325177	0.669453711943854	0.635711068220421	0.511619445617078	0.685359037990028	0.588820909305791	0.725384366362121	0.715381894964465	0.634193794562292	0.629129306071154	0.741658723223043	0.675879013106142	0.731205333807792	0.758571396730895	0.721798688852188	0.678021308981126	0.836661413586197	0.756700977775189	0.802809160255377	0.811108892903746	0.791985772461191	0.751967853183889	0.839748292738958	0.807827151715074	0.866868538856221	0.813598959425983	0.797899144190391	0.724632866031721	0.804093203297541	0.658007316028172	0.797040176298704	0.853875573979188	0.843680076193895	0.804789969145280	0.847835713019313	0.847275106665717	0.856849256712696	0.843286073030875	0.750528458231771	0.755825275729311	0.808943545769313	0.775983006917915	0.822139411010084	0.829326259454771	0.747030120985725
0.752734612628751	0.767885240936436	0.691662151845855	0	0.709586031271659	0.771825048799235	0.811902408169728	0.770362195329634	0.714667741020532	0.722244336439410	0.739620210660635	0.818223788548187	0.822316655646189	0.773659436255785	0.813645907751263	0.805694827390542	0.798018347540048	0.813856871647456	0.837721972399744	0.844771068693433	0.777708985392424	0.845118135116241	0.811254720831195	0.831864730838043	0.910598961674527	0.896852188378406	0.850456262337199	0.901365088131379	0.885632506466274	0.909158871334244	0.889512462236923	0.858574614810873	0.804961846389736	0.844622408834580	0.785205188214487	0.862343524655732	0.865886257216432	0.875150435938941	0.832629893206996	0.865241478715360	0.837514234772380	0.813087104390090	0.903886385296533	0.863600923937821	0.848830773314222	0.891548399496437	0.886749430288703	0.908721208122300	0.919151139961999	0.877444749010282
0.762036499897101	0.747211717360953	0.615008097509814	0.709586031271659	0	0.738296447900975	0.744005889775802	0.713756146479655	0.650987583775979	0.690912211872617	0.645790047706289	0.733946611860656	0.779729520053286	0.723162006938215	0.753310485086661	0.752340514679900	0.746597373115458	0.810523492601018	0.828146541484482	0.824270716761932	0.813760790948800	0.842795633628828	0.800116200870952	0.831455178646335	0.884610149628215	0.841051303497410	0.802953055524198	0.830849605212360	0.840644816455293	0.877879133038801	0.839454989605095	0.821245816505703	0.782086246560259	0.862235605484656	0.777170929947029	0.863588307634574	0.875178776172062	0.867542855952875	0.839079796428188	0.862308436918980	0.868088025184245	0.855288887516523	0.894846089358023	0.824453951376614	0.839868165891557	0.888416792170228	0.877025553071973	0.885355382971481	0.901262266905733	0.823695717252406
0.766606456168413	0.644921306181328	0.689660784325177	0.771825048799235	0.738296447900975	0	0.773426117903560	0.694948678543911	0.704876900128978	0.770889293882967	0.675045175978616	0.817111550836057	0.812818858097830	0.750590270510236	0.784845660954246	0.780048330938586	0.762512884288033	0.792645697855580	0.832685293962882	0.758824792019759	0.773013691565197	0.774122029438442	0.740542714639149	0.769942037190099	0.829787485880343	0.753892015465450	0.797425545922070	0.773243804550973	0.752461682162407	0.775581112176497	0.849864347095883	0.816723848421118	0.782142646183970	0.820875372802856	0.732854751660590	0.836560538677597	0.861437787312573	0.855392011218918	0.807453216272426	0.859498379636347	0.858532305709035	0.864555083761796	0.872086317268601	0.812439960188830	0.801736399251389	0.838463754241888	0.810352890057942	0.796347836908213	0.874352704580957	0.807913318962075
0.750664287435031	0.708115490136048	0.669453711943854	0.811902408169728	0.744005889775802	0.773426117903560	0	0.691498406247491	0.678991224631199	0.707192919087378	0.568390774042557	0.743663839836126	0.689049104482152	0.603095088486385	0.590586833530962	0.674897345647078	0.522002045737980	0.655665527056451	0.811920661468893	0.785920284995763	0.784642966240013	0.835990448707653	0.767498498515425	0.797927756948035	0.835610159737639	0.847552957447102	0.802627504458954	0.866856836888569	0.816836785950432	0.865711783874827	0.882489272335410	0.819036139273777	0.762102655279479	0.811757805103924	0.760468069964228	0.860367788969277	0.867193481855857	0.847942093653763	0.829142786472504	0.856687415293430	0.832951770172465	0.872710410426207	0.870494719471461	0.817993243694125	0.835148916614339	0.855834364286175	0.857625149588386	0.868858813277729	0.786356483159695	0.705071684212997
0.719831103048786	0.673096549087828	0.635711068220421	0.770362195329634	0.713756146479655	0.694948678543911	0.691498406247491	0	0.611649124622754	0.655323227380532	0.521096907635469	0.752324974338212	0.753714912430964	0.585475937636731	0.662919453307954	0.711240552549744	0.611056025761234	0.738492640306376	0.771325864794273	0.728795343081919	0.685285750205527	0.812799564895679	0.666713065714371	0.747557217248929	0.747163851348264	0.766292462175220	0.717817745142181	0.782111399452971	0.758942630657131	0.808552909193751	0.777493573734017	0.771357257683745	0.718952677795937	0.805433705365613	0.713132070591463	0.754232019450695	0.801129551231010	0.804055301953667	0.777095593612925	0.818212310637953	0.801701386862153	0.817510717712679	0.835662514802894	0.757696788537332	0.782577234935493	0.812141121358808	0.803731244528131	0.830225312626735	0.834399472766938	0.782098299703066
0.709047778980326	0.602863076378628	0.511619445617078	0.714667741020532	0.650987583775979	0.704876900128978	0.678991224631199	0.611649124622754	0	0.589820626769509	0.541214039983098	0.675981983305309	0.704409438765551	0.578311654337417	0.501690541702824	0.639878930170347	0.627126378432600	0.679031915723888	0.784906582423602	0.748718351794441	0.662961169803953	0.840284324735531	0.723764608090965	0.755910253451993	0.806987257049452	0.782296334354999	0.716732124691344	0.797563483122742	0.786481596916867	0.846392643264099	0.823300574318072	0.762865514249268	0.712522482130415	0.809392529903544	0.696486812972897	0.806067959579146	0.831792581198946	0.833788852335151	0.778251851252439	0.812783414684611	0.823086397575416	0.822555096961302	0.856414221870353	0.789321168421462	0.789605778054467	0.833712834844569	0.821991020214458	0.833628603469905	0.824513978027497	0.754832943336038
0.703562639286890	0.752238706217094	0.685359037990028	0.722244336439410	0.690912211872617	0.770889293882967	0.707192919087378	0.655323227380532	0.589820626769509	0	0.554198477835829	0.743154080027015	0.752392254018308	0.609038140258509	0.689285459007529	0.595373985860381	0.659097962119003	0.748462991367845	0.827434308606182	0.784254273357788	0.752054224073974	0.845660699769516	0.725896557311012	0.824274524046566	0.865670084816046	0.839853386507407	0.826980304306118	0.857890881500110	0.789233915629918	0.880947293242338	0.861246389262083	0.846872329183733	0.772572161357134	0.854636835813333	0.790856272992609	0.829563577447751	0.843467638949544	0.836256201527427	0.808179470976872	0.813436322298737	0.808406479547220	0.815741289319307	0.875482584494274	0.823757556181344	0.832089461343425	0.871596352538531	0.858642888675786	0.866027094296665	0.835585274959039	0.811567866298787
0.699290577274571	0.665956804964613	0.588820909305791	0.739620210660635	0.645790047706289	0.675045175978616	0.568390774042557	0.521096907635469	0.541214039983098	0.554198477835829	0	0.722102354235277	0.677661542766501	0.513548547498876	0.614945370741912	0.620459505626330	0.551177005130390	0.643493128833149	0.784519335026921	0.719669474437921	0.691345652955426	0.809410611827031	0.664483887140127	0.760338735589373	0.814236097618770	0.791345378235151	0.755296624493384	0.818288139010429	0.757253902897243	0.851385263263097	0.840822948573020	0.793237210684919	0.729177865528489	0.828487665582924	0.702482312874532	0.812029218562279	0.848382348256661	0.839051608586762	0.789863656026407	0.832871070911753	0.824684747825823	0.844333889518252	0.865962775385492	0.783485573444371	0.798377358069602	0.838236161285557	0.823937478088018	0.837462970586767	0.819579082111229	0.738239394926276
0.778336123393467	0.753184876645916	0.725384366362121	0.818223788548187	0.733946611860656	0.817111550836057	0.743663839836126	0.752324974338212	0.675981983305309	0.743154080027015	0.722102354235277	0	0.697726683976428	0.711007066108078	0.673644409676272	0.715475540406472	0.651843889733969	0.694301635990537	0.868031303446884	0.879451971016058	0.843174758657313	0.898124332191727	0.879961508759956	0.863529494969674	0.868539039458246	0.896849949724017	0.811298694271936	0.862735392341339	0.883414554271869	0.900765398521852	0.887750870477717	0.831216273354955	0.781473436207196	0.882501667503028	0.760224601460191	0.865309797656020	0.832661761882867	0.850392262730905	0.794829990958679	0.802490594555095	0.834331449014129	0.863377567775103	0.910940283748291	0.873326396208655	0.884282975505617	0.896987485664940	0.909176595356303	0.886003009148066	0.830191636416431	0.756997140619959
0.775794286409205	0.741108432282585	0.715381894964465	0.822316655646189	0.779729520053286	0.812818858097830	0.689049104482152	0.753714912430964	0.704409438765551	0.752392254018308	0.677661542766501	0.697726683976428	0	0.683031269710532	0.653960259470464	0.697907101749162	0.632769559774835	0.661554131162803	0.850731802241151	0.823150963830832	0.797110395284994	0.897629161509294	0.834986404977702	0.846369222946003	0.891545016483722	0.873672226467530	0.833622488476387	0.887557164142699	0.888404277198426	0.906073241133945	0.896933021276908	0.851124240786056	0.826731978972152	0.856353244834697	0.808047675592779	0.877260123935834	0.784315453697563	0.793257319012790	0.756991208214655	0.789985053453271	0.793286178459923	0.793602153998994	0.900923589075944	0.859622929611277	0.868248831155005	0.888412438313129	0.886463820072134	0.902493550906334	0.779732091593044	0.711706272110131
0.719374264768481	0.671958193821118	0.634193794562292	0.773659436255785	0.723162006938215	0.750590270510236	0.603095088486385	0.585475937636731	0.578311654337417	0.609038140258509	0.513548547498876	0.711007066108078	0.683031269710532	0	0.465831373738601	0.544705181324859	0.463734773874340	0.603783977944161	0.828705146585142	0.802021439423845	0.768844412639069	0.883103037951715	0.795363789631820	0.821802621959780	0.849745040603294	0.855167877587027	0.810472717540737	0.878475572933270	0.842059608751144	0.883036058330881	0.843927993123474	0.813578324374216	0.765794579455278	0.851392516817705	0.764104506690324	0.828250978701918	0.820828533140188	0.816035230014333	0.724050437657211	0.806767186261279	0.750971658645656	0.822555169361691	0.880573330911106	0.822468715398060	0.838231706456264	0.867298553331259	0.857428466005780	0.870879048192336	0.772476687533317	0.667532350276484
0.723971646313849	0.633293125876264	0.629129306071154	0.813645907751263	0.753310485086661	0.784845660954246	0.590586833530962	0.662919453307954	0.501690541702824	0.689285459007529	0.614945370741912	0.673644409676272	0.653960259470464	0.465831373738601	0	0.457978580452160	0.384599453670550	0.502887850000771	0.803728434841624	0.796139446006278	0.748821918246207	0.872615073601249	0.801073893741000	0.814554380128785	0.849896884776844	0.847854924181540	0.794414037371165	0.861045627764636	0.847940745008095	0.885207126595492	0.865548466477128	0.803266986086003	0.795728136612020	0.847599405019009	0.784014520214341	0.841557413626104	0.798098653614680	0.789324001125151	0.711560929400236	0.761502861889420	0.749015398175333	0.822126554946018	0.877217087561131	0.816107086694687	0.835953707215622	0.860275005624790	0.845684092108083	0.869604161375611	0.677674250378735	0.566895457333163
0.691467093006482	0.745164187387058	0.741658723223043	0.805694827390542	0.752340514679900	0.780048330938586	0.674897345647078	0.711240552549744	0.639878930170347	0.595373985860381	0.620459505626330	0.715475540406472	0.697907101749162	0.544705181324859	0.457978580452160	0	0.515849862236353	0.533811025208470	0.867027802386816	0.853058941590618	0.813769933812814	0.893839194746011	0.837879181259359	0.855873011404539	0.903327172142081	0.884662181159963	0.835729324600827	0.891869796691978	0.863672245640124	0.893877416661485	0.908629849275275	0.872410027026998	0.836581813179396	0.886592494899416	0.822777166215765	0.871515072928860	0.810598886187416	0.812098321617751	0.737242813809009	0.754803689626748	0.755799505029600	0.800283797917379	0.904211040749605	0.862215972822145	0.867631624322367	0.885498656746325	0.884358616595641	0.895144584121142	0.752249074055873	0.673466991375482
0.713234264176410	0.647222513028220	0.675879013106142	0.798018347540048	0.746597373115458	0.762512884288033	0.522002045737980	0.611056025761234	0.627126378432600	0.659097962119003	0.551177005130390	0.651843889733969	0.632769559774835	0.463734773874340	0.384599453670550	0.515849862236353	0	0.520583794071952	0.825340715668004	0.800769256335843	0.771823726601593	0.866017823650958	0.779185356977413	0.813874780532561	0.839513517671232	0.842123832918326	0.785675634584958	0.861066534422693	0.823814278715817	0.862381527455870	0.847421903834568	0.806681186584114	0.759505013291777	0.819373647748559	0.745946981248308	0.802039476044060	0.793433300483745	0.795483227880115	0.712614661713739	0.774759846985339	0.759382718344370	0.820802978782287	0.861563189049423	0.812709764093245	0.815536563674891	0.843401996052508	0.839352874271571	0.856638899139059	0.710847580200643	0.607364248967217
0.723540847614163	0.722287304603334	0.731205333807792	0.813856871647456	0.810523492601018	0.792645697855580	0.655665527056451	0.738492640306376	0.679031915723888	0.748462991367845	0.643493128833149	0.694301635990537	0.661554131162803	0.603783977944161	0.502887850000771	0.533811025208470	0.520583794071952	0	0.836279226476153	0.806487804357199	0.802558206228204	0.867173744089498	0.820329730934977	0.825982026880577	0.892834276851728	0.895695975422883	0.832913377564747	0.884727865160909	0.874168395613060	0.897948797612287	0.911751141751414	0.857873091642816	0.849382814856467	0.878106871808508	0.796441777140022	0.872760641955143	0.798933370037248	0.808956593175224	0.683019102187325	0.782031292531257	0.730768700857878	0.806587587981678	0.917404032149201	0.865360660488536	0.879261197675633	0.895494266990663	0.881986012721248	0.895005737911825	0.733087371067564	0.600097064836598
0.857097047284796	0.795077457627307	0.758571396730895	0.837721972399744	0.828146541484482	0.832685293962882	0.811920661468893	0.771325864794273	0.784906582423602	0.827434308606182	0.784519335026921	0.868031303446884	0.850731802241151	0.828705146585142	0.803728434841624	0.867027802386816	0.825340715668004	0.836279226476153	0	0.623238039898660	0.609585041978390	0.668693490687735	0.638788156903548	0.670507206916345	0.808030177476167	0.811366373305908	0.789190688405643	0.804571026267763	0.807405708138753	0.842020155442427	0.802908808802506	0.831619988447110	0.840172994328684	0.733834229382392	0.800767391479696	0.835045437953945	0.899524859148240	0.878012603186233	0.893138326907115	0.895496953308697	0.906678348989167	0.908116601496781	0.838610275425973	0.810281730055936	0.794020394223565	0.800000409560821	0.790680529616617	0.815086495140423	0.842944445267657	0.874639962498761
0.840564555192336	0.749918956137458	0.721798688852188	0.844771068693433	0.824270716761932	0.758824792019759	0.785920284995763	0.728795343081919	0.748718351794441	0.784254273357788	0.719669474437921	0.879451971016058	0.823150963830832	0.802021439423845	0.796139446006278	0.853058941590618	0.800769256335843	0.806487804357199	0.623238039898660	0	0.494294931652399	0.628206854986578	0.591602889317865	0.659929858769332	0.749924897082905	0.741002460630395	0.736113061987869	0.740792677204642	0.734467894653253	0.762556028819249	0.819602820573248	0.850858251332013	0.821263687943107	0.776205904220235	0.720140170379287	0.829528659252278	0.865487218739017	0.838596201420260	0.857356808182479	0.861767479279527	0.875741095743086	0.878056241962243	0.819915789210799	0.730164995024827	0.734668357161117	0.767316516527586	0.728129137708929	0.762872521945859	0.838417187341479	0.843219008877444
0.803251719868468	0.743363795974902	0.678021308981126	0.777708985392424	0.813760790948800	0.773013691565197	0.784642966240013	0.685285750205527	0.662961169803953	0.752054224073974	0.691345652955426	0.843174758657313	0.797110395284994	0.768844412639069	0.748821918246207	0.813769933812814	0.771823726601593	0.802558206228204	0.609585041978390	0.494294931652399	0	0.637365382341853	0.543451569392323	0.540551273603983	0.723045186180717	0.729977975848439	0.703468588565251	0.714146428156914	0.721392578683452	0.772895550463331	0.783794024882924	0.788181123887949	0.720847355319291	0.721913601859032	0.738510403656247	0.792368865823866	0.834815275332914	0.807101282866666	0.819437441071342	0.823599782429997	0.845846549997559	0.842826400747158	0.823786721384462	0.741617856444174	0.753963488971968	0.781523142873775	0.753738474369467	0.794865810475111	0.822091853550380	0.819083355893081
0.883331032595359	0.830256448699704	0.836661413586197	0.845118135116241	0.842795633628828	0.774122029438442	0.835990448707653	0.812799564895679	0.840284324735531	0.845660699769516	0.809410611827031	0.898124332191727	0.897629161509294	0.883103037951715	0.872615073601249	0.893839194746011	0.866017823650958	0.867173744089498	0.668693490687735	0.628206854986578	0.637365382341853	0	0.532836632889689	0.671307384905412	0.813995682807408	0.724468697348088	0.797225376389513	0.686219219407617	0.731188811569282	0.767513621901296	0.883438197144453	0.827862128752908	0.874811444166909	0.770526979690311	0.780077887751905	0.872641253042510	0.891869921571551	0.862903970649810	0.894638417339263	0.877698982400545	0.902521176685153	0.905523971105675	0.826914077833327	0.752093725300438	0.776407778267470	0.769861083465446	0.769096308436998	0.704284154835730	0.891864648670584	0.891905833079822
0.822757072292916	0.774475739633001	0.756700977775189	0.811254720831195	0.800116200870952	0.740542714639149	0.767498498515425	0.666713065714371	0.723764608090965	0.725896557311012	0.664483887140127	0.879961508759956	0.834986404977702	0.795363789631820	0.801073893741000	0.837879181259359	0.779185356977413	0.820329730934977	0.638788156903548	0.591602889317865	0.543451569392323	0.532836632889689	0	0.478758189330060	0.722325268430526	0.610412632643263	0.677191554769779	0.638853163965032	0.604838180159447	0.725603819919496	0.820145762574338	0.770412559613130	0.784709604210478	0.712554396922669	0.733787157477796	0.791759697132718	0.850530596536450	0.825109309822969	0.844355570495623	0.849219204757855	0.863940860724417	0.858173975677113	0.839830229561882	0.752201082167875	0.758364333941343	0.772944213103354	0.734734552215121	0.763401777865224	0.817346209330459	0.837763632207563
0.855510118468658	0.803624457935292	0.802809160255377	0.831864730838043	0.831455178646335	0.769942037190099	0.797927756948035	0.747557217248929	0.755910253451993	0.824274524046566	0.760338735589373	0.863529494969674	0.846369222946003	0.821802621959780	0.814554380128785	0.855873011404539	0.813874780532561	0.825982026880577	0.670507206916345	0.659929858769332	0.540551273603983	0.671307384905412	0.478758189330060	0	0.740372412993504	0.721260503365375	0.677011314581919	0.696087455943917	0.684295986311837	0.712959659313721	0.823600582814955	0.797239343783970	0.765266911789139	0.671138041144276	0.790382425093994	0.753793430616522	0.837110775855923	0.819055627861909	0.818747035152837	0.828269297277919	0.848800345748045	0.847375273084541	0.846469528721046	0.794577505859402	0.782293144218082	0.801469582211603	0.776966913528584	0.800459051704247	0.829864266113373	0.813939025767390
0.856614018545592	0.815382238416495	0.811108892903746	0.910598961674527	0.884610149628215	0.829787485880343	0.835610159737639	0.747163851348264	0.806987257049452	0.865670084816046	0.814236097618770	0.868539039458246	0.891545016483722	0.849745040603294	0.849896884776844	0.903327172142081	0.839513517671232	0.892834276851728	0.808030177476167	0.749924897082905	0.723045186180717	0.813995682807408	0.722325268430526	0.740372412993504	0	0.643449489490045	0.615220162148894	0.700626943024384	0.700539127625162	0.648629264735015	0.671842496208631	0.790400631518929	0.776186080497930	0.727248382199523	0.777314736897441	0.734248255496187	0.873604742813905	0.861796585290694	0.892897432791236	0.881404014077796	0.904076704506788	0.908224678653709	0.746917598139961	0.706893995592820	0.722742657094129	0.694608916128147	0.731712675649694	0.742149258579999	0.896035607603851	0.888256181164215
0.819296755221944	0.785662575843478	0.791985772461191	0.896852188378406	0.841051303497410	0.753892015465450	0.847552957447102	0.766292462175220	0.782296334354999	0.839853386507407	0.791345378235151	0.896849949724017	0.873672226467530	0.855167877587027	0.847854924181540	0.884662181159963	0.842123832918326	0.895695975422883	0.811366373305908	0.741002460630395	0.729977975848439	0.724468697348088	0.610412632643263	0.721260503365375	0.643449489490045	0	0.640392225768464	0.630799896917763	0.529576676211898	0.621626706957235	0.755499945133715	0.722577232182927	0.751608880811933	0.750238729986478	0.739474159804962	0.766347173887634	0.873453969542614	0.843464850759377	0.875741384144165	0.857632341868568	0.883080518614823	0.879080264150137	0.675486183018116	0.658968212063755	0.632904695977951	0.643622872302218	0.633074567844657	0.629477977250517	0.881260268405275	0.881207915677900
0.809377770215295	0.737842893423235	0.751967853183889	0.850456262337199	0.802953055524198	0.797425545922070	0.802627504458954	0.717817745142181	0.716732124691344	0.826980304306118	0.755296624493384	0.811298694271936	0.833622488476387	0.810472717540737	0.794414037371165	0.835729324600827	0.785675634584958	0.832913377564747	0.789190688405643	0.736113061987869	0.703468588565251	0.797225376389513	0.677191554769779	0.677011314581919	0.615220162148894	0.640392225768464	0	0.583012113058776	0.569035835814684	0.574133463095493	0.710435810286421	0.775676367512802	0.714644057606411	0.721425261156127	0.648388313750411	0.718579562863307	0.844599990600150	0.827399874965447	0.844766942130430	0.837725581728389	0.866168154857404	0.865219360684905	0.681210794188416	0.668656867740962	0.565982099508686	0.624949733105658	0.669379649871473	0.698962614936962	0.852866015648279	0.851163457194104
0.784281948002836	0.793374506925868	0.839748292738958	0.901365088131379	0.830849605212360	0.773243804550973	0.866856836888569	0.782111399452971	0.797563483122742	0.857890881500110	0.818288139010429	0.862735392341339	0.887557164142699	0.878475572933270	0.861045627764636	0.891869796691978	0.861066534422693	0.884727865160909	0.804571026267763	0.740792677204642	0.714146428156914	0.686219219407617	0.638853163965032	0.696087455943917	0.700626943024384	0.630799896917763	0.583012113058776	0	0.521743333297259	0.578474776237254	0.703888357361686	0.789501229475599	0.754061059884706	0.719693771285318	0.748568491699592	0.782393064096978	0.868978014336414	0.860815412428609	0.881595124556320	0.861693088629955	0.897726022178633	0.887525332642546	0.710197992549276	0.648326161883983	0.606254388326815	0.645240978074409	0.570343867641540	0.622010068336845	0.874762517602781	0.874687478996223
0.736850321460949	0.827986632925159	0.807827151715074	0.885632506466274	0.840644816455293	0.752461682162407	0.816836785950432	0.758942630657131	0.786481596916867	0.789233915629918	0.757253902897243	0.883414554271869	0.888404277198426	0.842059608751144	0.847940745008095	0.863672245640124	0.823814278715817	0.874168395613060	0.807405708138753	0.734467894653253	0.721392578683452	0.731188811569282	0.604838180159447	0.684295986311837	0.700539127625162	0.529576676211898	0.569035835814684	0.521743333297259	0	0.558826975808405	0.766603927669426	0.797057320840093	0.768367207703958	0.757769808519467	0.727520812006083	0.738715173503206	0.866082831819946	0.826099193804859	0.871579321721555	0.856330297517054	0.883236020931623	0.869200060063350	0.687940288619518	0.634482177424247	0.608749407875584	0.638396923859769	0.550068773627884	0.594622402299488	0.866852512075961	0.886530091809490
0.874066926288700	0.832560610000412	0.866868538856221	0.909158871334244	0.877879133038801	0.775581112176497	0.865711783874827	0.808552909193751	0.846392643264099	0.880947293242338	0.851385263263097	0.900765398521852	0.906073241133945	0.883036058330881	0.885207126595492	0.893877416661485	0.862381527455870	0.897948797612287	0.842020155442427	0.762556028819249	0.772895550463331	0.767513621901296	0.725603819919496	0.712959659313721	0.648629264735015	0.621626706957235	0.574133463095493	0.578474776237254	0.558826975808405	0	0.793946584990700	0.825631674496108	0.771882662816562	0.761473511415136	0.756100649150273	0.726428985356262	0.880793846823798	0.855415607857479	0.891095790290953	0.870975244822525	0.893655661227216	0.892316632367148	0.682346183704263	0.669494000181771	0.507640133961830	0.585262805018741	0.619766673370050	0.569582347976528	0.890707575889355	0.897618606384585
0.882348471689849	0.801304696527568	0.813598959425983	0.889512462236923	0.839454989605095	0.849864347095883	0.882489272335410	0.777493573734017	0.823300574318072	0.861246389262083	0.840822948573020	0.887750870477717	0.896933021276908	0.843927993123474	0.865548466477128	0.908629849275275	0.847421903834568	0.911751141751414	0.802908808802506	0.819602820573248	0.783794024882924	0.883438197144453	0.820145762574338	0.823600582814955	0.671842496208631	0.755499945133715	0.710435810286421	0.703888357361686	0.766603927669426	0.793946584990700	0	0.800462013379589	0.663818092970027	0.714177347896499	0.802663877012055	0.669923894930102	0.861921168422145	0.850313095712353	0.872955124359752	0.877553780964642	0.897386477535745	0.866551465968398	0.732561373253044	0.677199439970140	0.705266078460883	0.715075360847145	0.705221970615025	0.799204193781275	0.905780049687802	0.893549501174993
0.825135558692484	0.762502353260950	0.797899144190391	0.858574614810873	0.821245816505703	0.816723848421118	0.819036139273777	0.771357257683745	0.762865514249268	0.846872329183733	0.793237210684919	0.831216273354955	0.851124240786056	0.813578324374216	0.803266986086003	0.872410027026998	0.806681186584114	0.857873091642816	0.831619988447110	0.850858251332013	0.788181123887949	0.827862128752908	0.770412559613130	0.797239343783970	0.790400631518929	0.722577232182927	0.775676367512802	0.789501229475599	0.797057320840093	0.825631674496108	0.800462013379589	0	0.712727221024154	0.761973131822021	0.725430531115142	0.770997971388275	0.861391832295117	0.847228909462798	0.852140339650156	0.849767729243261	0.887740761676546	0.882843588487912	0.794598977501930	0.732867825083124	0.790578905321121	0.811317924550516	0.824663330872535	0.809928470543594	0.897465628967442	0.864463611173459
0.808692040997672	0.762803037279827	0.724632866031721	0.804961846389736	0.782086246560259	0.782142646183970	0.762102655279479	0.718952677795937	0.712522482130415	0.772572161357134	0.729177865528489	0.781473436207196	0.826731978972152	0.765794579455278	0.795728136612020	0.836581813179396	0.759505013291777	0.849382814856467	0.840172994328684	0.821263687943107	0.720847355319291	0.874811444166909	0.784709604210478	0.765266911789139	0.776186080497930	0.751608880811933	0.714644057606411	0.754061059884706	0.768367207703958	0.771882662816562	0.663818092970027	0.712727221024154	0	0.681657190374218	0.670990062850698	0.616812232763797	0.866785234978834	0.856157253956900	0.850019895994212	0.860095160620679	0.889062744670678	0.866391434225901	0.806315200716775	0.755717050329464	0.698302398374126	0.795791743573392	0.809865594914172	0.819265684157203	0.893520851381193	0.857244848122539
0.864810832576464	0.780868830528772	0.804093203297541	0.844622408834580	0.862235605484656	0.820875372802856	0.811757805103924	0.805433705365613	0.809392529903544	0.854636835813333	0.828487665582924	0.882501667503028	0.856353244834697	0.851392516817705	0.847599405019009	0.886592494899416	0.819373647748559	0.878106871808508	0.733834229382392	0.776205904220235	0.721913601859032	0.770526979690311	0.712554396922669	0.671138041144276	0.727248382199523	0.750238729986478	0.721425261156127	0.719693771285318	0.757769808519467	0.761473511415136	0.714177347896499	0.761973131822021	0.681657190374218	0	0.701748301212086	0.697531658895470	0.851607686370825	0.846618108629138	0.849314210273253	0.863245255128925	0.886343770154457	0.874019823510384	0.789274671598570	0.730295340408902	0.686671653341418	0.733756305424550	0.743538468527938	0.785849892511770	0.896852885050655	0.878789067888113
0.768478871012590	0.717233124025813	0.658007316028172	0.785205188214487	0.777170929947029	0.732854751660590	0.760468069964228	0.713132070591463	0.696486812972897	0.790856272992609	0.702482312874532	0.760224601460191	0.808047675592779	0.764104506690324	0.784014520214341	0.822777166215765	0.745946981248308	0.796441777140022	0.800767391479696	0.720140170379287	0.738510403656247	0.780077887751905	0.733787157477796	0.790382425093994	0.777314736897441	0.739474159804962	0.648388313750411	0.748568491699592	0.727520812006083	0.756100649150273	0.802663877012055	0.725430531115142	0.670990062850698	0.701748301212086	0	0.743887415112209	0.846570901353253	0.848765141019294	0.809576639292571	0.840972435816585	0.867183773346914	0.863623088984305	0.743266340352133	0.611368820750715	0.603161762855597	0.717672547573853	0.698869700963074	0.689165544524387	0.891580447689314	0.840872667557203
0.871006657631847	0.828733151626645	0.797040176298704	0.862343524655732	0.863588307634574	0.836560538677597	0.860367788969277	0.754232019450695	0.806067959579146	0.829563577447751	0.812029218562279	0.865309797656020	0.877260123935834	0.828250978701918	0.841557413626104	0.871515072928860	0.802039476044060	0.872760641955143	0.835045437953945	0.829528659252278	0.792368865823866	0.872641253042510	0.791759697132718	0.753793430616522	0.734248255496187	0.766347173887634	0.718579562863307	0.782393064096978	0.738715173503206	0.726428985356262	0.669923894930102	0.770997971388275	0.616812232763797	0.697531658895470	0.743887415112209	0	0.820565862755116	0.809899205342021	0.826441630568732	0.829310337445457	0.839242008411893	0.825477280422323	0.779983208108636	0.712706332177698	0.701480201096628	0.759000465465275	0.745887253064468	0.775510150410863	0.876276853729658	0.862708797571284
0.869644590462864	0.846204528975700	0.853875573979188	0.865886257216432	0.875178776172062	0.861437787312573	0.867193481855857	0.801129551231010	0.831792581198946	0.843467638949544	0.848382348256661	0.832661761882867	0.784315453697563	0.820828533140188	0.798098653614680	0.810598886187416	0.793433300483745	0.798933370037248	0.899524859148240	0.865487218739017	0.834815275332914	0.891869921571551	0.850530596536450	0.837110775855923	0.873604742813905	0.873453969542614	0.844599990600150	0.868978014336414	0.866082831819946	0.880793846823798	0.861921168422145	0.861391832295117	0.866785234978834	0.851607686370825	0.846570901353253	0.820565862755116	0	0.385248923800978	0.499674587591763	0.432430448682596	0.512615560820733	0.529046872075385	0.893961545816386	0.839960862949722	0.857710097946400	0.857486825265085	0.846530966424103	0.879589168860675	0.757978975481204	0.739644574764793
0.872150997871878	0.822717152702548	0.843680076193895	0.875150435938941	0.867542855952875	0.855392011218918	0.847942093653763	0.804055301953667	0.833788852335151	0.836256201527427	0.839051608586762	0.850392262730905	0.793257319012790	0.816035230014333	0.789324001125151	0.812098321617751	0.795483227880115	0.808956593175224	0.878012603186233	0.838596201420260	0.807101282866666	0.862903970649810	0.825109309822969	0.819055627861909	0.861796585290694	0.843464850759377	0.827399874965447	0.860815412428609	0.826099193804859	0.855415607857479	0.850313095712353	0.847228909462798	0.856157253956900	0.846618108629138	0.848765141019294	0.809899205342021	0.385248923800978	0	0.559639556069531	0.438849869174139	0.579860478041771	0.550281340737257	0.858570433606294	0.809763314659005	0.830046309475526	0.814345107066422	0.803858509715766	0.841897157881745	0.728420086552560	0.721152790837510
0.794665094960142	0.800082346311613	0.804789969145280	0.832629893206996	0.839079796428188	0.807453216272426	0.829142786472504	0.777095593612925	0.778251851252439	0.808179470976872	0.789863656026407	0.794829990958679	0.756991208214655	0.724050437657211	0.711560929400236	0.737242813809009	0.712614661713739	0.683019102187325	0.893138326907115	0.857356808182479	0.819437441071342	0.894638417339263	0.844355570495623	0.818747035152837	0.892897432791236	0.875741384144165	0.844766942130430	0.881595124556320	0.871579321721555	0.891095790290953	0.872955124359752	0.852140339650156	0.850019895994212	0.849314210273253	0.809576639292571	0.826441630568732	0.499674587591763	0.559639556069531	0	0.419185376563843	0.436501645997352	0.482799220572235	0.895001239995441	0.836692496352652	0.852830091340026	0.864489138892017	0.848033998113939	0.877650268531179	0.704454748074503	0.605754072666434
0.848168351711419	0.819028766959826	0.847835713019313	0.865241478715360	0.862308436918980	0.859498379636347	0.856687415293430	0.818212310637953	0.812783414684611	0.813436322298737	0.832871070911753	0.802490594555095	0.789985053453271	0.806767186261279	0.761502861889420	0.754803689626748	0.774759846985339	0.782031292531257	0.895496953308697	0.861767479279527	0.823599782429997	0.877698982400545	0.849219204757855	0.828269297277919	0.881404014077796	0.857632341868568	0.837725581728389	0.861693088629955	0.856330297517054	0.870975244822525	0.877553780964642	0.849767729243261	0.860095160620679	0.863245255128925	0.840972435816585	0.829310337445457	0.432430448682596	0.438849869174139	0.419185376563843	0	0.468704552025991	0.492440518639928	0.856348981732102	0.837228143091528	0.847975663590119	0.835198722220397	0.842321560096507	0.856008035416494	0.719171964705863	0.672697561515167
0.854227343406602	0.815668222695789	0.847275106665717	0.837514234772380	0.868088025184245	0.858532305709035	0.832951770172465	0.801701386862153	0.823086397575416	0.808406479547220	0.824684747825823	0.834331449014129	0.793286178459923	0.750971658645656	0.749015398175333	0.755799505029600	0.759382718344370	0.730768700857878	0.906678348989167	0.875741095743086	0.845846549997559	0.902521176685153	0.863940860724417	0.848800345748045	0.904076704506788	0.883080518614823	0.866168154857404	0.897726022178633	0.883236020931623	0.893655661227216	0.897386477535745	0.887740761676546	0.889062744670678	0.886343770154457	0.867183773346914	0.839242008411893	0.512615560820733	0.579860478041771	0.436501645997352	0.468704552025991	0	0.442318949100985	0.908144554611556	0.852103663350313	0.863736880472049	0.871662802445177	0.853942640642713	0.882127450153501	0.676899760332544	0.651492460777617
0.864114552264374	0.853656029859171	0.856849256712696	0.813087104390090	0.855288887516523	0.864555083761796	0.872710410426207	0.817510717712679	0.822555096961302	0.815741289319307	0.844333889518252	0.863377567775103	0.793602153998994	0.822555169361691	0.822126554946018	0.800283797917379	0.820802978782287	0.806587587981678	0.908116601496781	0.878056241962243	0.842826400747158	0.905523971105675	0.858173975677113	0.847375273084541	0.908224678653709	0.879080264150137	0.865219360684905	0.887525332642546	0.869200060063350	0.892316632367148	0.866551465968398	0.882843588487912	0.866391434225901	0.874019823510384	0.863623088984305	0.825477280422323	0.529046872075385	0.550281340737257	0.482799220572235	0.492440518639928	0.442318949100985	0	0.905582513869024	0.855768001606373	0.867234178041348	0.867690263075387	0.854505190672583	0.882415024557740	0.771457338053545	0.745914130437548
0.811455703826388	0.852624188479119	0.843286073030875	0.903886385296533	0.894846089358023	0.872086317268601	0.870494719471461	0.835662514802894	0.856414221870353	0.875482584494274	0.865962775385492	0.910940283748291	0.900923589075944	0.880573330911106	0.877217087561131	0.904211040749605	0.861563189049423	0.917404032149201	0.838610275425973	0.819915789210799	0.823786721384462	0.826914077833327	0.839830229561882	0.846469528721046	0.746917598139961	0.675486183018116	0.681210794188416	0.710197992549276	0.687940288619518	0.682346183704263	0.732561373253044	0.794598977501930	0.806315200716775	0.789274671598570	0.743266340352133	0.779983208108636	0.893961545816386	0.858570433606294	0.895001239995441	0.856348981732102	0.908144554611556	0.905582513869024	0	0.508600033743688	0.542852663743147	0.462521139115596	0.576164287435982	0.644740026363136	0.908632947428982	0.903406135293583
0.812882663432780	0.786159125464961	0.750528458231771	0.863600923937821	0.824453951376614	0.812439960188830	0.817993243694125	0.757696788537332	0.789321168421462	0.823757556181344	0.783485573444371	0.873326396208655	0.859622929611277	0.822468715398060	0.816107086694687	0.862215972822145	0.812709764093245	0.865360660488536	0.810281730055936	0.730164995024827	0.741617856444174	0.752093725300438	0.752201082167875	0.794577505859402	0.706893995592820	0.658968212063755	0.668656867740962	0.648326161883983	0.634482177424247	0.669494000181771	0.677199439970140	0.732867825083124	0.755717050329464	0.730295340408902	0.611368820750715	0.712706332177698	0.839960862949722	0.809763314659005	0.836692496352652	0.837228143091528	0.852103663350313	0.855768001606373	0.508600033743688	0	0.440434267657937	0.516050771316656	0.485145761381292	0.611217726949979	0.861602423253145	0.855737903229509
0.836797498858414	0.785623839850528	0.755825275729311	0.848830773314222	0.839868165891557	0.801736399251389	0.835148916614339	0.782577234935493	0.789605778054467	0.832089461343425	0.798377358069602	0.884282975505617	0.868248831155005	0.838231706456264	0.835953707215622	0.867631624322367	0.815536563674891	0.879261197675633	0.794020394223565	0.734668357161117	0.753963488971968	0.776407778267470	0.758364333941343	0.782293144218082	0.722742657094129	0.632904695977951	0.565982099508686	0.606254388326815	0.608749407875584	0.507640133961830	0.705266078460883	0.790578905321121	0.698302398374126	0.686671653341418	0.603161762855597	0.701480201096628	0.857710097946400	0.830046309475526	0.852830091340026	0.847975663590119	0.863736880472049	0.867234178041348	0.542852663743147	0.440434267657937	0	0.410394146884663	0.410312169702690	0.493634566351555	0.876212279639944	0.868868731330458
0.837785535486388	0.812139352737440	0.808943545769313	0.891548399496437	0.888416792170228	0.838463754241888	0.855834364286175	0.812141121358808	0.833712834844569	0.871596352538531	0.838236161285557	0.896987485664940	0.888412438313129	0.867298553331259	0.860275005624790	0.885498656746325	0.843401996052508	0.895494266990663	0.800000409560821	0.767316516527586	0.781523142873775	0.769861083465446	0.772944213103354	0.801469582211603	0.694608916128147	0.643622872302218	0.624949733105658	0.645240978074409	0.638396923859769	0.585262805018741	0.715075360847145	0.811317924550516	0.795791743573392	0.733756305424550	0.717672547573853	0.759000465465275	0.857486825265085	0.814345107066422	0.864489138892017	0.835198722220397	0.871662802445177	0.867690263075387	0.462521139115596	0.516050771316656	0.410394146884663	0	0.401072614300426	0.490661969167961	0.876481132580098	0.878453477769802
0.834284539720364	0.800964993770863	0.775983006917915	0.886749430288703	0.877025553071973	0.810352890057942	0.857625149588386	0.803731244528131	0.821991020214458	0.858642888675786	0.823937478088018	0.909176595356303	0.886463820072134	0.857428466005780	0.845684092108083	0.884358616595641	0.839352874271571	0.881986012721248	0.790680529616617	0.728129137708929	0.753738474369467	0.769096308436998	0.734734552215121	0.776966913528584	0.731712675649694	0.633074567844657	0.669379649871473	0.570343867641540	0.550068773627884	0.619766673370050	0.705221970615025	0.824663330872535	0.809865594914172	0.743538468527938	0.698869700963074	0.745887253064468	0.846530966424103	0.803858509715766	0.848033998113939	0.842321560096507	0.853942640642713	0.854505190672583	0.576164287435982	0.485145761381292	0.410312169702690	0.401072614300426	0	0.424217757727865	0.854948528725975	0.858454834929174
0.852025077462462	0.823671130015778	0.822139411010084	0.908721208122300	0.885355382971481	0.796347836908213	0.868858813277729	0.830225312626735	0.833628603469905	0.866027094296665	0.837462970586767	0.886003009148066	0.902493550906334	0.870879048192336	0.869604161375611	0.895144584121142	0.856638899139059	0.895005737911825	0.815086495140423	0.762872521945859	0.794865810475111	0.704284154835730	0.763401777865224	0.800459051704247	0.742149258579999	0.629477977250517	0.698962614936962	0.622010068336845	0.594622402299488	0.569582347976528	0.799204193781275	0.809928470543594	0.819265684157203	0.785849892511770	0.689165544524387	0.775510150410863	0.879589168860675	0.841897157881745	0.877650268531179	0.856008035416494	0.882127450153501	0.882415024557740	0.644740026363136	0.611217726949979	0.493634566351555	0.490661969167961	0.424217757727865	0	0.891298176025041	0.887210540312865
0.851969023176513	0.751860513431757	0.829326259454771	0.919151139961999	0.901262266905733	0.874352704580957	0.786356483159695	0.834399472766938	0.824513978027497	0.835585274959039	0.819579082111229	0.830191636416431	0.779732091593044	0.772476687533317	0.677674250378735	0.752249074055873	0.710847580200643	0.733087371067564	0.842944445267657	0.838417187341479	0.822091853550380	0.891864648670584	0.817346209330459	0.829864266113373	0.896035607603851	0.881260268405275	0.852866015648279	0.874762517602781	0.866852512075961	0.890707575889355	0.905780049687802	0.897465628967442	0.893520851381193	0.896852885050655	0.891580447689314	0.876276853729658	0.757978975481204	0.728420086552560	0.704454748074503	0.719171964705863	0.676899760332544	0.771457338053545	0.908632947428982	0.861602423253145	0.876212279639944	0.876481132580098	0.854948528725975	0.891298176025041	0	0.497366200584876
0.791606165760242	0.683197968354765	0.747030120985725	0.877444749010282	0.823695717252406	0.807913318962075	0.705071684212997	0.782098299703066	0.754832943336038	0.811567866298787	0.738239394926276	0.756997140619959	0.711706272110131	0.667532350276484	0.566895457333163	0.673466991375482	0.607364248967217	0.600097064836598	0.874639962498761	0.843219008877444	0.819083355893081	0.891905833079822	0.837763632207563	0.813939025767390	0.888256181164215	0.881207915677900	0.851163457194104	0.874687478996223	0.886530091809490	0.897618606384585	0.893549501174993	0.864463611173459	0.857244848122539	0.878789067888113	0.840872667557203	0.862708797571284	0.739644574764793	0.721152790837510	0.605754072666434	0.672697561515167	0.651492460777617	0.745914130437548	0.903406135293583	0.855737903229509	0.868868731330458	0.878453477769802	0.858454834929174	0.887210540312865	0.497366200584876	0
0.791706158767330	0.685298874842062	0.736283829992865	0.900828424088712	0.843862619123407	0.813599945798401	0.708620758373931	0.801162939458434	0.754863998936707	0.830141217524860	0.770852061054858	0.797261675125477	0.716127781247230	0.701350676967758	0.563256648147452	0.687818554532098	0.631470461736331	0.669868842040527	0.859362605898159	0.837492883630393	0.793211714837010	0.881663911925721	0.826016760149040	0.815113309375033	0.885377995955905	0.868735391977695	0.842316213795109	0.874027305616109	0.876369610397275	0.891992562280532	0.888643226117908	0.845521108923275	0.855358421201713	0.884824977086243	0.858428692489216	0.858475724466386	0.774625005534290	0.738449674265306	0.691462505329068	0.731260568839568	0.721174442390880	0.786945700211948	0.897943130344728	0.841805226301428	0.862481714730320	0.868689937038432	0.847591637509176	0.874495091612150	0.430907845953122	0.367470888836134
0.842982648628953	0.815795907704353	0.831835583413086	0.869110535050183	0.890305176204428	0.886725987673397	0.814409431210985	0.844760514549558	0.849746775254044	0.844166327149326	0.818800144840641	0.797795830042401	0.785517455237168	0.736541036190180	0.699425387996306	0.762704251878415	0.738391527792527	0.742578707010397	0.900021829608207	0.877826924615925	0.864822054019913	0.901255019962419	0.862013789878519	0.843446152361393	0.910788668159655	0.897448287835747	0.868863448392430	0.894740294329338	0.896239498569432	0.892489718158969	0.925242100940065	0.883461623250834	0.888383510702216	0.891381880667364	0.864371527685765	0.875957977809297	0.802284332370683	0.775153065926401	0.729028450095549	0.756969656456605	0.732535161408499	0.811143217835091	0.910848282059207	0.857796117869863	0.866420452517093	0.886529003537444	0.878639635711797	0.892635158114948	0.692254043872538	0.601104013726083
0.783844115941171	0.725623597028231	0.775855791136491	0.897269453596267	0.855252851324706	0.821063876157804	0.746809268880565	0.823818293311410	0.812618306138802	0.830137868340083	0.785631721844288	0.801581290000173	0.763297345419953	0.712964878999504	0.685318304212863	0.730601004498268	0.682248551315426	0.649821053647364	0.884498801986081	0.845861302614552	0.827227431756568	0.880529951058450	0.835404488254346	0.827019330029301	0.901613425475916	0.880920488072153	0.852833795226772	0.864068716736799	0.884094909045568	0.895784838606829	0.908246027179068	0.864348390789710	0.874511089815073	0.877919553530453	0.851781587209428	0.863887184571603	0.761243473852130	0.728779277573226	0.663421066921430	0.671999257102248	0.683098423170067	0.748426111600424	0.905386877580031	0.857054652028040	0.868482416433681	0.880571674485508	0.865146297552560	0.883650591379230	0.585778014321094	0.469599999270983
0.827443758088236	0.792167829686026	0.820703697519283	0.920217274863077	0.894968616753834	0.859095316261805	0.811093582982136	0.825884882875682	0.837521185849024	0.847803378860765	0.804762678268524	0.830246897321430	0.720573583726207	0.739521936466608	0.696965495163917	0.731869540886961	0.707942301025410	0.701463242608673	0.889013511980083	0.855656649288073	0.837280160644829	0.877662210107748	0.833640760411545	0.830677344119991	0.891485408626169	0.880007227835500	0.849529724235788	0.864303878335156	0.885656637661607	0.871188329571513	0.910766559182440	0.883161631431115	0.880759551911521	0.885883389325115	0.861774525215495	0.862578398697196	0.756460192196045	0.727355501345552	0.715309954188869	0.717424842129486	0.735699843696924	0.792872762248782	0.897709221462530	0.844022892381977	0.851697369064509	0.855504657747523	0.851600583068281	0.862257493396956	0.561040974192373	0.553513814481267
LAYER 15:
0	0.829408791842990	0.762967765714225	0.795274844541185	0.812851806828298	0.848062996768979	0.795306169224230	0.749190201325666	0.766918528206988	0.759450892773189	0.760666433468652	0.825450075388349	0.844528350459002	0.788069688385964	0.798819144001811	0.787056006911200	0.801596041261303	0.824631855153189	0.906119696516270	0.891085341994697	0.870867882427618	0.917967172759943	0.859865179974181	0.910322528019644	0.857156021593982	0.844353635263872	0.841385369053562	0.761821634605000	0.742210556703122	0.891500487705236	0.894443145615008	0.844328470694669	0.831300466781479	0.885850969266433	0.835590316783999	0.907293913811671	0.919430105687940	0.919026440607597	0.852496034538642	0.887349304803896	0.899231423587966	0.917147958726211	0.846957370214949	0.831519708152838	0.879614813253899	0.866300041141737	0.851245304808414	0.869972065855744	0.898631126830564	0.860421484809839
0.829408791842990	0	0.669740337384146	0.873167258933383	0.832262546931764	0.730359589766124	0.817527335254579	0.786054248072198	0.724116221072833	0.853345607990581	0.771756319257354	0.828514373112223	0.837169416156888	0.800558175597596	0.727268646825791	0.835538983523447	0.765586561067836	0.824612915348649	0.866623741818470	0.810650624801250	0.817911208744573	0.883524889783971	0.855152845636306	0.845067197622646	0.868830191736752	0.855550670913539	0.795343216112658	0.831476028033173	0.896503707895703	0.871124051775451	0.866650114865737	0.758242020408424	0.809715046622221	0.838699940212787	0.804935535492163	0.887789104885330	0.889629639618726	0.868996970348711	0.859882181991088	0.865115334797392	0.869847943869470	0.912571459253691	0.889508811121256	0.857400978356309	0.843171156286322	0.853205931507740	0.853862148491118	0.879147101263849	0.842427149719671	0.799185330202680
0.762967765714225	0.669740337384146	0	0.779975525024019	0.711625631612549	0.757517244427828	0.751594324370049	0.726835138712179	0.573481660493065	0.789825871930944	0.696484801400466	0.789560733212211	0.784735522670791	0.724400566703588	0.660579224198664	0.809838252388004	0.754397752365344	0.794447032944697	0.825110738574809	0.772972588979918	0.706965549723997	0.890322675160156	0.824700788433979	0.836435775607707	0.868979893488604	0.846705164006227	0.799083019933140	0.882278988673043	0.882045700698935	0.905485569786178	0.864089904551055	0.833120954289601	0.764510029852383	0.845970236280567	0.737104530551089	0.865773956878724	0.910491229513304	0.876340339945971	0.872043818318138	0.902318065488888	0.894825275162081	0.915234874623538	0.886930670029528	0.816731970338586	0.823680237549060	0.855793844999679	0.833952990330911	0.894289006281962	0.866010465241482	0.796847729605953
0.795274844541185	0.873167258933383	0.779975525024019	0	0.771414804195808	0.831231477996609	0.876014586895769	0.849110605596436	0.792033538281070	0.789858499986203	0.798967069063469	0.839941923343389	0.862092656089784	0.843223807477266	0.860677576365467	0.852841281866298	0.834506527122507	0.860705174752427	0.906249149601434	0.894083305076530	0.848115230071345	0.894728823617462	0.853944942143914	0.874990645706630	0.949417395013679	0.922019072900734	0.882816806377105	0.925560455476255	0.909808251335119	0.925787226040721	0.929466909575486	0.893536931347856	0.815191032653881	0.870094041643690	0.833640736373358	0.893241375740367	0.916538440529667	0.915713826936821	0.881202774234581	0.911466763587461	0.902168023511774	0.867348222780458	0.914748839861795	0.897751714831580	0.876064542715258	0.920117413715678	0.926756275479010	0.951785329291928	0.950955358128033	0.919246477255801
0.812851806828298	0.832262546931764	0.711625631612549	0.771414804195808	0	0.817549918130839	0.806618170592806	0.799490069657413	0.715285237037519	0.742157652239128	0.715645455414735	0.736493444809165	0.816808532448410	0.780494193885473	0.789980006259971	0.751813686221705	0.767074694930740	0.839884082817342	0.889381963862997	0.875396362937752	0.871504688451622	0.905083998768641	0.873815400152767	0.902499889387213	0.918554436422907	0.883708875754615	0.863245130975636	0.874017989727288	0.909458867193515	0.924227181766551	0.892941240607692	0.854597185436306	0.818630857853132	0.893240701307832	0.834625491518890	0.910891459728632	0.936854638019136	0.932093873716950	0.896399891116626	0.919596757237561	0.938786788536254	0.924985280022388	0.934232581688695	0.869037982138267	0.880511676324832	0.927716328870879	0.936950682871006	0.931026654673917	0.952486443342526	0.891439885107840
0.848062996768979	0.730359589766124	0.757517244427828	0.831231477996609	0.817549918130839	0	0.845281344787374	0.769423546622509	0.770518064325800	0.837739577985403	0.731403754362497	0.858063661729343	0.815470759516194	0.796784455718476	0.818231875799368	0.829271989646104	0.789025145371989	0.853124522532620	0.907583787368221	0.836568985999379	0.849080814087413	0.829994109996720	0.791082031641859	0.843292013890730	0.899904596320122	0.779831016935619	0.848730265284896	0.831997838306928	0.834004269458867	0.835385807593848	0.911430436130834	0.846543736105196	0.848874013711947	0.881938107285886	0.794549152612319	0.892783693859807	0.914142645830091	0.912393564025869	0.885258930383117	0.922808415697111	0.919931034907566	0.936273784421735	0.899409974248402	0.875809074401929	0.865809643857261	0.870437175677571	0.856426528305932	0.837392312420730	0.919082287485754	0.866672716320271
0.795306169224230	0.817527335254579	0.751594324370049	0.876014586895769	0.806618170592806	0.845281344787374	0	0.751709942788398	0.761371413010457	0.783424125627997	0.665382356001454	0.803660547570831	0.787270337114797	0.713703369697956	0.699492204141707	0.758040543147398	0.628013486619520	0.728775313595998	0.861518311182239	0.831637455077691	0.846888211953200	0.865749261608668	0.804304768678538	0.850100968549909	0.890331933450841	0.883724229937648	0.843366516575338	0.874226840201438	0.847968994371982	0.891771513185341	0.928214510212983	0.873668333773472	0.791923853427994	0.851615770843916	0.834839205726742	0.893832721475977	0.906020016984603	0.873381735744854	0.873742337336350	0.893650143661549	0.862394389015015	0.907541933004213	0.912703711734486	0.867359525891038	0.875738343006720	0.898446672724463	0.887315574995365	0.885276715462666	0.841787235025039	0.809559961537748
0.749190201325666	0.786054248072198	0.726835138712179	0.849110605596436	0.799490069657413	0.769423546622509	0.751709942788398	0	0.738520985315954	0.723008318751935	0.605070205787093	0.804890766274782	0.821157446045914	0.666837347187169	0.749065822559485	0.777354733542659	0.672583910551669	0.808064966700728	0.846646665449208	0.796437585147849	0.776574613839302	0.864590501825545	0.722434798399644	0.820531739356335	0.791900145494732	0.813756939234821	0.790801710397840	0.795986304528310	0.803578100002216	0.852776370307553	0.872182937925317	0.799243999948977	0.818011695167592	0.874041756747771	0.821083608369611	0.838740514924568	0.865107394286869	0.871701412415030	0.859125590630430	0.901937233468273	0.878906077532629	0.898757509235312	0.882201455306446	0.813016114487053	0.860255783593249	0.856995889287556	0.855319507922405	0.875829451864477	0.899517892500451	0.868294227462562
0.766918528206988	0.724116221072833	0.573481660493065	0.792033538281070	0.715285237037519	0.770518064325800	0.761371413010457	0.738520985315954	0	0.702725063808909	0.662912681825995	0.723178931031125	0.788209580340891	0.706128862348843	0.520286961410440	0.702766030463180	0.714563600943001	0.764375965187490	0.867292119587395	0.809343516978014	0.736670385705661	0.894051061944645	0.810189966989203	0.817845521127910	0.861093796933805	0.811881056116267	0.749974454129724	0.836387433944498	0.847465020001994	0.884945915917513	0.875435285034620	0.793074193249074	0.753901700716529	0.851961073835570	0.752442282586644	0.869883756898152	0.907186323159875	0.890429323956854	0.866298107564619	0.900010046451826	0.910454538083257	0.914006266618428	0.877835492546054	0.832358452589223	0.842929919362947	0.880168082866634	0.867888197723081	0.880844436367624	0.897106057911539	0.834021821811726
0.759450892773189	0.853345607990581	0.789825871930944	0.789858499986203	0.742157652239128	0.837739577985403	0.783424125627997	0.723008318751935	0.702725063808909	0	0.637992063448461	0.771205417282355	0.820678200957492	0.683549323691773	0.769830032836725	0.620938598157815	0.702742572543701	0.807723005292585	0.904085432797212	0.850616517343905	0.845895379599465	0.891997408564429	0.772684310926883	0.887104605020745	0.903689578225911	0.880017758365207	0.877117894715803	0.892076944857311	0.818181792379968	0.918691030833475	0.911785955864938	0.875498063868695	0.830388207302466	0.895620067816974	0.863404457636245	0.886373578871069	0.918004956429027	0.902073416211512	0.878777445074758	0.891558000503676	0.898873404502323	0.899602964640350	0.925961381802811	0.882313958230237	0.886266304380451	0.916405581395000	0.912848066747084	0.917591856942588	0.911648296193445	0.902411467030611
0.760666433468652	0.771756319257354	0.696484801400466	0.798967069063469	0.715645455414735	0.731403754362497	0.665382356001454	0.605070205787093	0.662912681825995	0.637992063448461	0	0.766558619286831	0.734029603102694	0.582602852620434	0.689735498063312	0.655997291691907	0.606262652164148	0.688686611241649	0.880952939926472	0.817806409943133	0.803716686438311	0.880678564547930	0.735299760957366	0.853704685445747	0.874656148056095	0.845285009942636	0.819350241466752	0.852882442134255	0.826167572957919	0.895396377693199	0.931945759550726	0.814531940846326	0.797821783233942	0.886534521007043	0.780970061481006	0.874433139217060	0.902986315659238	0.896052721545969	0.855717562605778	0.906219791650016	0.898261726039264	0.922327791921285	0.915168775427055	0.845928708506983	0.864271753593011	0.895235406346596	0.893691417282142	0.904456884870887	0.884683334082119	0.822358853331803
0.825450075388349	0.828514373112223	0.789560733212211	0.839941923343389	0.736493444809165	0.858063661729343	0.803660547570831	0.804890766274782	0.723178931031125	0.771205417282355	0.766558619286831	0	0.745399727595641	0.786318575405450	0.761363078740657	0.739090782255293	0.707486183238894	0.743629215750482	0.917688659732168	0.918091013763402	0.901423794859049	0.929208622540264	0.906830110510301	0.908942016051854	0.897539837349315	0.911288440788859	0.846501754353431	0.867451629749308	0.905641705984841	0.928601835651848	0.942521386684630	0.890534791447238	0.819188992069939	0.906379027452146	0.805808817000443	0.904414197044361	0.876738328916425	0.898092865253212	0.858214446967428	0.845620806277169	0.889957905201405	0.910064672139044	0.923831045581847	0.907884114874695	0.904609124776053	0.928388138236818	0.937319820373115	0.901620999881599	0.889404246593853	0.853850532341017
0.844528350459002	0.837169416156888	0.784735522670791	0.862092656089784	0.816808532448410	0.815470759516194	0.787270337114797	0.821157446045914	0.788209580340891	0.820678200957492	0.734029603102694	0.745399727595641	0	0.760315028966948	0.755673657223941	0.780226060480146	0.721274455791757	0.736193873347607	0.910493443864289	0.881546133935140	0.869414179351530	0.939599609426690	0.890186827705243	0.911903322693977	0.932721558014445	0.919367033740473	0.899401796763097	0.925461424263675	0.940802429193881	0.951919894928689	0.954995480015551	0.888936246635987	0.871815539186639	0.906774623017959	0.843875279868519	0.917096825187492	0.829051308473883	0.829122485702151	0.814692550812170	0.845876530757677	0.853282395889044	0.854137987984999	0.933421359993630	0.905097585241404	0.915278729344115	0.929834918645552	0.937761156420802	0.946574953518611	0.810831297453145	0.803726094012456
0.788069688385964	0.800558175597596	0.724400566703588	0.843223807477266	0.780494193885473	0.796784455718476	0.713703369697956	0.666837347187169	0.706128862348843	0.683549323691773	0.582602852620434	0.786318575405450	0.760315028966948	0	0.562548697271642	0.637829601198867	0.564368952282488	0.706895643538192	0.896611126615460	0.871855693369797	0.845080050472237	0.930048061874027	0.850220651212031	0.887307638132767	0.894995359470875	0.898564714674344	0.882648784408390	0.909732891873572	0.877167996828856	0.926442646693085	0.887427301008258	0.870039066153978	0.821021706923893	0.900865029445613	0.842759903812776	0.894773167801513	0.882345701810655	0.877413213481798	0.800408229355995	0.890334593251566	0.835602811129730	0.903950135438218	0.918510305600213	0.887185321751139	0.889221055374524	0.905881707697809	0.905544973545181	0.915602344353157	0.839415769273541	0.772937698820463
0.798819144001811	0.727268646825791	0.660579224198664	0.860677576365467	0.789980006259971	0.818231875799368	0.699492204141707	0.749065822559485	0.520286961410440	0.769830032836725	0.689735498063312	0.761363078740657	0.755673657223941	0.562548697271642	0	0.584511537558835	0.531326238915262	0.609577319795613	0.857209197489012	0.848030525498984	0.807527206105050	0.909933958070237	0.846589134654200	0.870328611888686	0.888714421902740	0.892765716574804	0.844010101687673	0.900761100661440	0.880453243977006	0.928076154961263	0.904910877551854	0.831071549659166	0.833574041413673	0.902725122116188	0.832526450726235	0.895928650586810	0.868183838615992	0.835919891979459	0.787590564656906	0.840765089478024	0.821427945843547	0.888319121326701	0.904476448445771	0.856900428048473	0.880854372447833	0.897809101227804	0.885073416749700	0.906599709091728	0.758938036050315	0.661262631470095
0.787056006911200	0.835538983523447	0.809838252388004	0.852841281866298	0.751813686221705	0.829271989646104	0.758040543147398	0.777354733542659	0.702766030463180	0.620938598157815	0.655997291691907	0.739090782255293	0.780226060480146	0.637829601198867	0.584511537558835	0	0.620766368001382	0.621741211037524	0.924492179478137	0.906319196077085	0.875866853063786	0.935102122386700	0.888131816302610	0.907967752251008	0.930904632857767	0.921350614618816	0.874992324040882	0.908755786773543	0.902828215010632	0.929999200251172	0.951980859202966	0.906113803124609	0.849812307196468	0.922668960337456	0.877328730615777	0.921291062099102	0.888727428986553	0.885866650633264	0.824182440782290	0.850345062469996	0.855831465742181	0.881892947240277	0.937259838498540	0.917615612165635	0.901018051480670	0.923783067950888	0.934651237218396	0.918985227754899	0.842090345662903	0.790307769628549
0.801596041261303	0.765586561067836	0.754397752365344	0.834506527122507	0.767074694930740	0.789025145371989	0.628013486619520	0.672583910551669	0.714563600943001	0.702742572543701	0.606262652164148	0.707486183238894	0.721274455791757	0.564368952282488	0.531326238915262	0.620766368001382	0	0.623217843269837	0.883221257013511	0.847722786753761	0.827842582815600	0.900649626345665	0.806680018468761	0.867567812709053	0.872866836994253	0.862141988360902	0.835307084326006	0.875242909609386	0.859504770430511	0.884098783343551	0.906638006635711	0.840413757277751	0.790414423600114	0.872035678266568	0.803971916448595	0.855297748725311	0.859087719481123	0.843460764436842	0.804347838798879	0.858527338075217	0.844585215841376	0.896065413557345	0.891396412905490	0.854254740640219	0.836390434929200	0.879404379231793	0.878982896402138	0.887565498593764	0.783603843645445	0.721830249913107
0.824631855153189	0.824612915348649	0.794447032944697	0.860705174752427	0.839884082817342	0.853124522532620	0.728775313595998	0.808064966700728	0.764375965187490	0.807723005292585	0.688686611241649	0.743629215750482	0.736193873347607	0.706895643538192	0.609577319795613	0.621741211037524	0.623217843269837	0	0.890837140101340	0.856586842543898	0.852636340869318	0.918870977050687	0.865514615866888	0.883258893874709	0.927282281406414	0.934580157411537	0.868119901075303	0.907665074092482	0.901160568482716	0.939334783392214	0.946602447560301	0.881044964435135	0.863867476925360	0.899865603388943	0.822135624030281	0.899840590891163	0.853164937224731	0.849449797078821	0.759413527614844	0.842306947526484	0.781512992617042	0.858190772812932	0.926722336229053	0.887427088507322	0.901012545275239	0.918826147256393	0.910416517618794	0.932281448085864	0.801342955404954	0.679191893381671
0.906119696516270	0.866623741818470	0.825110738574809	0.906249149601434	0.889381963862997	0.907583787368221	0.861518311182239	0.846646665449208	0.867292119587395	0.904085432797212	0.880952939926472	0.917688659732168	0.910493443864289	0.896611126615460	0.857209197489012	0.924492179478137	0.883221257013511	0.890837140101340	0	0.678505470639275	0.689291287696584	0.770398763388674	0.716508975711101	0.723563436559088	0.866690737917635	0.886837581399173	0.860426207284460	0.864493018337343	0.882769022812691	0.903500023208525	0.836720887150100	0.893939966876507	0.904923320113627	0.809543649224653	0.878543960341008	0.898716190699221	0.956870543943814	0.933306518363755	0.949392392466335	0.959898924552706	0.958103458627022	0.966056712308650	0.897427332334204	0.885760360775028	0.873831251581979	0.872627985758356	0.870945576137805	0.900832504523752	0.907813290473931	0.925108321483759
0.891085341994697	0.810650624801250	0.772972588979918	0.894083305076530	0.875396362937752	0.836568985999379	0.831637455077691	0.796437585147849	0.809343516978014	0.850616517343905	0.817806409943133	0.918091013763402	0.881546133935140	0.871855693369797	0.848030525498984	0.906319196077085	0.847722786753761	0.856586842543898	0.678505470639275	0	0.551607120575379	0.721828959725018	0.668560737679359	0.706096419379417	0.810986196700523	0.814718761000893	0.796189721951788	0.799484193745163	0.794903464795496	0.813391593500212	0.878076482103153	0.871761451735237	0.867876348908059	0.839470433399046	0.758087078090666	0.870457897825905	0.921963496796463	0.883219142588072	0.910967085657662	0.925796337259042	0.925883746779706	0.937496042262133	0.869678980674199	0.791013670178330	0.789292102599807	0.836625335455554	0.791071903146486	0.824892542963744	0.887849043680564	0.889879096698188
0.870867882427618	0.817911208744573	0.706965549723997	0.848115230071345	0.871504688451622	0.849080814087413	0.846888211953200	0.776574613839302	0.736670385705661	0.845895379599465	0.803716686438311	0.901423794859049	0.869414179351530	0.845080050472237	0.807527206105050	0.875866853063786	0.827842582815600	0.852636340869318	0.689291287696584	0.551607120575379	0	0.755474598065580	0.672694157593729	0.653738711700170	0.789537201791232	0.786399971447755	0.770281811255277	0.801803346285721	0.817514027879413	0.829514544497629	0.825819928614321	0.824425825623167	0.783992313824775	0.804560138167622	0.797938890693458	0.839608880449925	0.898554850869237	0.845038985481633	0.872970342570189	0.900565946643772	0.898077855101545	0.896968211950356	0.867035792333144	0.796423823321007	0.800729798890554	0.821396788931751	0.801799194570826	0.858482337538350	0.884376798088029	0.875096097203909
0.917967172759943	0.883524889783971	0.890322675160156	0.894728823617462	0.905083998768641	0.829994109996720	0.865749261608668	0.864590501825545	0.894051061944645	0.891997408564429	0.880678564547930	0.929208622540264	0.939599609426690	0.930048061874027	0.909933958070237	0.935102122386700	0.900649626345665	0.918870977050687	0.770398763388674	0.721828959725018	0.755474598065580	0	0.596534818165029	0.753491207622040	0.878953264095325	0.791660758147798	0.854380149064105	0.696653028283967	0.792343437926567	0.786783566095444	0.937488026411895	0.885863894421786	0.916709352248693	0.846962144523169	0.845031942664370	0.910742826996384	0.924430607094836	0.867327968969574	0.928434502773675	0.905172871874075	0.926468425488835	0.937290684862765	0.882939182274836	0.827922821327068	0.841304553356065	0.826870239117174	0.837762364834809	0.713541610483592	0.929287964999127	0.932886210751529
0.859865179974181	0.855152845636306	0.824700788433979	0.853944942143914	0.873815400152767	0.791082031641859	0.804304768678538	0.722434798399644	0.810189966989203	0.772684310926883	0.735299760957366	0.906830110510301	0.890186827705243	0.850220651212031	0.846589134654200	0.888131816302610	0.806680018468761	0.865514615866888	0.716508975711101	0.668560737679359	0.672694157593729	0.596534818165029	0	0.557729074482484	0.801948606947567	0.660977334936296	0.723966101643175	0.685793821304478	0.613550520709860	0.728341295445062	0.898168476330443	0.820337214532039	0.856888967090958	0.802962157921078	0.791132564795634	0.839656678107805	0.905518406867216	0.873680876094896	0.907822449726368	0.914308907267294	0.922223620244556	0.925865324192667	0.880861399682116	0.823092865958519	0.818625972833178	0.825024710395051	0.792075193242300	0.807984194245035	0.888339479105731	0.905620806830148
0.910322528019644	0.845067197622646	0.836435775607707	0.874990645706630	0.902499889387213	0.843292013890730	0.850100968549909	0.820531739356335	0.817845521127910	0.887104605020745	0.853704685445747	0.908942016051854	0.911903322693977	0.887307638132767	0.870328611888686	0.907967752251008	0.867567812709053	0.883258893874709	0.723563436559088	0.706096419379417	0.653738711700170	0.753491207622040	0.557729074482484	0	0.820328347131548	0.793519533321014	0.714058824524129	0.771503283498516	0.745508433900106	0.702865217651783	0.888205333087560	0.865883467746897	0.834030763367241	0.740116061336946	0.844126220935708	0.811052619459434	0.917300904928084	0.884981775784849	0.893505753130334	0.904821979099287	0.911787138055412	0.920324489778267	0.865102755681689	0.849368932784587	0.818062653003384	0.828377444691231	0.802383688033074	0.848540490200568	0.904287433900812	0.877300575820869
0.857156021593982	0.868830191736752	0.868979893488604	0.949417395013679	0.918554436422907	0.899904596320122	0.890331933450841	0.791900145494732	0.861093796933805	0.903689578225911	0.874656148056095	0.897539837349315	0.932721558014445	0.894995359470875	0.888714421902740	0.930904632857767	0.872866836994253	0.927282281406414	0.866690737917635	0.810986196700523	0.789537201791232	0.878953264095325	0.801948606947567	0.820328347131548	0	0.713025236258516	0.695966935537426	0.762339786713696	0.761076276306776	0.707204005510431	0.693511505778554	0.827718784070535	0.844928591291650	0.816628658326129	0.853607302732606	0.793458502045998	0.917386205030767	0.901622356652274	0.939262271581211	0.930432392152643	0.951478339282499	0.955123127796258	0.782405711826542	0.769308559092802	0.775743109191983	0.702938622084895	0.789017793458530	0.774068337255948	0.947930348218771	0.933749653787662
0.844353635263872	0.855550670913539	0.846705164006227	0.922019072900734	0.883708875754615	0.779831016935619	0.883724229937648	0.813756939234821	0.811881056116267	0.880017758365207	0.845285009942636	0.911288440788859	0.919367033740473	0.898564714674344	0.892765716574804	0.921350614618816	0.862141988360902	0.934580157411537	0.886837581399173	0.814718761000893	0.786399971447755	0.791660758147798	0.660977334936296	0.793519533321014	0.713025236258516	0	0.709406593367319	0.712736054305792	0.597000532201414	0.677554345542193	0.822753401033535	0.731257166475450	0.827317008132009	0.844167727140807	0.799929352258533	0.832630911129682	0.928521390257932	0.889476438870807	0.930790137614910	0.930391419358532	0.941917523686671	0.942998501836134	0.743551713447602	0.746821139332920	0.734560930284242	0.712162272065404	0.716502259785553	0.705920910951145	0.928875058572576	0.938120919810129
0.841385369053562	0.795343216112658	0.799083019933140	0.882816806377105	0.863245130975636	0.848730265284896	0.843366516575338	0.790801710397840	0.749974454129724	0.877117894715803	0.819350241466752	0.846501754353431	0.899401796763097	0.882648784408390	0.844010101687673	0.874992324040882	0.835307084326006	0.868119901075303	0.860426207284460	0.796189721951788	0.770281811255277	0.854380149064105	0.723966101643175	0.714058824524129	0.695966935537426	0.709406593367319	0	0.664313185403129	0.637209718109035	0.629820224960387	0.825514929521142	0.829822800498613	0.756687585255778	0.794946106603885	0.726077210591887	0.768314491811153	0.911899617364564	0.878829139380365	0.904993397494841	0.907339981493816	0.927826493840981	0.923105491607909	0.732070853673863	0.737442873864231	0.638887062279031	0.692744741743095	0.740948769911030	0.781549389215719	0.913376431204800	0.910999187433515
0.761821634605000	0.831476028033173	0.882278988673043	0.925560455476255	0.874017989727288	0.831997838306928	0.874226840201438	0.795986304528310	0.836387433944498	0.892076944857311	0.852882442134255	0.867451629749308	0.925461424263675	0.909732891873572	0.900761100661440	0.908755786773543	0.875242909609386	0.907665074092482	0.864493018337343	0.799484193745163	0.801803346285721	0.696653028283967	0.685793821304478	0.771503283498516	0.762339786713696	0.712736054305792	0.664313185403129	0	0.604976938859124	0.645276793423733	0.807862425054854	0.846503078845995	0.813872847126910	0.792369424986739	0.812878473663478	0.857228970325794	0.927666352287762	0.903552836269910	0.936288752470634	0.914947595332062	0.947912848755846	0.946016370117535	0.753159891324051	0.695651840124745	0.706934487267148	0.716188295893983	0.642521304256954	0.662471989524192	0.927579992553302	0.924274087195486
0.742210556703122	0.896503707895703	0.882045700698935	0.909808251335119	0.909458867193515	0.834004269458867	0.847968994371982	0.803578100002216	0.847465020001994	0.818181792379968	0.826167572957919	0.905641705984841	0.940802429193881	0.877167996828856	0.880453243977006	0.902828215010632	0.859504770430511	0.901160568482716	0.882769022812691	0.794903464795496	0.817514027879413	0.792343437926567	0.613550520709860	0.745508433900106	0.761076276306776	0.597000532201414	0.637209718109035	0.604976938859124	0	0.603582988975021	0.857068080479463	0.833691018066545	0.816793036521989	0.838053188433656	0.822296000897247	0.817093368275018	0.914995222703546	0.874220026034605	0.920407918744345	0.914185032521415	0.933250518226627	0.936040784638235	0.757169876301181	0.729923918040990	0.703725014726621	0.729767634261091	0.631258596178184	0.672823158594943	0.921679364153164	0.929510017760350
0.891500487705236	0.871124051775451	0.905485569786178	0.925787226040721	0.924227181766551	0.835385807593848	0.891771513185341	0.852776370307553	0.884945915917513	0.918691030833475	0.895396377693199	0.928601835651848	0.951919894928689	0.926442646693085	0.928076154961263	0.929999200251172	0.884098783343551	0.939334783392214	0.903500023208525	0.813391593500212	0.829514544497629	0.786783566095444	0.728341295445062	0.702865217651783	0.707204005510431	0.677554345542193	0.629820224960387	0.645276793423733	0.603582988975021	0	0.853717063713695	0.861383122854149	0.804604638209860	0.806799103233575	0.822861709205043	0.764108882755519	0.916559897276479	0.892380868440463	0.941379990682786	0.925519611431742	0.944370885665621	0.949218435238119	0.724722950725786	0.724524210026413	0.533870042189432	0.628446496481805	0.662987208326891	0.601734379955465	0.941557403467766	0.944546852391570
0.894443145615008	0.866650114865737	0.864089904551055	0.929466909575486	0.892941240607692	0.911430436130834	0.928214510212983	0.872182937925317	0.875435285034620	0.911785955864938	0.931945759550726	0.942521386684630	0.954995480015551	0.887427301008258	0.904910877551854	0.951980859202966	0.906638006635711	0.946602447560301	0.836720887150100	0.878076482103153	0.825819928614321	0.937488026411895	0.898168476330443	0.888205333087560	0.693511505778554	0.822753401033535	0.825514929521142	0.807862425054854	0.857068080479463	0.853717063713695	0	0.833181549459829	0.752242831141934	0.769682140288345	0.879529418607350	0.760374119535438	0.926195029147419	0.898819858405779	0.907599649446550	0.930702502828603	0.941512915534160	0.925154798392646	0.780078120503494	0.740647500389291	0.782609991484269	0.764597996737423	0.763767816316507	0.867052582642142	0.951637841756548	0.928396316921882
0.844328470694669	0.758242020408424	0.833120954289601	0.893536931347856	0.854597185436306	0.846543736105196	0.873668333773472	0.799243999948977	0.793074193249074	0.875498063868695	0.814531940846326	0.890534791447238	0.888936246635987	0.870039066153978	0.831071549659166	0.906113803124609	0.840413757277751	0.881044964435135	0.893939966876507	0.871761451735237	0.824425825623167	0.885863894421786	0.820337214532039	0.865883467746897	0.827718784070535	0.731257166475450	0.829822800498613	0.846503078845995	0.833691018066545	0.861383122854149	0.833181549459829	0	0.784365261839549	0.851625738954018	0.795362594082685	0.806951410508576	0.889778191443864	0.872155394238099	0.890894612773370	0.887455062290863	0.921870381700698	0.916360770102895	0.824267674666342	0.781661922034569	0.831635441872218	0.839382776751299	0.835549084133543	0.860482516923088	0.915484603659355	0.901291689168719
0.831300466781479	0.809715046622221	0.764510029852383	0.815191032653881	0.818630857853132	0.848874013711947	0.791923853427994	0.818011695167592	0.753901700716529	0.830388207302466	0.797821783233942	0.819188992069939	0.871815539186639	0.821021706923893	0.833574041413673	0.849812307196468	0.790414423600114	0.863867476925360	0.904923320113627	0.867876348908059	0.783992313824775	0.916709352248693	0.856888967090958	0.834030763367241	0.844928591291650	0.827317008132009	0.756687585255778	0.813872847126910	0.816793036521989	0.804604638209860	0.752242831141934	0.784365261839549	0	0.712355991470694	0.733716689096745	0.648189132871288	0.905925917772773	0.881630132594618	0.878560094374559	0.898723624290563	0.925341538740675	0.900559617479240	0.819136837617871	0.776114170248579	0.711067024271600	0.815146923820930	0.819018820715108	0.845636455184977	0.924382986992286	0.881339628394026
0.885850969266433	0.838699940212787	0.845970236280567	0.870094041643690	0.893240701307832	0.881938107285886	0.851615770843916	0.874041756747771	0.851961073835570	0.895620067816974	0.886534521007043	0.906379027452146	0.906774623017959	0.900865029445613	0.902725122116188	0.922668960337456	0.872035678266568	0.899865603388943	0.809543649224653	0.839470433399046	0.804560138167622	0.846962144523169	0.802962157921078	0.740116061336946	0.816628658326129	0.844167727140807	0.794946106603885	0.792369424986739	0.838053188433656	0.806799103233575	0.769682140288345	0.851625738954018	0.712355991470694	0	0.773789227405297	0.750727125567934	0.900680366810246	0.904589637366473	0.896520118284601	0.902198946944048	0.934826208473611	0.932776169637051	0.832480216294366	0.793435768208510	0.738295043187089	0.791770286465492	0.801905454519794	0.854247558290543	0.944831569795196	0.902199280012137
0.835590316783999	0.804935535492163	0.737104530551089	0.833640736373358	0.834625491518890	0.794549152612319	0.834839205726742	0.821083608369611	0.752442282586644	0.863404457636245	0.780970061481006	0.805808817000443	0.843875279868519	0.842759903812776	0.832526450726235	0.877328730615777	0.803971916448595	0.822135624030281	0.878543960341008	0.758087078090666	0.797938890693458	0.845031942664370	0.791132564795634	0.844126220935708	0.853607302732606	0.799929352258533	0.726077210591887	0.812878473663478	0.822296000897247	0.822861709205043	0.879529418607350	0.795362594082685	0.733716689096745	0.773789227405297	0	0.802154702483305	0.885558681941062	0.884156913885638	0.867959521354509	0.886825640551140	0.919480759400914	0.915095123621899	0.802452426367251	0.668630849386876	0.662648808834239	0.779201197509566	0.742461614611654	0.758683959674208	0.913776444100927	0.882817215261651
0.907293913811671	0.887789104885330	0.865773956878724	0.893241375740367	0.910891459728632	0.892783693859807	0.893832721475977	0.838740514924568	0.869883756898152	0.886373578871069	0.874433139217060	0.904414197044361	0.917096825187492	0.894773167801513	0.895928650586810	0.921291062099102	0.855297748725311	0.899840590891163	0.898716190699221	0.870457897825905	0.839608880449925	0.910742826996384	0.839656678107805	0.811052619459434	0.793458502045998	0.832630911129682	0.768314491811153	0.857228970325794	0.817093368275018	0.764108882755519	0.760374119535438	0.806951410508576	0.648189132871288	0.750727125567934	0.802154702483305	0	0.863235740016833	0.836010433427113	0.869962195270966	0.875925652080410	0.883289158225283	0.870973050354245	0.823427354555476	0.763049186171798	0.722576523748140	0.777572883354200	0.774349520576193	0.818308416478824	0.913326752047308	0.893017802960301
0.919430105687940	0.889629639618726	0.910491229513304	0.916538440529667	0.936854638019136	0.914142645830091	0.906020016984603	0.865107394286869	0.907186323159875	0.918004956429027	0.902986315659238	0.876738328916425	0.829051308473883	0.882345701810655	0.868183838615992	0.888727428986553	0.859087719481123	0.853164937224731	0.956870543943814	0.921963496796463	0.898554850869237	0.924430607094836	0.905518406867216	0.917300904928084	0.917386205030767	0.928521390257932	0.911899617364564	0.927666352287762	0.914995222703546	0.916559897276479	0.926195029147419	0.889778191443864	0.905925917772773	0.900680366810246	0.885558681941062	0.863235740016833	0	0.471947858279833	0.576178423401257	0.515892184127938	0.592900662842472	0.623507542138379	0.922182291117672	0.878323772948912	0.891636820588959	0.887303807615233	0.890881141696731	0.918699152639791	0.807967271563471	0.801216027026040
0.919026440607597	0.868996970348711	0.876340339945971	0.915713826936821	0.932093873716950	0.912393564025869	0.873381735744854	0.871701412415030	0.890429323956854	0.902073416211512	0.896052721545969	0.898092865253212	0.829122485702151	0.877413213481798	0.835919891979459	0.885866650633264	0.843460764436842	0.849449797078821	0.933306518363755	0.883219142588072	0.845038985481633	0.867327968969574	0.873680876094896	0.884981775784849	0.901622356652274	0.889476438870807	0.878829139380365	0.903552836269910	0.874220026034605	0.892380868440463	0.898819858405779	0.872155394238099	0.881630132594618	0.904589637366473	0.884156913885638	0.836010433427113	0.471947858279833	0	0.617365222192922	0.518229088682908	0.642803941557777	0.629074987944720	0.884913315030488	0.842551042713043	0.856902394720546	0.836970586255937	0.837532862740271	0.874232264555751	0.770275090716626	0.771960370080861
0.852496034538642	0.859882181991088	0.872043818318138	0.881202774234581	0.896399891116626	0.885258930383117	0.873742337336350	0.859125590630430	0.866298107564619	0.878777445074758	0.855717562605778	0.858214446967428	0.814692550812170	0.800408229355995	0.787590564656906	0.824182440782290	0.804347838798879	0.759413527614844	0.949392392466335	0.910967085657662	0.872970342570189	0.928434502773675	0.907822449726368	0.893505753130334	0.939262271581211	0.930790137614910	0.904993397494841	0.936288752470634	0.920407918744345	0.941379990682786	0.907599649446550	0.890894612773370	0.878560094374559	0.896520118284601	0.867959521354509	0.869962195270966	0.576178423401257	0.617365222192922	0	0.486816120873395	0.455918827064446	0.553705256133616	0.929304611230987	0.881534586627700	0.897061911121857	0.904427348839693	0.895524711631591	0.924864230740150	0.765950165466192	0.655355289045457
0.887349304803896	0.865115334797392	0.902318065488888	0.911466763587461	0.919596757237561	0.922808415697111	0.893650143661549	0.901937233468273	0.900010046451826	0.891558000503676	0.906219791650016	0.845620806277169	0.845876530757677	0.890334593251566	0.840765089478024	0.850345062469996	0.858527338075217	0.842306947526484	0.959898924552706	0.925796337259042	0.900565946643772	0.905172871874075	0.914308907267294	0.904821979099287	0.930432392152643	0.930391419358532	0.907339981493816	0.914947595332062	0.914185032521415	0.925519611431742	0.930702502828603	0.887455062290863	0.898723624290563	0.902198946944048	0.886825640551140	0.875925652080410	0.515892184127938	0.518229088682908	0.486816120873395	0	0.533591550745330	0.543981794958074	0.895786818821406	0.891267691931675	0.890342329112752	0.863649023060336	0.896511191809004	0.894125884721641	0.800420735141698	0.731772174690445
0.899231423587966	0.869847943869470	0.894825275162081	0.902168023511774	0.938786788536254	0.919931034907566	0.862394389015015	0.878906077532629	0.910454538083257	0.898873404502323	0.898261726039264	0.889957905201405	0.853282395889044	0.835602811129730	0.821427945843547	0.855831465742181	0.844585215841376	0.781512992617042	0.958103458627022	0.925883746779706	0.898077855101545	0.926468425488835	0.922223620244556	0.911787138055412	0.951478339282499	0.941917523686671	0.927826493840981	0.947912848755846	0.933250518226627	0.944370885665621	0.941512915534160	0.921870381700698	0.925341538740675	0.934826208473611	0.919480759400914	0.883289158225283	0.592900662842472	0.642803941557777	0.455918827064446	0.533591550745330	0	0.519062476781212	0.945105629091761	0.908664774411598	0.910419609021464	0.916409836126561	0.904396650517791	0.924385797597113	0.722194413734552	0.691967122089344
0.917147958726211	0.912571459253691	0.915234874623538	0.867348222780458	0.924985280022388	0.936273784421735	0.907541933004213	0.898757509235312	0.914006266618428	0.899602964640350	0.922327791921285	0.910064672139044	0.854137987984999	0.903950135438218	0.888319121326701	0.881892947240277	0.896065413557345	0.858190772812932	0.966056712308650	0.937496042262133	0.896968211950356	0.937290684862765	0.925865324192667	0.920324489778267	0.955123127796258	0.942998501836134	0.923105491607909	0.946016370117535	0.936040784638235	0.949218435238119	0.925154798392646	0.916360770102895	0.900559617479240	0.932776169637051	0.915095123621899	0.870973050354245	0.623507542138379	0.629074987944720	0.553705256133616	0.543981794958074	0.519062476781212	0	0.946939749045686	0.913694536939487	0.917423146353782	0.917343179017105	0.910447272401619	0.934917395933788	0.842899355686321	0.826521654031028
0.846957370214949	0.889508811121256	0.886930670029528	0.914748839861795	0.934232581688695	0.899409974248402	0.912703711734486	0.882201455306446	0.877835492546054	0.925961381802811	0.915168775427055	0.923831045581847	0.933421359993630	0.918510305600213	0.904476448445771	0.937259838498540	0.891396412905490	0.926722336229053	0.897427332334204	0.869678980674199	0.867035792333144	0.882939182274836	0.880861399682116	0.865102755681689	0.782405711826542	0.743551713447602	0.732070853673863	0.753159891324051	0.757169876301181	0.724722950725786	0.780078120503494	0.824267674666342	0.819136837617871	0.832480216294366	0.802452426367251	0.823427354555476	0.922182291117672	0.884913315030488	0.929304611230987	0.895786818821406	0.945105629091761	0.946939749045686	0	0.557776050171473	0.573802079612335	0.480853620775756	0.629201084267297	0.722640387168401	0.944419844288497	0.931404863582621
0.831519708152838	0.857400978356309	0.816731970338586	0.897751714831580	0.869037982138267	0.875809074401929	0.867359525891038	0.813016114487053	0.832358452589223	0.882313958230237	0.845928708506983	0.907884114874695	0.905097585241404	0.887185321751139	0.856900428048473	0.917615612165635	0.854254740640219	0.887427088507322	0.885760360775028	0.791013670178330	0.796423823321007	0.827922821327068	0.823092865958519	0.849368932784587	0.769308559092802	0.746821139332920	0.737442873864231	0.695651840124745	0.729923918040990	0.724524210026413	0.740647500389291	0.781661922034569	0.776114170248579	0.793435768208510	0.668630849386876	0.763049186171798	0.878323772948912	0.842551042713043	0.881534586627700	0.891267691931675	0.908664774411598	0.913694536939487	0.557776050171473	0	0.550835390779175	0.609096540251676	0.578241628550072	0.734643069219332	0.910853973479882	0.900095107585779
0.879614813253899	0.843171156286322	0.823680237549060	0.876064542715258	0.880511676324832	0.865809643857261	0.875738343006720	0.860255783593249	0.842929919362947	0.886266304380451	0.864271753593011	0.904609124776053	0.915278729344115	0.889221055374524	0.880854372447833	0.901018051480670	0.836390434929200	0.901012545275239	0.873831251581979	0.789292102599807	0.800729798890554	0.841304553356065	0.818625972833178	0.818062653003384	0.775743109191983	0.734560930284242	0.638887062279031	0.706934487267148	0.703725014726621	0.533870042189432	0.782609991484269	0.831635441872218	0.711067024271600	0.738295043187089	0.662648808834239	0.722576523748140	0.891636820588959	0.856902394720546	0.897061911121857	0.890342329112752	0.910419609021464	0.917423146353782	0.573802079612335	0.550835390779175	0	0.455470764478421	0.491057431396964	0.588851402003786	0.916637354408651	0.903328363376471
0.866300041141737	0.853205931507740	0.855793844999679	0.920117413715678	0.927716328870879	0.870437175677571	0.898446672724463	0.856995889287556	0.880168082866634	0.916405581395000	0.895235406346596	0.928388138236818	0.929834918645552	0.905881707697809	0.897809101227804	0.923783067950888	0.879404379231793	0.918826147256393	0.872627985758356	0.836625335455554	0.821396788931751	0.826870239117174	0.825024710395051	0.828377444691231	0.702938622084895	0.712162272065404	0.692744741743095	0.716188295893983	0.729767634261091	0.628446496481805	0.764597996737423	0.839382776751299	0.815146923820930	0.791770286465492	0.779201197509566	0.777572883354200	0.887303807615233	0.836970586255937	0.904427348839693	0.863649023060336	0.916409836126561	0.917343179017105	0.480853620775756	0.609096540251676	0.455470764478421	0	0.492768068195970	0.617261201689428	0.914409559129075	0.913389655047610
0.851245304808414	0.853862148491118	0.833952990330911	0.926756275479010	0.936950682871006	0.856426528305932	0.887315574995365	0.855319507922405	0.867888197723081	0.912848066747084	0.893691417282142	0.937319820373115	0.937761156420802	0.905544973545181	0.885073416749700	0.934651237218396	0.878982896402138	0.910416517618794	0.870945576137805	0.791071903146486	0.801799194570826	0.837762364834809	0.792075193242300	0.802383688033074	0.789017793458530	0.716502259785553	0.740948769911030	0.642521304256954	0.631258596178184	0.662987208326891	0.763767816316507	0.835549084133543	0.819018820715108	0.801905454519794	0.742461614611654	0.774349520576193	0.890881141696731	0.837532862740271	0.895524711631591	0.896511191809004	0.904396650517791	0.910447272401619	0.629201084267297	0.578241628550072	0.491057431396964	0.492768068195970	0	0.518864143707625	0.904464025612666	0.900696209874846
0.869972065855744	0.879147101263849	0.894289006281962	0.951785329291928	0.931026654673917	0.837392312420730	0.885276715462666	0.875829451864477	0.880844436367624	0.917591856942588	0.904456884870887	0.901620999881599	0.946574953518611	0.915602344353157	0.906599709091728	0.918985227754899	0.887565498593764	0.932281448085864	0.900832504523752	0.824892542963744	0.858482337538350	0.713541610483592	0.807984194245035	0.848540490200568	0.774068337255948	0.705920910951145	0.781549389215719	0.662471989524192	0.672823158594943	0.601734379955465	0.867052582642142	0.860482516923088	0.845636455184977	0.854247558290543	0.758683959674208	0.818308416478824	0.918699152639791	0.874232264555751	0.924864230740150	0.894125884721641	0.924385797597113	0.934917395933788	0.722640387168401	0.734643069219332	0.588851402003786	0.617261201689428	0.518864143707625	0	0.932108403494027	0.927654689414176
0.898631126830564	0.842427149719671	0.866010465241482	0.950955358128033	0.952486443342526	0.919082287485754	0.841787235025039	0.899517892500451	0.897106057911539	0.911648296193445	0.884683334082119	0.889404246593853	0.810831297453145	0.839415769273541	0.758938036050315	0.842090345662903	0.783603843645445	0.801342955404954	0.907813290473931	0.887849043680564	0.884376798088029	0.929287964999127	0.888339479105731	0.904287433900812	0.947930348218771	0.928875058572576	0.913376431204800	0.927579992553302	0.921679364153164	0.941557403467766	0.951637841756548	0.915484603659355	0.924382986992286	0.944831569795196	0.913776444100927	0.913326752047308	0.807967271563471	0.770275090716626	0.765950165466192	0.800420735141698	0.722194413734552	0.842899355686321	0.944419844288497	0.910853973479882	0.916637354408651	0.914409559129075	0.904464025612666	0.932108403494027	0	0.606978924687537
0.860421484809839	0.799185330202680	0.796847729605953	0.919246477255801	0.891439885107840	0.866672716320271	0.809559961537748	0.868294227462562	0.834021821811726	0.902411467030611	0.822358853331803	0.853850532341017	0.803726094012456	0.772937698820463	0.661262631470095	0.790307769628549	0.721830249913107	0.679191893381671	0.925108321483759	0.889879096698188	0.875096097203909	0.932886210751529	0.905620806830148	0.877300575820869	0.933749653787662	0.938120919810129	0.910999187433515	0.924274087195486	0.929510017760350	0.944546852391570	0.928396316921882	0.901291689168719	0.881339628394026	0.902199280012137	0.882817215261651	0.893017802960301	0.801216027026040	0.771960370080861	0.655355289045457	0.731772174690445	0.691967122089344	0.826521654031028	0.931404863582621	0.900095107585779	0.903328363376471	0.913389655047610	0.900696209874846	0.927654689414176	0.606978924687537	0
0.856862899120802	0.792653127610874	0.757847036646580	0.934461784587191	0.895024660590673	0.884180086966917	0.806960962205023	0.869356160539292	0.797124428773642	0.908593787399940	0.849601807562273	0.867803504403391	0.794788794062104	0.790191005244431	0.615801780895128	0.775475066736871	0.723910258101375	0.730466368425590	0.904723687802218	0.882659440701563	0.831354397360421	0.923458587032450	0.885708450941953	0.882816611131970	0.931643815218435	0.927215876494570	0.899486538383016	0.928341704789622	0.927439322164304	0.945575401180078	0.914051816159063	0.878708012004359	0.879525426043397	0.923485435464944	0.886196653408626	0.890942242954426	0.834656316050066	0.777198550059756	0.751123857548964	0.822482621806512	0.776094782991274	0.858568363294277	0.929746139694103	0.877885543738360	0.901142234745158	0.899922471261579	0.885418913140721	0.918724395479982	0.520530926429714	0.470413322863766
0.891191618833446	0.878402440659105	0.874796911424926	0.891217885282984	0.928116857214117	0.923856604415302	0.863283293260033	0.899278616059878	0.906250173857253	0.898201145195464	0.879454119041131	0.871656640841616	0.848060524891383	0.806037965837161	0.770988708808659	0.853559749899832	0.801014728747744	0.795182022302672	0.947484799979424	0.914498158769244	0.903723153778198	0.912827408269361	0.896958962319294	0.881576752430803	0.933991679291846	0.927240028956161	0.910309391306285	0.934510565959354	0.915411358849181	0.915522705104650	0.949574144758557	0.907453983845676	0.921141141216674	0.906869750879402	0.887783198903868	0.883172944236281	0.836727872547095	0.782331337020792	0.780027244696948	0.799067288929556	0.787089302291072	0.849365952776003	0.922067163920480	0.884939901854311	0.879811401581424	0.897266788069108	0.897289397734474	0.917506965625062	0.776538939965197	0.717983610018811
0.861259488754128	0.830826523430782	0.834760440178611	0.940826890233307	0.915039140018075	0.880595806588102	0.826151648044706	0.905718871771595	0.875582166397106	0.904128384908540	0.871742321054196	0.863411511661719	0.816682674940596	0.811011757845177	0.778412328481164	0.827349455251685	0.792519867448717	0.735271905792272	0.936402467142746	0.895329240427841	0.893973981596551	0.912891753066828	0.908820757882435	0.891842009864236	0.951098415253672	0.940931828344826	0.915075376944425	0.913590838798582	0.930567487794989	0.947741949867628	0.951573007245985	0.903854315147026	0.914332527315203	0.910438971106056	0.887479325666729	0.900485610083464	0.810753309444981	0.770154127422801	0.695546793475047	0.691649613451530	0.716584520167151	0.807880451602389	0.941979488874423	0.909207070906622	0.914992896491682	0.920632805616275	0.913168971932027	0.923806583528251	0.667587051247988	0.565994679376438
0.887493747957908	0.866343119747254	0.871178287257276	0.953739895013233	0.932121592858733	0.904107757478492	0.862605818206302	0.877694117657943	0.897297394652542	0.881325928409048	0.852720377250563	0.893352319105270	0.786737916438273	0.792658173554703	0.767642403759047	0.803896127713894	0.768907353904139	0.752350850725633	0.941757618103445	0.898861644188773	0.897927630299965	0.900643470971656	0.883604095690829	0.891137097353278	0.928101377260459	0.922951717484955	0.897816691860850	0.900727708263694	0.912194526465668	0.899775581633836	0.953553864370809	0.890047061636368	0.918141976958723	0.920827316901361	0.882067499413396	0.897869530169162	0.795278167341024	0.753153221024959	0.771753640021161	0.768332607618209	0.781819288021311	0.856815767354320	0.929189291895268	0.892390019761225	0.894491837317131	0.877278552576560	0.898119861226179	0.884354077271111	0.656996254420911	0.644654262903879
LAYER 16:
0	0.912981538862163	0.852647702972092	0.899937021498364	0.923954309650586	0.911908047056773	0.914108501763649	0.797697028591111	0.861927029572937	0.897770881078025	0.883663467184275	0.926245922916783	0.914626180752093	0.894912791947070	0.858709541263669	0.905375021707706	0.885572040012916	0.901049786077605	0.956925609425711	0.919698257722083	0.907247966957057	0.927798423139706	0.920679904999673	0.956286581795455	0.931342155629611	0.891429013041796	0.938908317587946	0.803381804786407	0.861908491054006	0.946293152076283	0.928527645245316	0.906053180341576	0.893070994316806	0.934164383963299	0.935611858912648	0.949703667560776	0.950471556375675	0.928332757710017	0.921932851350959	0.934633905430206	0.947150014343299	0.960134285889156	0.932980440776872	0.891801274346093	0.957960505621326	0.935388376317670	0.941598059568918	0.937626927032290	0.950511396103142	0.903938052467673
0.912981538862163	0	0.800011859297225	0.955996301420302	0.909146199161334	0.884655920799428	0.916159074636903	0.886425602883181	0.853820206941516	0.941316379774647	0.899046318200088	0.931147441621784	0.913013772931300	0.903658698619831	0.868506748774120	0.941717402479531	0.886697168792880	0.927825888593145	0.939447624344526	0.888717530954146	0.857993884053589	0.943590410641666	0.925838886988213	0.921975614071890	0.904130417679066	0.904220788936078	0.889054532735551	0.902246258652563	0.954163710188988	0.945220531558014	0.904940073049931	0.812923022208160	0.866231963504399	0.941996949602578	0.926851939004273	0.937221010709863	0.900856856670043	0.908497171448208	0.915757944555723	0.954035932927245	0.950820434809725	0.952432780097093	0.965455173654363	0.935043161757725	0.939490060987399	0.934173385083805	0.928492774215787	0.948641947607600	0.936710672882277	0.919408694645898
0.852647702972092	0.800011859297225	0	0.892448525497406	0.851312398248578	0.873037194263693	0.857043242015067	0.810414749236968	0.652221713125751	0.887240496839165	0.861092690109284	0.890141449195326	0.865169045623280	0.866204430475413	0.699052760369670	0.888296569713666	0.807671512308817	0.874630077375543	0.907202557008772	0.829928858106812	0.747965380037056	0.910555013933804	0.876518536784450	0.897074664573386	0.937394771719705	0.887933285819385	0.812047497184749	0.882067088084427	0.912446678960645	0.898535520701405	0.931387928931684	0.854467865269752	0.798974551635499	0.935667506298569	0.855600922638996	0.912824323464090	0.928399572146189	0.877104522518191	0.898509469466909	0.937961669781884	0.924571108956771	0.935055686124144	0.951851414275270	0.901508056874371	0.905840729635926	0.917825464276368	0.884427165083244	0.927021844056216	0.905326488769577	0.912604132388184
0.899937021498364	0.955996301420302	0.892448525497406	0	0.850264143638167	0.894599550582254	0.915914242627666	0.945931893152356	0.915289920344113	0.922021597321967	0.896469292017869	0.901063150559959	0.872603179155542	0.931956500896000	0.940366365578186	0.949174593631896	0.855809758468506	0.919692147288286	0.968876132406373	0.939554879993442	0.907298255181499	0.936392234949693	0.941204529145711	0.889383498174009	0.964894245092862	0.940292026706272	0.931656994621607	0.960583938878740	0.921244465015958	0.947942599780046	0.963950696822882	0.936583210951024	0.844483633288924	0.808784538498856	0.883501882468502	0.914281707245439	0.960758441827497	0.936020927620045	0.914207776614670	0.944351655227993	0.937073495289962	0.912010536667356	0.931381932032360	0.935747557249443	0.912411732302887	0.950882974090969	0.952397889163424	0.962362306262820	0.960308384690211	0.919935293936009
0.923954309650586	0.909146199161334	0.851312398248578	0.850264143638167	0	0.912455466790115	0.898244957800471	0.886448748868742	0.834567313482550	0.800323128796440	0.820237155483072	0.852215928680054	0.877065186988547	0.872485276938860	0.902445646596620	0.892189201498387	0.786941214522885	0.914827866348662	0.957468740786422	0.933740366030326	0.934539742605318	0.947857387410080	0.943948114524221	0.959292789038633	0.972208291546103	0.938872024696734	0.931555899497533	0.929371248918160	0.946472391184708	0.955399738169957	0.952733478589174	0.848621014847495	0.881429340416466	0.951483306168705	0.911807837709254	0.931446693001722	0.965029556742184	0.957182980781520	0.945256507261825	0.971655492543754	0.971238566272527	0.962781929438919	0.966140929218549	0.939164824271444	0.936544665150095	0.970275899986644	0.967730978817809	0.960231151277675	0.970136708033357	0.964058701922779
0.911908047056773	0.884655920799428	0.873037194263693	0.894599550582254	0.912455466790115	0	0.915643901059768	0.845642216414561	0.849083713348494	0.898990348274249	0.809754533952892	0.939819413843295	0.854868627869204	0.842666676189164	0.849018012678432	0.921221296447316	0.797990929732939	0.890088678443052	0.939516175037877	0.901684967981519	0.895178141966658	0.888102180565582	0.832637709963664	0.901047467783017	0.937566955298060	0.873195716454307	0.923616902656928	0.897395254736361	0.909300886175472	0.868861270436394	0.927712998364661	0.840608083046720	0.892750989090717	0.933721091683287	0.866300823523708	0.931804256198373	0.942770980814021	0.920576066455195	0.902807958582323	0.958949214661136	0.940948749820385	0.951649198136816	0.960186897109605	0.938884337053422	0.935284359113596	0.930062300512625	0.927782779512566	0.931426504295166	0.942108858308026	0.891596675738007
0.914108501763649	0.916159074636903	0.857043242015067	0.915914242627666	0.898244957800471	0.915643901059768	0	0.882768712144750	0.882708145805891	0.899326711668736	0.783143199426006	0.916542156627689	0.908731339672883	0.839662480043247	0.821381325341461	0.886681505392932	0.728726950360373	0.830573513486135	0.941037871814963	0.863156690354289	0.905955677583725	0.913771880318461	0.875701589140866	0.931764411610215	0.956002053839811	0.929945915770553	0.922378812992694	0.909212880022129	0.868954362861105	0.954220900603206	0.949337216126288	0.930364019542133	0.867084304961406	0.927252612815864	0.890875205295110	0.929228641236594	0.928838166403560	0.898800719534083	0.911877200074831	0.925584380219179	0.896393958247419	0.934810918124885	0.964863410060068	0.909033039658825	0.939578732188863	0.939312852364047	0.933490230128557	0.932765522071010	0.889483931002614	0.930683382674398
0.797697028591111	0.886425602883181	0.810414749236968	0.945931893152356	0.886448748868742	0.845642216414561	0.882768712144750	0	0.823224347710065	0.838959897722878	0.733167359146601	0.912556609653911	0.858588884833721	0.780983898502699	0.792763933285902	0.871760721770063	0.790516129727447	0.866484217776050	0.922515371670200	0.845366980782691	0.865742382926865	0.925252879498129	0.858747134521800	0.916040562002497	0.882104405218489	0.906325576110046	0.901711307022818	0.858884604909440	0.897662871330661	0.920684118624310	0.945895712996374	0.836090066641655	0.896229605723940	0.951790810586391	0.882758345195829	0.899035818571274	0.890685446646204	0.888265471275334	0.893841424299411	0.937504351104997	0.895582669315638	0.932864529820098	0.944316322135856	0.876328505205815	0.919008143385599	0.894260556412295	0.908064743784060	0.898131907883694	0.935250730067620	0.926372204556686
0.861927029572937	0.853820206941516	0.652221713125751	0.915289920344113	0.834567313482550	0.849083713348494	0.882708145805891	0.823224347710065	0	0.858925574999062	0.852996319131001	0.859352172059206	0.877716851188426	0.881865164649890	0.512683001157682	0.846325120970120	0.832521186780382	0.878589741754484	0.929418155530320	0.874649202728793	0.811706252959054	0.928028185562345	0.910049865832067	0.938077588302106	0.939236919855874	0.839215162987953	0.833449835298634	0.877786021034164	0.912464958116996	0.925820501601390	0.954818213996266	0.873268396070428	0.847184175031797	0.941177200795836	0.859088819840250	0.941327959229374	0.950974469772755	0.917473328992849	0.936456847544128	0.958682961632300	0.957935603939805	0.955630964415236	0.956243400789153	0.894695424611742	0.919892009769245	0.943267550040502	0.918824497188684	0.948031267460945	0.939081400990385	0.945347731453794
0.897770881078025	0.941316379774647	0.887240496839165	0.922021597321967	0.800323128796440	0.898990348274249	0.899326711668736	0.838959897722878	0.858925574999062	0	0.789218581323931	0.840852534513385	0.907826558791006	0.839906627675853	0.891492088308441	0.667995453388024	0.775733364751086	0.865050959792503	0.978261706862203	0.911248796818635	0.902716973005241	0.940595651826766	0.877319764912140	0.946849285088061	0.966583188377759	0.913459481257224	0.921585664207836	0.914932529245158	0.860399957408175	0.944171632744004	0.963072931910741	0.857557127276150	0.895867558411527	0.958558648428607	0.881934798316106	0.914280532343911	0.954427540182871	0.911189794678719	0.923521717360002	0.941303602549860	0.939137624410502	0.939712082333689	0.964991034347427	0.947584013523897	0.919978511018478	0.930702611851845	0.941843130467289	0.943774966583373	0.956256267935545	0.949720486410637
0.883663467184275	0.899046318200088	0.861092690109284	0.896469292017869	0.820237155483072	0.809754533952892	0.783143199426006	0.733167359146601	0.852996319131001	0.789218581323931	0	0.876469825006152	0.825464816007543	0.697042748578211	0.804876817951491	0.809053210343059	0.618454436219907	0.749546390283764	0.927531378552871	0.842340474783803	0.842480914887610	0.867895381158782	0.795320204651224	0.915864512864567	0.919227233428994	0.878395125697143	0.889474251890563	0.849110093933070	0.824294279422457	0.914652740353244	0.964639102358856	0.798990884153198	0.854190975410185	0.945999335510235	0.823213817914729	0.910668009511417	0.916065159577175	0.880651342684150	0.893227565879564	0.944742271774165	0.925771148522975	0.929567912324843	0.938875995702412	0.898388437496234	0.912321318402736	0.916252557101818	0.924293702866149	0.908781399147096	0.921152228014454	0.907103024712570
0.926245922916783	0.931147441621784	0.890141449195326	0.901063150559959	0.852215928680054	0.939819413843295	0.916542156627689	0.912556609653911	0.859352172059206	0.840852534513385	0.876469825006152	0	0.882713086670956	0.883291111674516	0.892214820759751	0.843966453104835	0.836383513039376	0.839184164772525	0.959390032366684	0.930818026262769	0.926400073716867	0.926279577169047	0.928375321503724	0.953395784769408	0.940419729868190	0.950108582283956	0.900153644238026	0.910297192865413	0.945006453400184	0.945094962254420	0.959852146865259	0.930880061467126	0.869746290419850	0.955461606437705	0.857510116501933	0.931431087597968	0.923744262420158	0.907360220553395	0.931787560271696	0.918203544644171	0.939553263984578	0.929431712070137	0.974126302018232	0.957377055623190	0.925720370917388	0.955350484305082	0.950819386910051	0.930818130486445	0.933639878576122	0.932431696894568
0.914626180752093	0.913013772931300	0.865169045623280	0.872603179155542	0.877065186988547	0.854868627869204	0.908731339672883	0.858588884833721	0.877716851188426	0.907826558791006	0.825464816007543	0.882713086670956	0	0.856868530808789	0.840057216330590	0.902886800057373	0.812226210903303	0.831187245054818	0.937467352658444	0.915214721819953	0.894221396814975	0.950583758835305	0.924520510072564	0.943048664288176	0.951981240410334	0.938511494902585	0.943941753347946	0.933941852275556	0.938476798846267	0.960935971714267	0.958109985311280	0.895762002821814	0.893390220072542	0.936740559927444	0.898290081339815	0.931904696406608	0.841777981460991	0.864149079454958	0.890504982376972	0.929723604751554	0.912689495955477	0.894624527223983	0.942272241433575	0.934914138115516	0.944850166565482	0.942808859054906	0.944247637097562	0.944661155044670	0.880631894105009	0.909248680816477
0.894912791947070	0.903658698619831	0.866204430475413	0.931956500896000	0.872485276938860	0.842666676189164	0.839662480043247	0.780983898502699	0.881865164649890	0.839906627675853	0.697042748578211	0.883291111674516	0.856868530808789	0	0.751426251853954	0.849341313447279	0.672317698346394	0.825585835326863	0.947668727829552	0.909639542735226	0.892750081325789	0.943456506146534	0.893497026107859	0.929720339748563	0.934023675459044	0.918309625011030	0.923725925672009	0.937355025284688	0.880939251722768	0.954333848323438	0.930943496827352	0.897783342235161	0.893513222334643	0.946864001554515	0.892416430332716	0.919482205765387	0.924076419305548	0.883714119962347	0.874977029139950	0.939916981334853	0.890867664701244	0.937606537283626	0.957638260235729	0.935997068740380	0.927643119317299	0.925964237243945	0.937054313620858	0.936064121114248	0.896441146692076	0.876722796729400
0.858709541263669	0.868506748774120	0.699052760369670	0.940366365578186	0.902445646596620	0.849018012678432	0.821381325341461	0.792763933285902	0.512683001157682	0.891492088308441	0.804876817951491	0.892214820759751	0.840057216330590	0.751426251853954	0	0.783056454889433	0.627854002877860	0.763476821875714	0.920582441818221	0.875911350956996	0.840258144832336	0.921686024416757	0.877371870791216	0.928996063057924	0.929375083947103	0.891712282145197	0.892311505018241	0.915608899117369	0.877049727695041	0.921492463523417	0.943269748721441	0.896705183974381	0.878643056548117	0.949618049745992	0.883845865512285	0.924193588640894	0.920153641411971	0.870129202659952	0.865635638033932	0.921976690223986	0.897292935871138	0.927787334180666	0.949515949823577	0.880209509991796	0.913924240671787	0.927066323231555	0.914322988502844	0.925911900571828	0.888319063881032	0.865788488358013
0.905375021707706	0.941717402479531	0.888296569713666	0.949174593631896	0.892189201498387	0.921221296447316	0.886681505392932	0.871760721770063	0.846325120970120	0.667995453388024	0.809053210343059	0.843966453104835	0.902886800057373	0.849341313447279	0.783056454889433	0	0.766198467120625	0.723626414213991	0.976132265964586	0.928789123649468	0.909017518217489	0.958889321879890	0.926489891723365	0.954295889418233	0.949836555893935	0.953858485518040	0.923395128696431	0.943264011998027	0.942053415598450	0.941879615495296	0.978847803075765	0.909082791625040	0.900229052519538	0.966554233224208	0.891082596670803	0.923394033080406	0.947828558482668	0.901456580065777	0.898895111770554	0.928511343774519	0.928375741453459	0.940865637339965	0.967134468656138	0.954199269748341	0.914676414460151	0.933274926862281	0.951277835581329	0.939914558314659	0.938336460572240	0.922628731951886
0.885572040012916	0.886697168792880	0.807671512308817	0.855809758468506	0.786941214522885	0.797990929732939	0.728726950360373	0.790516129727447	0.832521186780382	0.775733364751086	0.618454436219907	0.836383513039376	0.812226210903303	0.672317698346394	0.627854002877860	0.766198467120625	0	0.714822775364084	0.937274061963148	0.865598192977445	0.852198986301242	0.906758284547539	0.818817287475179	0.919920824146679	0.933312035694428	0.891862314679813	0.903657776244445	0.900869418052666	0.841048362297553	0.908095916418476	0.923912959166912	0.822023640319520	0.823820743998937	0.899583600095522	0.813730839873213	0.882330121264353	0.896012845209202	0.842261226590088	0.844966646747313	0.915785612115063	0.884082181683312	0.911480614794208	0.933168094758020	0.918098841219065	0.886258374728879	0.900409594011312	0.914630042370103	0.906668463448941	0.844810716213620	0.826624868678119
0.901049786077605	0.927825888593145	0.874630077375543	0.919692147288286	0.914827866348662	0.890088678443052	0.830573513486135	0.866484217776050	0.878589741754484	0.865050959792503	0.749546390283764	0.839184164772525	0.831187245054818	0.825585835326863	0.763476821875714	0.723626414213991	0.714822775364084	0	0.943675854562832	0.854636162441784	0.890822307730828	0.912256039222882	0.879468557345951	0.916236072264398	0.951639251477288	0.924562807787486	0.879995869444119	0.898893956762011	0.894768813123244	0.937535900387121	0.933780048627512	0.904234873953054	0.860325730710503	0.935738816250240	0.793184616741854	0.900144632642674	0.875468897148739	0.870939472696911	0.830945519551484	0.905811268455723	0.879642398184972	0.917289434927028	0.943148263088936	0.882006346286240	0.895244690639814	0.937669643691633	0.896626388127859	0.919316733419666	0.858090534545860	0.817586531668008
0.956925609425711	0.939447624344526	0.907202557008772	0.968876132406373	0.957468740786422	0.939516175037877	0.941037871814963	0.922515371670200	0.929418155530320	0.978261706862203	0.927531378552871	0.959390032366684	0.937467352658444	0.947668727829552	0.920582441818221	0.976132265964586	0.937274061963148	0.943675854562832	0	0.776147718304520	0.862741467236510	0.882444527689077	0.823126669472259	0.822888641223647	0.932820229860652	0.950489295898917	0.910754445317691	0.906773924452698	0.938557303882931	0.930602475596158	0.906280890938722	0.925172599661944	0.928341169023645	0.894072877359714	0.932638749962016	0.932196325016207	0.962638406374589	0.956585175455347	0.965733347258464	0.976573600603636	0.970060223980222	0.965775286403871	0.963524999399743	0.911793518601818	0.945276363614562	0.929433614218862	0.898762354215507	0.932152591672348	0.912790435686576	0.960835675578284
0.919698257722083	0.888717530954146	0.829928858106812	0.939554879993442	0.933740366030326	0.901684967981519	0.863156690354289	0.845366980782691	0.874649202728793	0.911248796818635	0.842340474783803	0.930818026262769	0.915214721819953	0.909639542735226	0.875911350956996	0.928789123649468	0.865598192977445	0.854636162441784	0.776147718304520	0	0.703772412702503	0.833915622447921	0.788900340513457	0.824364215748724	0.853121615070530	0.897975254481269	0.838300338780533	0.811727543966412	0.858464942424767	0.849678250943703	0.924774862050124	0.889694498419020	0.862246990216183	0.923063748095204	0.854516479865337	0.901002451192446	0.920670762595664	0.893394410190008	0.910654335506703	0.937392014111907	0.927287893590374	0.941588218975703	0.926585195215790	0.868997681678752	0.878160535336894	0.874774502225708	0.838519364604861	0.850110112303007	0.876604402158297	0.920195960596447
0.907247966957057	0.857993884053589	0.747965380037056	0.907298255181499	0.934539742605318	0.895178141966658	0.905955677583725	0.865742382926865	0.811706252959054	0.902716973005241	0.842480914887610	0.926400073716867	0.894221396814975	0.892750081325789	0.840258144832336	0.909017518217489	0.852198986301242	0.890822307730828	0.862741467236510	0.703772412702503	0	0.860132781933454	0.818754879494281	0.835014591201227	0.888896872399920	0.856236350740981	0.807810614184785	0.851579196792139	0.892819409618026	0.879045424204828	0.887959593356789	0.861641916049251	0.823001538425438	0.900073061226559	0.856854521153912	0.880775212922991	0.910511768398205	0.852287280169257	0.879346000216534	0.923329352810595	0.897145299977429	0.902588938104455	0.922868087329635	0.861422901289193	0.838302032940232	0.853805035494783	0.814469414576368	0.884421228525118	0.903981259651493	0.923899958517667
0.927798423139706	0.943590410641666	0.910555013933804	0.936392234949693	0.947857387410080	0.888102180565582	0.913771880318461	0.925252879498129	0.928028185562345	0.940595651826766	0.867895381158782	0.926279577169047	0.950583758835305	0.943456506146534	0.921686024416757	0.958889321879890	0.906758284547539	0.912256039222882	0.882444527689077	0.833915622447921	0.860132781933454	0	0.737776362891501	0.911848307714025	0.936334142527061	0.851526079006582	0.898558930905390	0.655650436842546	0.861147715331886	0.795272096167868	0.951423212550987	0.926903054809411	0.911088698651624	0.895825227762186	0.874902872870737	0.942322741729435	0.940411538256688	0.891006000084961	0.939265220410229	0.875825520137574	0.897652081449849	0.927978870290011	0.885662800298711	0.876129000983099	0.838488429300116	0.862295631483701	0.881765507706017	0.720539997882438	0.951420887317611	0.962638723205815
0.920679904999673	0.925838886988213	0.876518536784450	0.941204529145711	0.943948114524221	0.832637709963664	0.875701589140866	0.858747134521800	0.910049865832067	0.877319764912140	0.795320204651224	0.928375321503724	0.924520510072564	0.893497026107859	0.877371870791216	0.926489891723365	0.818817287475179	0.879468557345951	0.823126669472259	0.788900340513457	0.818754879494281	0.737776362891501	0	0.716995422933815	0.876109474368552	0.794303855728676	0.788638278500023	0.750480742357354	0.686870495894889	0.727712536379573	0.941881342439211	0.872622511530645	0.885172482994239	0.911013803779135	0.854210105403777	0.892427446051646	0.929291616911331	0.908567950073464	0.928236145500214	0.941994382611068	0.917950724889247	0.944180181179148	0.942182970828753	0.885678805216852	0.852342234154641	0.866164387728398	0.881940860225846	0.843472380380823	0.923589459529920	0.951142587492299
0.956286581795455	0.921975614071890	0.897074664573386	0.889383498174009	0.959292789038633	0.901047467783017	0.931764411610215	0.916040562002497	0.938077588302106	0.946849285088061	0.915864512864567	0.953395784769408	0.943048664288176	0.929720339748563	0.928996063057924	0.954295889418233	0.919920824146679	0.916236072264398	0.822888641223647	0.824364215748724	0.835014591201227	0.911848307714025	0.716995422933815	0	0.889909411789161	0.927247861629615	0.819488636137300	0.892695589929665	0.836511621332498	0.798963303757022	0.937226028288381	0.936772626358990	0.870011603353449	0.848653360886998	0.925527097897989	0.904775645110059	0.956976024896217	0.932660665949603	0.932325433022188	0.949790420532148	0.947398535071941	0.964146901277942	0.941196602584613	0.926765063566576	0.888020267161400	0.907601627323308	0.897018901361269	0.921131777549429	0.959808011582766	0.955717079844809
0.931342155629611	0.904130417679066	0.937394771719705	0.964894245092862	0.972208291546103	0.937566955298060	0.956002053839811	0.882104405218489	0.939236919855874	0.966583188377759	0.919227233428994	0.940419729868190	0.951981240410334	0.934023675459044	0.929375083947103	0.949836555893935	0.933312035694428	0.951639251477288	0.932820229860652	0.853121615070530	0.888896872399920	0.936334142527061	0.876109474368552	0.889909411789161	0	0.863501368239366	0.861281898815425	0.881594322340960	0.871875029257970	0.843680066793129	0.766137687538059	0.921435501438543	0.927506376360191	0.936502180599836	0.947602878805352	0.927332629006608	0.920262532213604	0.929927059667869	0.948870246104608	0.931132509570237	0.962497487916466	0.970782732366247	0.938039128933107	0.905075277764431	0.925597901198390	0.864331215572778	0.895439290204601	0.887775506727743	0.960478648959925	0.955384326944774
0.891429013041796	0.904220788936078	0.887933285819385	0.940292026706272	0.938872024696734	0.873195716454307	0.929945915770553	0.906325576110046	0.839215162987953	0.913459481257224	0.878395125697143	0.950108582283956	0.938511494902585	0.918309625011030	0.891712282145197	0.953858485518040	0.891862314679813	0.924562807787486	0.950489295898917	0.897975254481269	0.856236350740981	0.851526079006582	0.794303855728676	0.927247861629615	0.863501368239366	0	0.854695494095430	0.878039233063862	0.729391411642433	0.809659014347592	0.904876735731240	0.786718095854211	0.872078300041630	0.946688779152534	0.900115877995738	0.925003474695163	0.934212015825892	0.912275030174288	0.931757633326102	0.935648244690854	0.932599710658317	0.944988285580836	0.905062418425931	0.859927608467554	0.907135312344210	0.879837742244682	0.890703388131932	0.809585993628661	0.939934606879149	0.927273022075849
0.938908317587946	0.889054532735551	0.812047497184749	0.931656994621607	0.931555899497533	0.923616902656928	0.922378812992694	0.901711307022818	0.833449835298634	0.921585664207836	0.889474251890563	0.900153644238026	0.943941753347946	0.923725925672009	0.892311505018241	0.923395128696431	0.903657776244445	0.879995869444119	0.910754445317691	0.838300338780533	0.807810614184785	0.898558930905390	0.788638278500023	0.819488636137300	0.861281898815425	0.854695494095430	0	0.823061545139980	0.779460383184779	0.744073405287421	0.931933044491131	0.914373031909711	0.865584915335141	0.931779617139059	0.856670713287983	0.894810286241897	0.936330579991297	0.923024851111514	0.935683157665540	0.940199173593217	0.945754828032909	0.948533135652311	0.942556846932973	0.892155352187104	0.834379311784376	0.874062059737326	0.873194455521133	0.876001166310855	0.942630848795703	0.963430165666981
0.803381804786407	0.902246258652563	0.882067088084427	0.960583938878740	0.929371248918160	0.897395254736361	0.909212880022129	0.858884604909440	0.877786021034164	0.914932529245158	0.849110093933070	0.910297192865413	0.933941852275556	0.937355025284688	0.915608899117369	0.943264011998027	0.900869418052666	0.898893956762011	0.906773924452698	0.811727543966412	0.851579196792139	0.655650436842546	0.750480742357354	0.892695589929665	0.881594322340960	0.878039233063862	0.823061545139980	0	0.782399404879685	0.830406179830074	0.942710810953943	0.852114559149892	0.904400489971172	0.914507028002755	0.833755522914067	0.935898301534532	0.943507443592271	0.919039023585094	0.951112931138794	0.921006475431261	0.953782222787141	0.955050489283045	0.918319172933128	0.840764833303836	0.885118921704626	0.867189048091489	0.798170946243642	0.770935967495886	0.959722283731277	0.967144288781613
0.861908491054006	0.954163710188988	0.912446678960645	0.921244465015958	0.946472391184708	0.909300886175472	0.868954362861105	0.897662871330661	0.912464958116996	0.860399957408175	0.824294279422457	0.945006453400184	0.938476798846267	0.880939251722768	0.877049727695041	0.942053415598450	0.841048362297553	0.894768813123244	0.938557303882931	0.858464942424767	0.892819409618026	0.861147715331886	0.686870495894889	0.836511621332498	0.871875029257970	0.729391411642433	0.779460383184779	0.782399404879685	0	0.751882625409248	0.944785665311980	0.904471467766049	0.912537082525471	0.924587003269052	0.924701153753650	0.929401742821612	0.941367854875146	0.918222244998588	0.938728807176288	0.944997622488136	0.950556319416953	0.958679519798815	0.909284947687219	0.893053085981011	0.908803950507585	0.869730958044849	0.742194298903276	0.799726464402565	0.950891887951049	0.941809249839128
0.946293152076283	0.945220531558014	0.898535520701405	0.947942599780046	0.955399738169957	0.868861270436394	0.954220900603206	0.920684118624310	0.925820501601390	0.944171632744004	0.914652740353244	0.945094962254420	0.960935971714267	0.954333848323438	0.921492463523417	0.941879615495296	0.908095916418476	0.937535900387121	0.930602475596158	0.849678250943703	0.879045424204828	0.795272096167868	0.727712536379573	0.798963303757022	0.843680066793129	0.809659014347592	0.744073405287421	0.830406179830074	0.751882625409248	0	0.946034836394764	0.939857936143279	0.885489078374065	0.907470068266544	0.878923628537791	0.864027065200141	0.937713369751363	0.916515893272053	0.945706969153468	0.940156848556667	0.926244555550587	0.950340919107211	0.916461814838254	0.884210728895847	0.702992683590453	0.775404253056892	0.831502612186060	0.701280745205577	0.962999824749233	0.970611933769621
0.928527645245316	0.904940073049931	0.931387928931684	0.963950696822882	0.952733478589174	0.927712998364661	0.949337216126288	0.945895712996374	0.954818213996266	0.963072931910741	0.964639102358856	0.959852146865259	0.958109985311280	0.930943496827352	0.943269748721441	0.978847803075765	0.923912959166912	0.933780048627512	0.906280890938722	0.924774862050124	0.887959593356789	0.951423212550987	0.941881342439211	0.937226028288381	0.766137687538059	0.904876735731240	0.931933044491131	0.942710810953943	0.944785665311980	0.946034836394764	0	0.936595409453016	0.850482174340947	0.922535620324923	0.953176470700329	0.874954889061014	0.915711413741300	0.923976067142731	0.920532273335339	0.963549628854955	0.954288129365675	0.959918774357747	0.927960580950815	0.872724407779602	0.941730553949594	0.928658276722978	0.900208514424064	0.925163282404491	0.928976953988395	0.910268797660526
0.906053180341576	0.812923022208160	0.854467865269752	0.936583210951024	0.848621014847495	0.840608083046720	0.930364019542133	0.836090066641655	0.873268396070428	0.857557127276150	0.798990884153198	0.930880061467126	0.895762002821814	0.897783342235161	0.896705183974381	0.909082791625040	0.822023640319520	0.904234873953054	0.925172599661944	0.889694498419020	0.861641916049251	0.926903054809411	0.872622511530645	0.936772626358990	0.921435501438543	0.786718095854211	0.914373031909711	0.852114559149892	0.904471467766049	0.939857936143279	0.936595409453016	0	0.833095253605332	0.938677978237267	0.858180727663160	0.889465014485977	0.914609949170617	0.876495251362110	0.912504508429353	0.934624430875363	0.937725448476130	0.916076784502036	0.909714422699456	0.890976276000136	0.910824241881463	0.905530764623435	0.896295584492251	0.910271817075013	0.935514355944907	0.940212157135684
0.893070994316806	0.866231963504399	0.798974551635499	0.844483633288924	0.881429340416466	0.892750989090717	0.867084304961406	0.896229605723940	0.847184175031797	0.895867558411527	0.854190975410185	0.869746290419850	0.893390220072542	0.893513222334643	0.878643056548117	0.900229052519538	0.823820743998937	0.860325730710503	0.928341169023645	0.862246990216183	0.823001538425438	0.911088698651624	0.885172482994239	0.870011603353449	0.927506376360191	0.872078300041630	0.865584915335141	0.904400489971172	0.912537082525471	0.885489078374065	0.850482174340947	0.833095253605332	0	0.843776886714276	0.807921474823863	0.777742509496652	0.915413586333466	0.862018817950855	0.878926733436420	0.931037438908313	0.930967801151986	0.906540163428171	0.921275091680723	0.868374531163148	0.820750975326622	0.879335175443350	0.854807671452252	0.877141268784618	0.916711180099238	0.893967051157331
0.934164383963299	0.941996949602578	0.935667506298569	0.808784538498856	0.951483306168705	0.933721091683287	0.927252612815864	0.951790810586391	0.941177200795836	0.958558648428607	0.945999335510235	0.955461606437705	0.936740559927444	0.946864001554515	0.949618049745992	0.966554233224208	0.899583600095522	0.935738816250240	0.894072877359714	0.923063748095204	0.900073061226559	0.895825227762186	0.911013803779135	0.848653360886998	0.936502180599836	0.946688779152534	0.931779617139059	0.914507028002755	0.924587003269052	0.907470068266544	0.922535620324923	0.938677978237267	0.843776886714276	0	0.883087473204059	0.867846356103765	0.954068364282513	0.937629668202733	0.925457096081468	0.937225053737499	0.947015287020189	0.951562773519998	0.899133598701996	0.909388431182823	0.836321861224836	0.899025039509608	0.902699088263460	0.930148895280500	0.971246170635057	0.939174431843985
0.935611858912648	0.926851939004273	0.855600922638996	0.883501882468502	0.911807837709254	0.866300823523708	0.890875205295110	0.882758345195829	0.859088819840250	0.881934798316106	0.823213817914729	0.857510116501933	0.898290081339815	0.892416430332716	0.883845865512285	0.891082596670803	0.813730839873213	0.793184616741854	0.932638749962016	0.854516479865337	0.856854521153912	0.874902872870737	0.854210105403777	0.925527097897989	0.947602878805352	0.900115877995738	0.856670713287983	0.833755522914067	0.924701153753650	0.878923628537791	0.953176470700329	0.858180727663160	0.807921474823863	0.883087473204059	0	0.859364850908904	0.926909311658518	0.896924087454404	0.885940926968088	0.923802710326106	0.940051903219098	0.932678748045655	0.931075109707629	0.846772013856235	0.794443813087247	0.880413018362557	0.863461677330475	0.865275841558377	0.932493529791418	0.921848351056489
0.949703667560776	0.937221010709863	0.912824323464090	0.914281707245439	0.931446693001722	0.931804256198373	0.929228641236594	0.899035818571274	0.941327959229374	0.914280532343911	0.910668009511417	0.931431087597968	0.931904696406608	0.919482205765387	0.924193588640894	0.923394033080406	0.882330121264353	0.900144632642674	0.932196325016207	0.901002451192446	0.880775212922991	0.942322741729435	0.892427446051646	0.904775645110059	0.927332629006608	0.925003474695163	0.894810286241897	0.935898301534532	0.929401742821612	0.864027065200141	0.874954889061014	0.889465014485977	0.777742509496652	0.867846356103765	0.859364850908904	0	0.889264708219207	0.859628127832450	0.872806947899102	0.897278089083625	0.889242952690932	0.876012951177904	0.920787869197447	0.844708176907165	0.797723869001812	0.839400933833922	0.812075912383978	0.873438169370352	0.930939850131010	0.911128413567162
0.950471556375675	0.900856856670043	0.928399572146189	0.960758441827497	0.965029556742184	0.942770980814021	0.928838166403560	0.890685446646204	0.950974469772755	0.954427540182871	0.916065159577175	0.923744262420158	0.841777981460991	0.924076419305548	0.920153641411971	0.947828558482668	0.896012845209202	0.875468897148739	0.962638406374589	0.920670762595664	0.910511768398205	0.940411538256688	0.929291616911331	0.956976024896217	0.920262532213604	0.934212015825892	0.936330579991297	0.943507443592271	0.941367854875146	0.937713369751363	0.915711413741300	0.914609949170617	0.915413586333466	0.954068364282513	0.926909311658518	0.889264708219207	0	0.627795993693763	0.765658277120339	0.692778412327819	0.681521291718525	0.687897144182188	0.945704313631436	0.892099573472201	0.939782856967115	0.912628855663526	0.919361731718864	0.939014057868562	0.805048868264420	0.833820769407990
0.928332757710017	0.908497171448208	0.877104522518191	0.936020927620045	0.957182980781520	0.920576066455195	0.898800719534083	0.888265471275334	0.917473328992849	0.911189794678719	0.880651342684150	0.907360220553395	0.864149079454958	0.883714119962347	0.870129202659952	0.901456580065777	0.842261226590088	0.870939472696911	0.956585175455347	0.893394410190008	0.852287280169257	0.891006000084961	0.908567950073464	0.932660665949603	0.929927059667869	0.912275030174288	0.923024851111514	0.919039023585094	0.918222244998588	0.916515893272053	0.923976067142731	0.876495251362110	0.862018817950855	0.937629668202733	0.896924087454404	0.859628127832450	0.627795993693763	0	0.771023770549995	0.671448312950685	0.789352523040484	0.705952096080620	0.913426104302278	0.905868629828423	0.902933859076907	0.854163272727378	0.884346145090904	0.874997166506414	0.796974308156768	0.840781157354039
0.921932851350959	0.915757944555723	0.898509469466909	0.914207776614670	0.945256507261825	0.902807958582323	0.911877200074831	0.893841424299411	0.936456847544128	0.923521717360002	0.893227565879564	0.931787560271696	0.890504982376972	0.874977029139950	0.865635638033932	0.898895111770554	0.844966646747313	0.830945519551484	0.965733347258464	0.910654335506703	0.879346000216534	0.939265220410229	0.928236145500214	0.932325433022188	0.948870246104608	0.931757633326102	0.935683157665540	0.951112931138794	0.938728807176288	0.945706969153468	0.920532273335339	0.912504508429353	0.878926733436420	0.925457096081468	0.885940926968088	0.872806947899102	0.765658277120339	0.771023770549995	0	0.708982691044796	0.608738392701789	0.764200426193659	0.951041124577451	0.907729953924800	0.916189509649294	0.921194449134321	0.921134945349488	0.934463401375249	0.855382883940370	0.745363180742408
0.934633905430206	0.954035932927245	0.937961669781884	0.944351655227993	0.971655492543754	0.958949214661136	0.925584380219179	0.937504351104997	0.958682961632300	0.941303602549860	0.944742271774165	0.918203544644171	0.929723604751554	0.939916981334853	0.921976690223986	0.928511343774519	0.915785612115063	0.905811268455723	0.976573600603636	0.937392014111907	0.923329352810595	0.875825520137574	0.941994382611068	0.949790420532148	0.931132509570237	0.935648244690854	0.940199173593217	0.921006475431261	0.944997622488136	0.940156848556667	0.963549628854955	0.934624430875363	0.931037438908313	0.937225053737499	0.923802710326106	0.897278089083625	0.692778412327819	0.671448312950685	0.708982691044796	0	0.631857677956872	0.664886580531132	0.854312366959642	0.920830370047361	0.912192992338558	0.836825889231833	0.942647710298131	0.932601248901271	0.895091244619086	0.782361897433012
0.947150014343299	0.950820434809725	0.924571108956771	0.937073495289962	0.971238566272527	0.940948749820385	0.896393958247419	0.895582669315638	0.957935603939805	0.939137624410502	0.925771148522975	0.939553263984578	0.912689495955477	0.890867664701244	0.897292935871138	0.928375741453459	0.884082181683312	0.879642398184972	0.970060223980222	0.927287893590374	0.897145299977429	0.897652081449849	0.917950724889247	0.947398535071941	0.962497487916466	0.932599710658317	0.945754828032909	0.953782222787141	0.950556319416953	0.926244555550587	0.954288129365675	0.937725448476130	0.930967801151986	0.947015287020189	0.940051903219098	0.889242952690932	0.681521291718525	0.789352523040484	0.608738392701789	0.631857677956872	0	0.612448469642577	0.951117726264599	0.937157024388524	0.923037789575141	0.924563536368148	0.924236008023634	0.918262701472658	0.843110510777670	0.860480376326154
0.960134285889156	0.952432780097093	0.935055686124144	0.912010536667356	0.962781929438919	0.951649198136816	0.934810918124885	0.932864529820098	0.955630964415236	0.939712082333689	0.929567912324843	0.929431712070137	0.894624527223983	0.937606537283626	0.927787334180666	0.940865637339965	0.911480614794208	0.917289434927028	0.965775286403871	0.941588218975703	0.902588938104455	0.927978870290011	0.944180181179148	0.964146901277942	0.970782732366247	0.944988285580836	0.948533135652311	0.955050489283045	0.958679519798815	0.950340919107211	0.959918774357747	0.916076784502036	0.906540163428171	0.951562773519998	0.932678748045655	0.876012951177904	0.687897144182188	0.705952096080620	0.764200426193659	0.664886580531132	0.612448469642577	0	0.963603126348923	0.948582623001346	0.938309055857962	0.928443123817070	0.929967566367311	0.927503159720479	0.907730152979751	0.918384452179064
0.932980440776872	0.965455173654363	0.951851414275270	0.931381932032360	0.966140929218549	0.960186897109605	0.964863410060068	0.944316322135856	0.956243400789153	0.964991034347427	0.938875995702412	0.974126302018232	0.942272241433575	0.957638260235729	0.949515949823577	0.967134468656138	0.933168094758020	0.943148263088936	0.963524999399743	0.926585195215790	0.922868087329635	0.885662800298711	0.942182970828753	0.941196602584613	0.938039128933107	0.905062418425931	0.942556846932973	0.918319172933128	0.909284947687219	0.916461814838254	0.927960580950815	0.909714422699456	0.921275091680723	0.899133598701996	0.931075109707629	0.920787869197447	0.945704313631436	0.913426104302278	0.951041124577451	0.854312366959642	0.951117726264599	0.963603126348923	0	0.676025401620966	0.814021533622088	0.637305543799717	0.805681199650919	0.889891848042780	0.961467554444921	0.947847110379778
0.891801274346093	0.935043161757725	0.901508056874371	0.935747557249443	0.939164824271444	0.938884337053422	0.909033039658825	0.876328505205815	0.894695424611742	0.947584013523897	0.898388437496234	0.957377055623190	0.934914138115516	0.935997068740380	0.880209509991796	0.954199269748341	0.918098841219065	0.882006346286240	0.911793518601818	0.868997681678752	0.861422901289193	0.876129000983099	0.885678805216852	0.926765063566576	0.905075277764431	0.859927608467554	0.892155352187104	0.840764833303836	0.893053085981011	0.884210728895847	0.872724407779602	0.890976276000136	0.868374531163148	0.909388431182823	0.846772013856235	0.844708176907165	0.892099573472201	0.905868629828423	0.907729953924800	0.920830370047361	0.937157024388524	0.948582623001346	0.676025401620966	0	0.734654470354647	0.769341331612345	0.745011898202210	0.860011499991051	0.926110127204575	0.901458266927238
0.957960505621326	0.939490060987399	0.905840729635926	0.912411732302887	0.936544665150095	0.935284359113596	0.939578732188863	0.919008143385599	0.919892009769245	0.919978511018478	0.912321318402736	0.925720370917388	0.944850166565482	0.927643119317299	0.913924240671787	0.914676414460151	0.886258374728879	0.895244690639814	0.945276363614562	0.878160535336894	0.838302032940232	0.838488429300116	0.852342234154641	0.888020267161400	0.925597901198390	0.907135312344210	0.834379311784376	0.885118921704626	0.908803950507585	0.702992683590453	0.941730553949594	0.910824241881463	0.820750975326622	0.836321861224836	0.794443813087247	0.797723869001812	0.939782856967115	0.902933859076907	0.916189509649294	0.912192992338558	0.923037789575141	0.938309055857962	0.814021533622088	0.734654470354647	0	0.672741703179173	0.718981997063356	0.754637733582269	0.956744155434455	0.930843310631164
0.935388376317670	0.934173385083805	0.917825464276368	0.950882974090969	0.970275899986644	0.930062300512625	0.939312852364047	0.894260556412295	0.943267550040502	0.930702611851845	0.916252557101818	0.955350484305082	0.942808859054906	0.925964237243945	0.927066323231555	0.933274926862281	0.900409594011312	0.937669643691633	0.929433614218862	0.874774502225708	0.853805035494783	0.862295631483701	0.866164387728398	0.907601627323308	0.864331215572778	0.879837742244682	0.874062059737326	0.867189048091489	0.869730958044849	0.775404253056892	0.928658276722978	0.905530764623435	0.879335175443350	0.899025039509608	0.880413018362557	0.839400933833922	0.912628855663526	0.854163272727378	0.921194449134321	0.836825889231833	0.924563536368148	0.928443123817070	0.637305543799717	0.769341331612345	0.672741703179173	0	0.646860575833555	0.782257354864041	0.937011322996164	0.944991222964152
0.941598059568918	0.928492774215787	0.884427165083244	0.952397889163424	0.967730978817809	0.927782779512566	0.933490230128557	0.908064743784060	0.918824497188684	0.941843130467289	0.924293702866149	0.950819386910051	0.944247637097562	0.937054313620858	0.914322988502844	0.951277835581329	0.914630042370103	0.896626388127859	0.898762354215507	0.838519364604861	0.814469414576368	0.881765507706017	0.881940860225846	0.897018901361269	0.895439290204601	0.890703388131932	0.873194455521133	0.798170946243642	0.742194298903276	0.831502612186060	0.900208514424064	0.896295584492251	0.854807671452252	0.902699088263460	0.863461677330475	0.812075912383978	0.919361731718864	0.884346145090904	0.921134945349488	0.942647710298131	0.924236008023634	0.929967566367311	0.805681199650919	0.745011898202210	0.718981997063356	0.646860575833555	0	0.666305699826834	0.929872621444146	0.933376950775719
0.937626927032290	0.948641947607600	0.927021844056216	0.962362306262820	0.960231151277675	0.931426504295166	0.932765522071010	0.898131907883694	0.948031267460945	0.943774966583373	0.908781399147096	0.930818130486445	0.944661155044670	0.936064121114248	0.925911900571828	0.939914558314659	0.906668463448941	0.919316733419666	0.932152591672348	0.850110112303007	0.884421228525118	0.720539997882438	0.843472380380823	0.921131777549429	0.887775506727743	0.809585993628661	0.876001166310855	0.770935967495886	0.799726464402565	0.701280745205577	0.925163282404491	0.910271817075013	0.877141268784618	0.930148895280500	0.865275841558377	0.873438169370352	0.939014057868562	0.874997166506414	0.934463401375249	0.932601248901271	0.918262701472658	0.927503159720479	0.889891848042780	0.860011499991051	0.754637733582269	0.782257354864041	0.666305699826834	0	0.957960204762053	0.961112237803975
0.950511396103142	0.936710672882277	0.905326488769577	0.960308384690211	0.970136708033357	0.942108858308026	0.889483931002614	0.935250730067620	0.939081400990385	0.956256267935545	0.921152228014454	0.933639878576122	0.880631894105009	0.896441146692076	0.888319063881032	0.938336460572240	0.844810716213620	0.858090534545860	0.912790435686576	0.876604402158297	0.903981259651493	0.951420887317611	0.923589459529920	0.959808011582766	0.960478648959925	0.939934606879149	0.942630848795703	0.959722283731277	0.950891887951049	0.962999824749233	0.928976953988395	0.935514355944907	0.916711180099238	0.971246170635057	0.932493529791418	0.930939850131010	0.805048868264420	0.796974308156768	0.855382883940370	0.895091244619086	0.843110510777670	0.907730152979751	0.961467554444921	0.926110127204575	0.956744155434455	0.937011322996164	0.929872621444146	0.957960204762053	0	0.748547058914774
0.903938052467673	0.919408694645898	0.912604132388184	0.919935293936009	0.964058701922779	0.891596675738007	0.930683382674398	0.926372204556686	0.945347731453794	0.949720486410637	0.907103024712570	0.932431696894568	0.909248680816477	0.876722796729400	0.865788488358013	0.922628731951886	0.826624868678119	0.817586531668008	0.960835675578284	0.920195960596447	0.923899958517667	0.962638723205815	0.951142587492299	0.955717079844809	0.955384326944774	0.927273022075849	0.963430165666981	0.967144288781613	0.941809249839128	0.970611933769621	0.910268797660526	0.940212157135684	0.893967051157331	0.939174431843985	0.921848351056489	0.911128413567162	0.833820769407990	0.840781157354039	0.745363180742408	0.782361897433012	0.860480376326154	0.918384452179064	0.947847110379778	0.901458266927238	0.930843310631164	0.944991222964152	0.933376950775719	0.961112237803975	0.748547058914774	0
0.927745081226277	0.909003117576320	0.807735876031734	0.957587447804684	0.961924462085544	0.928275740798930	0.897105391396475	0.922740355592135	0.881099255928564	0.941401764123107	0.908233100512377	0.930814929195125	0.890352867266508	0.893324951544013	0.822311787508446	0.898208448388040	0.840502711376317	0.812083485260852	0.941816576646459	0.908056397550006	0.854998111723622	0.946639418534694	0.914708862930188	0.951019753058125	0.944263030146048	0.881318148247076	0.901060707565867	0.954766575227616	0.939927418920663	0.946894511144876	0.856077673443260	0.916778345834062	0.877185765773975	0.957824882313184	0.917922829664976	0.909531299014230	0.859816266689424	0.836084137529341	0.846833019383721	0.914001885179107	0.892203122096615	0.921434043628556	0.954001548855739	0.880927131877528	0.943872911812325	0.929547750080773	0.883643975508064	0.941952780678112	0.612465217744618	0.690095875252404
0.949671167897824	0.934894223841905	0.896827943659154	0.878173352908700	0.917422742538624	0.941922344099579	0.922178128945439	0.921441921989200	0.926671839777940	0.922657620503877	0.908510428532919	0.931694231941625	0.901748572465026	0.903885318894125	0.883328216031506	0.907387307027845	0.873364754382737	0.865369383586542	0.962878559479295	0.913455970267389	0.894814994936515	0.909214724811359	0.904895581051294	0.917249812014545	0.956353410334782	0.949210815703206	0.932918598149980	0.940831452735020	0.935528647005167	0.929033158084977	0.962935884507579	0.920766181160322	0.908626520015715	0.896813675302001	0.880502184980469	0.910928612697635	0.883757159677625	0.830903233634927	0.845874351095134	0.866393396070506	0.841417254051886	0.897305550625834	0.946429360244908	0.910518025433265	0.870810651018062	0.911213131002331	0.919411654730683	0.943873848880859	0.893258276286385	0.838966660052437
0.930364741405768	0.942323562832397	0.909650377453361	0.954308204569334	0.939537577263099	0.914194635224511	0.906127862239348	0.924245743520407	0.927334283090087	0.937832022147490	0.903131739758148	0.900893864790197	0.849019317422419	0.886148766323533	0.852272067313737	0.898718968255193	0.837274338288283	0.783441510349238	0.947556403855907	0.898610577502951	0.910895907004682	0.917498762475262	0.920809026721837	0.946562642319596	0.955964258458702	0.934405004681048	0.941561762243550	0.933608092469262	0.938950306491944	0.950100970912986	0.941678654787289	0.932171739062106	0.914331894080538	0.937691276522905	0.882305268015896	0.914911926882247	0.814733806583209	0.804450523517369	0.815962668073586	0.792251875515937	0.804170029666103	0.861303608957782	0.943840230775981	0.922307410942653	0.926474108421205	0.921344644073528	0.934673371586721	0.933480017976138	0.732972210297510	0.763531480467958
0.947453879001952	0.941941283266983	0.925437140119248	0.956498456886979	0.964406553068097	0.909509375784755	0.931921939076006	0.932895847009341	0.943761182862081	0.932809353225185	0.924980626958116	0.925669286366580	0.870738695595692	0.880059673848520	0.866399926172962	0.899184498761275	0.844423627971955	0.817317101168559	0.973716068177040	0.924590021265073	0.917936670073380	0.904524295294003	0.921956701818312	0.938045043052205	0.963480703892521	0.950938093375821	0.926567700716209	0.924460215022497	0.958183934836003	0.910894571882651	0.969113332224470	0.932624604122108	0.929981634275925	0.954781366245934	0.885934648371458	0.927363687252194	0.845462718248851	0.771078862089228	0.859843815445255	0.851605466027167	0.878121788825466	0.909385801160490	0.966757983852669	0.930818289193376	0.933479476595527	0.911213222684649	0.942491045772177	0.902061898988806	0.801978522255392	0.847019779630624
-----------------------------------------------------------------------------------------------------------RESNET 50-------------------------------------------------------------------------------------------------------------------------------------------------------------------------------------------------------------------------------------------------------------------------------------------…
LAYER 39:
0	0.373982782797946	0.328620917314302	0.389665082865490	0.367409593726357	0.386603634160874	0.413075353057254	0.401043417576570	0.425065863221720	0.358022159440586	0.371756921153339	0.400246359560923	0.404341600175384	0.383837478976256	0.397072543845204	0.392297277881515	0.374041477003579	0.410608799286854	0.498042512734070	0.603687594446963	0.520091777279597	0.556010028346958	0.506972676037268	0.555662489483820	0.529389668370052	0.454303413153942	0.462886428694095	0.511164110866020	0.427772099550249	0.520018758833310	0.495728463092519	0.397551929496969	0.405937505371465	0.438755435131575	0.393591624808830	0.511130148422005	0.492700556298233	0.489716649845377	0.445910704885392	0.482806521288846	0.493360981307100	0.487980497091930	0.445172242561186	0.452875772400533	0.456030231961644	0.460246489135222	0.469098790735067	0.462705277774687	0.535905930982596	0.437194633313953
0.373982782797946	0	0.245050653499204	0.413307748397440	0.375178942096119	0.248706545812609	0.310340573015999	0.273134194649658	0.277283932855366	0.312372755784663	0.282045384798393	0.318590059008673	0.346322859420006	0.241675230771267	0.254390649590525	0.323880501085596	0.243193745989814	0.340951560544081	0.391247372886730	0.488162033414951	0.413055311218885	0.468407310699096	0.401070012176758	0.472083344945338	0.429775412948155	0.392065007501636	0.352176295280607	0.431700223122443	0.366340926583173	0.430502416368548	0.402105916641052	0.284834547642249	0.331973311915211	0.358435302288160	0.285359126528469	0.434412846475255	0.415314699111932	0.412028638625739	0.404745602264595	0.426212977625188	0.425872503416736	0.415480974456965	0.379825527972317	0.371195431431369	0.366051175705216	0.364111074243134	0.382407140455009	0.383947172026197	0.402496250606980	0.321858888911641
0.328620917314302	0.245050653499204	0	0.383957340467688	0.333691369577299	0.256971517828794	0.307186640437966	0.256098065729931	0.245491663602754	0.288491815048041	0.246861032683835	0.284517824153939	0.312998015855158	0.251207331567794	0.224628279605169	0.309132337961342	0.247633442970117	0.319684967020802	0.385078038532933	0.514793124113757	0.399606448636612	0.509037312423507	0.425527925262957	0.481404683826110	0.442007386866851	0.422827312280030	0.366186446301696	0.462672653759682	0.383611406180281	0.461445739557955	0.416624001711560	0.308496320141852	0.333474678848433	0.380714039305858	0.297774293991387	0.417427154100333	0.391049837924105	0.388852892436920	0.352081593045872	0.400633423350221	0.397544790996710	0.401583397483457	0.385082228644940	0.363314562401483	0.358207397449436	0.383838755094560	0.373714746842093	0.402898745779533	0.425722922951285	0.306438137202520
0.389665082865490	0.413307748397440	0.383957340467688	0	0.384355841641919	0.397355100161832	0.446804299258537	0.416548666133359	0.386142697772937	0.338312326060977	0.414420502299445	0.417380445666979	0.444741271293530	0.413755234877038	0.419901735283624	0.393550910799073	0.410606845058762	0.410121438232708	0.521755063165097	0.590485990537211	0.515776341348951	0.544203219921909	0.486450750311438	0.531002400017149	0.570489408960966	0.548000866841294	0.489605238790442	0.556244712181683	0.502644281038141	0.536389369317055	0.545982309550442	0.490495963543251	0.477258644630014	0.514325283108615	0.468390131218482	0.560509148992645	0.530591675419355	0.530811765029118	0.494132245822079	0.528362621709829	0.526737137478773	0.499071620428006	0.537777668176137	0.551267102547948	0.516521401627323	0.541149188384061	0.551355017132083	0.546206394484608	0.555676544523413	0.504452398379942
0.367409593726357	0.375178942096119	0.333691369577299	0.384355841641919	0	0.378380955385260	0.444517788262207	0.389136605386450	0.393012514879925	0.363288036035895	0.395399877617423	0.362246808426989	0.427754858534803	0.372455349554148	0.426314151980925	0.403596974674375	0.376760084096063	0.443446084585612	0.492326849633054	0.608589123961902	0.527761894272920	0.529142192512006	0.486259407389581	0.526204600820440	0.532341434254997	0.490205723597323	0.455973577539336	0.493027173567537	0.480475462006620	0.502649059426240	0.486935438557879	0.431104989613280	0.422184154118960	0.461227958587953	0.406915525438632	0.515496556849379	0.507000828892976	0.507198237117695	0.471705471414476	0.497864868800680	0.507075413287008	0.486935827311283	0.484302086835404	0.489709134311495	0.479123120253984	0.478100256645813	0.499723716253497	0.478894972180221	0.575428502065614	0.474270459367604
0.386603634160874	0.248706545812609	0.256971517828794	0.397355100161832	0.378380955385260	0	0.353127062873834	0.245711419913299	0.331677443130284	0.340304467961749	0.307488180379985	0.371639336274560	0.347719802417974	0.296533934431240	0.322955179538404	0.362548262120024	0.298990568808900	0.380006800121142	0.385789346709455	0.472428504436118	0.361522122821429	0.417490341777083	0.385978977794703	0.392825951094151	0.386473318090709	0.353661317811205	0.356737044994259	0.389343861309114	0.337828988830010	0.376637736244185	0.368369726865188	0.279979560009649	0.302624249796001	0.320465080795358	0.265279767821408	0.386920206130479	0.359285238775195	0.340080606114359	0.340831328190758	0.370816087430351	0.366094035608365	0.351466700698372	0.352535163374011	0.340587233038292	0.330786645837804	0.334374334644909	0.332972315478620	0.342301968309884	0.467846494931583	0.351291112095978
0.413075353057254	0.310340573015999	0.307186640437966	0.446804299258537	0.444517788262207	0.353127062873834	0	0.303581071219219	0.348840216467499	0.359036421395844	0.301377820738677	0.288196981615502	0.303981173677216	0.294344025835718	0.220748384014947	0.318131472318485	0.212648495545507	0.265182076243013	0.368560291628165	0.436975434499017	0.391627863942757	0.412358191053635	0.353908602439569	0.408333771751281	0.423683299409033	0.393655549643391	0.357473625122034	0.446722537379572	0.345609482363833	0.413450483566330	0.433746787859175	0.298914260638499	0.319996098990263	0.328158683094010	0.302888420181921	0.404874087742937	0.368745753756123	0.366212928690351	0.364492466203552	0.380443894188747	0.360490045175210	0.398527162735438	0.356180996577931	0.352069973300000	0.354167482291433	0.362591016917992	0.355150832343037	0.373147787747486	0.310083542693560	0.286235839820128
0.401043417576570	0.273134194649658	0.256098065729931	0.416548666133359	0.389136605386450	0.245711419913299	0.303581071219219	0	0.313360318999219	0.290051182761428	0.249405886963625	0.325036513961382	0.347456465902284	0.259512008040184	0.290314042814821	0.335796802813676	0.242865604546462	0.345562145758231	0.336378210017708	0.435830133405829	0.343119843428172	0.405124603147648	0.315032999033244	0.365567215723066	0.329087209668399	0.341029893914017	0.299853014755235	0.379328490317222	0.300239640069144	0.353387412730937	0.338961333692765	0.275496411486508	0.298002970422061	0.308347523626745	0.260912300088069	0.346335908563797	0.361232761816187	0.355865657396133	0.371462656220792	0.387183045969529	0.375773499011173	0.369476663891905	0.336147008823697	0.313019734305931	0.322029686217701	0.326338121392790	0.324386830432703	0.337586524652453	0.438908324311137	0.354014436463025
0.425065863221720	0.277283932855366	0.245491663602754	0.386142697772937	0.393012514879925	0.331677443130284	0.348840216467499	0.313360318999219	0	0.260603482539080	0.310037452944069	0.341940013801459	0.399677590949852	0.276099639714480	0.239074177113375	0.317520268628686	0.298174362390008	0.340898648514658	0.430217146699074	0.496735979387221	0.402137791677263	0.513003243161353	0.418410839744042	0.476214728133749	0.456269871926877	0.447240747227025	0.357654793988507	0.475950665186913	0.423585817197597	0.476996041213167	0.458113396399161	0.396284710239641	0.398720353098792	0.445493963388154	0.380804745818487	0.525443276778480	0.477240944263385	0.489084856934607	0.451720012068528	0.486734504369805	0.483390803680377	0.473756069660997	0.463926968001422	0.440575360041331	0.425722216850168	0.452915521249991	0.464745094206625	0.467583167873298	0.455144618458589	0.394577615333868
0.358022159440586	0.312372755784663	0.288491815048041	0.338312326060977	0.363288036035895	0.340304467961749	0.359036421395844	0.290051182761428	0.260603482539080	0	0.253694959744269	0.317507315803982	0.374235964108572	0.291689624866222	0.298958915150441	0.236121819080681	0.272581046390878	0.303699542318887	0.414207204809182	0.479607423469992	0.428943945225539	0.477168206443142	0.374575292392887	0.456902353534926	0.479397442444726	0.456256673033524	0.390912812321449	0.475112412057112	0.396254774319342	0.446115781982164	0.468588654022917	0.392363777135864	0.395793422518036	0.421260452562533	0.359912492332494	0.491578749996712	0.450860180840914	0.447322183707708	0.404828719822519	0.449997038360648	0.445375613401765	0.436438116572164	0.442057193779058	0.442399005420467	0.415100777480390	0.433895888285449	0.450034593010631	0.443005822445133	0.438719010585417	0.379487365014588
0.371756921153339	0.282045384798393	0.246861032683835	0.414420502299445	0.395399877617423	0.307488180379985	0.301377820738677	0.249405886963625	0.310037452944069	0.253694959744269	0	0.325535928035511	0.356437664553277	0.278235315182112	0.299975666016020	0.310937324167669	0.241232583550037	0.307286938005607	0.417647570915606	0.474606631607373	0.423692502970483	0.483033539129250	0.378946475713305	0.443493281963945	0.426829419680808	0.420683010759087	0.384069828160993	0.443433051725832	0.372854546866201	0.438195200373288	0.453201838690496	0.314849915633033	0.359865650023873	0.395207633374810	0.281479404044697	0.459017830067062	0.456361545200483	0.470280905086035	0.436800696923014	0.477148108502804	0.474567903394576	0.463405981961180	0.431384109647573	0.404325089584159	0.404508167858101	0.412164969244974	0.402280097485301	0.410913299146943	0.442310183945379	0.362787487165936
0.400246359560923	0.318590059008673	0.284517824153939	0.417380445666979	0.362246808426989	0.371639336274560	0.288196981615502	0.325036513961382	0.341940013801459	0.317507315803982	0.325535928035511	0	0.278440700902156	0.256420793449316	0.239998780889922	0.256550932501970	0.229087640499736	0.246280430604444	0.422595563418514	0.547641431200293	0.481500939883073	0.491883333596095	0.451484151936566	0.503024587942667	0.501606320989444	0.489351026031563	0.387751059966273	0.463397561728965	0.430924533032840	0.477572939349928	0.499508117689775	0.347289959661704	0.364495976485208	0.412392520714571	0.306016433917248	0.431408917652558	0.336161983248206	0.357522356233524	0.329717999444065	0.339162071120976	0.354858486652133	0.369025924318121	0.425387299454521	0.412304265383241	0.403140523479536	0.404828227677266	0.420270454601334	0.420995462100704	0.349455742722957	0.267003058348555
0.404341600175384	0.346322859420006	0.312998015855158	0.444741271293530	0.427754858534803	0.347719802417974	0.303981173677216	0.347456465902284	0.399677590949852	0.374235964108572	0.356437664553277	0.278440700902156	0	0.285551769209893	0.244382097167758	0.288161224383717	0.230412704375811	0.252463123523446	0.453283100962701	0.555326329392848	0.488508500797063	0.548247359096863	0.481026473753132	0.530570497920091	0.550101453842429	0.498431386569023	0.470143156108074	0.542717994588417	0.463365420224620	0.531352783285154	0.534838447643152	0.371298826907199	0.403359145959978	0.440296355575586	0.361400042331531	0.468472114637015	0.315863819984671	0.326819778979884	0.294733550809824	0.334849466361022	0.329558959738773	0.342197201860977	0.453389836159531	0.438529794108982	0.442969288826833	0.448184687405260	0.450126590359897	0.465855019576518	0.330545632931749	0.241938888527206
0.383837478976256	0.241675230771267	0.251207331567794	0.413755234877038	0.372455349554148	0.296533934431240	0.294344025835718	0.259512008040184	0.276099639714480	0.291689624866222	0.278235315182112	0.256420793449316	0.285551769209893	0	0.188514200676787	0.254912474040185	0.182071980880490	0.273892054822461	0.420710200698799	0.521512248119492	0.438760668857482	0.501647703944603	0.431171502473047	0.500665435609055	0.475185578936448	0.448397107117170	0.408485450190383	0.481328978577445	0.414401961567782	0.476901312476659	0.451819460522656	0.316441778823770	0.351908282139038	0.414609499262312	0.315749198461565	0.442758067597228	0.366422285050053	0.374994672401670	0.339207096505929	0.387402198625895	0.375000228003949	0.379607634889635	0.416826139194737	0.410471826517328	0.404519576038603	0.412540965496217	0.415501806385311	0.429024225225254	0.354302741950380	0.268957707692916
0.397072543845204	0.254390649590525	0.224628279605169	0.419901735283624	0.426314151980925	0.322955179538404	0.220748384014947	0.290314042814821	0.239074177113375	0.298958915150441	0.299975666016020	0.239998780889922	0.244382097167758	0.188514200676787	0	0.192650662305742	0.129739300547252	0.178170024009358	0.362329655123797	0.452649490010745	0.354983221515948	0.458233257312120	0.380366581058313	0.443337255003603	0.467587159648185	0.416874013444323	0.369125515459873	0.473178908256849	0.387017828446185	0.452471802675158	0.450241672270892	0.307242944452324	0.334963340771487	0.386363755772877	0.311647652337067	0.428933836287486	0.308414281199869	0.298667259614076	0.270203523821681	0.305554381744362	0.297151536156910	0.329558638913310	0.375369343604917	0.365945931444601	0.358536218723683	0.376078856307462	0.375148717751247	0.400135782728603	0.228784368668526	0.167288743411867
0.392297277881515	0.323880501085596	0.309132337961342	0.393550910799073	0.403596974674375	0.362548262120024	0.318131472318485	0.335796802813676	0.317520268628686	0.236121819080681	0.310937324167669	0.256550932501970	0.288161224383717	0.254912474040185	0.192650662305742	0	0.201266413080046	0.202227728267495	0.407327640036842	0.502500334772024	0.424358338572553	0.493777510781819	0.430544687671884	0.473980490437075	0.521687547638818	0.474217535920829	0.399422401889762	0.501125987842976	0.423280135478844	0.468481429940411	0.504984695561553	0.377668501766927	0.377577255448106	0.426170802832274	0.334347442021907	0.471416773366257	0.362073538917998	0.360168085607921	0.310704368682875	0.352752255780000	0.356676375768575	0.357461191373632	0.435877701140988	0.422042092090547	0.402209134426564	0.416017847938216	0.431644462838269	0.433509216371749	0.329635871263662	0.258668263906618
0.374041477003579	0.243193745989814	0.247633442970117	0.410606845058762	0.376760084096063	0.298990568808900	0.212648495545507	0.242865604546462	0.298174362390008	0.272581046390878	0.241232583550037	0.229087640499736	0.230412704375811	0.182071980880490	0.129739300547252	0.201266413080046	0	0.191071092162292	0.364363872507970	0.456129002234337	0.385154916792346	0.449279223893570	0.355043483255814	0.431499740806809	0.453219943639428	0.393880806147992	0.362331838351482	0.455009997007822	0.368073563302431	0.423992772475913	0.432223803961156	0.277716823665125	0.301213100852981	0.342789229094114	0.270883749229122	0.381138804933421	0.304171340639767	0.298600402485998	0.287470971675696	0.321091728508849	0.314143074984990	0.324230208172303	0.345265516197600	0.348660777011853	0.344133155347514	0.348094367044808	0.355306291783728	0.370695282407667	0.269474642830843	0.200862849977488
0.410608799286854	0.340951560544081	0.319684967020802	0.410121438232708	0.443446084585612	0.380006800121142	0.265182076243013	0.345562145758231	0.340898648514658	0.303699542318887	0.307286938005607	0.246280430604444	0.252463123523446	0.273892054822461	0.178170024009358	0.202227728267495	0.191071092162292	0	0.422475098685446	0.475218582082857	0.431372931000284	0.485933069562867	0.427311336332924	0.486780925423561	0.540522081598613	0.501497854386069	0.422556354200604	0.500378329169271	0.441415929168279	0.493197119786231	0.538108688230797	0.392588784223077	0.409926922703654	0.450394376482087	0.331595050736531	0.489193800603025	0.328094903123874	0.319151987996414	0.292472023172676	0.334168991613065	0.314688672573445	0.354588331800125	0.451919432094590	0.438720409262190	0.432217228621127	0.436520617961394	0.446629455269672	0.458005227895846	0.258219413831481	0.212154735053157
0.498042512734070	0.391247372886730	0.385078038532933	0.521755063165097	0.492326849633054	0.385789346709455	0.368560291628165	0.336378210017708	0.430217146699074	0.414207204809182	0.417647570915606	0.422595563418514	0.453283100962701	0.420710200698799	0.362329655123797	0.407327640036842	0.364363872507970	0.422475098685446	0	0.252443449040180	0.205224876074197	0.250567029559049	0.193023519242629	0.268943850049326	0.326122056523672	0.307967842628797	0.300316813391902	0.320674749147156	0.274015306910174	0.323655223348724	0.374172659059861	0.321104911489127	0.341657731755748	0.274663400986574	0.338681767523823	0.407325342830541	0.473212738538762	0.448188833081769	0.473939449914482	0.478765666928299	0.469783262694849	0.461304889086926	0.321691017083307	0.287098041143649	0.298834391224489	0.297783853561404	0.290362477782973	0.316545866866632	0.424274385050788	0.427371742141377
0.603687594446963	0.488162033414951	0.514793124113757	0.590485990537211	0.608589123961902	0.472428504436118	0.436975434499017	0.435830133405829	0.496735979387221	0.479607423469992	0.474606631607373	0.547641431200293	0.555326329392848	0.521512248119492	0.452649490010745	0.502500334772024	0.456129002234337	0.475218582082857	0.252443449040180	0	0.194482342750924	0.252465730653004	0.226282289648540	0.283187259693393	0.355238331155743	0.360202902912290	0.345188272731462	0.340739505549402	0.327228222576552	0.323011491591388	0.453709389090881	0.437393876206396	0.429264465284397	0.361129889461670	0.409643912095972	0.499469359186008	0.565412386387025	0.538281605759067	0.571813679081893	0.565924896671599	0.557437577730158	0.582872921501733	0.370414268295455	0.339141062991728	0.349826180098429	0.343200642267319	0.344336665023534	0.352803539160578	0.462285174513540	0.522456185351727
0.520091777279597	0.413055311218885	0.399606448636612	0.515776341348951	0.527761894272920	0.361522122821429	0.391627863942757	0.343119843428172	0.402137791677263	0.428943945225539	0.423692502970483	0.481500939883073	0.488508500797063	0.438760668857482	0.354983221515948	0.424358338572553	0.385154916792346	0.431372931000284	0.205224876074197	0.194482342750924	0	0.227973422362172	0.192800365014843	0.208198280646369	0.259917529579964	0.248235798676217	0.236349696988656	0.255994155808356	0.232729614907060	0.254006736667797	0.313657075971438	0.327062232136318	0.312557920387218	0.256776308965043	0.336587118679368	0.388473282480472	0.445995522363558	0.419114439199501	0.452393668202116	0.444783410127904	0.438046445571205	0.442221960956047	0.271859712067389	0.249369759688012	0.242007898754386	0.252839746496262	0.244115201508110	0.279896830329116	0.453259123607077	0.450916988759381
0.556010028346958	0.468407310699096	0.509037312423507	0.544203219921909	0.529142192512006	0.417490341777083	0.412358191053635	0.405124603147648	0.513003243161353	0.477168206443142	0.483033539129250	0.491883333596095	0.548247359096863	0.501647703944603	0.458233257312120	0.493777510781819	0.449279223893570	0.485933069562867	0.250567029559049	0.252465730653004	0.227973422362172	0	0.194172740913657	0.244753671970838	0.321631925811257	0.311998656489834	0.321741667331688	0.254268876149004	0.264881578901675	0.272207692883289	0.416619559958366	0.386634834465341	0.401999892808097	0.288911587398114	0.361811525425964	0.441226356615494	0.506854975022229	0.479096826211786	0.525210739866814	0.495200230386298	0.500814294896162	0.513080069541153	0.332591388183088	0.307857755888805	0.316380457246661	0.296064971700715	0.312858258444720	0.280887785916001	0.499735173828648	0.508372271497448
0.506972676037268	0.401070012176758	0.425527925262957	0.486450750311438	0.486259407389581	0.385978977794703	0.353908602439569	0.315032999033244	0.418410839744042	0.374575292392887	0.378946475713305	0.451484151936566	0.481026473753132	0.431171502473047	0.380366581058313	0.430544687671884	0.355043483255814	0.427311336332924	0.193023519242629	0.226282289648540	0.192800365014843	0.194172740913657	0	0.165676759211729	0.272137847638930	0.278522044062825	0.255042149473130	0.249752698293034	0.234240880619464	0.224693280407518	0.347307100988505	0.321767556103306	0.322279621453908	0.259687908655883	0.324578660747698	0.399641522825774	0.478161400742041	0.459495936316886	0.492947735786695	0.488210716161732	0.485874007927107	0.476386067323523	0.321147823200492	0.293519646720076	0.296002907467654	0.298611266902034	0.303496566801986	0.307763145482986	0.437795944783760	0.449231454828716
0.555662489483820	0.472083344945338	0.481404683826110	0.531002400017149	0.526204600820440	0.392825951094151	0.408333771751281	0.365567215723066	0.476214728133749	0.456902353534926	0.443493281963945	0.503024587942667	0.530570497920091	0.500665435609055	0.443337255003603	0.473980490437075	0.431499740806809	0.486780925423561	0.268943850049326	0.283187259693393	0.208198280646369	0.244753671970838	0.165676759211729	0	0.278687546455893	0.304682046619078	0.283645035613390	0.270385691562609	0.253534796018856	0.239064927362600	0.365184151766974	0.353281125949853	0.345177711430740	0.264615510440768	0.358517179671512	0.409147992594152	0.485710105544992	0.464064076637747	0.488857051659383	0.485859832265422	0.479463889127406	0.475267158184749	0.337129869692779	0.311411869393235	0.309744518202148	0.311028087340754	0.304748563394375	0.314157388370706	0.509512874440113	0.490469656999571
0.529389668370052	0.429775412948155	0.442007386866851	0.570489408960966	0.532341434254997	0.386473318090709	0.423683299409033	0.329087209668399	0.456269871926877	0.479397442444726	0.426829419680808	0.501606320989444	0.550101453842429	0.475185578936448	0.467587159648185	0.521687547638818	0.453219943639428	0.540522081598613	0.326122056523672	0.355238331155743	0.259917529579964	0.321631925811257	0.272137847638930	0.278687546455893	0	0.207040006741140	0.230617097523927	0.219542471952392	0.191537366306837	0.224816980087717	0.221322585223223	0.287622671454918	0.271652914722788	0.245059019191489	0.324169378973856	0.318681448942016	0.478885125742477	0.471687887532945	0.506773219937952	0.493416154383664	0.498800656527227	0.490322968616249	0.266167965749235	0.234214540590546	0.254054240144016	0.241649287038000	0.230884719578447	0.254758494801060	0.560598469851013	0.511960317631914
0.454303413153942	0.392065007501636	0.422827312280030	0.548000866841294	0.490205723597323	0.353661317811205	0.393655549643391	0.341029893914017	0.447240747227025	0.456256673033524	0.420683010759087	0.489351026031563	0.498431386569023	0.448397107117170	0.416874013444323	0.474217535920829	0.393880806147992	0.501497854386069	0.307967842628797	0.360202902912290	0.248235798676217	0.311998656489834	0.278522044062825	0.304682046619078	0.207040006741140	0	0.219865242642278	0.258479956529038	0.149218455077459	0.217818748816608	0.226098275569196	0.259489947417369	0.249560700169131	0.228850063223011	0.294601142094897	0.289761289281718	0.452069792117702	0.418902987176097	0.457040821235959	0.436231119242736	0.443837596943020	0.435836637472152	0.175623555327158	0.195743310174544	0.183286244301575	0.185718006523278	0.173146135367295	0.188708722813456	0.514735632443413	0.461234552319826
0.462886428694095	0.352176295280607	0.366186446301696	0.489605238790442	0.455973577539336	0.356737044994259	0.357473625122034	0.299853014755235	0.357654793988507	0.390912812321449	0.384069828160993	0.387751059966273	0.470143156108074	0.408485450190383	0.369125515459873	0.399422401889762	0.362331838351482	0.422556354200604	0.300316813391902	0.345188272731462	0.236349696988656	0.321741667331688	0.255042149473130	0.283645035613390	0.230617097523927	0.219865242642278	0	0.219378643461573	0.169100654274064	0.189909531381948	0.253445699061649	0.260262258660397	0.235295027785357	0.229454150876787	0.262580101953614	0.298238528053054	0.410158419835520	0.399565508437611	0.429284453334319	0.411279816369615	0.422775751986915	0.409401107357883	0.218681662389954	0.219762375057246	0.190272422930147	0.191075632000307	0.218339856050429	0.201958894754478	0.486155043490611	0.429431052957936
0.511164110866020	0.431700223122443	0.462672653759682	0.556244712181683	0.493027173567537	0.389343861309114	0.446722537379572	0.379328490317222	0.475950665186913	0.475112412057112	0.443433051725832	0.463397561728965	0.542717994588417	0.481328978577445	0.473178908256849	0.501125987842976	0.455009997007822	0.500378329169271	0.320674749147156	0.340739505549402	0.255994155808356	0.254268876149004	0.249752698293034	0.270385691562609	0.219542471952392	0.258479956529038	0.219378643461573	0	0.206657124389823	0.199764253116286	0.294755201422100	0.323342555261675	0.305769523854510	0.255306600006230	0.320842155466019	0.360896838964926	0.479910695169885	0.465638771708808	0.505299282837578	0.479586261114133	0.500776300434443	0.478568902961170	0.277157158909720	0.256362380858450	0.263328042723230	0.238037664136770	0.255733840429032	0.233763068147802	0.541341562279224	0.514356583754585
0.427772099550249	0.366340926583173	0.383611406180281	0.502644281038141	0.480475462006620	0.337828988830010	0.345609482363833	0.300239640069144	0.423585817197597	0.396254774319342	0.372854546866201	0.430924533032840	0.463365420224620	0.414401961567782	0.387017828446185	0.423280135478844	0.368073563302431	0.441415929168279	0.274015306910174	0.327228222576552	0.232729614907060	0.264881578901675	0.234240880619464	0.253534796018856	0.191537366306837	0.149218455077459	0.169100654274064	0.206657124389823	0	0.193299605295600	0.229913359273458	0.239299376266321	0.244317748702244	0.186748586978764	0.271541315090212	0.280224415896868	0.408971585850424	0.381667805490164	0.414989252985258	0.400021052262174	0.407714914035434	0.400454616513525	0.186158932959059	0.189739729047331	0.170703745444534	0.169373035722186	0.162776916324760	0.158715934448251	0.468496109008096	0.421683139373499
0.520018758833310	0.430502416368548	0.461445739557955	0.536389369317055	0.502649059426240	0.376637736244185	0.413450483566330	0.353387412730937	0.476996041213167	0.446115781982164	0.438195200373288	0.477572939349928	0.531352783285154	0.476901312476659	0.452471802675158	0.468481429940411	0.423992772475913	0.493197119786231	0.323655223348724	0.323011491591388	0.254006736667797	0.272207692883289	0.224693280407518	0.239064927362600	0.224816980087717	0.217818748816608	0.189909531381948	0.199764253116286	0.193299605295600	0	0.267859074040576	0.311583733159870	0.267580849743379	0.249634230769058	0.294844641203394	0.291477714692068	0.453262956620317	0.434080720258748	0.479842508881258	0.451834437996600	0.461511858426367	0.453157300165378	0.214229745341329	0.235012771313256	0.194853729505986	0.183005689875795	0.214036996100898	0.186229616322027	0.531528438686356	0.490849194184961
0.495728463092519	0.402105916641052	0.416624001711560	0.545982309550442	0.486935438557879	0.368369726865188	0.433746787859175	0.338961333692765	0.458113396399161	0.468588654022917	0.453201838690496	0.499508117689775	0.534838447643152	0.451819460522656	0.450241672270892	0.504984695561553	0.432223803961156	0.538108688230797	0.374172659059861	0.453709389090881	0.313657075971438	0.416619559958366	0.347307100988505	0.365184151766974	0.221322585223223	0.226098275569196	0.253445699061649	0.294755201422100	0.229913359273458	0.267859074040576	0	0.264433582132997	0.199536949777906	0.235431080477089	0.318130145281858	0.243674206882364	0.458121631420667	0.436715917381916	0.466429530098677	0.461918567640004	0.463134872468658	0.444701301903267	0.215276337025411	0.215335546627966	0.210695398701950	0.224231931733543	0.221508389681630	0.254697518457258	0.558222362165886	0.491771873959458
0.397551929496969	0.284834547642249	0.308496320141852	0.490495963543251	0.431104989613280	0.279979560009649	0.298914260638499	0.275496411486508	0.396284710239641	0.392363777135864	0.314849915633033	0.347289959661704	0.371298826907199	0.316441778823770	0.307242944452324	0.377668501766927	0.277716823665125	0.392588784223077	0.321104911489127	0.437393876206396	0.327062232136318	0.386634834465341	0.321767556103306	0.353281125949853	0.287622671454918	0.259489947417369	0.260262258660397	0.323342555261675	0.239299376266321	0.311583733159870	0.264433582132997	0	0.149282754443541	0.187285419168305	0.199386743970929	0.230326630206083	0.338133988583356	0.328246585929032	0.322694448988915	0.336170348228840	0.341363346283023	0.313680779018871	0.228502876303032	0.204223774806775	0.209047878232084	0.210497287715743	0.204143631705715	0.228827144144545	0.411232254177814	0.316664463004136
0.405937505371465	0.331973311915211	0.333474678848433	0.477258644630014	0.422184154118960	0.302624249796001	0.319996098990263	0.298002970422061	0.398720353098792	0.395793422518036	0.359865650023873	0.364495976485208	0.403359145959978	0.351908282139038	0.334963340771487	0.377577255448106	0.301213100852981	0.409926922703654	0.341657731755748	0.429264465284397	0.312557920387218	0.401999892808097	0.322279621453908	0.345177711430740	0.271652914722788	0.249560700169131	0.235295027785357	0.305769523854510	0.244317748702244	0.267580849743379	0.199536949777906	0.149282754443541	0	0.189814257260671	0.211750878065008	0.187618234764571	0.356591686623016	0.342435409029395	0.341467535597274	0.349760619170400	0.356133364465308	0.330216425154703	0.209526958776677	0.205070006092464	0.194304617401563	0.203340628938128	0.215330979345363	0.224817910870188	0.452333194073271	0.357810832553991
0.438755435131575	0.358435302288160	0.380714039305858	0.514325283108615	0.461227958587953	0.320465080795358	0.328158683094010	0.308347523626745	0.445493963388154	0.421260452562533	0.395207633374810	0.412392520714571	0.440296355575586	0.414609499262312	0.386363755772877	0.426170802832274	0.342789229094114	0.450394376482087	0.274663400986574	0.361129889461670	0.256776308965043	0.288911587398114	0.259687908655883	0.264615510440768	0.245059019191489	0.228850063223011	0.229454150876787	0.255306600006230	0.186748586978764	0.249634230769058	0.235431080477089	0.187285419168305	0.189814257260671	0	0.232448878239678	0.245784200712151	0.383881508613221	0.360294435258678	0.392757247853464	0.381662553898345	0.387199178858374	0.366688025027445	0.198093564788400	0.179360339472942	0.175012664868333	0.174640507356444	0.179175315589440	0.191609429000712	0.478885421493864	0.402273414164487
0.393591624808830	0.285359126528469	0.297774293991387	0.468390131218482	0.406915525438632	0.265279767821408	0.302888420181921	0.260912300088069	0.380804745818487	0.359912492332494	0.281479404044697	0.306016433917248	0.361400042331531	0.315749198461565	0.311647652337067	0.334347442021907	0.270883749229122	0.331595050736531	0.338681767523823	0.409643912095972	0.336587118679368	0.361811525425964	0.324578660747698	0.358517179671512	0.324169378973856	0.294601142094897	0.262580101953614	0.320842155466019	0.271541315090212	0.294844641203394	0.318130145281858	0.199386743970929	0.211750878065008	0.232448878239678	0	0.295195839084050	0.353650224393805	0.342017059879520	0.349102018204387	0.344858878583190	0.360599487529662	0.357515830316292	0.253666742887474	0.221519191151431	0.223909526110839	0.210169323272851	0.240421907187331	0.230822897292533	0.434287189762017	0.337115044292599
0.511130148422005	0.434412846475255	0.417427154100333	0.560509148992645	0.515496556849379	0.386920206130479	0.404874087742937	0.346335908563797	0.525443276778480	0.491578749996712	0.459017830067062	0.431408917652558	0.468472114637015	0.442758067597228	0.428933836287486	0.471416773366257	0.381138804933421	0.489193800603025	0.407325342830541	0.499469359186008	0.388473282480472	0.441226356615494	0.399641522825774	0.409147992594152	0.318681448942016	0.289761289281718	0.298238528053054	0.360896838964926	0.280224415896868	0.291477714692068	0.243674206882364	0.230326630206083	0.187618234764571	0.245784200712151	0.295195839084050	0	0.341547297337740	0.315274498622560	0.372691309612349	0.350122262632235	0.352117470544601	0.328051408158606	0.224759357022343	0.252447502168958	0.219151165270593	0.221389722950318	0.216748086920879	0.230315532588299	0.475430460429181	0.399572910500565
0.492700556298233	0.415314699111932	0.391049837924105	0.530591675419355	0.507000828892976	0.359285238775195	0.368745753756123	0.361232761816187	0.477240944263385	0.450860180840914	0.456361545200483	0.336161983248206	0.315863819984671	0.366422285050053	0.308414281199869	0.362073538917998	0.304171340639767	0.328094903123874	0.473212738538762	0.565412386387025	0.445995522363558	0.506854975022229	0.478161400742041	0.485710105544992	0.478885125742477	0.452069792117702	0.410158419835520	0.479910695169885	0.408971585850424	0.453262956620317	0.458121631420667	0.338133988583356	0.356591686623016	0.383881508613221	0.353650224393805	0.341547297337740	0	0.0740012169280906	0.131070318603468	0.0996711990524187	0.108886653363368	0.130976467712912	0.381210764879848	0.372278543654571	0.362666849147068	0.356653942197359	0.360365152714553	0.378526918199862	0.283189491602506	0.189335815577822
0.489716649845377	0.412028638625739	0.388852892436920	0.530811765029118	0.507198237117695	0.340080606114359	0.366212928690351	0.355865657396133	0.489084856934607	0.447322183707708	0.470280905086035	0.357522356233524	0.326819778979884	0.374994672401670	0.298667259614076	0.360168085607921	0.298600402485998	0.319151987996414	0.448188833081769	0.538281605759067	0.419114439199501	0.479096826211786	0.459495936316886	0.464064076637747	0.471687887532945	0.418902987176097	0.399565508437611	0.465638771708808	0.381667805490164	0.434080720258748	0.436715917381916	0.328246585929032	0.342435409029395	0.360294435258678	0.342017059879520	0.315274498622560	0.0740012169280906	0	0.124677228416020	0.101857270513315	0.0914907367267082	0.128242892071003	0.342767412190350	0.342544689164379	0.331337817951588	0.323439201861494	0.324821565433986	0.341633216452578	0.259680646776274	0.165170472449343
0.445910704885392	0.404745602264595	0.352081593045872	0.494132245822079	0.471705471414476	0.340831328190758	0.364492466203552	0.371462656220792	0.451720012068528	0.404828719822519	0.436800696923014	0.329717999444065	0.294733550809824	0.339207096505929	0.270203523821681	0.310704368682875	0.287470971675696	0.292472023172676	0.473939449914482	0.571813679081893	0.452393668202116	0.525210739866814	0.492947735786695	0.488857051659383	0.506773219937952	0.457040821235959	0.429284453334319	0.505299282837578	0.414989252985258	0.479842508881258	0.466429530098677	0.322694448988915	0.341467535597274	0.392757247853464	0.349102018204387	0.372691309612349	0.131070318603468	0.124677228416020	0	0.104197174434622	0.0957442919942018	0.136764450423309	0.380541906406796	0.376310792970478	0.358561047530122	0.363267755086769	0.367774820833897	0.382731435940884	0.265795824913220	0.137501658015246
0.482806521288846	0.426212977625188	0.400633423350221	0.528362621709829	0.497864868800680	0.370816087430351	0.380443894188747	0.387183045969529	0.486734504369805	0.449997038360648	0.477148108502804	0.339162071120976	0.334849466361022	0.387402198625895	0.305554381744362	0.352752255780000	0.321091728508849	0.334168991613065	0.478765666928299	0.565924896671599	0.444783410127904	0.495200230386298	0.488210716161732	0.485859832265422	0.493416154383664	0.436231119242736	0.411279816369615	0.479586261114133	0.400021052262174	0.451834437996600	0.461918567640004	0.336170348228840	0.349760619170400	0.381662553898345	0.344858878583190	0.350122262632235	0.0996711990524187	0.101857270513315	0.104197174434622	0	0.101162024431337	0.141083594325629	0.360607112664609	0.368291116453231	0.347243317654680	0.334699841984149	0.357563299612937	0.358041672749891	0.294187014423025	0.176983067290791
0.493360981307100	0.425872503416736	0.397544790996710	0.526737137478773	0.507075413287008	0.366094035608365	0.360490045175210	0.375773499011173	0.483390803680377	0.445375613401765	0.474567903394576	0.354858486652133	0.329558959738773	0.375000228003949	0.297151536156910	0.356676375768575	0.314143074984990	0.314688672573445	0.469783262694849	0.557437577730158	0.438046445571205	0.500814294896162	0.485874007927107	0.479463889127406	0.498800656527227	0.443837596943020	0.422775751986915	0.500776300434443	0.407714914035434	0.461511858426367	0.463134872468658	0.341363346283023	0.356133364465308	0.387199178858374	0.360599487529662	0.352117470544601	0.108886653363368	0.0914907367267082	0.0957442919942018	0.101162024431337	0	0.115611319030594	0.365535763378528	0.364317865764008	0.344555656157232	0.344517813252054	0.345942665580462	0.363117304882812	0.262254208718974	0.167486457039662
0.487980497091930	0.415480974456965	0.401583397483457	0.499071620428006	0.486935827311283	0.351466700698372	0.398527162735438	0.369476663891905	0.473756069660997	0.436438116572164	0.463405981961180	0.369025924318121	0.342197201860977	0.379607634889635	0.329558638913310	0.357461191373632	0.324230208172303	0.354588331800125	0.461304889086926	0.582872921501733	0.442221960956047	0.513080069541153	0.476386067323523	0.475267158184749	0.490322968616249	0.435836637472152	0.409401107357883	0.478568902961170	0.400454616513525	0.453157300165378	0.444701301903267	0.313680779018871	0.330216425154703	0.366688025027445	0.357515830316292	0.328051408158606	0.130976467712912	0.128242892071003	0.136764450423309	0.141083594325629	0.115611319030594	0	0.383164571660225	0.381192391287369	0.361016388479480	0.351692766938272	0.362420366006450	0.366693783791582	0.325216010923759	0.224063107029589
0.445172242561186	0.379825527972317	0.385082228644940	0.537777668176137	0.484302086835404	0.352535163374011	0.356180996577931	0.336147008823697	0.463926968001422	0.442057193779058	0.431384109647573	0.425387299454521	0.453389836159531	0.416826139194737	0.375369343604917	0.435877701140988	0.345265516197600	0.451919432094590	0.321691017083307	0.370414268295455	0.271859712067389	0.332591388183088	0.321147823200492	0.337129869692779	0.266167965749235	0.175623555327158	0.218681662389954	0.277157158909720	0.186158932959059	0.214229745341329	0.215276337025411	0.228502876303032	0.209526958776677	0.198093564788400	0.253666742887474	0.224759357022343	0.381210764879848	0.342767412190350	0.380541906406796	0.360607112664609	0.365535763378528	0.383164571660225	0	0.113923535016569	0.0957007368920948	0.0990976877518890	0.108612803360725	0.147374162567853	0.466824614725137	0.390245865029243
0.452875772400533	0.371195431431369	0.363314562401483	0.551267102547948	0.489709134311495	0.340587233038292	0.352069973300000	0.313019734305931	0.440575360041331	0.442399005420467	0.404325089584159	0.412304265383241	0.438529794108982	0.410471826517328	0.365945931444601	0.422042092090547	0.348660777011853	0.438720409262190	0.287098041143649	0.339141062991728	0.249369759688012	0.307857755888805	0.293519646720076	0.311411869393235	0.234214540590546	0.195743310174544	0.219762375057246	0.256362380858450	0.189739729047331	0.235012771313256	0.215335546627966	0.204223774806775	0.205070006092464	0.179360339472942	0.221519191151431	0.252447502168958	0.372278543654571	0.342544689164379	0.376310792970478	0.368291116453231	0.364317865764008	0.381192391287369	0.113923535016569	0	0.0993968018613487	0.113411329110654	0.104823714410574	0.152258540081907	0.454651708408147	0.383264746545919
0.456030231961644	0.366051175705216	0.358207397449436	0.516521401627323	0.479123120253984	0.330786645837804	0.354167482291433	0.322029686217701	0.425722216850168	0.415100777480390	0.404508167858101	0.403140523479536	0.442969288826833	0.404519576038603	0.358536218723683	0.402209134426564	0.344133155347514	0.432217228621127	0.298834391224489	0.349826180098429	0.242007898754386	0.316380457246661	0.296002907467654	0.309744518202148	0.254054240144016	0.183286244301575	0.190272422930147	0.263328042723230	0.170703745444534	0.194853729505986	0.210695398701950	0.209047878232084	0.194304617401563	0.175012664868333	0.223909526110839	0.219151165270593	0.362666849147068	0.331337817951588	0.358561047530122	0.347243317654680	0.344555656157232	0.361016388479480	0.0957007368920948	0.0993968018613487	0	0.0779594198598559	0.0799879984161335	0.113060838836718	0.452869157791554	0.370256635056700
0.460246489135222	0.364111074243134	0.383838755094560	0.541149188384061	0.478100256645813	0.334374334644909	0.362591016917992	0.326338121392790	0.452915521249991	0.433895888285449	0.412164969244974	0.404828227677266	0.448184687405260	0.412540965496217	0.376078856307462	0.416017847938216	0.348094367044808	0.436520617961394	0.297783853561404	0.343200642267319	0.252839746496262	0.296064971700715	0.298611266902034	0.311028087340754	0.241649287038000	0.185718006523278	0.191075632000307	0.238037664136770	0.169373035722186	0.183005689875795	0.224231931733543	0.210497287715743	0.203340628938128	0.174640507356444	0.210169323272851	0.221389722950318	0.356653942197359	0.323439201861494	0.363267755086769	0.334699841984149	0.344517813252054	0.351692766938272	0.0990976877518890	0.113411329110654	0.0779594198598559	0	0.0800467999906462	0.0857642467294755	0.454215864190386	0.374785616370869
0.469098790735067	0.382407140455009	0.373714746842093	0.551355017132083	0.499723716253497	0.332972315478620	0.355150832343037	0.324386830432703	0.464745094206625	0.450034593010631	0.402280097485301	0.420270454601334	0.450126590359897	0.415501806385311	0.375148717751247	0.431644462838269	0.355306291783728	0.446629455269672	0.290362477782973	0.344336665023534	0.244115201508110	0.312858258444720	0.303496566801986	0.304748563394375	0.230884719578447	0.173146135367295	0.218339856050429	0.255733840429032	0.162776916324760	0.214036996100898	0.221508389681630	0.204143631705715	0.215330979345363	0.179175315589440	0.240421907187331	0.216748086920879	0.360365152714553	0.324821565433986	0.367774820833897	0.357563299612937	0.345942665580462	0.362420366006450	0.108612803360725	0.104823714410574	0.0799879984161335	0.0800467999906462	0	0.102885183599379	0.440314958738185	0.368539902215582
0.462705277774687	0.383947172026197	0.402898745779533	0.546206394484608	0.478894972180221	0.342301968309884	0.373147787747486	0.337586524652453	0.467583167873298	0.443005822445133	0.410913299146943	0.420995462100704	0.465855019576518	0.429024225225254	0.400135782728603	0.433509216371749	0.370695282407667	0.458005227895846	0.316545866866632	0.352803539160578	0.279896830329116	0.280887785916001	0.307763145482986	0.314157388370706	0.254758494801060	0.188708722813456	0.201958894754478	0.233763068147802	0.158715934448251	0.186229616322027	0.254697518457258	0.228827144144545	0.224817910870188	0.191609429000712	0.230822897292533	0.230315532588299	0.378526918199862	0.341633216452578	0.382731435940884	0.358041672749891	0.363117304882812	0.366693783791582	0.147374162567853	0.152258540081907	0.113060838836718	0.0857642467294755	0.102885183599379	0	0.470812726595053	0.393889253947316
0.535905930982596	0.402496250606980	0.425722922951285	0.555676544523413	0.575428502065614	0.467846494931583	0.310083542693560	0.438908324311137	0.455144618458589	0.438719010585417	0.442310183945379	0.349455742722957	0.330545632931749	0.354302741950380	0.228784368668526	0.329635871263662	0.269474642830843	0.258219413831481	0.424274385050788	0.462285174513540	0.453259123607077	0.499735173828648	0.437795944783760	0.509512874440113	0.560598469851013	0.514735632443413	0.486155043490611	0.541341562279224	0.468496109008096	0.531528438686356	0.558222362165886	0.411232254177814	0.452333194073271	0.478885421493864	0.434287189762017	0.475430460429181	0.283189491602506	0.259680646776274	0.265795824913220	0.294187014423025	0.262254208718974	0.325216010923759	0.466824614725137	0.454651708408147	0.452869157791554	0.454215864190386	0.440314958738185	0.470812726595053	0	0.141093979217493
0.437194633313953	0.321858888911641	0.306438137202520	0.504452398379942	0.474270459367604	0.351291112095978	0.286235839820128	0.354014436463025	0.394577615333868	0.379487365014588	0.362787487165936	0.267003058348555	0.241938888527206	0.268957707692916	0.167288743411867	0.258668263906618	0.200862849977488	0.212154735053157	0.427371742141377	0.522456185351727	0.450916988759381	0.508372271497448	0.449231454828716	0.490469656999571	0.511960317631914	0.461234552319826	0.429431052957936	0.514356583754585	0.421683139373499	0.490849194184961	0.491771873959458	0.316664463004136	0.357810832553991	0.402273414164487	0.337115044292599	0.399572910500565	0.189335815577822	0.165170472449343	0.137501658015246	0.176983067290791	0.167486457039662	0.224063107029589	0.390245865029243	0.383264746545919	0.370256635056700	0.374785616370869	0.368539902215582	0.393889253947316	0.141093979217493	0
0.455473824412176	0.299230080006883	0.317526810457324	0.521974741028692	0.488269131311521	0.370598773711280	0.266839201592565	0.374077650057491	0.386828858466045	0.402556284250361	0.383681733886732	0.295791099419305	0.269144486669135	0.278652400738867	0.150136510111234	0.279032212407511	0.202348372880025	0.224507809996574	0.405231748709324	0.488916059938664	0.413738128377257	0.486246100508155	0.423571697221564	0.480414746245648	0.499872377550371	0.441418672702467	0.412520892272207	0.495798897847282	0.407626927802165	0.473669049194705	0.471219847522074	0.305916826419540	0.350705320663147	0.398152011126056	0.339438845609890	0.395931055566992	0.228284857097237	0.202145579765934	0.188812200975582	0.217580441376246	0.204752248860491	0.255003655924401	0.382896271068446	0.369633559374784	0.365560501793925	0.365921344270437	0.359827266040083	0.388092757820751	0.122333352401162	0.0621933109843817
0.457516428309171	0.360668279543561	0.351658220849843	0.485092214133648	0.494906057134171	0.370924930951196	0.313716773863183	0.382653465372438	0.427269667198322	0.378009878480700	0.397022848986999	0.288273856446004	0.288441078862829	0.299356593357520	0.211075845204038	0.280769324480156	0.235596853082094	0.236676032494100	0.420175282274843	0.510275709792981	0.447075135478130	0.479959353671673	0.440572647544125	0.490148859014010	0.513196286679837	0.457305066363179	0.425452046131623	0.502890469497856	0.397841876542267	0.469887921265126	0.502682986779326	0.330758767065404	0.377733778744567	0.400347657518742	0.341407983543124	0.402668173283004	0.231161569938870	0.192705367046114	0.189097884176782	0.208973448792132	0.210573990119034	0.252470961242471	0.377619816105493	0.386279476199779	0.360597720673751	0.364215832472854	0.368173355853684	0.381972440005204	0.191641198580254	0.105588544744063
0.457155358878699	0.333776854607207	0.350024013840871	0.523435358945301	0.495555337538866	0.354704871787002	0.281678539675433	0.369549266087816	0.421179039723258	0.406521889441750	0.403190781596002	0.280445115149905	0.268659453401582	0.300020505628983	0.218749814576568	0.289471155276355	0.227696357801493	0.233019708068985	0.433480927952148	0.512706850232615	0.439330017281609	0.479084642943843	0.440942606488481	0.476745242201207	0.503126185511825	0.449749775371334	0.409808005857158	0.475072756028885	0.407895281397427	0.462881303734651	0.487645081234564	0.297397749244695	0.358175590748535	0.386381999056063	0.328111296315902	0.379452182374246	0.185808841516787	0.169943028107430	0.164851066451443	0.177774742197554	0.171056174355021	0.210394998710584	0.381431839982641	0.374237158500680	0.365503504930624	0.358397474060824	0.357167187447053	0.372594316911421	0.152082276737990	0.0952867688153358
0.467787064925957	0.363182272866645	0.366332251131154	0.529689275660916	0.501906506831811	0.400127502577299	0.328006232525983	0.393337734480875	0.446121198845601	0.404964980744627	0.404121738047221	0.289276523506921	0.260425732406320	0.311392084895989	0.241946749164619	0.299487936954287	0.240878730306862	0.231961677694908	0.455592144652194	0.530061472315584	0.474523184636789	0.512052674739305	0.470331416517775	0.511115865459110	0.537351274824337	0.485013095757903	0.443908617639439	0.522382146192898	0.439266529044638	0.492063736590775	0.531794992127094	0.350254445410358	0.395955162275452	0.432207368610904	0.349858911044960	0.415677650924062	0.220005081840864	0.196015684727372	0.194530548964282	0.219016882676989	0.220134552064629	0.256283073833566	0.413776653208199	0.405856067254635	0.394308335412976	0.380070483134449	0.389408926452010	0.394430765949121	0.168493340497549	0.104434958810466
LAYER 40:
0	0.228106203065029	0.210284404810398	0.279850542999723	0.241490825054636	0.266574917074785	0.288993888713466	0.295829453925477	0.295200238636019	0.246722556336266	0.250810013952551	0.272002553927490	0.281294187678584	0.253575265298311	0.291708741157111	0.278493782688407	0.258126779091453	0.321715609253239	0.382104587617967	0.541489487595606	0.428640735063684	0.444884410201981	0.406970706102065	0.434265123704491	0.415251845128732	0.360254848278618	0.353602639929324	0.393721725995829	0.339760458351464	0.398775927359661	0.381889758727024	0.306449935449380	0.312397344925130	0.320919570076096	0.299676490435208	0.390367637144161	0.374809396084617	0.380979156456152	0.341893261144986	0.372578509769518	0.383184939399539	0.360883068247743	0.345562954306785	0.342583798386725	0.344018093858285	0.346501557847365	0.356400779004021	0.348624870938374	0.440936635221898	0.340054485476532
0.228106203065029	0	0.148004034492713	0.272506434989764	0.237996413203251	0.188425322377046	0.193225529368499	0.189942119493638	0.178876499377644	0.190106291111000	0.159592438287297	0.179647174044007	0.217729501277276	0.140680157337466	0.167602741718388	0.202866617316007	0.146223926473364	0.227347985315336	0.291330351944765	0.443702442623953	0.344103351094134	0.366265867493162	0.318676667439132	0.360733790838544	0.336881716149111	0.306768817453376	0.260673877494754	0.332080180813859	0.276273358692861	0.323409079482460	0.303635695093216	0.229345137261092	0.252923985100363	0.257284211701752	0.203069946696068	0.314760031559050	0.312396595904711	0.319919462576982	0.293898351829936	0.321733137275095	0.320695080474661	0.300287645531931	0.288874702799957	0.280785947891214	0.270460353979987	0.271039394173309	0.291658738735682	0.281010815685589	0.322504494040364	0.236601054132031
0.210284404810398	0.148004034492713	0	0.256879217216581	0.213693901666027	0.177254283574323	0.215143339475896	0.198488685124006	0.184228220307204	0.197353326655478	0.168672994532437	0.174868296977488	0.205736923421347	0.153952723787480	0.172480743182020	0.217396723753350	0.165830557523788	0.241648086839405	0.314483799746031	0.496699069559881	0.360692906455306	0.410059023389134	0.358399086380951	0.392075760340030	0.365793029479188	0.333693953191277	0.287314051696097	0.369012411252374	0.305203518003233	0.360374450526408	0.317583909410923	0.246131753085833	0.261891367844845	0.279158773580323	0.227215359768489	0.314829007102231	0.288125631961771	0.292824664686390	0.259329333156150	0.296298902989642	0.293335819629952	0.283984086917608	0.298392368949297	0.281874801644857	0.275699470122814	0.288108232688891	0.291940123540858	0.299690250466179	0.349831138420758	0.234433364353945
0.279850542999723	0.272506434989764	0.256879217216581	0	0.257136024547529	0.278419858105379	0.328682595477561	0.300426104228325	0.255815944260260	0.223763826424516	0.276322072357235	0.282260037406510	0.321296990974457	0.284188088078879	0.315795981302446	0.286114160776371	0.293417772429323	0.307300901709680	0.406447918740843	0.522733310122636	0.425411172167852	0.434657399103246	0.387980928779214	0.421372610031069	0.442418337125351	0.430465341872331	0.372159742541376	0.425377220407204	0.393569475946818	0.412340570688179	0.424202665363297	0.403820197000576	0.392705848492544	0.398370223955993	0.364890610233904	0.446219767101144	0.399476417905748	0.407397005944762	0.379380064527336	0.403908346831081	0.404791838612689	0.370262714598748	0.428237828211321	0.430355090417536	0.406921115306279	0.421925655450514	0.434446453330607	0.421781319833082	0.453281243652486	0.387362363712010
0.241490825054636	0.237996413203251	0.213693901666027	0.257136024547529	0	0.240389738566282	0.309634924907597	0.278642765968499	0.281199823615668	0.255989841219632	0.260881955819737	0.261122228206056	0.300836981698311	0.252915964455024	0.321027937243866	0.300299454586470	0.270299656661374	0.344611518772008	0.380816109286403	0.555978372061809	0.426077303531080	0.417185781409378	0.390161897992008	0.412041651865098	0.419541332803708	0.380488343744832	0.345456792823210	0.387137001231470	0.364348138410220	0.387838737677564	0.372258862600145	0.337062708080180	0.326121767940839	0.339604515489855	0.303076570256545	0.391185877161490	0.371354064547681	0.375030324315703	0.349065275410572	0.372210359407073	0.379032453901848	0.343933562678643	0.376109281676090	0.371499015221366	0.365890193364627	0.364866335745800	0.379859852825145	0.362692184082333	0.476491481788268	0.367988288681906
0.266574917074785	0.188425322377046	0.177254283574323	0.278419858105379	0.240389738566282	0	0.253439997274117	0.157745998679319	0.261070472576300	0.256722517642427	0.223383872269684	0.263990841463245	0.260228485620083	0.221057925787362	0.269907701733566	0.287249474254839	0.230180227735686	0.308803596655245	0.278301664640742	0.438126383815985	0.281508978906031	0.306594569425944	0.282505092775332	0.282359463097345	0.283681771417126	0.258534625685995	0.238096137757910	0.278695322528718	0.238522229584990	0.270417653600319	0.259743421949501	0.217520760890444	0.227785011158099	0.213634398420354	0.186519153086245	0.276819732338567	0.249466354939667	0.245302799681975	0.244633692894321	0.259262525650252	0.256319507070665	0.234062430126730	0.252425223973720	0.241244259291048	0.232012156820462	0.233612476038923	0.244331281988270	0.236700201244393	0.411918701594367	0.295891397384656
0.288993888713466	0.193225529368499	0.215143339475896	0.328682595477561	0.309634924907597	0.253439997274117	0	0.196979229722079	0.242538056254407	0.254191149195362	0.185421376525651	0.187114434439976	0.207431675381436	0.186164078026579	0.146886608296134	0.215185476982682	0.128156362543440	0.187505844298456	0.241127533281924	0.340758422850960	0.278113777876830	0.278507419774752	0.248131251157381	0.287783682010882	0.293688747005368	0.273913284407974	0.230759881516042	0.293351473022336	0.233285819650164	0.282071738084307	0.292585892996282	0.211815776994912	0.223392824911001	0.217988034183647	0.190914121934876	0.283585706770751	0.279307947142874	0.284291661240582	0.270680519460696	0.281352649744431	0.274091456850036	0.303951310247634	0.239117483165291	0.231390081315230	0.233434723843551	0.238263511388695	0.241000785839141	0.245724389196000	0.241018183168816	0.212505100536358
0.295829453925477	0.189942119493638	0.198488685124006	0.300426104228325	0.278642765968499	0.157745998679319	0.196979229722079	0	0.232125065622919	0.228549323890959	0.181373003484866	0.226458261103090	0.268801705909129	0.189492040294912	0.221880352919612	0.251926085694209	0.179728748752615	0.274295849975412	0.201683405655799	0.344354868722948	0.215289202294265	0.247471641927930	0.198197738768440	0.224152133618755	0.202612922385555	0.200824486301897	0.161134701308680	0.222838472638172	0.170272497709785	0.211966840938760	0.197578680563694	0.178387166040240	0.181054812290804	0.177431261049476	0.144599541445169	0.220989809263870	0.258480260150475	0.261146078046391	0.273089727717810	0.269422337178464	0.266632010930064	0.252899608375024	0.197254988273635	0.190958414095910	0.185337216308930	0.189264328945643	0.197170092637311	0.190824572367305	0.367088795638419	0.289338640048244
0.295200238636019	0.178876499377644	0.184228220307204	0.255815944260260	0.281199823615668	0.261070472576300	0.242538056254407	0.232125065622919	0	0.155259601448289	0.189575783916901	0.222530192297644	0.279463502005592	0.186337296341256	0.182246716508829	0.209369711040450	0.200501690939364	0.234100866887855	0.328318536358439	0.425466644440319	0.346276416511876	0.394285324480715	0.334050133003992	0.371452097207328	0.370399778645144	0.358988493358363	0.280706134988351	0.367574202007779	0.326060163214172	0.369989679388338	0.365240087319572	0.330661005351417	0.332372447674509	0.335565504588042	0.287910569264543	0.414254981294444	0.381103486422565	0.398575566296538	0.360959283156391	0.391794087028381	0.391554248262747	0.366057349987964	0.366180675383933	0.350922623373741	0.334106517521302	0.347391274736874	0.367886321857727	0.355610234291598	0.362986908321357	0.306091996085199
0.246722556336266	0.190106291111000	0.197353326655478	0.223763826424516	0.255989841219632	0.256722517642427	0.254191149195362	0.228549323890959	0.155259601448289	0	0.169333939766221	0.210338900007565	0.265860902391869	0.190639658304893	0.208987338129928	0.167460589843977	0.196228654973658	0.223816612187562	0.325980573594072	0.431172872813546	0.360518427615531	0.382229356959995	0.321150305245452	0.370035763317226	0.383315879767458	0.366497757948097	0.301444718747758	0.370426407822604	0.318777124561367	0.358319695396827	0.370963121566484	0.335638286883728	0.333983308943098	0.328279215563988	0.289771102801388	0.408994555196916	0.364747250185716	0.376121874023222	0.332379336080824	0.368021730055636	0.369934150762058	0.346239592259539	0.361629096225085	0.359202166520977	0.334851547189541	0.349510727723930	0.367721263088156	0.350184620209337	0.357443079821477	0.296491371781192
0.250810013952551	0.159592438287297	0.168672994532437	0.276322072357235	0.260881955819737	0.223383872269684	0.185421376525651	0.181373003484866	0.189575783916901	0.169333939766221	0	0.206564074190861	0.251898827041315	0.171882940790918	0.200686154425271	0.216353262113387	0.157843181383310	0.230063132768473	0.304023071710259	0.411715537596980	0.328688374818211	0.352703060541263	0.286220235184486	0.327494480653180	0.318791277239275	0.299105206190511	0.257317645458285	0.309597433187239	0.261999319726871	0.303825323661211	0.315979352076474	0.248719086150009	0.265357596803930	0.267645396042473	0.198102145328125	0.335169969236285	0.357362442437776	0.373088294142891	0.342194235269656	0.368810612066058	0.372786138493444	0.348867633311361	0.303996788176424	0.291127898744812	0.282504377206826	0.286845779256487	0.295902836224794	0.284876092985851	0.355705431125294	0.281665122030220
0.272002553927490	0.179647174044007	0.174868296977488	0.282260037406510	0.261122228206056	0.263990841463245	0.187114434439976	0.226458261103090	0.222530192297644	0.210338900007565	0.206564074190861	0	0.170780510999899	0.138632211465627	0.137542167937240	0.156869936332321	0.123032366189852	0.159618784697873	0.324822784821685	0.481796079679413	0.400898394090979	0.404784127424900	0.375834056168820	0.411096081212933	0.404416280313451	0.382120825508514	0.307175096964408	0.389219739950731	0.342067790289314	0.381866992006874	0.374316246991172	0.275084252603845	0.289663983579087	0.313768561189462	0.241647560616960	0.326079539692144	0.256202852552214	0.269456146606552	0.235521601083908	0.262713724539332	0.264836573043794	0.265973224915967	0.325648860321104	0.319328344121599	0.310551395969882	0.312444252612972	0.322556026729707	0.321212835999049	0.251679878025562	0.175903338375988
0.281294187678584	0.217729501277276	0.205736923421347	0.321296990974457	0.300836981698311	0.260228485620083	0.207431675381436	0.268801705909129	0.279463502005592	0.265860902391869	0.251898827041315	0.170780510999899	0	0.167880231286844	0.146478293080806	0.177006613816439	0.139683017855432	0.159844151474041	0.354683446964317	0.496676867627328	0.414313721552833	0.437324504176620	0.398204358983779	0.427393300596054	0.445500138554043	0.412357468986316	0.364370067034654	0.437212424298067	0.377590734926547	0.424170609895455	0.424195717343228	0.301891544701025	0.329136596954370	0.338003267388066	0.284779749506423	0.370695723745951	0.209576014953597	0.219607744119519	0.183266795425295	0.222404758897385	0.217517250560926	0.231580272900004	0.362646321489387	0.347000634150965	0.346844721213391	0.351833645125543	0.360332861029320	0.364975691067525	0.230038521367109	0.143904604962844
0.253575265298311	0.140680157337466	0.153952723787480	0.284188088078879	0.252915964455024	0.221057925787362	0.186164078026579	0.189492040294912	0.186337296341256	0.190639658304893	0.171882940790918	0.138632211465627	0.167880231286844	0	0.113368302126135	0.149047747570240	0.101339949667434	0.174146223338395	0.319028328691315	0.472864681901906	0.377720657612260	0.397618857979925	0.357231082648293	0.397501898071213	0.388269808247582	0.362989464299544	0.306055770635358	0.380587746331159	0.319955149943309	0.372503627060088	0.358375460794777	0.258035943806907	0.281168847270578	0.301023805196542	0.237318404782360	0.330934627006362	0.260683376190123	0.271912877090213	0.237130834800723	0.276612030942854	0.270613603530470	0.254900578924154	0.327543654549518	0.319983464611810	0.307206837958566	0.311849362354201	0.326878463328766	0.315881043449698	0.263403627110049	0.180487286296675
0.291708741157111	0.167602741718388	0.172480743182020	0.315795981302446	0.321027937243866	0.269907701733566	0.146886608296134	0.221880352919612	0.182246716508829	0.208987338129928	0.200686154425271	0.137542167937240	0.146478293080806	0.113368302126135	0	0.112753812281908	0.0686975723484958	0.101456920737153	0.278795390034517	0.398770886199289	0.327400074653771	0.370130401543803	0.324991668581093	0.369444564401263	0.389102727463590	0.360008355552271	0.296378326317164	0.385317561303643	0.320850592937682	0.373176919013921	0.373049199941109	0.265831657488678	0.290451767872850	0.300658507531023	0.245544646700871	0.345636015981015	0.235790675465025	0.238521473474867	0.201559771624106	0.238632181395955	0.232744492400887	0.252528706684337	0.314958093571604	0.303072370968456	0.295430843014044	0.306771481499718	0.315124982347721	0.317446413657444	0.164162719498572	0.115306205056001
0.278493782688407	0.202866617316007	0.217396723753350	0.286114160776371	0.300299454586470	0.287249474254839	0.215185476982682	0.251926085694209	0.209369711040450	0.167460589843977	0.216353262113387	0.156869936332321	0.177006613816439	0.149047747570240	0.112753812281908	0	0.119197112780879	0.125984003938320	0.312022226832802	0.440234850875285	0.371523329711290	0.406390590421682	0.360660442329284	0.392196508837718	0.429115880148766	0.402159755598269	0.323043658922564	0.414733220287004	0.354423869275918	0.396076246732449	0.416170781303332	0.322773108448588	0.331464308373171	0.337327183813715	0.277362894031460	0.388218671285506	0.269528160081406	0.279417350903123	0.234609091959192	0.272193133073702	0.275120140046874	0.266387218844701	0.367018839176619	0.354648918442339	0.338073571938868	0.349355746386709	0.364289515523269	0.356597105918950	0.233948742251051	0.179094860604640
0.258126779091453	0.146223926473364	0.165830557523788	0.293417772429323	0.270299656661374	0.230180227735686	0.128156362543440	0.179728748752615	0.200501690939364	0.196228654973658	0.157843181383310	0.123032366189852	0.139683017855432	0.101339949667434	0.0686975723484958	0.119197112780879	0	0.116264687011153	0.267046651674065	0.404990319450978	0.319811717040776	0.346488796374088	0.295995549767498	0.338921282009839	0.358368239128651	0.322723607229456	0.270579612340003	0.353569306249885	0.287069252723287	0.333631773504461	0.339215566713444	0.231722533430699	0.251352742754515	0.256615639958253	0.205780942412955	0.298034901147124	0.222788686741078	0.225840673224055	0.199611062689265	0.233519839848668	0.229209532496422	0.231264702270427	0.276851661203761	0.273115457936392	0.266113333926302	0.272126598821243	0.283082019245311	0.280506396025253	0.199179945519011	0.133517915696056
0.321715609253239	0.227347985315336	0.241648086839405	0.307300901709680	0.344611518772008	0.308803596655245	0.187505844298456	0.274295849975412	0.234100866887855	0.223816612187562	0.230063132768473	0.159618784697873	0.159844151474041	0.174146223338395	0.101456920737153	0.125984003938320	0.116264687011153	0	0.333524089205638	0.412426306181739	0.376801060849093	0.399961825109603	0.364988110986263	0.406391755941173	0.441952681485759	0.427024011616051	0.348219858602511	0.422221385820585	0.375277193399151	0.415172483212038	0.442210432769641	0.352900696406374	0.368867351309314	0.368223199613286	0.290133225925003	0.418819267300512	0.249005628809320	0.250854621806121	0.215723548083746	0.250683156878772	0.242415989354221	0.282159518928294	0.382109782543355	0.369300137067503	0.363472292875605	0.368507293249553	0.378621869616256	0.382229595325276	0.170883637400522	0.136494048553408
0.382104587617967	0.291330351944765	0.314483799746031	0.406447918740843	0.380816109286403	0.278301664640742	0.241127533281924	0.201683405655799	0.328318536358439	0.325980573594072	0.304023071710259	0.324822784821685	0.354683446964317	0.319028328691315	0.278795390034517	0.312022226832802	0.267046651674065	0.333524089205638	0	0.185100493825308	0.118693705329023	0.141813349421488	0.112439424642372	0.152837732583889	0.187974465516536	0.182100202506681	0.168489462503302	0.191215535472986	0.158109609899333	0.197933714822360	0.223536078794150	0.202369083368596	0.218949176083041	0.158250717056789	0.200053790049090	0.267032375094473	0.352587361223481	0.349055847070056	0.373134896435864	0.354923075045466	0.356007985015567	0.346610045710963	0.195935122955090	0.175243448450690	0.180507673324639	0.184248817340173	0.184676093780651	0.189469909196535	0.350153156475066	0.355413135303158
0.541489487595606	0.443702442623953	0.496699069559881	0.522733310122636	0.555978372061809	0.438126383815985	0.340758422850960	0.344354868722948	0.425466644440319	0.431172872813546	0.411715537596980	0.481796079679413	0.496676867627328	0.472864681901906	0.398770886199289	0.440234850875285	0.404990319450978	0.412426306181739	0.185100493825308	0	0.146977365296735	0.176904335523232	0.169040032397023	0.207248558898815	0.253246252532249	0.272379806793689	0.255922080392955	0.243696554546577	0.247420988902601	0.250444645627325	0.343726923006903	0.348235319150987	0.350608562979650	0.280568658682416	0.314361170050967	0.404408761844530	0.497387636487713	0.493872118339714	0.525598244561091	0.489428156285367	0.496181746649377	0.520589179608062	0.294534293220690	0.274281194159013	0.279558710023017	0.280786303581789	0.284301552848984	0.284262306283213	0.398716132518262	0.482564857729791
0.428640735063684	0.344103351094134	0.360692906455306	0.425411172167852	0.426077303531080	0.281508978906031	0.278113777876830	0.215289202294265	0.346276416511876	0.360518427615531	0.328688374818211	0.400898394090979	0.414313721552833	0.377720657612260	0.327400074653771	0.371523329711290	0.319811717040776	0.376801060849093	0.118693705329023	0.146977365296735	0	0.115840663702949	0.0998120064134960	0.108704683363766	0.141278818043206	0.148965649254322	0.138765238456040	0.143769275067623	0.134719021911031	0.151005548069985	0.194283316957419	0.216485798794266	0.215235512118737	0.151952110647926	0.206544070188626	0.265923271959617	0.356977814036365	0.351028695317249	0.386321717055347	0.355007580352474	0.356988215813838	0.357462987404791	0.175361401572285	0.157139488908405	0.153009231401538	0.163348796194944	0.163809483641708	0.173491468132376	0.403803134728002	0.407292034542397
0.444884410201981	0.366265867493162	0.410059023389134	0.434657399103246	0.417185781409378	0.306594569425944	0.278507419774752	0.247471641927930	0.394285324480715	0.382229356959995	0.352703060541263	0.404784127424900	0.437324504176620	0.397618857979925	0.370130401543803	0.406390590421682	0.346488796374088	0.399961825109603	0.141813349421488	0.176904335523232	0.115840663702949	0	0.103110705257536	0.130100226682051	0.181211153190589	0.188395619087127	0.186979377532799	0.147906556952838	0.161912228347637	0.163608944877225	0.247545670158253	0.255488181120394	0.261536352460823	0.176576397557483	0.222767401632512	0.301079638603166	0.394451793255516	0.388127474394802	0.427619528439651	0.387387658927278	0.397536577680003	0.402285231130034	0.212877862094131	0.196113967894101	0.201515505894507	0.189871192452112	0.204504042008102	0.183834298271017	0.422877179715634	0.434470936208525
0.406970706102065	0.318676667439132	0.358399086380951	0.387980928779214	0.390161897992008	0.282505092775332	0.248131251157381	0.198197738768440	0.334050133003992	0.321150305245452	0.286220235184486	0.375834056168820	0.398204358983779	0.357231082648293	0.324991668581093	0.360660442329284	0.295995549767498	0.364988110986263	0.112439424642372	0.169040032397023	0.0998120064134960	0.103110705257536	0	0.0914078742875422	0.151176615612527	0.164162011786865	0.144811267346186	0.138919387336845	0.137582591915957	0.137438054384230	0.209828060717096	0.209854144124110	0.214437920914478	0.157011072843679	0.199577953223599	0.269595374707485	0.375209085071104	0.373943440040372	0.406466130898953	0.377661906700787	0.383701016697104	0.371658554823030	0.201497433068772	0.186277045939222	0.184134537967130	0.189992388067524	0.198244270578867	0.190260889795054	0.393654575556656	0.399252322365198
0.434265123704491	0.360733790838544	0.392075760340030	0.421372610031069	0.412041651865098	0.282359463097345	0.287783682010882	0.224152133618755	0.371452097207328	0.370035763317226	0.327494480653180	0.411096081212933	0.427393300596054	0.397501898071213	0.369444564401263	0.392196508837718	0.338921282009839	0.406391755941173	0.152837732583889	0.207248558898815	0.108704683363766	0.130100226682051	0.0914078742875422	0	0.152100494558737	0.175925677781027	0.159843792513511	0.149215846990261	0.150903040727874	0.143424182084425	0.217280281567090	0.229340825173558	0.227580646741071	0.160269483326778	0.215265879314539	0.277467551456339	0.375181109507523	0.372721832853449	0.403603613936023	0.376170536737533	0.379072311338364	0.371161084213046	0.207277848023270	0.191854694861888	0.191202413548335	0.191983245695601	0.197327674142064	0.193325453251841	0.437683870005965	0.425033508399789
0.415251845128732	0.336881716149111	0.365793029479188	0.442418337125351	0.419541332803708	0.283681771417126	0.293688747005368	0.202612922385555	0.370399778645144	0.383315879767458	0.318791277239275	0.404416280313451	0.445500138554043	0.388269808247582	0.389102727463590	0.429115880148766	0.358368239128651	0.441952681485759	0.187974465516536	0.253246252532249	0.141278818043206	0.181211153190589	0.151176615612527	0.152100494558737	0	0.100207375405858	0.118142746178783	0.106823771136056	0.0970840148199691	0.114894476372278	0.112516981206186	0.177033333870551	0.159659889398203	0.140460669072917	0.185491634202892	0.197070828781679	0.370734456501255	0.372761796531592	0.411542462456295	0.377465497463517	0.383393833634709	0.376040106136923	0.139070022187150	0.131513596329860	0.132835607308700	0.125816138261702	0.124904535826575	0.134301826745469	0.464186735534487	0.436062956929932
0.360254848278618	0.306768817453376	0.333693953191277	0.430465341872331	0.380488343744832	0.258534625685995	0.273913284407974	0.200824486301897	0.358988493358363	0.366497757948097	0.299105206190511	0.382120825508514	0.412357468986316	0.362989464299544	0.360008355552271	0.402159755598269	0.322723607229456	0.427024011616051	0.182100202506681	0.272379806793689	0.148965649254322	0.188395619087127	0.164162011786865	0.175925677781027	0.100207375405858	0	0.104895460476998	0.122014006461534	0.0771643064066880	0.105593733289239	0.112056433621555	0.152751691104683	0.137653431553969	0.121401057952144	0.159214213677786	0.173108437512599	0.357409687198077	0.347651516386939	0.383761258109868	0.350648569410767	0.358799231810239	0.347167694769414	0.0896655583779903	0.101080421716218	0.0901016231444493	0.0900471772459416	0.0914645239800104	0.0920269935163868	0.450253848638296	0.412764318391960
0.353602639929324	0.260673877494754	0.287314051696097	0.372159742541376	0.345456792823210	0.238096137757910	0.230759881516042	0.161134701308680	0.280706134988351	0.301444718747758	0.257317645458285	0.307175096964408	0.364370067034654	0.306055770635358	0.296378326317164	0.323043658922564	0.270579612340003	0.348219858602511	0.168489462503302	0.255922080392955	0.138765238456040	0.186979377532799	0.144811267346186	0.159843792513511	0.118142746178783	0.104895460476998	0	0.118028188595105	0.0814505014645940	0.105107406483468	0.130302573582673	0.156400634050878	0.136565247280511	0.124772557476022	0.134175937036339	0.181344515739865	0.314088582873496	0.316573108052872	0.345836717237082	0.317736267339390	0.324450218998008	0.309508839703356	0.121093054583987	0.121402304818702	0.101804117375573	0.103374134327904	0.122787693233130	0.108207150437399	0.403545765179531	0.364732468471691
0.393721725995829	0.332080180813859	0.369012411252374	0.425377220407204	0.387137001231470	0.278695322528718	0.293351473022336	0.222838472638172	0.367574202007779	0.370426407822604	0.309597433187239	0.389219739950731	0.437212424298067	0.380587746331159	0.385317561303643	0.414733220287004	0.353569306249885	0.422221385820585	0.191215535472986	0.243696554546577	0.143769275067623	0.147906556952838	0.138919387336845	0.149215846990261	0.106823771136056	0.122014006461534	0.118028188595105	0	0.104153861311580	0.0990967054667983	0.151476820145278	0.196248716396526	0.179971566939171	0.142948656919551	0.185623773901550	0.220964095266491	0.381375582052769	0.379568301122557	0.420166960441826	0.382244170620502	0.397266613321990	0.377778548269751	0.152698039651342	0.147459067475953	0.146783204614829	0.132971018439156	0.145493417232544	0.127365142236168	0.462762213183055	0.444131556508678
0.339760458351464	0.276273358692861	0.305203518003233	0.393569475946818	0.364348138410220	0.238522229584990	0.233285819650164	0.170272497709785	0.326060163214172	0.318777124561367	0.261999319726871	0.342067790289314	0.377590734926547	0.319955149943309	0.320850592937682	0.354423869275918	0.287069252723287	0.375277193399151	0.158109609899333	0.247420988902601	0.134719021911031	0.161912228347637	0.137582591915957	0.150903040727874	0.0970840148199691	0.0771643064066880	0.0814505014645940	0.104153861311580	0	0.0989409484643159	0.116995241854169	0.149915423584391	0.141278661599136	0.103632773898177	0.145468853639956	0.173964258505628	0.331260402763732	0.324327687405257	0.357349170463124	0.327940944806928	0.336025243238729	0.324164643657818	0.105150299140418	0.106217828840915	0.0923488423666988	0.0914263376841058	0.0940463084966636	0.0830318220585455	0.412178826158776	0.381122788537420
0.398775927359661	0.323409079482460	0.360374450526408	0.412340570688179	0.387838737677564	0.270417653600319	0.282071738084307	0.211966840938760	0.369989679388338	0.358319695396827	0.303825323661211	0.381866992006874	0.424170609895455	0.372503627060088	0.373176919013921	0.396076246732449	0.333631773504461	0.415172483212038	0.197933714822360	0.250444645627325	0.151005548069985	0.163608944877225	0.137438054384230	0.143424182084425	0.114894476372278	0.105593733289239	0.105107406483468	0.0990967054667983	0.0989409484643159	0	0.146976306815968	0.191537842879438	0.166278841378459	0.138966465684023	0.169253860716633	0.187012614027476	0.359512158262654	0.356649619316271	0.397290673318522	0.361839326711634	0.368688764916409	0.359900203027713	0.124925429792692	0.137749618523740	0.117655700962965	0.108089719609788	0.126950537485092	0.107339290357371	0.450045448827797	0.423065986481897
0.381889758727024	0.303635695093216	0.317583909410923	0.424202665363297	0.372258862600145	0.259743421949501	0.292585892996282	0.197578680563694	0.365240087319572	0.370963121566484	0.315979352076474	0.374316246991172	0.424195717343228	0.358375460794777	0.373049199941109	0.416170781303332	0.339215566713444	0.442210432769641	0.223536078794150	0.343726923006903	0.194283316957419	0.247545670158253	0.209828060717096	0.217280281567090	0.112516981206186	0.112056433621555	0.130302573582673	0.151476820145278	0.116995241854169	0.146976306815968	0	0.155728928301582	0.116870112075850	0.130831662864841	0.167049767733581	0.143924225632701	0.347444069723917	0.338909538843803	0.377075200173507	0.349207312666235	0.352694083944780	0.336992472554102	0.117386752574902	0.118584358262556	0.111670279501619	0.115311721420335	0.117693745783912	0.128072804501121	0.467442944788520	0.417792369636162
0.306449935449380	0.229345137261092	0.246131753085833	0.403820197000576	0.337062708080180	0.217520760890444	0.211815776994912	0.178387166040240	0.330661005351417	0.335638286883728	0.248719086150009	0.275084252603845	0.301891544701025	0.258035943806907	0.265831657488678	0.322773108448588	0.231722533430699	0.352900696406374	0.202369083368596	0.348235319150987	0.216485798794266	0.255488181120394	0.209854144124110	0.229340825173558	0.177033333870551	0.152751691104683	0.156400634050878	0.196248716396526	0.149915423584391	0.191537842879438	0.155728928301582	0	0.0756990910841793	0.102217019667797	0.120886519648807	0.127839033312388	0.265117383967554	0.266830005832095	0.274347686786589	0.267476506975694	0.272068207528773	0.245731464515357	0.131979383517268	0.115366054778250	0.118273045074074	0.122673007955646	0.122993763253836	0.129102759067680	0.357121914373356	0.290247760213553
0.312397344925130	0.252923985100363	0.261891367844845	0.392705848492544	0.326121767940839	0.227785011158099	0.223392824911001	0.181054812290804	0.332372447674509	0.333983308943098	0.265357596803930	0.289663983579087	0.329136596954370	0.281168847270578	0.290451767872850	0.331464308373171	0.251352742754515	0.368867351309314	0.218949176083041	0.350608562979650	0.215235512118737	0.261536352460823	0.214437920914478	0.227580646741071	0.159659889398203	0.137653431553969	0.136565247280511	0.179971566939171	0.141278661599136	0.166278841378459	0.116870112075850	0.0756990910841793	0	0.110081767791270	0.116566727555928	0.0994453225090384	0.274790569730082	0.273337555059585	0.287528591561718	0.271808648173399	0.279862396191877	0.257548737925715	0.117254117205059	0.117280227458299	0.108483894532233	0.113793083553463	0.123850916894837	0.123429582472329	0.388229947358657	0.322531543887103
0.320919570076096	0.257284211701752	0.279158773580323	0.398370223955993	0.339604515489855	0.213634398420354	0.217988034183647	0.177431261049476	0.335565504588042	0.328279215563988	0.267645396042473	0.313768561189462	0.338003267388066	0.301023805196542	0.300658507531023	0.337327183813715	0.256615639958253	0.368223199613286	0.158250717056789	0.280568658682416	0.151952110647926	0.176576397557483	0.157011072843679	0.160269483326778	0.140460669072917	0.121401057952144	0.124772557476022	0.142948656919551	0.103632773898177	0.138966465684023	0.130831662864841	0.102217019667797	0.110081767791270	0	0.123848320222659	0.150590409191351	0.289725737751753	0.284007829841521	0.312832927915370	0.289166360826973	0.296619870943831	0.276761348001496	0.108089042086458	0.0955901144594058	0.0949047914055233	0.0965253701125548	0.102954306024580	0.100176552722187	0.400019454524204	0.341229084584502
0.299676490435208	0.203069946696068	0.227215359768489	0.364890610233904	0.303076570256545	0.186519153086245	0.190914121934876	0.144599541445169	0.287910569264543	0.289771102801388	0.198102145328125	0.241647560616960	0.284779749506423	0.237318404782360	0.245544646700871	0.277362894031460	0.205780942412955	0.290133225925003	0.200053790049090	0.314361170050967	0.206544070188626	0.222767401632512	0.199577953223599	0.215265879314539	0.185491634202892	0.159214213677786	0.134175937036339	0.185623773901550	0.145468853639956	0.169253860716633	0.167049767733581	0.120886519648807	0.116566727555928	0.123848320222659	0	0.170486336205773	0.269525407102216	0.269076456777426	0.283977585661747	0.267786240827321	0.276259044217634	0.272354647336690	0.139857116742037	0.126487670077767	0.121689270032846	0.114352069082909	0.134047487554425	0.127833337671492	0.359890365851027	0.294890958792771
0.390367637144161	0.314760031559050	0.314829007102231	0.446219767101144	0.391185877161490	0.276819732338567	0.283585706770751	0.220989809263870	0.414254981294444	0.408994555196916	0.335169969236285	0.326079539692144	0.370695723745951	0.330934627006362	0.345636015981015	0.388218671285506	0.298034901147124	0.418819267300512	0.267032375094473	0.404408761844530	0.265923271959617	0.301079638603166	0.269595374707485	0.277467551456339	0.197070828781679	0.173108437512599	0.181344515739865	0.220964095266491	0.173964258505628	0.187012614027476	0.143924225632701	0.127839033312388	0.0994453225090384	0.150590409191351	0.170486336205773	0	0.268650892886295	0.256516628973824	0.302005512793578	0.270820719885737	0.275785908216340	0.253810020979144	0.138186209713605	0.155764056501506	0.132911168512358	0.136970399114563	0.133549496413049	0.135718684146234	0.400814405527529	0.346102892234884
0.374809396084617	0.312396595904711	0.288125631961771	0.399476417905748	0.371354064547681	0.249466354939667	0.279307947142874	0.258480260150475	0.381103486422565	0.364747250185716	0.357362442437776	0.256202852552214	0.209576014953597	0.260683376190123	0.235790675465025	0.269528160081406	0.222788686741078	0.249005628809320	0.352587361223481	0.497387636487713	0.356977814036365	0.394451793255516	0.375209085071104	0.375181109507523	0.370734456501255	0.357409687198077	0.314088582873496	0.381375582052769	0.331260402763732	0.359512158262654	0.347444069723917	0.265117383967554	0.274790569730082	0.289725737751753	0.269525407102216	0.268650892886295	0	0.0397434966459874	0.0640284968557791	0.0525053691614796	0.0548281264733267	0.0788729591181157	0.298710723684011	0.288979786979603	0.283067911104067	0.278560831782869	0.287855582298729	0.296872946910123	0.215382524682332	0.134373463543374
0.380979156456152	0.319919462576982	0.292824664686390	0.407397005944762	0.375030324315703	0.245302799681975	0.284291661240582	0.261146078046391	0.398575566296538	0.376121874023222	0.373088294142891	0.269456146606552	0.219607744119519	0.271912877090213	0.238521473474867	0.279417350903123	0.225840673224055	0.250854621806121	0.349055847070056	0.493872118339714	0.351028695317249	0.388127474394802	0.373943440040372	0.372721832853449	0.372761796531592	0.347651516386939	0.316573108052872	0.379568301122557	0.324327687405257	0.356649619316271	0.338909538843803	0.266830005832095	0.273337555059585	0.284007829841521	0.269076456777426	0.256516628973824	0.0397434966459874	0	0.0634407661499871	0.0491063199508786	0.0489580991771326	0.0833575037476346	0.284760916302362	0.278726743253674	0.273201092876552	0.269567902587962	0.275545911207349	0.285493740861097	0.211799999925235	0.128225415740206
0.341893261144986	0.293898351829936	0.259329333156150	0.379380064527336	0.349065275410572	0.244633692894321	0.270680519460696	0.273089727717810	0.360959283156391	0.332379336080824	0.342194235269656	0.235521601083908	0.183266795425295	0.237130834800723	0.201559771624106	0.234609091959192	0.199611062689265	0.215723548083746	0.373134896435864	0.525598244561091	0.386321717055347	0.427619528439651	0.406466130898953	0.403603613936023	0.411542462456295	0.383761258109868	0.345836717237082	0.420166960441826	0.357349170463124	0.397290673318522	0.377075200173507	0.274347686786589	0.287528591561718	0.312832927915370	0.283977585661747	0.302005512793578	0.0640284968557791	0.0634407661499871	0	0.0552230051084720	0.0516856150940364	0.0869719834874622	0.317204035588308	0.309448740195473	0.300474896904217	0.303305606391856	0.310310405533352	0.321452791200690	0.193519075465449	0.0939467996512395
0.372578509769518	0.321733137275095	0.296298902989642	0.403908346831081	0.372210359407073	0.259262525650252	0.281352649744431	0.269422337178464	0.391794087028381	0.368021730055636	0.368810612066058	0.262713724539332	0.222404758897385	0.276612030942854	0.238632181395955	0.272193133073702	0.233519839848668	0.250683156878772	0.354923075045466	0.489428156285367	0.355007580352474	0.387387658927278	0.377661906700787	0.376170536737533	0.377465497463517	0.350648569410767	0.317736267339390	0.382244170620502	0.327940944806928	0.361839326711634	0.349207312666235	0.267476506975694	0.271808648173399	0.289166360826973	0.267786240827321	0.270820719885737	0.0525053691614796	0.0491063199508786	0.0552230051084720	0	0.0506912027359302	0.0879472903754675	0.287098617130654	0.286044747877746	0.275751416870845	0.271105388305846	0.284218378333038	0.291774370589039	0.214597759504181	0.128953835014477
0.383184939399539	0.320695080474661	0.293335819629952	0.404791838612689	0.379032453901848	0.256319507070665	0.274091456850036	0.266632010930064	0.391554248262747	0.369934150762058	0.372786138493444	0.264836573043794	0.217517250560926	0.270613603530470	0.232744492400887	0.275120140046874	0.229209532496422	0.242415989354221	0.356007985015567	0.496181746649377	0.356988215813838	0.397536577680003	0.383701016697104	0.379072311338364	0.383393833634709	0.358799231810239	0.324450218998008	0.397266613321990	0.336025243238729	0.368688764916409	0.352694083944780	0.272068207528773	0.279862396191877	0.296619870943831	0.276259044217634	0.275785908216340	0.0548281264733267	0.0489580991771326	0.0516856150940364	0.0506912027359302	0	0.0804925875962527	0.291448945820858	0.286221687482742	0.274987446348653	0.275640608692115	0.281130681291763	0.294504578341376	0.202875966331581	0.122320580673041
0.360883068247743	0.300287645531931	0.283984086917608	0.370262714598748	0.343933562678643	0.234062430126730	0.303951310247634	0.252899608375024	0.366057349987964	0.346239592259539	0.348867633311361	0.265973224915967	0.231580272900004	0.254900578924154	0.252528706684337	0.266387218844701	0.231264702270427	0.282159518928294	0.346610045710963	0.520589179608062	0.357462987404791	0.402285231130034	0.371658554823030	0.371161084213046	0.376040106136923	0.347167694769414	0.309508839703356	0.377778548269751	0.324164643657818	0.359900203027713	0.336992472554102	0.245731464515357	0.257548737925715	0.276761348001496	0.272354647336690	0.253810020979144	0.0788729591181157	0.0833575037476346	0.0869719834874622	0.0879472903754675	0.0804925875962527	0	0.306402366105110	0.299493333432778	0.286098802850094	0.282190004801959	0.295198229359100	0.292343903689153	0.262083514212345	0.172614755030131
0.345562954306785	0.288874702799957	0.298392368949297	0.428237828211321	0.376109281676090	0.252425223973720	0.239117483165291	0.197254988273635	0.366180675383933	0.361629096225085	0.303996788176424	0.325648860321104	0.362646321489387	0.327543654549518	0.314958093571604	0.367018839176619	0.276851661203761	0.382109782543355	0.195935122955090	0.294534293220690	0.175361401572285	0.212877862094131	0.201497433068772	0.207277848023270	0.139070022187150	0.0896655583779903	0.121093054583987	0.152698039651342	0.105150299140418	0.124925429792692	0.117386752574902	0.131979383517268	0.117254117205059	0.108089042086458	0.139857116742037	0.138186209713605	0.298710723684011	0.284760916302362	0.317204035588308	0.287098617130654	0.291448945820858	0.306402366105110	0	0.0586495379829327	0.0480730715926895	0.0491201965158057	0.0517228566797336	0.0735849057432620	0.398489359980081	0.346046534763078
0.342583798386725	0.280785947891214	0.281874801644857	0.430355090417536	0.371499015221366	0.241244259291048	0.231390081315230	0.190958414095910	0.350922623373741	0.359202166520977	0.291127898744812	0.319328344121599	0.347000634150965	0.319983464611810	0.303072370968456	0.354648918442339	0.273115457936392	0.369300137067503	0.175243448450690	0.274281194159013	0.157139488908405	0.196113967894101	0.186277045939222	0.191854694861888	0.131513596329860	0.101080421716218	0.121402304818702	0.147459067475953	0.106217828840915	0.137749618523740	0.118584358262556	0.115366054778250	0.117280227458299	0.0955901144594058	0.126487670077767	0.155764056501506	0.288979786979603	0.278726743253674	0.309448740195473	0.286044747877746	0.286221687482742	0.299493333432778	0.0586495379829327	0	0.0518880253489941	0.0580436604363528	0.0565955257208542	0.0820317563151309	0.386600383222922	0.335481530578427
0.344018093858285	0.270460353979987	0.275699470122814	0.406921115306279	0.365890193364627	0.232012156820462	0.233434723843551	0.185337216308930	0.334106517521302	0.334851547189541	0.282504377206826	0.310551395969882	0.346844721213391	0.307206837958566	0.295430843014044	0.338073571938868	0.266113333926302	0.363472292875605	0.180507673324639	0.279558710023017	0.153009231401538	0.201515505894507	0.184134537967130	0.191202413548335	0.132835607308700	0.0901016231444493	0.101804117375573	0.146783204614829	0.0923488423666988	0.117655700962965	0.111670279501619	0.118273045074074	0.108483894532233	0.0949047914055233	0.121689270032846	0.132911168512358	0.283067911104067	0.273201092876552	0.300474896904217	0.275751416870845	0.274987446348653	0.286098802850094	0.0480730715926895	0.0518880253489941	0	0.0420157516479119	0.0432754887788319	0.0595358220936670	0.383722713455249	0.328693572178677
0.346501557847365	0.271039394173309	0.288108232688891	0.421925655450514	0.364866335745800	0.233612476038923	0.238263511388695	0.189264328945643	0.347391274736874	0.349510727723930	0.286845779256487	0.312444252612972	0.351833645125543	0.311849362354201	0.306771481499718	0.349355746386709	0.272126598821243	0.368507293249553	0.184248817340173	0.280786303581789	0.163348796194944	0.189871192452112	0.189992388067524	0.191983245695601	0.125816138261702	0.0900471772459416	0.103374134327904	0.132971018439156	0.0914263376841058	0.108089719609788	0.115311721420335	0.122673007955646	0.113793083553463	0.0965253701125548	0.114352069082909	0.136970399114563	0.278560831782869	0.269567902587962	0.303305606391856	0.271105388305846	0.275640608692115	0.282190004801959	0.0491201965158057	0.0580436604363528	0.0420157516479119	0	0.0416362702510165	0.0453633514472349	0.383233211388426	0.331800072568360
0.356400779004021	0.291658738735682	0.291940123540858	0.434446453330607	0.379859852825145	0.244331281988270	0.241000785839141	0.197170092637311	0.367886321857727	0.367721263088156	0.295902836224794	0.322556026729707	0.360332861029320	0.326878463328766	0.315124982347721	0.364289515523269	0.283082019245311	0.378621869616256	0.184676093780651	0.284301552848984	0.163809483641708	0.204504042008102	0.198244270578867	0.197327674142064	0.124904535826575	0.0914645239800104	0.122787693233130	0.145493417232544	0.0940463084966636	0.126950537485092	0.117693745783912	0.122993763253836	0.123850916894837	0.102954306024580	0.134047487554425	0.133549496413049	0.287855582298729	0.275545911207349	0.310310405533352	0.284218378333038	0.281130681291763	0.295198229359100	0.0517228566797336	0.0565955257208542	0.0432754887788319	0.0416362702510165	0	0.0549288757400553	0.383513972211615	0.333720116383317
0.348624870938374	0.281010815685589	0.299690250466179	0.421781319833082	0.362692184082333	0.236700201244393	0.245724389196000	0.190824572367305	0.355610234291598	0.350184620209337	0.284876092985851	0.321212835999049	0.364975691067525	0.315881043449698	0.317446413657444	0.356597105918950	0.280506396025253	0.382229595325276	0.189469909196535	0.284262306283213	0.173491468132376	0.183834298271017	0.190260889795054	0.193325453251841	0.134301826745469	0.0920269935163868	0.108207150437399	0.127365142236168	0.0830318220585455	0.107339290357371	0.128072804501121	0.129102759067680	0.123429582472329	0.100176552722187	0.127833337671492	0.135718684146234	0.296872946910123	0.285493740861097	0.321452791200690	0.291774370589039	0.294504578341376	0.292343903689153	0.0735849057432620	0.0820317563151309	0.0595358220936670	0.0453633514472349	0.0549288757400553	0	0.402464176560315	0.350653607855942
0.440936635221898	0.322504494040364	0.349831138420758	0.453281243652486	0.476491481788268	0.411918701594367	0.241018183168816	0.367088795638419	0.362986908321357	0.357443079821477	0.355705431125294	0.251679878025562	0.230038521367109	0.263403627110049	0.164162719498572	0.233948742251051	0.199179945519011	0.170883637400522	0.350153156475066	0.398716132518262	0.403803134728002	0.422877179715634	0.393654575556656	0.437683870005965	0.464186735534487	0.450253848638296	0.403545765179531	0.462762213183055	0.412178826158776	0.450045448827797	0.467442944788520	0.357121914373356	0.388229947358657	0.400019454524204	0.359890365851027	0.400814405527529	0.215382524682332	0.211799999925235	0.193519075465449	0.214597759504181	0.202875966331581	0.262083514212345	0.398489359980081	0.386600383222922	0.383722713455249	0.383233211388426	0.383513972211615	0.402464176560315	0	0.0946136528156379
0.340054485476532	0.236601054132031	0.234433364353945	0.387362363712010	0.367988288681906	0.295891397384656	0.212505100536358	0.289338640048244	0.306091996085199	0.296491371781192	0.281665122030220	0.175903338375988	0.143904604962844	0.180487286296675	0.115306205056001	0.179094860604640	0.133517915696056	0.136494048553408	0.355413135303158	0.482564857729791	0.407292034542397	0.434470936208525	0.399252322365198	0.425033508399789	0.436062956929932	0.412764318391960	0.364732468471691	0.444131556508678	0.381122788537420	0.423065986481897	0.417792369636162	0.290247760213553	0.322531543887103	0.341229084584502	0.294890958792771	0.346102892234884	0.134373463543374	0.128225415740206	0.0939467996512395	0.128953835014477	0.122320580673041	0.172614755030131	0.346046534763078	0.335481530578427	0.328693572178677	0.331800072568360	0.333720116383317	0.350653607855942	0.0946136528156379	0
0.351633520073080	0.226266250600599	0.242473312805125	0.400206801960258	0.377200519365097	0.313543950509473	0.194016910039870	0.296644309962944	0.303582004907060	0.309534571095236	0.286392242024999	0.190735060398001	0.163301152989975	0.190336499279871	0.105541732078883	0.190157410750545	0.133219557718704	0.141482210083946	0.331431582218281	0.444508976934472	0.376448050864514	0.408000550057058	0.373126991271774	0.408757645033554	0.414909690951791	0.390268132285833	0.343664482138197	0.420546189747247	0.359440986007683	0.400787231270197	0.394512580316556	0.273259073944675	0.306484271778764	0.326994844680727	0.283177959832752	0.329812958922084	0.161928187364610	0.153528231398103	0.126749372909166	0.154325652177875	0.148780265753480	0.195787161689405	0.329997806367998	0.316031114376986	0.313572131674688	0.314160046868267	0.317062127311372	0.333535691929207	0.0808175543100135	0.0342982018687080
0.343113727541351	0.242624086942937	0.248772773754259	0.368387022065606	0.368990161087242	0.299215204562801	0.215535583637432	0.285535156671633	0.303034180736938	0.282287861715861	0.282311381404785	0.183435288824493	0.169693814553119	0.186260048908354	0.131589609794509	0.183768422003689	0.142687614019452	0.145785494048329	0.334627695739045	0.458576231650555	0.390120289780245	0.406839054440291	0.376498749592191	0.411560161903082	0.420958563032595	0.395138988766987	0.346482652069222	0.423829942586513	0.354718731589011	0.398647775763143	0.407331991189089	0.286975902980323	0.320932576676638	0.328669208536452	0.286736109714245	0.340537934648556	0.165705677000998	0.152955790822324	0.131802133118668	0.157334671920748	0.157043421928362	0.193115349831883	0.333567109706582	0.329757940000132	0.316902956102942	0.319740753081897	0.325909168749056	0.335852971582678	0.121527589945077	0.0600625007624170
0.344253680481460	0.241437083867227	0.250296066603900	0.393259813251494	0.367881684489620	0.280360817665161	0.203417395591005	0.278867948577918	0.320711619761820	0.317829076086713	0.293012832215914	0.192287816989930	0.165472527048456	0.197719051671855	0.146059487684122	0.207063795348258	0.146911469161521	0.159773149012584	0.338680961769951	0.460135884245906	0.372823946132328	0.392904742302988	0.368498676863121	0.388613969822301	0.396984122756586	0.375070337111053	0.333187582232890	0.395958537940731	0.346576001677814	0.381209490875497	0.380518545532028	0.259367526617303	0.295104511815120	0.308012965776682	0.268767482314512	0.307278826492893	0.122925120314358	0.119283466001876	0.0993486101076776	0.117654134077361	0.114574331414724	0.155046857921528	0.313078986371496	0.304524276220849	0.300341154044963	0.296714899289039	0.300015038142665	0.313012317030050	0.101919797898656	0.0522413542999666
0.356000335700264	0.257324033245728	0.267183746908463	0.398479930928460	0.382023178561508	0.322744759516117	0.238577560178189	0.311737626627006	0.331574617142631	0.313687280288251	0.300167189468702	0.194814761474308	0.156536489840333	0.204290499236795	0.155328019541819	0.204819435053006	0.158244311159221	0.153291046444444	0.366721819141499	0.480993917193369	0.417326389811885	0.433776460370212	0.408724248617711	0.433146739314545	0.445228390428988	0.419088158338708	0.372155405639925	0.444883639312036	0.385540521825535	0.421469032629341	0.429650437946054	0.304867895798277	0.339340547866742	0.355690583720022	0.300021134756469	0.352778162546230	0.158444982001812	0.153984109961923	0.131585512199912	0.159278606416905	0.157493496732230	0.196908667520051	0.358812241157831	0.347010359668392	0.341455070431860	0.333396764147845	0.342990346352909	0.349946066412892	0.109412031436437	0.0591080409629839
LAYER 41:
0	0.431361693522593	0.408624753351491	0.442851584575004	0.457435251831196	0.462586904649106	0.450136787318829	0.466155429309344	0.464170900686085	0.413453868719110	0.421954403632480	0.475427724513270	0.483388244110061	0.461477753751391	0.448653919786050	0.454936192391938	0.421055343367014	0.454639986202741	0.540755188205297	0.538212881281196	0.502447129609900	0.569192124096536	0.521283344953902	0.588458685677577	0.577267955455127	0.517864995289828	0.518825304466148	0.506045927189368	0.463411817861229	0.577132944279814	0.559454626535699	0.517836132759705	0.493367760890966	0.522461739448572	0.471025953911796	0.582413490377940	0.554196881892548	0.554831764769003	0.515745936305813	0.535695414145883	0.552616012402117	0.574149151547167	0.514289123105959	0.524623152867538	0.543240647289668	0.553809379760304	0.545703416289881	0.549836410079854	0.542952980542956	0.503484768624601
0.431361693522593	0	0.342715396471546	0.465560334569893	0.453014391009667	0.366463582883744	0.420163494508650	0.402422291973743	0.363028177448012	0.423918064765069	0.411244369081477	0.423546611544712	0.437430915356729	0.394731057888476	0.379691093785494	0.466292759152941	0.389759721395431	0.439846137058854	0.471578526076583	0.476119213381352	0.446930569160539	0.518361526508677	0.472513708041840	0.534877562469068	0.504159266879682	0.500624176478593	0.417971221623411	0.463617387157951	0.503456933616205	0.488789914201575	0.497520490352539	0.415148315515673	0.448121372448408	0.478771503139059	0.412198340852956	0.546070044229112	0.497754025727662	0.494694930608588	0.508882142114349	0.497664471285472	0.515165791850451	0.521504609518478	0.508938923222683	0.481166971137246	0.477839443265376	0.488925879977879	0.508011283787630	0.500050483643257	0.479946406328449	0.457614262904884
0.408624753351491	0.342715396471546	0	0.432212511096271	0.391007930702300	0.396780700668961	0.413896223262199	0.382508790751072	0.339375731613901	0.414792334083496	0.369505089024157	0.399909234887426	0.426680222547578	0.382678550694721	0.363224880371710	0.465976488310882	0.397066732242889	0.434465232910923	0.440524046408383	0.462835955901100	0.400765601634120	0.547860854727544	0.483835912353933	0.538639983603627	0.506416820308046	0.528893804406657	0.430757514074098	0.508214720583139	0.496596877521127	0.532662498019531	0.487835507652062	0.470821506116485	0.420782896471874	0.479414962487617	0.391504637687994	0.513578183527610	0.505045237397100	0.517523835981215	0.496428665829990	0.511944038165477	0.515627679460130	0.533745436127864	0.518284613286266	0.469865024158605	0.477808650414817	0.513492510123708	0.507975652462485	0.532503722629413	0.522471439455202	0.456532586174235
0.442851584575004	0.465560334569893	0.432212511096271	0	0.433543882454842	0.460025984996229	0.505803116775222	0.505044824131624	0.464753093756519	0.439776225896166	0.484549715250164	0.471352981943287	0.509781304772315	0.490601120924815	0.501144699967119	0.489177889805960	0.494624339386891	0.499835409161936	0.552975235083443	0.550080276311678	0.511537751843810	0.578828043970616	0.534796671339738	0.568492487608626	0.608612019983780	0.601106538894497	0.527215444693274	0.581785816102385	0.572368398248315	0.581178535117907	0.569990184350511	0.563280504227848	0.498848724207352	0.525829344245656	0.488718362282233	0.562797826729952	0.564614631535133	0.561310809027679	0.523195264533072	0.542945815917147	0.540152978986733	0.533548859074347	0.578639145262887	0.570998172343328	0.540523694537192	0.593696262927796	0.593504138651758	0.606596359906698	0.572887833452746	0.559166653123737
0.457435251831196	0.453014391009667	0.391007930702300	0.433543882454842	0	0.460530518198883	0.490582898355186	0.474677322034045	0.419995546833289	0.430437757617150	0.443445067774598	0.444541763752716	0.482093056913911	0.469883318089080	0.484952923335922	0.497825261623352	0.476261720295437	0.507123433853704	0.525899268280717	0.539736436856759	0.521831959087347	0.549975238778774	0.531592444224900	0.566907213147843	0.571206179709740	0.544208922228525	0.503569078209364	0.521205217640542	0.549314008109646	0.553514999802947	0.525379132390165	0.517133203100217	0.480295843701524	0.554517221576442	0.491583289054751	0.586249354149204	0.564072668977801	0.571851028037150	0.558333019298286	0.555778595755775	0.580235779858879	0.565449262615235	0.569125117911523	0.548986357073096	0.557744462798875	0.568282845618616	0.590042644441630	0.563502856614432	0.603503740196069	0.554073854591671
0.462586904649106	0.366463582883744	0.396780700668961	0.460025984996229	0.460530518198883	0	0.452813202132564	0.396314632779717	0.424326659283620	0.459939910882077	0.396385828988363	0.484016723050756	0.465406409699497	0.417612861923254	0.444188840915077	0.472192542167517	0.412468880430289	0.468155746741314	0.475450380250384	0.467599921351327	0.447638191624435	0.468744456736102	0.445576666952757	0.486006476627773	0.512200118569287	0.451738099035614	0.468059589219283	0.459160386182792	0.444049862200483	0.450551208922816	0.514545855578822	0.480323039541446	0.445744638711946	0.470301121600684	0.410385330956991	0.519605843078460	0.502881683902372	0.490086793847279	0.476432398232414	0.517262093383821	0.502285793404989	0.516577818478653	0.523778078921616	0.493100568053969	0.469410385415050	0.500916848343758	0.479149884108131	0.461297150613691	0.512774059164347	0.462419635080176
0.450136787318829	0.420163494508650	0.413896223262199	0.505803116775222	0.490582898355186	0.452813202132564	0	0.418819538500107	0.419125223042297	0.433987010587837	0.368018696549649	0.418687207903025	0.404448119372505	0.386741924496406	0.339543415394269	0.413987324705336	0.315823021941647	0.357506086708088	0.488228088251774	0.485354279731422	0.480266655827512	0.505935730155950	0.465837236003811	0.502792811717702	0.520693723467110	0.513093430442795	0.489131282999753	0.545755348639133	0.476406690946136	0.518638781740890	0.550699212958132	0.497457155193811	0.425924490468447	0.470522834569121	0.459266522710820	0.523164763245634	0.475776277025242	0.480909382267686	0.468647486999953	0.493342159074354	0.472613676985352	0.507013160048352	0.523211305253245	0.501989664403828	0.512751655016674	0.546945486412382	0.522502115258407	0.539820864875791	0.422063519714171	0.413855259829001
0.466155429309344	0.402422291973743	0.382508790751072	0.505044824131624	0.474677322034045	0.396314632779717	0.418819538500107	0	0.381541802431869	0.391219620938649	0.322795909482711	0.442999090319593	0.430910511112458	0.346122500704969	0.398706774101903	0.452924422876341	0.339581253406870	0.454143006432264	0.438282358513811	0.452415477322404	0.427673312271603	0.494077079485826	0.383019632506540	0.479856702719023	0.435860454491254	0.451601588985608	0.411021312889295	0.471542415946231	0.445169845945550	0.466948317311856	0.468140376100263	0.449443889646784	0.441602228020255	0.482567736788832	0.434898742506114	0.482494556229807	0.481129948378165	0.472837542130583	0.492288272009986	0.519243994657080	0.510186755391736	0.520810355150526	0.497255980695645	0.446292115818433	0.477753920657419	0.496512336222963	0.480040279611424	0.496745152216838	0.515508449189882	0.475349996138451
0.464170900686085	0.363028177448012	0.339375731613901	0.464753093756519	0.419995546833289	0.424326659283620	0.419125223042297	0.381541802431869	0	0.352819225573456	0.400560508479687	0.418111825293128	0.440994762116902	0.369782900447666	0.304341181892542	0.417036579760138	0.387981157981778	0.428928691986556	0.501505793522844	0.491320993857128	0.413700421024719	0.553329099395340	0.482277103817368	0.539449253355016	0.507197766722107	0.486650607211395	0.419773121051837	0.497339470109490	0.505954111068035	0.527866295551587	0.510421447969663	0.466816720188907	0.455764365297801	0.515354139967797	0.456647421550901	0.567021541389521	0.509587907985912	0.528965234765304	0.511721499336457	0.519693915467051	0.531128201113129	0.545917900297999	0.541679316060791	0.516558043059993	0.498854887719725	0.524039867768077	0.534396212030968	0.539233746930091	0.523760157808040	0.489633665227889
0.413453868719110	0.423918064765069	0.414792334083496	0.439776225896166	0.430437757617150	0.459939910882077	0.433987010587837	0.391219620938649	0.352819225573456	0	0.337500989805036	0.426549067008050	0.459753274852580	0.387889193445789	0.394910134754283	0.332347297264398	0.365842221894732	0.427093881288178	0.492217792295144	0.479042290162292	0.468440957082077	0.526507661595350	0.431644115216481	0.546198360938883	0.549929029803470	0.521982664806178	0.472408986276886	0.521206291722854	0.486416297697473	0.517708691765234	0.517262145965106	0.525328676939240	0.460232265801801	0.513251234515839	0.473876865239128	0.524618882749169	0.507094905379714	0.493112934051994	0.489542265780805	0.498536081886709	0.510295082875477	0.516175085220156	0.526276877192201	0.513435157949471	0.506844406071135	0.529019630512103	0.545039557522915	0.532244969734919	0.510587930980574	0.490368120909417
0.421954403632480	0.411244369081477	0.369505089024157	0.484549715250164	0.443445067774598	0.396385828988363	0.368018696549649	0.322795909482711	0.400560508479687	0.337500989805036	0	0.438480435079561	0.393013672543516	0.361021471118857	0.400680666340797	0.405247655013757	0.312157263958062	0.384081541521980	0.488858625560359	0.465291557056408	0.454880104036828	0.525407336580357	0.425546479061923	0.500069983619748	0.522361432183981	0.498280722019431	0.474396918638227	0.499341879851111	0.453713853588551	0.511450719969643	0.540186820603270	0.485345537851876	0.445723932527611	0.495921085759137	0.409824595677005	0.514712100656135	0.523244024344047	0.520954040533876	0.507553673777690	0.525498642386235	0.543846186623687	0.545751635830830	0.539942781121638	0.488036687984187	0.505147201475978	0.537822647267352	0.519138231149667	0.523107442015692	0.510411562664009	0.450591830256980
0.475427724513270	0.423546611544712	0.399909234887426	0.471352981943287	0.444541763752716	0.484016723050756	0.418687207903025	0.442999090319593	0.418111825293128	0.426549067008050	0.438480435079561	0	0.382060120433010	0.392658116669869	0.396935064916888	0.415662173932709	0.389092140074076	0.387658386976189	0.513511478035588	0.560596516758026	0.516402647838695	0.549128438413295	0.524273223757777	0.553522427313689	0.561446569344494	0.574628340771628	0.461222686797386	0.515996406359522	0.540626530025310	0.553450690623249	0.567825712871180	0.502732743552896	0.478944163541973	0.519002576790383	0.439357643532428	0.538550233163008	0.442819861924312	0.492433423285861	0.461147123449051	0.453731262888980	0.482524741636568	0.501969592611139	0.543716382164689	0.523413956960371	0.523995750282825	0.548704779131641	0.559036254132954	0.551404736327818	0.477172697880824	0.425000773751368
0.483388244110061	0.437430915356729	0.426680222547578	0.509781304772315	0.482093056913911	0.465406409699497	0.404448119372505	0.430910511112458	0.440994762116902	0.459753274852580	0.393013672543516	0.382060120433010	0	0.385408476382281	0.366709784272416	0.409467582755190	0.343619946399117	0.359115182383588	0.525459153308773	0.522691221092688	0.499588935660182	0.591284052846565	0.533074756973817	0.578662218297527	0.598415655106184	0.563291702208037	0.526358558092465	0.579111722383238	0.575359031493703	0.595164207541458	0.594722486767700	0.536012777152555	0.500965017519288	0.557552505240231	0.483014659978599	0.571228674519869	0.443317510119058	0.476391837733426	0.456012671182259	0.484805403324838	0.479599470269510	0.491070298950404	0.567160413149772	0.532695358896030	0.550237533582784	0.572982942200438	0.565592492859337	0.583354854747330	0.459030698466223	0.403023586365328
0.461477753751391	0.394731057888476	0.382678550694721	0.490601120924815	0.469883318089080	0.417612861923254	0.386741924496406	0.346122500704969	0.369782900447666	0.387889193445789	0.361021471118857	0.392658116669869	0.385408476382281	0	0.275407797361847	0.352952307720179	0.271800643742437	0.354781671803275	0.518280107111295	0.508291854652386	0.476600650595022	0.566348886947380	0.504786261562140	0.571348105471920	0.528203753633293	0.529204927059650	0.496677354487836	0.540936104505598	0.499849607225069	0.539301511731787	0.532949070877978	0.484603023925911	0.472662123915145	0.529883459777730	0.468746268991208	0.528165400568788	0.458749411307678	0.463026284023694	0.429275259667822	0.478998263593216	0.469223597537090	0.509421414841831	0.527387210389925	0.521497813253584	0.512891391789754	0.538017723424923	0.530549660552473	0.541942972133970	0.444272348299592	0.369811802250860
0.448653919786050	0.379691093785494	0.363224880371710	0.501144699967119	0.484952923335922	0.444188840915077	0.339543415394269	0.398706774101903	0.304341181892542	0.394910134754283	0.400680666340797	0.396935064916888	0.366709784272416	0.275407797361847	0	0.302417522232139	0.222076862905465	0.276080844396351	0.486908905206999	0.495238272260857	0.436643423608530	0.546640068876265	0.500055141162385	0.556800727568253	0.543828995991803	0.518948459437520	0.473323600691670	0.546757033538591	0.509215440013454	0.541217670243503	0.547072747175436	0.475641038730000	0.463622779490098	0.519773449078249	0.466505709660937	0.535710070826642	0.438754931251839	0.434320807713556	0.394518475889839	0.429275037797007	0.433705437308870	0.477614672889160	0.506254057832537	0.501622052257586	0.489293172722637	0.518497945905488	0.511345907909993	0.527198479888623	0.358526974901778	0.309448151425706
0.454936192391938	0.466292759152941	0.465976488310882	0.489177889805960	0.497825261623352	0.472192542167517	0.413987324705336	0.452924422876341	0.417036579760138	0.332347297264398	0.405247655013757	0.415662173932709	0.409467582755190	0.352952307720179	0.302417522232139	0	0.300744221001300	0.294695210847110	0.533663734971195	0.540875599958572	0.508869060449911	0.582944313028998	0.529879362505418	0.554412454689163	0.602652898594556	0.564777706445147	0.516133380392548	0.581352467005774	0.529754430222395	0.562489321690622	0.592254150910457	0.557174355724759	0.505020784937588	0.552566058180619	0.499354272993702	0.563918341732855	0.464434163387227	0.471030871310663	0.420748372221916	0.460138247755704	0.466792113600678	0.484618996941254	0.550473885935611	0.543986087513883	0.523149663607187	0.554256218915325	0.552147637056358	0.563974926586630	0.415215082619957	0.361795378966406
0.421055343367014	0.389759721395431	0.397066732242889	0.494624339386891	0.476261720295437	0.412468880430289	0.315823021941647	0.339581253406870	0.387981157981778	0.365842221894732	0.312157263958062	0.389092140074076	0.343619946399117	0.271800643742437	0.222076862905465	0.300744221001300	0	0.280617551408521	0.478062435016549	0.482305831905530	0.462527125421371	0.529138304306217	0.437428736079039	0.518790558693762	0.535552419488858	0.495828000325982	0.479921170789733	0.523782302472975	0.457303581514320	0.500099988014081	0.522491765238893	0.478535397856810	0.438140552357642	0.478811376426895	0.435047715291351	0.487138930686928	0.419680274971362	0.414517193880871	0.405564937615085	0.432108808229753	0.447075050933522	0.472009341486476	0.475217158721424	0.489644918455714	0.475117635448163	0.496553571805192	0.491289483283454	0.493341013030929	0.370121790106758	0.324804538727047
0.454639986202741	0.439846137058854	0.434465232910923	0.499835409161936	0.507123433853704	0.468155746741314	0.357506086708088	0.454143006432264	0.428928691986556	0.427093881288178	0.384081541521980	0.387658386976189	0.359115182383588	0.354781671803275	0.276080844396351	0.294695210847110	0.280617551408521	0	0.517611648120055	0.493309883633353	0.497055160700772	0.550444881211832	0.519496982307853	0.559005090985506	0.608975783038412	0.582389562812367	0.523840990079700	0.570047255825158	0.554711152531330	0.568537024135568	0.603273457443949	0.550129578799130	0.509024090490079	0.553033273885725	0.484568518474562	0.544662872138116	0.453430225927912	0.451903703649350	0.402392791466049	0.458441003314062	0.436439439176360	0.473439724214776	0.566010651040117	0.547452041280336	0.544424668463802	0.565969144142068	0.555425826692039	0.570487278030934	0.366419418633197	0.313693211304501
0.540755188205297	0.471578526076583	0.440524046408383	0.552975235083443	0.525899268280717	0.475450380250384	0.488228088251774	0.438282358513811	0.501505793522844	0.492217792295144	0.488858625560359	0.513511478035588	0.525459153308773	0.518280107111295	0.486908905206999	0.533663734971195	0.478062435016549	0.517611648120055	0	0.316275678220388	0.312492620782658	0.377197482045460	0.317872296946032	0.402071174633098	0.473304570839722	0.464094591621004	0.432072721579631	0.451552280115493	0.433506360805289	0.459777892308959	0.492603358193490	0.498541136049897	0.494065027373342	0.440110295932858	0.476274687823464	0.537568135221292	0.553181279554187	0.532125074260277	0.563910930683044	0.573582193089579	0.570773995536779	0.566467820442794	0.501702725919458	0.451179483441237	0.461817443995489	0.465622046525821	0.451717565430011	0.481036999202075	0.490420474935512	0.523670794942481
0.538212881281196	0.476119213381352	0.462835955901100	0.550080276311678	0.539736436856759	0.467599921351327	0.485354279731422	0.452415477322404	0.491320993857128	0.479042290162292	0.465291557056408	0.560596516758026	0.522691221092688	0.508291854652386	0.495238272260857	0.540875599958572	0.482305831905530	0.493309883633353	0.316275678220388	0	0.253368522024135	0.354451361290825	0.330200852147340	0.401917115117251	0.455370951498172	0.434524869375025	0.413682422291508	0.431431140454911	0.399797776409447	0.420986783296482	0.495744813540132	0.539062816299934	0.465560967144539	0.447403508126016	0.459482672897919	0.502169298633038	0.557095266971703	0.527931712007881	0.565534331922684	0.568446307832862	0.572835158963574	0.577292883997590	0.483778664709374	0.426756871049649	0.439855546849780	0.445344967562453	0.431500791686096	0.435694580655073	0.500284419765408	0.533699107720193
0.502447129609900	0.446930569160539	0.400765601634120	0.511537751843810	0.521831959087347	0.447638191624435	0.480266655827512	0.427673312271603	0.413700421024719	0.468440957082077	0.454880104036828	0.516402647838695	0.499588935660182	0.476600650595022	0.436643423608530	0.508869060449911	0.462527125421371	0.497055160700772	0.312492620782658	0.253368522024135	0	0.364967068142598	0.307138058556074	0.355275432293977	0.412093172436226	0.399702883630720	0.357750593520284	0.376664805105746	0.384017087333351	0.402125555889117	0.433967699395626	0.475021460130172	0.409918113800390	0.397619278705914	0.428929043981817	0.479560688802078	0.515299139591672	0.490251634009172	0.503916079358726	0.514432095790981	0.524750805082054	0.519748666235574	0.439391912641003	0.383666283799754	0.384349764107748	0.400012754827581	0.399050541064955	0.431449786210446	0.502262781206172	0.507352668043037
0.569192124096536	0.518361526508677	0.547860854727544	0.578828043970616	0.549975238778774	0.468744456736102	0.505935730155950	0.494077079485826	0.553329099395340	0.526507661595350	0.525407336580357	0.549128438413295	0.591284052846565	0.566348886947380	0.546640068876265	0.582944313028998	0.529138304306217	0.550444881211832	0.377197482045460	0.354451361290825	0.364967068142598	0	0.297835437262312	0.391087360393750	0.488129196403321	0.413420348170841	0.461405608852382	0.372612779600683	0.398088747517928	0.388605002550384	0.556506005786745	0.505436232293156	0.527595120835446	0.443406766472306	0.476253234059243	0.532448904407177	0.557810822418083	0.534255268023380	0.576746065224469	0.548662376627709	0.585797694650929	0.587014783198095	0.470878776933312	0.449107474359455	0.462347446290754	0.427205571769653	0.455288078018410	0.367848083251133	0.552078032839255	0.564555458511703
0.521283344953902	0.472513708041840	0.483835912353933	0.534796671339738	0.531592444224900	0.445576666952757	0.465837236003811	0.383019632506540	0.482277103817368	0.431644115216481	0.425546479061923	0.524273223757777	0.533074756973817	0.504786261562140	0.500055141162385	0.529879362505418	0.437428736079039	0.519496982307853	0.317872296946032	0.330200852147340	0.307138058556074	0.297835437262312	0	0.278776894277073	0.414210746232077	0.388923982966046	0.371060222444330	0.349457419009139	0.338028803515501	0.337048696339123	0.470561190102384	0.484849063382023	0.441799264142558	0.406917769421197	0.431151222520509	0.482202591706890	0.531921680608996	0.508169365855185	0.545669056012294	0.545460698586552	0.562521290153903	0.550261807927433	0.478704735673498	0.433762731955233	0.444539098787841	0.447687653157298	0.440788185111827	0.421926971599745	0.492524960537903	0.517610775906680
0.588458685677577	0.534877562469068	0.538639983603627	0.568492487608626	0.566907213147843	0.486006476627773	0.502792811717702	0.479856702719023	0.539449253355016	0.546198360938883	0.500069983619748	0.553522427313689	0.578662218297527	0.571348105471920	0.556800727568253	0.554412454689163	0.518790558693762	0.559005090985506	0.402071174633098	0.401917115117251	0.355275432293977	0.391087360393750	0.278776894277073	0	0.440387065574326	0.439267279393374	0.395781512220909	0.410447585088830	0.390947597168428	0.349384286425931	0.508837465564707	0.525957351746511	0.471387614561483	0.404469701653870	0.481840482262163	0.513799252503986	0.564057083427370	0.548554085775042	0.553133252650449	0.561060554343531	0.588810815523585	0.574696032402939	0.502029405065256	0.472961183210096	0.454224829315772	0.470261270267644	0.446459820363330	0.453071759762990	0.562569416189993	0.531898801860699
0.577267955455127	0.504159266879682	0.506416820308046	0.608612019983780	0.571206179709740	0.512200118569287	0.520693723467110	0.435860454491254	0.507197766722107	0.549929029803470	0.522361432183981	0.561446569344494	0.598415655106184	0.528203753633293	0.543828995991803	0.602652898594556	0.535552419488858	0.608975783038412	0.473304570839722	0.455370951498172	0.412093172436226	0.488129196403321	0.414210746232077	0.440387065574326	0	0.359989574537132	0.353967421294568	0.380621267360933	0.357303388510692	0.358967707486533	0.352043717737182	0.444458951089235	0.432029186411360	0.406099057886347	0.460806402934318	0.461900503094247	0.544027617983502	0.543029470264947	0.575764746529689	0.574977885827692	0.607727965268607	0.597365769249283	0.437390464531696	0.403490048968530	0.428157959678809	0.384371392019972	0.400708680102058	0.418021714107946	0.603594026078985	0.564889889733216
0.517864995289828	0.500624176478593	0.528893804406657	0.601106538894497	0.544208922228525	0.451738099035614	0.513093430442795	0.451601588985608	0.486650607211395	0.521982664806178	0.498280722019431	0.574628340771628	0.563291702208037	0.529204927059650	0.518948459437520	0.564777706445147	0.495828000325982	0.582389562812367	0.464094591621004	0.434524869375025	0.399702883630720	0.413420348170841	0.388923982966046	0.439267279393374	0.359989574537132	0	0.366272407702784	0.382594772655698	0.283131446053725	0.310094798595171	0.417812970983754	0.428276004756647	0.424109110180799	0.425247418316536	0.427977240496195	0.453718009883438	0.549579551341062	0.507971379642296	0.553420130228498	0.537838632840773	0.577917036062156	0.567794811462273	0.313742155214213	0.355365279101218	0.339852048482198	0.330886291273808	0.321364102772370	0.317483729574901	0.581160026403415	0.552229816736650
0.518825304466148	0.417971221623411	0.430757514074098	0.527215444693274	0.503569078209364	0.468059589219283	0.489131282999753	0.411021312889295	0.419773121051837	0.472408986276886	0.474396918638227	0.461222686797386	0.526358558092465	0.496677354487836	0.473323600691670	0.516133380392548	0.479921170789733	0.523840990079700	0.432072721579631	0.413682422291508	0.357750593520284	0.461405608852382	0.371060222444330	0.395781512220909	0.353967421294568	0.366272407702784	0	0.309823135079536	0.307682810278448	0.316273587279428	0.392894340203610	0.416961825543260	0.380079484306135	0.395409271205005	0.382580706945271	0.454524439453967	0.500887586594761	0.493799727794527	0.527749719464982	0.505480832314481	0.546317304273304	0.531724505504530	0.394800716978011	0.373592885174161	0.349718037297935	0.351025114790168	0.373797860870002	0.371404191249568	0.554166942944587	0.521839371144523
0.506045927189368	0.463617387157951	0.508214720583139	0.581785816102385	0.521205217640542	0.459160386182792	0.545755348639133	0.471542415946231	0.497339470109490	0.521206291722854	0.499341879851111	0.515996406359522	0.579111722383238	0.540936104505598	0.546757033538591	0.581352467005774	0.523782302472975	0.570047255825158	0.451552280115493	0.431431140454911	0.376664805105746	0.372612779600683	0.349457419009139	0.410447585088830	0.380621267360933	0.382594772655698	0.309823135079536	0	0.300692713905358	0.305767144110206	0.410326761545336	0.450984023946917	0.426448228467582	0.401624877608822	0.442786550911624	0.500441171524166	0.545429298337789	0.538043553091874	0.587215574423101	0.549474485083068	0.612976021998127	0.579908843635244	0.422008198884968	0.395030130081603	0.387481989967149	0.366412437725865	0.362564550881513	0.340558980911043	0.584547131186435	0.577313891953750
0.463411817861229	0.503456933616205	0.496596877521127	0.572368398248315	0.549314008109646	0.444049862200483	0.476406690946136	0.445169845945550	0.505954111068035	0.486416297697473	0.453713853588551	0.540626530025310	0.575359031493703	0.499849607225069	0.509215440013454	0.529754430222395	0.457303581514320	0.554711152531330	0.433506360805289	0.399797776409447	0.384017087333351	0.398088747517928	0.338028803515501	0.390947597168428	0.357303388510692	0.283131446053725	0.307682810278448	0.300692713905358	0	0.293223981383278	0.385808480676971	0.454766219988446	0.413892269861049	0.372626537575645	0.421957769124079	0.406618557367860	0.520419767890573	0.480873822767516	0.526747498058582	0.510227846452015	0.549709452116609	0.544769125829621	0.347659755273194	0.334189986019523	0.326582479485982	0.316443623866057	0.263193357535483	0.272652164598102	0.538811042442174	0.527817054540910
0.577132944279814	0.488789914201575	0.532662498019531	0.581178535117907	0.553514999802947	0.450551208922816	0.518638781740890	0.466948317311856	0.527866295551587	0.517708691765234	0.511450719969643	0.553450690623249	0.595164207541458	0.539301511731787	0.541217670243503	0.562489321690622	0.500099988014081	0.568537024135568	0.459777892308959	0.420986783296482	0.402125555889117	0.388605002550384	0.337048696339123	0.349384286425931	0.358967707486533	0.310094798595171	0.316273587279428	0.305767144110206	0.293223981383278	0	0.422385599875551	0.470708018356117	0.416444966006542	0.399393793540614	0.422100515306661	0.414604067766574	0.535655629817363	0.505327384196516	0.557631917681155	0.537250401716969	0.570022301819988	0.558678734895600	0.359018959002847	0.379436349351462	0.307548588939776	0.293704544179017	0.330757169395207	0.267435290376039	0.566652986472345	0.551019359063668
0.559454626535699	0.497520490352539	0.487835507652062	0.569990184350511	0.525379132390165	0.514545855578822	0.550699212958132	0.468140376100263	0.510421447969663	0.517262145965106	0.540186820603270	0.567825712871180	0.594722486767700	0.532949070877978	0.547072747175436	0.592254150910457	0.522491765238893	0.603273457443949	0.492603358193490	0.495744813540132	0.433967699395626	0.556506005786745	0.470561190102384	0.508837465564707	0.352043717737182	0.417812970983754	0.392894340203610	0.410326761545336	0.385808480676971	0.422385599875551	0	0.433316904162467	0.330108361121967	0.376788737479145	0.456738093724264	0.367257893462388	0.511683421042517	0.495263022016530	0.539348979929217	0.529854862623637	0.574299213271200	0.531714746303421	0.385988512212434	0.360967282122182	0.381515075539927	0.389320147857499	0.383706878855594	0.438227983782040	0.589314892263548	0.563122882111268
0.517836132759705	0.415148315515673	0.470821506116485	0.563280504227848	0.517133203100217	0.480323039541446	0.497457155193811	0.449443889646784	0.466816720188907	0.525328676939240	0.485345537851876	0.502732743552896	0.536012777152555	0.484603023925911	0.475641038730000	0.557174355724759	0.478535397856810	0.550129578799130	0.498541136049897	0.539062816299934	0.475021460130172	0.505436232293156	0.484849063382023	0.525957351746511	0.444458951089235	0.428276004756647	0.416961825543260	0.450984023946917	0.454766219988446	0.470708018356117	0.433316904162467	0	0.369459139228158	0.417979553147027	0.390119174228168	0.465231653586467	0.521189354780184	0.515334997968781	0.515884112574279	0.512728487261855	0.567987785964763	0.548192124725417	0.416552408730273	0.394432835711670	0.425617323105273	0.427250416660224	0.432316293475834	0.438875829469909	0.573589070344140	0.521992270862685
0.493367760890966	0.448121372448408	0.420782896471874	0.498848724207352	0.480295843701524	0.445744638711946	0.425924490468447	0.441602228020255	0.455764365297801	0.460232265801801	0.445723932527611	0.478944163541973	0.500965017519288	0.472662123915145	0.463622779490098	0.505020784937588	0.438140552357642	0.509024090490079	0.494065027373342	0.465560967144539	0.409918113800390	0.527595120835446	0.441799264142558	0.471387614561483	0.432029186411360	0.424109110180799	0.380079484306135	0.426448228467582	0.413892269861049	0.416444966006542	0.330108361121967	0.369459139228158	0	0.311830472214548	0.338123769462057	0.341737293897217	0.498056636958895	0.487631804005341	0.472809387289363	0.500663378493885	0.528264607094511	0.504252953306417	0.404488863420914	0.377866227066207	0.360754727497101	0.425376721573327	0.425930265505611	0.440524236155604	0.554845536313813	0.496397076716804
0.522461739448572	0.478771503139059	0.479414962487617	0.525829344245656	0.554517221576442	0.470301121600684	0.470522834569121	0.482567736788832	0.515354139967797	0.513251234515839	0.495921085759137	0.519002576790383	0.557552505240231	0.529883459777730	0.519773449078249	0.552566058180619	0.478811376426895	0.553033273885725	0.440110295932858	0.447403508126016	0.397619278705914	0.443406766472306	0.406917769421197	0.404469701653870	0.406099057886347	0.425247418316536	0.395409271205005	0.401624877608822	0.372626537575645	0.399393793540614	0.376788737479145	0.417979553147027	0.311830472214548	0	0.363195974326632	0.368876004525867	0.501060091202428	0.477652391215745	0.492334121601045	0.499914970681646	0.532390997374935	0.510639171945944	0.377310542535121	0.352752320446489	0.329633442554577	0.372876618054136	0.373827085086436	0.389779427620005	0.559273898025742	0.506574082890112
0.471025953911796	0.412198340852956	0.391504637687994	0.488718362282233	0.491583289054751	0.410385330956991	0.459266522710820	0.434898742506114	0.456647421550901	0.473876865239128	0.409824595677005	0.439357643532428	0.483014659978599	0.468746268991208	0.466505709660937	0.499354272993702	0.435047715291351	0.484568518474562	0.476274687823464	0.459482672897919	0.428929043981817	0.476253234059243	0.431151222520509	0.481840482262163	0.460806402934318	0.427977240496195	0.382580706945271	0.442786550911624	0.421957769124079	0.422100515306661	0.456738093724264	0.390119174228168	0.338123769462057	0.363195974326632	0	0.422114230000154	0.506857562479574	0.492862127838178	0.491965123290287	0.491656313260197	0.537341299252554	0.531853191645115	0.402755442598074	0.344750426589696	0.362004719855955	0.378899007871852	0.405487770985771	0.389085882095813	0.549594552950068	0.486596218883623
0.582413490377940	0.546070044229112	0.513578183527610	0.562797826729952	0.586249354149204	0.519605843078460	0.523164763245634	0.482494556229807	0.567021541389521	0.524618882749169	0.514712100656135	0.538550233163008	0.571228674519869	0.528165400568788	0.535710070826642	0.563918341732855	0.487138930686928	0.544662872138116	0.537568135221292	0.502169298633038	0.479560688802078	0.532448904407177	0.482202591706890	0.513799252503986	0.461900503094247	0.453718009883438	0.454524439453967	0.500441171524166	0.406618557367860	0.414604067766574	0.367257893462388	0.465231653586467	0.341737293897217	0.368876004525867	0.422114230000154	0	0.453720971582401	0.426653160832301	0.471731702889127	0.454987073837785	0.487850037616457	0.459955557785398	0.383659486729716	0.392140792337074	0.374721382368222	0.406081131717664	0.377522798995031	0.410513604734175	0.552620970655866	0.518805570557599
0.554196881892548	0.497754025727662	0.505045237397100	0.564614631535133	0.564072668977801	0.502881683902372	0.475776277025242	0.481129948378165	0.509587907985912	0.507094905379714	0.523244024344047	0.442819861924312	0.443317510119058	0.458749411307678	0.438754931251839	0.464434163387227	0.419680274971362	0.453430225927912	0.553181279554187	0.557095266971703	0.515299139591672	0.557810822418083	0.531921680608996	0.564057083427370	0.544027617983502	0.549579551341062	0.500887586594761	0.545429298337789	0.520419767890573	0.535655629817363	0.511683421042517	0.521189354780184	0.498056636958895	0.501060091202428	0.506857562479574	0.453720971582401	0	0.178232516261153	0.236050669354914	0.193362821305755	0.231981146745696	0.231817858886397	0.508524531367390	0.503594603842806	0.491174667181667	0.500070825358933	0.500451804135192	0.505780256456323	0.384863698182190	0.336005909396174
0.554831764769003	0.494694930608588	0.517523835981215	0.561310809027679	0.571851028037150	0.490086793847279	0.480909382267686	0.472837542130583	0.528965234765304	0.493112934051994	0.520954040533876	0.492433423285861	0.476391837733426	0.463026284023694	0.434320807713556	0.471030871310663	0.414517193880871	0.451903703649350	0.532125074260277	0.527931712007881	0.490251634009172	0.534255268023380	0.508169365855185	0.548554085775042	0.543029470264947	0.507971379642296	0.493799727794527	0.538043553091874	0.480873822767516	0.505327384196516	0.495263022016530	0.515334997968781	0.487631804005341	0.477652391215745	0.492862127838178	0.426653160832301	0.178232516261153	0	0.249386664704437	0.216808065152273	0.243430274026711	0.260762799328748	0.462724349646146	0.471973650978693	0.457548012166093	0.455519781807109	0.458180512194743	0.461922343067216	0.365153249820664	0.327916044883171
0.515745936305813	0.508882142114349	0.496428665829990	0.523195264533072	0.558333019298286	0.476432398232414	0.468647486999953	0.492288272009986	0.511721499336457	0.489542265780805	0.507553673777690	0.461147123449051	0.456012671182259	0.429275259667822	0.394518475889839	0.420748372221916	0.405564937615085	0.402392791466049	0.563910930683044	0.565534331922684	0.503916079358726	0.576746065224469	0.545669056012294	0.553133252650449	0.575764746529689	0.553420130228498	0.527749719464982	0.587215574423101	0.526747498058582	0.557631917681155	0.539348979929217	0.515884112574279	0.472809387289363	0.492334121601045	0.491965123290287	0.471731702889127	0.236050669354914	0.249386664704437	0	0.198826259659754	0.186066855262717	0.232779480921038	0.500351934456101	0.505407410108375	0.472922776837955	0.508656963359647	0.501400123406982	0.511452512369398	0.346616734170349	0.246561928239705
0.535695414145883	0.497664471285472	0.511944038165477	0.542945815917147	0.555778595755775	0.517262093383821	0.493342159074354	0.519243994657080	0.519693915467051	0.498536081886709	0.525498642386235	0.453731262888980	0.484805403324838	0.478998263593216	0.429275037797007	0.460138247755704	0.432108808229753	0.458441003314062	0.573582193089579	0.568446307832862	0.514432095790981	0.548662376627709	0.545460698586552	0.561060554343531	0.574977885827692	0.537838632840773	0.505480832314481	0.549474485083068	0.510227846452015	0.537250401716969	0.529854862623637	0.512728487261855	0.500663378493885	0.499914970681646	0.491656313260197	0.454987073837785	0.193362821305755	0.216808065152273	0.198826259659754	0	0.217336710687829	0.231904903856327	0.472571401824969	0.522641493119067	0.477480139511038	0.476615355054590	0.508309711720389	0.496343585349707	0.401234343116794	0.327318767869659
0.552616012402117	0.515165791850451	0.515627679460130	0.540152978986733	0.580235779858879	0.502285793404989	0.472613676985352	0.510186755391736	0.531128201113129	0.510295082875477	0.543846186623687	0.482524741636568	0.479599470269510	0.469223597537090	0.433705437308870	0.466792113600678	0.447075050933522	0.436439439176360	0.570773995536779	0.572835158963574	0.524750805082054	0.585797694650929	0.562521290153903	0.588810815523585	0.607727965268607	0.577917036062156	0.546317304273304	0.612976021998127	0.549709452116609	0.570022301819988	0.574299213271200	0.567987785964763	0.528264607094511	0.532390997374935	0.537341299252554	0.487850037616457	0.231981146745696	0.243430274026711	0.186066855262717	0.217336710687829	0	0.195916387070069	0.524358313447308	0.534293801264622	0.498402607318159	0.519386493862773	0.517822837681911	0.520572847056616	0.374362690609124	0.332956642045555
0.574149151547167	0.521504609518478	0.533745436127864	0.533548859074347	0.565449262615235	0.516577818478653	0.507013160048352	0.520810355150526	0.545917900297999	0.516175085220156	0.545751635830830	0.501969592611139	0.491070298950404	0.509421414841831	0.477614672889160	0.484618996941254	0.472009341486476	0.473439724214776	0.566467820442794	0.577292883997590	0.519748666235574	0.587014783198095	0.550261807927433	0.574696032402939	0.597365769249283	0.567794811462273	0.531724505504530	0.579908843635244	0.544769125829621	0.558678734895600	0.531714746303421	0.548192124725417	0.504252953306417	0.510639171945944	0.531853191645115	0.459955557785398	0.231817858886397	0.260762799328748	0.232779480921038	0.231904903856327	0.195916387070069	0	0.528726114718011	0.537680688596312	0.511722206233540	0.519987870023106	0.522166461808695	0.522981869327933	0.420581342454006	0.384611291721005
0.514289123105959	0.508938923222683	0.518284613286266	0.578639145262887	0.569125117911523	0.523778078921616	0.523211305253245	0.497255980695645	0.541679316060791	0.526276877192201	0.539942781121638	0.543716382164689	0.567160413149772	0.527387210389925	0.506254057832537	0.550473885935611	0.475217158721424	0.566010651040117	0.501702725919458	0.483778664709374	0.439391912641003	0.470878776933312	0.478704735673498	0.502029405065256	0.437390464531696	0.313742155214213	0.394800716978011	0.422008198884968	0.347659755273194	0.359018959002847	0.385988512212434	0.416552408730273	0.404488863420914	0.377310542535121	0.402755442598074	0.383659486729716	0.508524531367390	0.462724349646146	0.500351934456101	0.472571401824969	0.524358313447308	0.528726114718011	0	0.244808618180843	0.217031593097414	0.214338395273093	0.242180462998091	0.299823808103713	0.551895716751649	0.504582127664967
0.524623152867538	0.481166971137246	0.469865024158605	0.570998172343328	0.548986357073096	0.493100568053969	0.501989664403828	0.446292115818433	0.516558043059993	0.513435157949471	0.488036687984187	0.523413956960371	0.532695358896030	0.521497813253584	0.501622052257586	0.543986087513883	0.489644918455714	0.547452041280336	0.451179483441237	0.426756871049649	0.383666283799754	0.449107474359455	0.433762731955233	0.472961183210096	0.403490048968530	0.355365279101218	0.373592885174161	0.395030130081603	0.334189986019523	0.379436349351462	0.360967282122182	0.394432835711670	0.377866227066207	0.352752320446489	0.344750426589696	0.392140792337074	0.503594603842806	0.471973650978693	0.505407410108375	0.522641493119067	0.534293801264622	0.537680688596312	0.244808618180843	0	0.207982973584051	0.248337765913543	0.209123831427037	0.305575584714647	0.545988546350427	0.508625548663495
0.543240647289668	0.477839443265376	0.477808650414817	0.540523694537192	0.557744462798875	0.469410385415050	0.512751655016674	0.477753920657419	0.498854887719725	0.506844406071135	0.505147201475978	0.523995750282825	0.550237533582784	0.512891391789754	0.489293172722637	0.523149663607187	0.475117635448163	0.544424668463802	0.461817443995489	0.439855546849780	0.384349764107748	0.462347446290754	0.444539098787841	0.454224829315772	0.428157959678809	0.339852048482198	0.349718037297935	0.387481989967149	0.326582479485982	0.307548588939776	0.381515075539927	0.425617323105273	0.360754727497101	0.329633442554577	0.362004719855955	0.374721382368222	0.491174667181667	0.457548012166093	0.472922776837955	0.477480139511038	0.498402607318159	0.511722206233540	0.217031593097414	0.207982973584051	0	0.194996440006332	0.184338004651005	0.233968673417983	0.537522180651949	0.485773209592963
0.553809379760304	0.488925879977879	0.513492510123708	0.593696262927796	0.568282845618616	0.500916848343758	0.546945486412382	0.496512336222963	0.524039867768077	0.529019630512103	0.537822647267352	0.548704779131641	0.572982942200438	0.538017723424923	0.518497945905488	0.554256218915325	0.496553571805192	0.565969144142068	0.465622046525821	0.445344967562453	0.400012754827581	0.427205571769653	0.447687653157298	0.470261270267644	0.384371392019972	0.330886291273808	0.351025114790168	0.366412437725865	0.316443623866057	0.293704544179017	0.389320147857499	0.427250416660224	0.425376721573327	0.372876618054136	0.378899007871852	0.406081131717664	0.500070825358933	0.455519781807109	0.508656963359647	0.476615355054590	0.519386493862773	0.519987870023106	0.214338395273093	0.248337765913543	0.194996440006332	0	0.201126191114310	0.197264688704314	0.555639558873369	0.512638340112797
0.545703416289881	0.508011283787630	0.507975652462485	0.593504138651758	0.590042644441630	0.479149884108131	0.522502115258407	0.480040279611424	0.534396212030968	0.545039557522915	0.519138231149667	0.559036254132954	0.565592492859337	0.530549660552473	0.511345907909993	0.552147637056358	0.491289483283454	0.555425826692039	0.451717565430011	0.431500791686096	0.399050541064955	0.455288078018410	0.440788185111827	0.446459820363330	0.400708680102058	0.321364102772370	0.373797860870002	0.362564550881513	0.263193357535483	0.330757169395207	0.383706878855594	0.432316293475834	0.425930265505611	0.373827085086436	0.405487770985771	0.377522798995031	0.500451804135192	0.458180512194743	0.501400123406982	0.508309711720389	0.517822837681911	0.522166461808695	0.242180462998091	0.209123831427037	0.184338004651005	0.201126191114310	0	0.207210335883739	0.529300710167896	0.491401994049763
0.549836410079854	0.500050483643257	0.532503722629413	0.606596359906698	0.563502856614432	0.461297150613691	0.539820864875791	0.496745152216838	0.539233746930091	0.532244969734919	0.523107442015692	0.551404736327818	0.583354854747330	0.541942972133970	0.527198479888623	0.563974926586630	0.493341013030929	0.570487278030934	0.481036999202075	0.435694580655073	0.431449786210446	0.367848083251133	0.421926971599745	0.453071759762990	0.418021714107946	0.317483729574901	0.371404191249568	0.340558980911043	0.272652164598102	0.267435290376039	0.438227983782040	0.438875829469909	0.440524236155604	0.389779427620005	0.389085882095813	0.410513604734175	0.505780256456323	0.461922343067216	0.511452512369398	0.496343585349707	0.520572847056616	0.522981869327933	0.299823808103713	0.305575584714647	0.233968673417983	0.197264688704314	0.207210335883739	0	0.547582896140214	0.513833365851071
0.542952980542956	0.479946406328449	0.522471439455202	0.572887833452746	0.603503740196069	0.512774059164347	0.422063519714171	0.515508449189882	0.523760157808040	0.510587930980574	0.510411562664009	0.477172697880824	0.459030698466223	0.444272348299592	0.358526974901778	0.415215082619957	0.370121790106758	0.366419418633197	0.490420474935512	0.500284419765408	0.502262781206172	0.552078032839255	0.492524960537903	0.562569416189993	0.603594026078985	0.581160026403415	0.554166942944587	0.584547131186435	0.538811042442174	0.566652986472345	0.589314892263548	0.573589070344140	0.554845536313813	0.559273898025742	0.549594552950068	0.552620970655866	0.384863698182190	0.365153249820664	0.346616734170349	0.401234343116794	0.374362690609124	0.420581342454006	0.551895716751649	0.545988546350427	0.537522180651949	0.555639558873369	0.529300710167896	0.547582896140214	0	0.237442679368844
0.503484768624601	0.457614262904884	0.456532586174235	0.559166653123737	0.554073854591671	0.462419635080176	0.413855259829001	0.475349996138451	0.489633665227889	0.490368120909417	0.450591830256980	0.425000773751368	0.403023586365328	0.369811802250860	0.309448151425706	0.361795378966406	0.324804538727047	0.313693211304501	0.523670794942481	0.533699107720193	0.507352668043037	0.564555458511703	0.517610775906680	0.531898801860699	0.564889889733216	0.552229816736650	0.521839371144523	0.577313891953750	0.527817054540910	0.551019359063668	0.563122882111268	0.521992270862685	0.496397076716804	0.506574082890112	0.486596218883623	0.518805570557599	0.336005909396174	0.327916044883171	0.246561928239705	0.327318767869659	0.332956642045555	0.384611291721005	0.504582127664967	0.508625548663495	0.485773209592963	0.512638340112797	0.491401994049763	0.513833365851071	0.237442679368844	0
0.511574886823764	0.422046621579599	0.456907917306284	0.576266554811953	0.548920825693242	0.488717819556382	0.389090613118116	0.496825351744391	0.469644509738524	0.512061029267922	0.494219909388489	0.450304997335513	0.406620814738024	0.387436034970053	0.269971227132464	0.380524761785277	0.328338935227953	0.319895891087372	0.505251450927344	0.518531430117143	0.465890228936600	0.549343927779127	0.505975041082966	0.546862422960437	0.576316081719874	0.549958304297537	0.519354224832163	0.573231207662578	0.536749045975619	0.550872285577241	0.562701639948574	0.502424365278977	0.496427816501832	0.537563934946583	0.507955710714606	0.537901439669318	0.380564761508441	0.365175241491049	0.309521713495614	0.358522924556965	0.371087953887303	0.410378015240584	0.514746744327315	0.507243405216904	0.501351665428534	0.515197761854588	0.509082089714678	0.530555244100506	0.220241006494700	0.158223034401157
0.525358045018714	0.479975178891937	0.499325976364308	0.519124942229488	0.598008228729769	0.487553424453706	0.454561310244077	0.511920957778950	0.532708777743122	0.514481727148978	0.508883146711196	0.442869924922017	0.462425902591320	0.420845886656296	0.380677109513472	0.405856251211979	0.369846068404662	0.393188244210046	0.525092500405164	0.545434031222839	0.510039164773730	0.536720185777406	0.516074043104604	0.554011902757962	0.562477975846337	0.533978995742224	0.513339042540062	0.559262623004739	0.491812309840051	0.521810650212213	0.577681689800994	0.498455763555156	0.515318119006517	0.507840106069159	0.476501569732329	0.511814121684309	0.396548346967449	0.351636824128385	0.329284532857980	0.360601017045262	0.365582116679774	0.400112564902899	0.473895359533525	0.506952600070873	0.453967550872637	0.478204831916534	0.480530628022808	0.482190581706702	0.330230962835247	0.278618809715375
0.501955540597250	0.439366829827364	0.476089432875045	0.557124551785076	0.571362216874050	0.459370661382036	0.422540410592380	0.502021251491457	0.489998716678368	0.496500683082509	0.493229109890202	0.443041167564280	0.423428717078734	0.387437836825597	0.349625134826010	0.396433566087308	0.347406711628695	0.344018405930239	0.514598568164987	0.518221189992964	0.489720745665818	0.527507418828291	0.503472679658707	0.555634080499268	0.587038540092850	0.552096923382780	0.513444086637396	0.535628064208744	0.529968327798838	0.542448149737204	0.575896929040758	0.504575658236412	0.519550642966909	0.518400076509757	0.502529111419294	0.510495873436293	0.332992476569787	0.326311134920074	0.302769526992332	0.315528652837783	0.323504083212099	0.351459985099316	0.518477788266879	0.530837701394827	0.510129487708988	0.513249776211862	0.509082893887558	0.508216572593477	0.237473016040413	0.225239174080875
0.539821140460800	0.491864471975973	0.524217697355150	0.578866056272134	0.595148895119361	0.507486270327711	0.472835900826272	0.509679602670981	0.548106428644305	0.517586378619170	0.512685046489399	0.469786005980625	0.413610357209293	0.430307970518255	0.400168536902491	0.414684522704557	0.371357994680714	0.364594209359957	0.547165285746179	0.546848619947207	0.529662660446280	0.552223043192803	0.525334898242196	0.568294997958151	0.598009140175953	0.572913399044204	0.535065696701324	0.571323001947059	0.552235608540016	0.544219093403456	0.603585130570291	0.542650937029346	0.547487875885898	0.549984396975513	0.510152767153631	0.530945511793130	0.370745616738680	0.344742487113100	0.341402130503558	0.366204058699585	0.385104737573077	0.406164367798360	0.533519317480087	0.536833910261449	0.511990435354690	0.512532369931488	0.521669426912762	0.506035592920872	0.261326787394064	0.258092925308642
LAYER 42:
0	0.415313804033366	0.440865881057543	0.458621721023880	0.436956990331541	0.476194250703977	0.454641772922038	0.493707737450191	0.449935911187889	0.415693603356265	0.443335231083596	0.490955926799154	0.512348683093167	0.480479161236963	0.459452777973078	0.457369914568483	0.420873641125003	0.470872020359140	0.593671923329201	0.579011639179879	0.570004089304614	0.592804380181660	0.562199528777747	0.627002643881991	0.612192866632934	0.529148073340166	0.554515080424527	0.482636108527275	0.458096964247225	0.650745198890227	0.578831219020615	0.515567451685539	0.498554822026770	0.551186857554040	0.507848005467490	0.639019385909888	0.624315890176589	0.619640275006300	0.591489854127546	0.557363890027127	0.638077702626272	0.667529486925636	0.564132245908050	0.590997945727812	0.622072003115568	0.622420464464141	0.617323402131455	0.603445111745673	0.593706647147135	0.577374650312883
0.415313804033366	0	0.359616382153228	0.485473172398663	0.476894560413270	0.390805947404261	0.485090602597100	0.457855516208458	0.367054276737688	0.517238879291657	0.507402512039253	0.470177890920025	0.472766851678348	0.433985278912220	0.422674244922933	0.555579734117160	0.456820243669223	0.502921550447581	0.515535894892650	0.507680679586802	0.493501145431247	0.580929583634972	0.554485771068381	0.582277229755118	0.546519305217997	0.561647331305515	0.462594498178530	0.510251192595469	0.608788441156352	0.590052365497346	0.532842161807589	0.407286430377313	0.493395546467078	0.555672830045677	0.481624193583416	0.627888986218228	0.569643365883130	0.565354694366395	0.605606769510073	0.578566918229162	0.613972820915446	0.636164831317882	0.617199444717793	0.580793598368683	0.590017867860365	0.597222520213011	0.607906819189737	0.599934196135812	0.534668211951741	0.563177527975183
0.440865881057543	0.359616382153228	0	0.452423753271887	0.412539011813597	0.448894087792904	0.478104905385472	0.455428994037378	0.353745727463899	0.488393446544941	0.459388159603343	0.463801300978102	0.476763747133880	0.437624282358433	0.418178575749378	0.555746161945340	0.453652846854845	0.476811465933932	0.483627678533663	0.477775334486616	0.424175771597049	0.635172458076139	0.547315060625779	0.589939643473591	0.571957651123832	0.646748049375538	0.497066596754006	0.555166109910417	0.616417627061150	0.642196194726728	0.544968769503985	0.523541399177565	0.447094725745950	0.550621132754074	0.419851706386694	0.598210638197383	0.603111998644244	0.628683897622728	0.599009226920680	0.634030548603949	0.630943464934445	0.659675759879099	0.689583576779725	0.590329782963617	0.605101683962309	0.653102230752839	0.623706925773026	0.658605840372707	0.599185202053892	0.541810432706516
0.458621721023880	0.485473172398663	0.452423753271887	0	0.438578537381859	0.485142479361624	0.578198013960238	0.624195277226366	0.486229332524554	0.553187379577545	0.580653343702580	0.505066993445023	0.547537562503313	0.566011385964418	0.575755117222197	0.572549032273624	0.588496089500453	0.564519127757865	0.629752679753299	0.586834837675315	0.545092566434900	0.620686798303428	0.627732669264299	0.575409072764427	0.673176850992390	0.631160649354158	0.558325875912498	0.603248883197927	0.654074459949048	0.648870920205134	0.592983340793963	0.569043340960550	0.488239521512061	0.494893647628829	0.457717757604952	0.583959929955719	0.664847513535195	0.664072653253172	0.569597377276794	0.608698736780186	0.619561723183906	0.613066688881136	0.638639411752899	0.620667055102598	0.564462582987008	0.665985665548630	0.661763216038347	0.669331228116776	0.658446381429367	0.622960411492050
0.436956990331541	0.476894560413270	0.412539011813597	0.438578537381859	0	0.466055068732704	0.500299641185871	0.506743690718425	0.414822454862947	0.446501536713719	0.459213190352464	0.418161280670792	0.469974907739063	0.449143737270907	0.482035217798154	0.492286929751165	0.473467421574328	0.498420029973170	0.592067195018761	0.599124774692651	0.600540182079796	0.624923454277241	0.606000765142406	0.600377579001078	0.618596508234310	0.615390239798038	0.545867479544360	0.557007439582941	0.631489254647343	0.628277497427420	0.580342344532607	0.547034571407802	0.477615453088321	0.617849485833133	0.514914585523342	0.674784357699275	0.638986078240839	0.679965000191812	0.647925561577595	0.635298924958401	0.703195664324205	0.702037388145032	0.675321926243315	0.645698554927958	0.671241374959379	0.683064681030809	0.689144806108714	0.676787838643376	0.670020900588307	0.605429276790697
0.476194250703977	0.390805947404261	0.448894087792904	0.485142479361624	0.466055068732704	0	0.510935822829624	0.450627951259129	0.427881906907397	0.536199119185387	0.464607255799216	0.526160873259753	0.495046375853230	0.457705441971424	0.479220092352234	0.530902755138382	0.453687134189776	0.509860862333131	0.535747954777007	0.504027113425457	0.512364782046035	0.519322718081731	0.505794816203850	0.534257074037542	0.542553608914232	0.473124909099650	0.511338347149024	0.490589830193915	0.511697921077188	0.529841136116414	0.549120410103771	0.495048802596922	0.479170842988727	0.521676826326635	0.458664849417667	0.574178890977949	0.612787429542070	0.592324947595686	0.594290728189226	0.635463522896008	0.631453692587741	0.653082767905598	0.631427496001312	0.577376413399443	0.569376006368091	0.599879428459291	0.549574278076501	0.536314543906032	0.588790126543835	0.544902459209605
0.454641772922038	0.485090602597100	0.478104905385472	0.578198013960238	0.500299641185871	0.510935822829624	0	0.472482838489726	0.463964021737671	0.480354678960473	0.401899034027863	0.442969371714426	0.450148090743564	0.415033062928679	0.370203452003034	0.458260010177240	0.346634926358424	0.387825168054668	0.542044996117061	0.543396506277975	0.557208076292613	0.547702730745117	0.504478184139111	0.530929895079761	0.597348351318371	0.598917382213141	0.584205016075617	0.608056809754797	0.525221565236788	0.631961671839024	0.648317357680624	0.588377651880738	0.471990473986016	0.537730038890783	0.546859966314217	0.621082501293810	0.548605734311433	0.549995254793931	0.552902558299111	0.588166817550814	0.552376613585717	0.611390401723874	0.661042728609244	0.624486057789381	0.632871994301324	0.681729120161386	0.615184768853417	0.641860096690806	0.466576879715410	0.487647138007138
0.493707737450191	0.457855516208458	0.455428994037378	0.624195277226366	0.506743690718425	0.450627951259129	0.472482838489726	0	0.441067985378506	0.407304887588832	0.338504659999188	0.519003216266910	0.461373651833130	0.343606527902938	0.451471716582835	0.500951393470469	0.347454953934349	0.505024286922319	0.491326011337284	0.532192914128268	0.549565963843102	0.577175532536833	0.412198708779437	0.584893884009209	0.494628719412106	0.541166895681028	0.493598801360936	0.540058545984007	0.506684879042013	0.586289811198717	0.547550272320555	0.503477540277897	0.533913938726069	0.586496634256877	0.527367081623868	0.591828688796765	0.595468616385579	0.593872668932007	0.648062437039386	0.679099820370556	0.650796081380563	0.676406813331796	0.657027059673474	0.536181387983330	0.632998527851439	0.639904261560807	0.567607365429803	0.610872715617863	0.614163088315686	0.626442998566587
0.449935911187889	0.367054276737688	0.353745727463899	0.486229332524554	0.414822454862947	0.427881906907397	0.463964021737671	0.441067985378506	0	0.423412511149511	0.469723664215298	0.431502161177133	0.464291344955759	0.383545192189186	0.273979507984908	0.456212984123442	0.415559506297937	0.454444439757177	0.565572720132730	0.535661678448065	0.457524741438995	0.623064693094745	0.562142471573779	0.596164443679332	0.539896805041040	0.535548546545923	0.447294304711139	0.528874233191992	0.581902764513123	0.631586395549719	0.546365365336463	0.471411781612788	0.455120577903544	0.589723051059535	0.512723924176899	0.668095142018766	0.615391689146201	0.645257586882183	0.638243062661564	0.633663526754893	0.668074327016768	0.705939713115205	0.653442073857825	0.613278000442179	0.624872738853302	0.653862242611943	0.646039597143981	0.658275459960798	0.605315088448175	0.578109648223778
0.415693603356265	0.517238879291657	0.488393446544941	0.553187379577545	0.446501536713719	0.536199119185387	0.480354678960473	0.407304887588832	0.423412511149511	0	0.318101431269556	0.496236526126210	0.519528262980392	0.377364811973121	0.423708712293157	0.329861218950480	0.348478912257634	0.459370948678334	0.573180719643831	0.549503956461309	0.553472968856915	0.594308456252545	0.465397223033875	0.643228514554194	0.638223102548233	0.601254638441331	0.568513654836401	0.563052973132994	0.512556586056145	0.627496900514032	0.587355583640649	0.632769009213766	0.505748734598750	0.619057215046620	0.561050736564229	0.634445155252483	0.634017234796322	0.600375492399717	0.626333407433568	0.629544753211899	0.634803649565696	0.653222445012081	0.656424723781658	0.602024905367815	0.607558765917130	0.645365018335627	0.632163453484298	0.615757200939971	0.594068714319789	0.608184030576988
0.443335231083596	0.507402512039253	0.459388159603343	0.580653343702580	0.459213190352464	0.464607255799216	0.401899034027863	0.338504659999188	0.469723664215298	0.318101431269556	0	0.495069683474856	0.413274284547201	0.348263944442263	0.452449038505522	0.411020078997506	0.301641411482060	0.370111811300057	0.589504648604489	0.522048978072127	0.564634129634057	0.602975213735381	0.476827851048330	0.582068779263388	0.622502368905914	0.578841376654076	0.576947503034076	0.589680301459434	0.525857235442688	0.657454369244670	0.649996015329428	0.560978751257389	0.519899428955306	0.614705433323630	0.483580642145401	0.619918051394965	0.637834580493901	0.636354242491950	0.605413283238272	0.660800341268914	0.655395500472972	0.671059296913365	0.682584273630456	0.582951965207782	0.630435457774608	0.679712768360805	0.621002325156800	0.628174282980406	0.583604403377073	0.563965062612353
0.490955926799154	0.470177890920025	0.463801300978102	0.505066993445023	0.418161280670792	0.526160873259753	0.442969371714426	0.519003216266910	0.431502161177133	0.496236526126210	0.495069683474856	0	0.410062871309951	0.428937362711108	0.450194625867690	0.453333291855107	0.455048983138173	0.423535168431412	0.573763351626977	0.644676802231424	0.605208336163167	0.606338574613796	0.583900325746217	0.595978819159468	0.625593953123358	0.675057811481840	0.489466759339159	0.513132008903744	0.620163488141059	0.611794589696548	0.641474015900473	0.549119076650853	0.513694965387743	0.581853938535888	0.438492176424773	0.639948470511422	0.502573101032774	0.602176132201785	0.543610069369125	0.509793137981296	0.586881343262444	0.604852004039430	0.687233813129628	0.647292303666518	0.640281480779600	0.652892443005401	0.668293387375219	0.636023779133715	0.558609725783637	0.515862615119207
0.512348683093167	0.472766851678348	0.476763747133880	0.547537562503313	0.469974907739063	0.495046375853230	0.450148090743564	0.461373651833130	0.464291344955759	0.519528262980392	0.413274284547201	0.410062871309951	0	0.417911710158386	0.417395330740556	0.460430709478248	0.375643078670598	0.394245762590273	0.563619493584651	0.565717937987748	0.556268660177835	0.666969636697213	0.581851397158779	0.608048654088643	0.673053099403123	0.633365168977826	0.589513238950315	0.628122693389279	0.673004442871728	0.708854023524044	0.667053985223930	0.579575560642016	0.561458118514326	0.638192180883596	0.564459753727323	0.674845413804885	0.517126832300757	0.582801148661031	0.552908518051213	0.592551726452259	0.594475434009193	0.606696625331950	0.704501742980924	0.653368309673558	0.688999416992083	0.719902636540387	0.681466634962042	0.713213591649710	0.516330480866537	0.505633496784304
0.480479161236963	0.433985278912220	0.437624282358433	0.566011385964418	0.449143737270907	0.457705441971424	0.415033062928679	0.343606527902938	0.383545192189186	0.377364811973121	0.348263944442263	0.428937362711108	0.417911710158386	0	0.284816790333421	0.351240133211142	0.257020197962871	0.365661905663202	0.589085782279172	0.567141326612653	0.574533917822964	0.674662878668469	0.556648760483786	0.640158286829220	0.587101965310677	0.615674066414599	0.582924260566033	0.604778297624226	0.581487068085923	0.640399639296973	0.593586132699147	0.526285322814517	0.520255893505696	0.633273920780088	0.540376730158142	0.627213416556264	0.548781679236248	0.572064893623087	0.549574779014332	0.608390689758041	0.592903740769327	0.646960661294051	0.666259179413551	0.626949751215695	0.635433873498439	0.668302979551018	0.633073742051892	0.676310779372216	0.535013812056709	0.479784261958355
[truncated: 370 more rows]
[truncated: 4 more columns]
