# Supplementary material for: Neuronal tuning and population representations of shape and category in human visual cortex
Source: Nat Commun. 2024 May 30;15:4608. doi: 10.1038/s41467-024-49078-3 (PMC11139926; doi:10.1038/s41467-024-49078-3)
Supplement: Supplementary file 3 — Source Data [file 41467_2024_49078_MOESM3_ESM.zip › Source data/Figure_S11A_S14A.txt]

----------------------------------------------------------------------------------------------------------------ARRAY 1----------------------------------------------------------------------------------------------------------------------------------------------------------------------------------------------------------------------------------------------------------------------------------------…
DIMENSIONS: CONDITIONS X CONDITIONS
DATA:
0.231179380416870	0.228205155432224	0.199990946352482	0.205174952447414	0.203081382513046	0.204187587797642	0.302241439819336	0.179396688044071	0.225763889253140	0.280287447571754	0.231246969997883	0.225546492636204	0.221558175981045	0.240136940181255	0.225884628891945	0.217048390209675	0.208736252188683	0.230626767277718	0.263160344660282	0.310793220400810	0.311326915025711	0.303634385764599	0.294763458967209	0.306149808764458	0.244184925258160	0.233782560825348	0.259398350417614	0.262061944305897	0.262150733768940	0.273935065269470	0.196604949831963	0.196839208602905	0.185482990741730	0.179026177525520	0.223614489138126	0.209638967514038	0.351360472142696	0.605645889937878	0.403836458325386	0.394722672402859	0.532348121106625	0.724036364257336	0.249881081879139	0.226731224954128	0.299479164481163	0.259812236428261	0.235633446276188	0.375103608369827	0.546933910548687	0.284693187177181
0	0.109957448840141	0.127929956316948	0.145187780857086	0.168900896310806	0.152224123179913	0.198297978639603	0.175716623961926	0.165562417805195	0.191439554095268	0.141949355602264	0.166790067553520	0.139272432327271	0.173727976679802	0.137316025793552	0.243119435012341	0.210053508579731	0.180378422737122	0.338427489101887	0.360501332879067	0.349097889959812	0.381327675282955	0.367030918002129	0.348600863814354	0.206316217482090	0.204005116224289	0.247359601259232	0.313003137707710	0.276676558554173	0.241198717057705	0.124566924870014	0.108105777502060	0.0974608999490738	0.186951676309109	0.197620647847652	0.193698971867561	0.331216483414173	0.716098991930485	0.431906642615795	0.419342002570629	0.653710382282734	0.818542953431606	0.187978194057941	0.253586445450783	0.245706731379032	0.245156760811806	0.243531641960144	0.404173616468906	0.638454059660435	0.259329631328583
0	0	0.137552854418755	0.140628100335598	0.124469089508057	0.143765736222267	0.208554645478725	0.148631476461887	0.163295274972916	0.229903104305267	0.131453496515751	0.213273874819279	0.127707801759243	0.187155542373657	0.183391169905663	0.261302603483200	0.177954722344875	0.194102929830551	0.310844321548939	0.305769162774086	0.324316903054714	0.302152448296547	0.351954592764378	0.298881722092629	0.234038496315479	0.214538528025150	0.280390435457230	0.344825825691223	0.270412060618401	0.211286402046680	0.138584012389183	0.147211697697639	0.121384584009647	0.163842801451683	0.182534548342228	0.176453906893730	0.330126657783985	0.736118403077126	0.447970199286938	0.430576540827751	0.635163155794144	0.873898423016071	0.196145792603493	0.224454739987850	0.252201032042503	0.244379250407219	0.229341200292110	0.436747047603130	0.562305968701840	0.271525622308254
0	0	0	0.144787853956223	0.131590398848057	0.113463979363441	0.258747923672199	0.174321824014187	0.195874835550785	0.222567987143993	0.125936484336853	0.196861588060856	0.128214215934277	0.212114789187908	0.157160821259022	0.247367669939995	0.217453613579273	0.197155165076256	0.321605640351772	0.275650295317173	0.337607019245625	0.287334395051003	0.342132395207882	0.317775059640408	0.258609777688980	0.185876852273941	0.259644664525986	0.306928024888039	0.247144019305706	0.248641806542873	0.169106513261795	0.123649272918701	0.123313520848751	0.165906543731689	0.177975380718708	0.208308507204056	0.378281816244125	0.704656191766262	0.456564845442772	0.489405923783779	0.650921360850334	0.805138850510121	0.201753536760807	0.226544813513756	0.239147630333900	0.258924572467804	0.199030940234661	0.410595321059227	0.614653044044972	0.295901050567627
0	0	0	0	0.117663515210152	0.116859900653362	0.206090947389603	0.130132197439671	0.182565743923187	0.196493652462959	0.113692740499973	0.193939082622528	0.105001590251923	0.224032933712006	0.153465165495873	0.219538159966469	0.195064827501774	0.208821137547493	0.248255643248558	0.261000151038170	0.281590833067894	0.265523715019226	0.310770332515240	0.254251772463322	0.227166392207146	0.225793041884899	0.247080566585064	0.312908495664597	0.186151736080647	0.213923956751823	0.151050096452236	0.133354918360710	0.110247405767441	0.139028074145317	0.162572676241398	0.167424296438694	0.392257232666016	0.686941334307194	0.416988129019737	0.441023137271404	0.591442888379097	0.801574881374836	0.178127442598343	0.174810268282890	0.230324441790581	0.229539290964603	0.163703522980213	0.381468714773655	0.591294063627720	0.293375338912010
0	0	0	0	0	0.117415224313736	0.248763242363930	0.163126875162125	0.191697567701340	0.245087214112282	0.127107124924660	0.187521516680717	0.120847801268101	0.203313525915146	0.159808388054371	0.245985125005245	0.208655058741570	0.199313035607338	0.300742848813534	0.302653845548630	0.345591583549976	0.307840263247490	0.345104712843895	0.311960522234440	0.285315331816673	0.210589820742607	0.263338451683521	0.321525254845619	0.232761491239071	0.273134912252426	0.173013413846493	0.123762593567371	0.129030455648899	0.179084227681160	0.180617238581181	0.221947100162506	0.406027996242046	0.719247352480888	0.445562618970871	0.478884743154049	0.670145043432713	0.835304033756256	0.209155419170856	0.245429121255875	0.277766383588314	0.263345277905464	0.196737300753593	0.431325024664402	0.597372209131718	0.249731476604939
0	0	0	0	0	0	0.180810784101486	0.200477677881718	0.175712354183197	0.179884783327580	0.183466110229492	0.195898675620556	0.185838564336300	0.242436524033546	0.190912817418575	0.274266421496868	0.236010638475418	0.240650920867920	0.327245684564114	0.375424159467220	0.364195521771908	0.443767518997192	0.375652084648609	0.309480914771557	0.203772277832031	0.301372162699699	0.268954356610775	0.374230072200298	0.307155620157719	0.242326217889786	0.184442427158356	0.200859633684158	0.161359487473965	0.243150210380554	0.209668558537960	0.245963920950890	0.338367699384689	0.630103928446770	0.394369816482067	0.358318152725697	0.551196652650833	0.719101151227951	0.214831092953682	0.254071637988091	0.290609475970268	0.293982951641083	0.300278549492359	0.377083983123303	0.575971531867981	0.296044297218323
0	0	0	0	0	0	0	0.169690326452255	0.155569544732571	0.193910295069218	0.133643463551998	0.155628317296505	0.133717930316925	0.177347354888916	0.173163412809372	0.205760743021965	0.181969880759716	0.198504851162434	0.224738927185535	0.246630830764771	0.265478584766388	0.286857042610645	0.271090265214443	0.233108060657978	0.197762297093868	0.223658987879753	0.219797431826592	0.238950452804565	0.184469941854477	0.194465399086475	0.126715658307075	0.136884219050407	0.108169920146465	0.130625932514668	0.174952238202095	0.164223290681839	0.342658544778824	0.585996613502502	0.376478119194508	0.383283754289150	0.505539050102234	0.720013679563999	0.178984142541885	0.174393582940102	0.229013236165047	0.206700822710991	0.184072421491146	0.345149666666985	0.545192737877369	0.261409660279751
0	0	0	0	0	0	0	0	0.197483754158020	0.198315592408180	0.151025505661964	0.158359222114086	0.158830871582031	0.164439336955547	0.173642185926437	0.230134896337986	0.194273190498352	0.183596283793449	0.276564913988113	0.315369597077370	0.324342998266220	0.359582119882107	0.305705909132958	0.251562113165855	0.195272440314293	0.230879143774509	0.213021349310875	0.281789690256119	0.264612365365028	0.206883656680584	0.135556212663651	0.163076554238796	0.117161691486835	0.188328821361065	0.150216432809830	0.193151973485947	0.275123185515404	0.565977013409138	0.360310694575310	0.324120272099972	0.530973625779152	0.712503099739552	0.172753209769726	0.207709470093250	0.222863995730877	0.223524229526520	0.236966145336628	0.354180481731892	0.515631540417671	0.226293738782406
0	0	0	0	0	0	0	0	0	0.204039151668549	0.175908541679382	0.187412900924683	0.196640353798866	0.226906191408634	0.176426950693131	0.237565864920616	0.273612704575062	0.229269574880600	0.311237201094627	0.333711934685707	0.303501835167408	0.410399910509586	0.320891358256340	0.324382425248623	0.209737801551819	0.321950153708458	0.254175920188427	0.332375560998917	0.270184884965420	0.269683798551559	0.189174991250038	0.177603453397751	0.151755675077438	0.214834848940372	0.216311509311199	0.236996354460716	0.392118751108646	0.602376648187637	0.389608926475048	0.412690913081169	0.600145020782948	0.724971270263195	0.225018711984158	0.269439184367657	0.281045510470867	0.275334290564060	0.265102007389069	0.383206909000874	0.609111902713776	0.329953110218048
0	0	0	0	0	0	0	0	0	0	0.135780301094055	0.151347799003124	0.106225062012672	0.189868798851967	0.147519847154617	0.229428912997246	0.200006057918072	0.173788328170776	0.288900218009949	0.256346234381199	0.310281533002853	0.332213197648525	0.340831504762173	0.290169855952263	0.226894254386425	0.216374655365944	0.239694747626781	0.316433996558189	0.229216741919518	0.219620546698570	0.140394684672356	0.121066425442696	0.105311727523804	0.162628289163113	0.159827662408352	0.198162735402584	0.354793681502342	0.686696259081364	0.399695748984814	0.450540460646153	0.607163225114346	0.775294331312180	0.190750322937965	0.204063428044319	0.221321798861027	0.252326442599297	0.206282089948654	0.397895174622536	0.548186348080635	0.256507806181908
0	0	0	0	0	0	0	0	0	0	0	0.150766898989677	0.158219825625420	0.172731524407864	0.137564097642899	0.197867159545422	0.212817243635654	0.203209485709667	0.227267866432667	0.277896029055119	0.283827631473541	0.330136530101299	0.261219358742237	0.268628781735897	0.171778841614723	0.223110970854759	0.188888897597790	0.220058996081352	0.204967991113663	0.208434104621410	0.135772981345654	0.131477656066418	0.124982324540615	0.167190834581852	0.191198988556862	0.196623642742634	0.323331475853920	0.505026422441006	0.374578065276146	0.346232687234879	0.498946814835072	0.610831693410873	0.179852409958839	0.202193707227707	0.220540313422680	0.227299642264843	0.195628743469715	0.310178740024567	0.534984904527664	0.239753201305866
0	0	0	0	0	0	0	0	0	0	0	0	0.147350313067436	0.184158152043819	0.140804404914379	0.241241967678070	0.197609703540802	0.183065946698189	0.267240369617939	0.253671789169312	0.287305293977261	0.296156952381134	0.317123947739601	0.277660281956196	0.224290741086006	0.217337760925293	0.234561190903187	0.298314310312271	0.209124428331852	0.218079274594784	0.136893636584282	0.123108905851841	0.102747989296913	0.153558796942234	0.161416572928429	0.183161818981171	0.358762248754501	0.662041217386723	0.411352531015873	0.422488468289375	0.584946237504482	0.755459027290344	0.171402722299099	0.196647745668888	0.209714606702328	0.227304898500443	0.182560019493103	0.369988956451416	0.576765969395638	0.264416115283966
0	0	0	0	0	0	0	0	0	0	0	0	0	0.206894003152847	0.198515039980412	0.260547011494637	0.223160761594772	0.215470634996891	0.277159725427628	0.310246135294437	0.284708106815815	0.318745099306107	0.289556578397751	0.290757812857628	0.217141585052013	0.248593792021275	0.215596352219582	0.264008990526199	0.247551714479923	0.234585218131542	0.162445312142372	0.168314592540264	0.161675400435925	0.190185748934746	0.194960785806179	0.217899184823036	0.305138498544693	0.564550422132015	0.419312204420567	0.365220943391323	0.582541030943394	0.751745592951775	0.187930610775948	0.238304196894169	0.226050578057766	0.227033100128174	0.245551415979862	0.403634204864502	0.576005916893482	0.253309894204140
0	0	0	0	0	0	0	0	0	0	0	0	0	0	0.152645509243011	0.220209078192711	0.228716848492622	0.199444919526577	0.294272283017635	0.295047282278538	0.319480459094048	0.362809687852860	0.314042920470238	0.291174792945385	0.204798611998558	0.233637532591820	0.220917871594429	0.303174449205399	0.235617783665657	0.234582266807556	0.138268923461437	0.139497909843922	0.115400660336018	0.186285971999168	0.192445770502090	0.222978622317314	0.348573325276375	0.589768342971802	0.387999606132507	0.377641846835613	0.568076763451100	0.703136621713638	0.188512364923954	0.222810461223125	0.253404333293438	0.236254783272743	0.218925573229790	0.353927741348743	0.572776789963245	0.259836858808994
0	0	0	0	0	0	0	0	0	0	0	0	0	0	0	0.180684522986412	0.227603103220463	0.214584739208221	0.255799150168896	0.354630294442177	0.296728963255882	0.365596331059933	0.280955480933189	0.324225245714188	0.205023419857025	0.261330030858517	0.249834606349468	0.267750764489174	0.280976637601852	0.236374232172966	0.202066242396832	0.196675698459148	0.179508336484432	0.188730647563934	0.234189122915268	0.193015184402466	0.398793696165085	0.581296263337135	0.354865864515305	0.408535535633564	0.504712763130665	0.667506595551968	0.248152218759060	0.235284160375595	0.288060825765133	0.272625845670700	0.226526040434837	0.294339281022549	0.530012308061123	0.308761224150658
0	0	0	0	0	0	0	0	0	0	0	0	0	0	0	0	0.219981975555420	0.221984081268311	0.282712233066559	0.318911499381065	0.317215016484261	0.317937067449093	0.321760809123516	0.279855457544327	0.213962858021259	0.209707472026348	0.265968764424324	0.310042097866535	0.297529781758785	0.229993746578693	0.170460548698902	0.193373848497868	0.181054438948631	0.182631646394730	0.209044325649738	0.186010002493858	0.283723398745060	0.623465334475041	0.367718454599380	0.356412816047668	0.517929164767265	0.673108124732971	0.225872572064400	0.235898257195950	0.250540607869625	0.280055834352970	0.240522837638855	0.335120116174221	0.500915340781212	0.261668438911438
0	0	0	0	0	0	0	0	0	0	0	0	0	0	0	0	0	0.228284907341003	0.319304707646370	0.360508871972561	0.346239513158798	0.407413677871227	0.363572652339935	0.371969072818756	0.245595621168613	0.247276124954224	0.279832011759281	0.331255396902561	0.317907104790211	0.270537886023521	0.192042723894119	0.189762457013130	0.161192377209663	0.217830308079720	0.188044219017029	0.227432782948017	0.324759761095047	0.625239032804966	0.362178030610085	0.389710292220116	0.570059768259525	0.737350858151913	0.243805476725101	0.268423930108547	0.276886076927185	0.307926920354366	0.271624853312969	0.414463940560818	0.504632901251316	0.244447618722916
0	0	0	0	0	0	0	0	0	0	0	0	0	0	0	0	0	0	0.212109246253967	0.268447264134884	0.226749440431595	0.257930932343006	0.225022755861282	0.248873818218708	0.266827256083488	0.314875666797161	0.249779453277588	0.250506690442562	0.216455108225346	0.274548081755638	0.252253673374653	0.260231524705887	0.238485133051872	0.197497786581516	0.271229176521301	0.243138780593872	0.436703887283802	0.489715158641338	0.413928188979626	0.359174854159355	0.422543794810772	0.590373713672161	0.244423966407776	0.215568260252476	0.279757147729397	0.244272472858429	0.201162696480751	0.331952803432941	0.544123372137547	0.361217176020145
0	0	0	0	0	0	0	0	0	0	0	0	0	0	0	0	0	0	0	0.223576487302780	0.286590038239956	0.227664621770382	0.284510233998299	0.262430686652660	0.342536432743073	0.301876970231533	0.307072199285030	0.285323256850243	0.242620526254177	0.281028345227242	0.259331937730312	0.266484229862690	0.260478777289391	0.208909021914005	0.322448866963387	0.295431488156319	0.479252059459686	0.566081447303295	0.501084156036377	0.510641812086105	0.491916167140007	0.661710796654224	0.282572412490845	0.225169860422611	0.284058766067028	0.270591313242912	0.237135286629200	0.381072690784931	0.588056564033032	0.431980974972248
0	0	0	0	0	0	0	0	0	0	0	0	0	0	0	0	0	0	0	0	0.315867416262627	0.291238631606102	0.262094863057137	0.304622640907765	0.282293262183666	0.361609320342541	0.302570723295212	0.310842331647873	0.271032648980618	0.295664765238762	0.277688611149788	0.275732218623161	0.279824057817459	0.218077965974808	0.313392254412174	0.270839754939079	0.468407728374004	0.576938292980194	0.485927527844906	0.441422497630119	0.514603902399540	0.691036431491375	0.274841914474964	0.257650142014027	0.300926240682602	0.276497102677822	0.274824193418026	0.362044290006161	0.623277837932110	0.452435407042503
0	0	0	0	0	0	0	0	0	0	0	0	0	0	0	0	0	0	0	0	0	0.203264924883842	0.295805127620697	0.251999628841877	0.328244697153568	0.266554777622223	0.299836133122444	0.264436591267586	0.222158280313015	0.263645610809326	0.285309586226940	0.259043475091457	0.290651200711727	0.203277275860310	0.323831608891487	0.252912263274193	0.501128033399582	0.612515609562397	0.589126520156860	0.514144193232059	0.569512633979321	0.755403392314911	0.265583456158638	0.211159500181675	0.271367819011211	0.257242513000965	0.214835112690926	0.399231850802898	0.692875077128410	0.461912848055363
0	0	0	0	0	0	0	0	0	0	0	0	0	0	0	0	0	0	0	0	0	0	0.304756510257721	0.290400698482990	0.282115293145180	0.360017303228378	0.269994882643223	0.246726501882076	0.267414214015007	0.310178491175175	0.290262554585934	0.284320594370365	0.281810756921768	0.238481768369675	0.302079787552357	0.273279470503330	0.470400190055370	0.467500699758530	0.447602498531342	0.441860757768154	0.492339187562466	0.620273108184338	0.283630552291870	0.254918154180050	0.336026032865047	0.272605598568916	0.265188971757889	0.334831990003586	0.619972219765186	0.409428490102291
0	0	0	0	0	0	0	0	0	0	0	0	0	0	0	0	0	0	0	0	0	0	0	0.275599277615547	0.254863273203373	0.304472961425781	0.258413048684597	0.289007562100887	0.235825740098953	0.236018387079239	0.230350357294083	0.266681012213230	0.239624094963074	0.224940385222435	0.271650339365006	0.265644332468510	0.379782458543777	0.496101249754429	0.436163398325443	0.347813337445259	0.474545961618423	0.635876984596252	0.233306484222412	0.204993949532509	0.257574859559536	0.231231419444084	0.238693343997002	0.339101506173611	0.580624146163464	0.340313308537006
0	0	0	0	0	0	0	0	0	0	0	0	0	0	0	0	0	0	0	0	0	0	0	0	0.145266759395599	0.204307096898556	0.164787641465664	0.216826319694519	0.238069660663605	0.174746365845203	0.142146940827370	0.170722217261791	0.143254304528236	0.178906358778477	0.203372109234333	0.151515144109726	0.261379903554916	0.490867665410042	0.352928174734116	0.301910870969296	0.447181194722652	0.586528532505035	0.189879310131073	0.183498949706554	0.187539778351784	0.209873704910278	0.239418952167034	0.233800239861012	0.558626797199249	0.300056874752045
0	0	0	0	0	0	0	0	0	0	0	0	0	0	0	0	0	0	0	0	0	0	0	0	0	0.137529602646828	0.233435152471066	0.243585402071476	0.263940749764442	0.196400118768215	0.158891245424747	0.149016487300396	0.176565646827221	0.175987350940704	0.231764000356197	0.195913885235786	0.314529964923859	0.637052635550499	0.474474664330482	0.426559064686298	0.544349106848240	0.702025376558304	0.205775947868824	0.204482370615006	0.181341359913349	0.219824443459511	0.201912022531033	0.290223764479160	0.635028962492943	0.345998988747597
0	0	0	0	0	0	0	0	0	0	0	0	0	0	0	0	0	0	0	0	0	0	0	0	0	0	0.224311865568161	0.217687461078167	0.216790543496609	0.208287756443024	0.191240718960762	0.190245038568974	0.184361567199230	0.192402438819408	0.214616062939167	0.226397315561771	0.343066076338291	0.480699657499790	0.434374278783798	0.326139861941338	0.496217649579048	0.613140829801560	0.205499435067177	0.192900524139404	0.225872213840485	0.216001509726048	0.236604084372520	0.305603606700897	0.599790487885475	0.308446530699730
0	0	0	0	0	0	0	0	0	0	0	0	0	0	0	0	0	0	0	0	0	0	0	0	0	0	0	0.202305021882057	0.196036139428616	0.253464000225067	0.222194259166718	0.229620831608772	0.225352723300457	0.205811600387096	0.295417005419731	0.227968705892563	0.394026560187340	0.445385386347771	0.455755460262299	0.420343959629536	0.457780593335629	0.603086659312248	0.246120111644268	0.207460656762123	0.241863649487495	0.235661447644234	0.204133930504322	0.271121355891228	0.643108823597431	0.375690640509129
0	0	0	0	0	0	0	0	0	0	0	0	0	0	0	0	0	0	0	0	0	0	0	0	0	0	0	0	0.190778106451035	0.242089539766312	0.212443161904812	0.191597059667110	0.188318080604076	0.165820533931255	0.248348611891270	0.232800748050213	0.445794216990471	0.521320676803589	0.470721427798271	0.419351118803024	0.495096383988857	0.668198314905167	0.200230644941330	0.174877927601337	0.214720659554005	0.204230760037899	0.161912794113159	0.331543544828892	0.681656326949596	0.366776174008846
0	0	0	0	0	0	0	0	0	0	0	0	0	0	0	0	0	0	0	0	0	0	0	0	0	0	0	0	0	0.199587308764458	0.162480635941029	0.187443627119064	0.170250673890114	0.177346219420433	0.216508292555809	0.172630715370178	0.345734677314758	0.572315013110638	0.458363206386566	0.371629765033722	0.481228596568108	0.671390276551247	0.177004552185535	0.178404281437397	0.210987285077572	0.194330925941467	0.215565325319767	0.291725531220436	0.606573663353920	0.354663717746735
0	0	0	0	0	0	0	0	0	0	0	0	0	0	0	0	0	0	0	0	0	0	0	0	0	0	0	0	0	0	0.106617630720139	0.107721000015736	0.0842497068643570	0.123691561222076	0.175318438410759	0.134584147036076	0.280113050043583	0.591264478266239	0.387690018415451	0.343240763247013	0.504743238091469	0.701498606801033	0.145941606163979	0.166607122719288	0.171847743391991	0.175614818334579	0.181877210438252	0.285637554824352	0.559968791306019	0.248832328915596
0	0	0	0	0	0	0	0	0	0	0	0	0	0	0	0	0	0	0	0	0	0	0	0	0	0	0	0	0	0	0	0.0850525474548340	0.0838455286622047	0.119779804944992	0.188023246228695	0.155690437555313	0.354427865147591	0.664839435815811	0.432870599329472	0.425021401345730	0.617530913949013	0.760290007889271	0.159384995400906	0.180032566189766	0.193515224754810	0.196402014791966	0.161428763270378	0.335032171308994	0.631696713864803	0.264374098479748
0	0	0	0	0	0	0	0	0	0	0	0	0	0	0	0	0	0	0	0	0	0	0	0	0	0	0	0	0	0	0	0	0.0807239174842835	0.111868140101433	0.156954710185528	0.132362677752972	0.310903670489788	0.616114614307880	0.377917484641075	0.379228812158108	0.544731092453003	0.729281016588211	0.140881217718124	0.169497677087784	0.183913379609585	0.184591274261475	0.164166805148125	0.311825916171074	0.562674931585789	0.237794704735279
0	0	0	0	0	0	0	0	0	0	0	0	0	0	0	0	0	0	0	0	0	0	0	0	0	0	0	0	0	0	0	0	0	0.132642464041710	0.201980478167534	0.136030880808830	0.369417067170143	0.607532742619515	0.431150133609772	0.401317782402039	0.519287460744381	0.713996622264385	0.173823776245117	0.154830618500710	0.183978980183601	0.172131606340408	0.143827807307243	0.292535547018051	0.583325080871582	0.312482714354992
0	0	0	0	0	0	0	0	0	0	0	0	0	0	0	0	0	0	0	0	0	0	0	0	0	0	0	0	0	0	0	0	0	0	0.174241535067558	0.200796968042851	0.309011560082436	0.542376847863197	0.353573054373264	0.335857902169228	0.526876575350761	0.718884623050690	0.185810245573521	0.197973825931549	0.231477456092835	0.250472455024719	0.229426561594009	0.368672207295895	0.520862464904785	0.254732675552368
0	0	0	0	0	0	0	0	0	0	0	0	0	0	0	0	0	0	0	0	0	0	0	0	0	0	0	0	0	0	0	0	0	0	0	0.180807065367699	0.318809280395508	0.589653034806252	0.404559612274170	0.390624286532402	0.506714326441288	0.703951073884964	0.175425296127796	0.177240612506866	0.195903917849064	0.210512799918652	0.194579411149025	0.278176071047783	0.573516007959843	0.329253935813904
0	0	0	0	0	0	0	0	0	0	0	0	0	0	0	0	0	0	0	0	0	0	0	0	0	0	0	0	0	0	0	0	0	0	0	0	0.319549753665924	0.505719237327576	0.406107806563377	0.311922714710236	0.511378651857376	0.631189354658127	0.336468474268913	0.345158424675465	0.290684901177883	0.366254302859306	0.393286515772343	0.396826343536377	0.506361855268478	0.297999179363251
0	0	0	0	0	0	0	0	0	0	0	0	0	0	0	0	0	0	0	0	0	0	0	0	0	0	0	0	0	0	0	0	0	0	0	0	0	0.423297355175018	0.508070373535156	0.404583080708981	0.421070431172848	0.459627140164375	0.565989866256714	0.504407779872418	0.555805444419384	0.534362693727017	0.563496985733509	0.478605274260044	0.594683625996113	0.548340011537075
0	0	0	0	0	0	0	0	0	0	0	0	0	0	0	0	0	0	0	0	0	0	0	0	0	0	0	0	0	0	0	0	0	0	0	0	0	0	0.473501210212708	0.385187098383904	0.501660804748535	0.611402640342712	0.452113582789898	0.406099565625191	0.429768128991127	0.482678599953652	0.429756746590138	0.447971413731575	0.496512708961964	0.371227819621563
0	0	0	0	0	0	0	0	0	0	0	0	0	0	0	0	0	0	0	0	0	0	0	0	0	0	0	0	0	0	0	0	0	0	0	0	0	0	0	0.292758957147598	0.419430945515633	0.561241134405136	0.351531490981579	0.354542854130268	0.378022762238979	0.344697808623314	0.399497450292111	0.421639473438263	0.523181676268578	0.331436057090759
0	0	0	0	0	0	0	0	0	0	0	0	0	0	0	0	0	0	0	0	0	0	0	0	0	0	0	0	0	0	0	0	0	0	0	0	0	0	0	0	0.500384948253632	0.445717789828777	0.511811231374741	0.421851536631584	0.508388412892818	0.478614959418774	0.509430247247219	0.389675778448582	0.577906457185745	0.552632911801338
0	0	0	0	0	0	0	0	0	0	0	0	0	0	0	0	0	0	0	0	0	0	0	0	0	0	0	0	0	0	0	0	0	0	0	0	0	0	0	0	0	0.503346523046494	0.687819419801235	0.645736044049263	0.644589775502682	0.673134073913097	0.677931786179543	0.508547625541687	0.708903396427631	0.691401827931404
0	0	0	0	0	0	0	0	0	0	0	0	0	0	0	0	0	0	0	0	0	0	0	0	0	0	0	0	0	0	0	0	0	0	0	0	0	0	0	0	0	0	0.191238209009171	0.187365571558476	0.187438444495201	0.169284785985947	0.188098024129868	0.311529351472855	0.645242232382298	0.308120121955872
0	0	0	0	0	0	0	0	0	0	0	0	0	0	0	0	0	0	0	0	0	0	0	0	0	0	0	0	0	0	0	0	0	0	0	0	0	0	0	0	0	0	0	0.182874792218208	0.193376174867153	0.180156201422215	0.167951115369797	0.261407982707024	0.569720850288868	0.323872157931328
0	0	0	0	0	0	0	0	0	0	0	0	0	0	0	0	0	0	0	0	0	0	0	0	0	0	0	0	0	0	0	0	0	0	0	0	0	0	0	0	0	0	0	0	0.177910034656525	0.212969905436039	0.187092207670212	0.295200281143188	0.648458141982556	0.380013251900673
0	0	0	0	0	0	0	0	0	0	0	0	0	0	0	0	0	0	0	0	0	0	0	0	0	0	0	0	0	0	0	0	0	0	0	0	0	0	0	0	0	0	0	0	0	0.274164896011353	0.193931049406528	0.295562091469765	0.647657759189606	0.357635818123817
0	0	0	0	0	0	0	0	0	0	0	0	0	0	0	0	0	0	0	0	0	0	0	0	0	0	0	0	0	0	0	0	0	0	0	0	0	0	0	0	0	0	0	0	0	0	0.163669369220734	0.292915907204151	0.638729684948921	0.338056031167507
0	0	0	0	0	0	0	0	0	0	0	0	0	0	0	0	0	0	0	0	0	0	0	0	0	0	0	0	0	0	0	0	0	0	0	0	0	0	0	0	0	0	0	0	0	0	0	0.277219573259354	0.658371769487858	0.482633920013905
0	0	0	0	0	0	0	0	0	0	0	0	0	0	0	0	0	0	0	0	0	0	0	0	0	0	0	0	0	0	0	0	0	0	0	0	0	0	0	0	0	0	0	0	0	0	0	0	0.546002740859985	0.444647881388664
0	0	0	0	0	0	0	0	0	0	0	0	0	0	0	0	0	0	0	0	0	0	0	0	0	0	0	0	0	0	0	0	0	0	0	0	0	0	0	0	0	0	0	0	0	0	0	0	0	0.256475595831871
0	0	0	0	0	0	0	0	0	0	0	0	0	0	0	0	0	0	0	0	0	0	0	0	0	0	0	0	0	0	0	0	0	0	0	0	0	0	0	0	0	0	0	0	0	0	0	0	0	0
0	0	0	0	0	0	0	0	0	0	0	0	0	0	0	0	0	0	0	0	0	0	0	0	0	0	0	0	0	0	0	0	0	0	0	0	0	0	0	0	0	0	0	0	0	0	0	0	0	0
0	0	0	0	0	0	0	0	0	0	0	0	0	0	0	0	0	0	0	0	0	0	0	0	0	0	0	0	0	0	0	0	0	0	0	0	0	0	0	0	0	0	0	0	0	0	0	0	0	0
0	0	0	0	0	0	0	0	0	0	0	0	0	0	0	0	0	0	0	0	0	0	0	0	0	0	0	0	0	0	0	0	0	0	0	0	0	0	0	0	0	0	0	0	0	0	0	0	0	0
----------------------------------------------------------------------------------------------------------------ARRAY 2----------------------------------------------------------------------------------------------------------------------------------------------------------------------------------------------------------------------------------------------------------------------------------------…
DIMENSIONS: CONDITIONS X CONDITIONS
DATA:
0.239435085654259	0.359940578043461	0.321726654469967	0.371650902330875	0.426617808938026	0.341516443490982	0.334511409103870	0.342230491936207	0.333308060169220	0.440173910260201	0.467017544507980	0.411844607889652	0.497776230573654	0.375419721305370	0.430960495769978	0.537054316103458	0.368898734748364	0.385510977804661	0.644040954411030	0.385727701485157	0.467662479579449	0.413871697485447	0.363271233141422	0.476207560598850	0.572107293903828	0.590035451948643	0.319661042094231	0.363078935146332	0.401073933839798	0.318941184580326	0.397554284334183	0.275529719591141	0.553948089480400	0.493202717304230	0.448553333580494	0.242806707620621	0.482967352271080	0.496208550930023	0.468790061473846	0.395112870335579	0.665742230117321	0.613616488873959	0.381865337193012	0.373949497044086	0.609764871299267	0.476295475959778	0.456374358236790	0.400830905139446	0.503212275505066	0.407236434817314
0	0.304079788327217	0.327191991806030	0.401966915726662	0.405105104148388	0.279989435672760	0.325053597986698	0.371614311337471	0.315673491656780	0.502439928948879	0.442094681859016	0.262245156168938	0.381327880918980	0.315985076129437	0.426156083941460	0.520136163532734	0.396132287383080	0.366503217816353	0.412859959900379	0.344598823487759	0.428838132321835	0.393215222358704	0.322431273758411	0.436362793743610	0.402417798638344	0.580571270287037	0.377737143933773	0.289526597559452	0.413254646360874	0.363570933938026	0.344615454375744	0.374677243828774	0.395672908127308	0.504306891262531	0.465492496788502	0.335758891105652	0.469689958095551	0.464603000581264	0.476722734570503	0.451938332021236	0.545052687525749	0.489176853895187	0.508933975994587	0.400692473649979	0.587279069125652	0.516634270548821	0.606379717290402	0.429450610280037	0.439981406033039	0.404310124218464
0	0	0.334686122536659	0.324938817322254	0.414836858510971	0.302961075901985	0.329359794259071	0.333824679553509	0.277467909157276	0.467312575876713	0.371203802227974	0.317278848290443	0.451373796463013	0.344559692740440	0.424220061004162	0.512013054788113	0.427156425416470	0.406834800243378	0.536951871812344	0.368023386895657	0.437084502279759	0.458564747273922	0.374631531536579	0.418934961259365	0.460775410532951	0.602047862708569	0.345570030808449	0.366633219718933	0.455085969865322	0.403118547499180	0.370352201461792	0.339082295894623	0.467883777916431	0.492282003164291	0.395833780467510	0.322871434092522	0.528554404079914	0.524327308833599	0.480909982919693	0.519374560713768	0.677797323763371	0.615457986593247	0.454608708322048	0.447812812626362	0.668729668855667	0.534156329929829	0.561233794391155	0.518835887312889	0.505511033535004	0.412593709528446
0	0	0	0.315287460088730	0.458521776497364	0.378128152489662	0.349568927586079	0.345730496346951	0.379879126250744	0.353134123980999	0.357917428612709	0.414501990377903	0.527324052751064	0.393505306839943	0.397766550779343	0.464734628498554	0.397348341345787	0.466913209259510	0.568895957767963	0.399106789529324	0.410602146983147	0.446369769573212	0.366401012241840	0.407107926011086	0.538509873151779	0.522466384470463	0.380147023200989	0.486332817077637	0.393979966640472	0.364179752469063	0.476136926412582	0.425213055312634	0.519974668622017	0.489454660713673	0.487822487354279	0.339096418023109	0.593297687172890	0.548281025886536	0.582456467449665	0.598170287907124	0.727177010476589	0.677144070267677	0.427754717469215	0.470808085501194	0.606492822766304	0.528101781308651	0.512731593847275	0.499825077950954	0.547699030339718	0.467181202769280
0	0	0	0	0.452149841785431	0.421559170782566	0.314079496562481	0.451547106206417	0.334004756212235	0.504477399885654	0.465977007746697	0.414052444994450	0.473227267563343	0.415213324725628	0.485408687591553	0.577404198944569	0.459770272970200	0.490788918733597	0.661490894556046	0.476489863991737	0.491715388596058	0.518532720506191	0.529140038788319	0.489758441746235	0.555579247176647	0.656151624917984	0.370233674943447	0.442996648252010	0.557069354951382	0.510751948654652	0.573724225163460	0.396328818202019	0.582042095661163	0.569786410629749	0.360117739140987	0.390052011013031	0.648092819452286	0.727724063098431	0.499447400867939	0.518525425493717	0.707701444029808	0.692095015048981	0.589754053950310	0.493774233162403	0.655851618051529	0.664950918853283	0.565741144716740	0.517738907933235	0.575717288553715	0.497674582004547
0	0	0	0	0	0.304372728466988	0.354005658328533	0.369285160005093	0.321695351302624	0.431635140776634	0.437426409125328	0.288601921796799	0.430784125328064	0.362495950460434	0.387661907672882	0.463009290397167	0.385180518031120	0.328084275722504	0.398146644532681	0.320951873958111	0.433170647025108	0.376585521101952	0.360628411173821	0.432933354973793	0.377584932446480	0.525065348446369	0.393808433115482	0.299755352139473	0.384617733657360	0.329209423661232	0.369321009218693	0.384398274719715	0.465422785282135	0.514274165332317	0.473454804122448	0.380273404121399	0.470487654507160	0.433582487106323	0.488070644438267	0.457985491454601	0.607247096002102	0.519286352396011	0.454933723211288	0.414972810149193	0.617589214146137	0.501760238409042	0.607562155127525	0.458696506619453	0.449907750785351	0.430754767954350
0	0	0	0	0	0	0.306822338104248	0.321538804471493	0.269087870419025	0.370739811360836	0.352419902384281	0.301155426502228	0.368209246397018	0.287285949289799	0.309893118143082	0.399391144216061	0.308861887156963	0.345759218931198	0.577474560439587	0.373072596192360	0.441407379209995	0.435133677124977	0.387416906952858	0.381868579387665	0.479803337752819	0.565081784427166	0.363404389023781	0.399399337470531	0.432456804513931	0.372179999351502	0.484647563099861	0.351867838799953	0.516556527018547	0.528158493041992	0.387457636892796	0.311230968534947	0.561333736777306	0.599977554380894	0.459707610607147	0.476885623037815	0.576986882090569	0.600608812570572	0.518771754205227	0.451620219051838	0.592624087631702	0.619969227015972	0.564089983403683	0.474890553951263	0.463313260674477	0.381994059681892
0	0	0	0	0	0	0	0.349407021999359	0.323169369101524	0.390474488139153	0.339573052525520	0.355049967467785	0.371245856285095	0.291316024363041	0.401987482607365	0.448608933985233	0.394228688478470	0.409626348018646	0.614953873455524	0.364708845317364	0.423365568816662	0.419796350598335	0.380992122292519	0.423452152013779	0.509211074709892	0.630566073060036	0.414601070284843	0.475371372401714	0.455114063918591	0.343241068720818	0.434264689683914	0.405019149184227	0.577898482084274	0.531339311897755	0.406747523546219	0.328511939942837	0.486495421230793	0.598530873060227	0.457235041558743	0.448244342207909	0.626607188582420	0.638222691714764	0.465836040973663	0.434880979657173	0.644132001698017	0.547805883586407	0.524102218747139	0.462271547913551	0.450847289860249	0.414746763408184
0	0	0	0	0	0	0	0	0.244551432132721	0.390295895934105	0.370770763158798	0.298196440041065	0.369582267999649	0.276703144013882	0.338776898384094	0.430213566720486	0.340115194022656	0.338288170993328	0.611929294764996	0.318265142142773	0.412643132209778	0.446376956105232	0.391149697601795	0.425992563068867	0.461568826735020	0.602028060555458	0.313740250766277	0.324782992899418	0.411970964372158	0.391632583439350	0.439840942025185	0.366146747171879	0.479283485412598	0.525253441333771	0.364029454588890	0.326878190338612	0.504126596450806	0.534610668122768	0.466735696792603	0.442768249511719	0.609227751791477	0.658806595802307	0.475874938070774	0.402552806437016	0.637437834739685	0.568481943607330	0.558222616612911	0.467308020293713	0.459560882449150	0.364973945319653
0	0	0	0	0	0	0	0	0	0.359554288387299	0.388914750218391	0.484474854469299	0.457967268824577	0.392255049049854	0.389464186131954	0.359545783698559	0.354939196109772	0.459918430745602	0.656866769194603	0.413520832061768	0.474517437517643	0.487747182846069	0.410462197661400	0.502628827989101	0.603591978251934	0.516538460552692	0.493089945614338	0.515253522396088	0.367066495418549	0.384374001622200	0.578001492619515	0.563451330065727	0.581828800737858	0.587203900814056	0.509935172498226	0.414547342658043	0.640131445229053	0.588655042350292	0.616640752553940	0.626786432266235	0.618790787160397	0.750374045968056	0.502749761343002	0.501977691650391	0.672754497230053	0.635864332616329	0.591139134466648	0.478809684813023	0.492502810955048	0.528626083433628
0	0	0	0	0	0	0	0	0	0	0.191505255103111	0.436555921733379	0.470301602482796	0.328196609318256	0.400843796730042	0.426528290510178	0.430597806274891	0.464123657047749	0.627244266271591	0.500415306687355	0.525380520224571	0.571775780022144	0.422771255075932	0.499331879615784	0.542670006752014	0.589158126413822	0.467884309291840	0.566699195504189	0.374210387468338	0.464536982476711	0.569757944643498	0.574005935788155	0.509900962412357	0.609402898550034	0.411774503886700	0.422018322944641	0.668898076713085	0.610280746221542	0.704810524284840	0.673467545807362	0.672025698423386	0.797141833901405	0.544709236919880	0.487838002145290	0.735575160384178	0.665762252211571	0.677327831685543	0.612870970964432	0.568318831026554	0.510875172913075
0	0	0	0	0	0	0	0	0	0	0	0.217866225242615	0.314727655351162	0.290983828008175	0.368096984028816	0.472368368208408	0.396074026823044	0.318348718285561	0.394201576709747	0.335039093792439	0.443627694845200	0.437356773912907	0.412090826630592	0.331857499480247	0.272565503418446	0.646213701963425	0.381200848221779	0.282938293516636	0.450903017520905	0.426964421570301	0.385004801154137	0.350017117857933	0.467779215276241	0.579361367523670	0.455182324945927	0.411414984166622	0.455002333521843	0.463381296992302	0.418794039189816	0.415564751625061	0.496752371788025	0.482910195589066	0.501825903356075	0.410157177448273	0.610013443231583	0.603711324930191	0.720499049723148	0.517850918173790	0.396605926156044	0.351297664642334
0	0	0	0	0	0	0	0	0	0	0	0	0.330402233004570	0.342687097191811	0.386632105112076	0.446016868054867	0.393037375807762	0.377722521722317	0.557657302618027	0.380773691833019	0.503459851443768	0.539909515678883	0.455637205243111	0.465526486933231	0.459934627413750	0.729594769775868	0.477172051668167	0.473008154034615	0.504529386162758	0.466032671928406	0.521042929589748	0.534161325097084	0.628346013426781	0.572112277746201	0.472940300405025	0.471969342231750	0.512796574831009	0.611813440918922	0.484302676022053	0.456699571609497	0.477609205245972	0.619482789039612	0.631453401744366	0.520131714046001	0.705732271075249	0.723389147222042	0.703143319189548	0.575453776717186	0.367861364781857	0.422909683883190
0	0	0	0	0	0	0	0	0	0	0	0	0	0.274140083193779	0.397584089040756	0.448296140134335	0.376144732236862	0.383022421598434	0.552853714227676	0.345448054373264	0.369638800621033	0.439968646168709	0.356136641204357	0.415300776064396	0.483340457081795	0.523933790028095	0.389087316095829	0.398738042414188	0.374248600006104	0.384177502691746	0.440583206713200	0.396980487406254	0.501086967885494	0.550599591135979	0.364903537034988	0.341044505238533	0.536709195375443	0.602088122665882	0.495452869236469	0.482504303157330	0.580307068526745	0.628874012529850	0.477321814000607	0.380753564238548	0.618784114718437	0.614645393788815	0.564563593566418	0.415552144944668	0.509077083468437	0.397190346717835
0	0	0	0	0	0	0	0	0	0	0	0	0	0	0.223288413882256	0.281708584725857	0.249860621094704	0.240635553300381	0.626936496198177	0.391872451007366	0.513192757368088	0.513297902345657	0.478478614091873	0.474050749540329	0.507531822025776	0.664344266057015	0.481068858206272	0.512895379066467	0.382336612045765	0.416216320395470	0.651707213521004	0.576067160665989	0.679803986847401	0.675868302285671	0.566267001032829	0.472346538901329	0.581298672258854	0.567632342875004	0.574662831425667	0.562981120944023	0.587284456789494	0.718269567489624	0.585392601788044	0.625731264352799	0.744854561090469	0.706582904160023	0.780016511678696	0.624596670567989	0.411542696356773	0.373348200023174
0	0	0	0	0	0	0	0	0	0	0	0	0	0	0	0.328047726154327	0.312718179821968	0.379193138182163	0.612186398506165	0.414310577809811	0.527561665475369	0.547341445684433	0.491069654226303	0.534709797501564	0.594392052292824	0.600629465579987	0.585254956185818	0.575283028483391	0.465020646750927	0.469391915798187	0.661794887483120	0.639451186358929	0.714684807062149	0.767374306023121	0.594395840764046	0.514024478197098	0.649280373454094	0.605038823485375	0.659776258170605	0.665570404231548	0.603046152591705	0.758652732372284	0.641608717441559	0.668249998986721	0.797054593861103	0.815699918866158	0.808909938037395	0.639502749443054	0.423064746558666	0.430854511559010
0	0	0	0	0	0	0	0	0	0	0	0	0	0	0	0	0.291785643100739	0.330685952901840	0.585943866074085	0.343678779006004	0.449665012955666	0.401159464716911	0.390093266069889	0.449526731669903	0.552517116963863	0.612302663922310	0.463923343718052	0.411495843231678	0.387489604651928	0.312964850962162	0.551418374180794	0.510078831315041	0.618623985350132	0.656454738974571	0.539287960827351	0.378704310059547	0.525434626042843	0.505588765442371	0.531863076388836	0.481631438732147	0.557566513121128	0.621848264634609	0.531820447444916	0.514386072456837	0.670135763585568	0.639095292091370	0.649590919613838	0.475722959935665	0.336531659960747	0.387777789831162
0	0	0	0	0	0	0	0	0	0	0	0	0	0	0	0	0	0.331233392953873	0.550009382069111	0.389225136637688	0.559459885358810	0.493855616152287	0.468694019913673	0.512274326682091	0.481944010555744	0.639634051620960	0.430081240534782	0.401868535280228	0.399877972900867	0.415886138379574	0.536731208562851	0.466356067061424	0.624879657328129	0.624821437001228	0.563331539034844	0.451446453034878	0.464991821646690	0.453556959033012	0.505248594880104	0.424945430457592	0.495088534951210	0.637581964433193	0.528020974695683	0.534622847139835	0.667497259974480	0.674020317792893	0.764914802908898	0.596110072433949	0.422295973002911	0.362172215282917
0	0	0	0	0	0	0	0	0	0	0	0	0	0	0	0	0	0	0.427035408616066	0.486729919314385	0.539037804603577	0.548122933804989	0.545887151956558	0.539833622574806	0.442835964262486	0.641998439729214	0.632590486407280	0.453141725957394	0.609899829626083	0.587395879328251	0.497372500300407	0.600957267880440	0.541716581583023	0.690825053751469	0.687874013483524	0.632010434567928	0.571637111008167	0.528789752125740	0.602456172704697	0.614605182111263	0.678865383565426	0.501196336150170	0.694248290359974	0.585683450698853	0.691142194271088	0.691367134749889	0.841095624268055	0.634387743771076	0.536541332602501	0.614092616736889
0	0	0	0	0	0	0	0	0	0	0	0	0	0	0	0	0	0	0	0.314525454044342	0.350993835330009	0.375469993948936	0.358061565458775	0.418764174282551	0.451406999230385	0.597581310272217	0.412613028585911	0.340829866528511	0.450821020901203	0.330105694532394	0.394063064157963	0.408632776141167	0.544841233491898	0.589569705128670	0.472129756510258	0.415691639184952	0.423060722351074	0.508937446177006	0.476991887986660	0.433886018097401	0.622739063799381	0.572283719182015	0.491486444175243	0.446930947899818	0.648026272356510	0.550749515593052	0.606586619019508	0.408099903166294	0.379673586487770	0.437101849019527
0	0	0	0	0	0	0	0	0	0	0	0	0	0	0	0	0	0	0	0	0.449091031551361	0.448514621853828	0.460923403799534	0.492219142019749	0.603191053569317	0.604957597255707	0.466823371052742	0.491982049047947	0.525953135490417	0.429799940288067	0.466825228035450	0.456700393259525	0.626782376468182	0.640412966609001	0.451419623196125	0.487731623351574	0.550915510952473	0.702347359359264	0.528522162437439	0.526395298838615	0.761206106543541	0.639611053764820	0.568977061510086	0.505660007297993	0.661723797619343	0.614270632266998	0.566151921451092	0.415992989838123	0.508315625786781	0.507821296453476
0	0	0	0	0	0	0	0	0	0	0	0	0	0	0	0	0	0	0	0	0	0.443920738101006	0.371604570746422	0.429059115946293	0.598829120695591	0.614329394400120	0.496474710702896	0.415070177912712	0.526804310381413	0.310173259973526	0.428716039061546	0.411940273046494	0.585298314392567	0.580678145289421	0.550976919531822	0.402575322687626	0.460735203921795	0.482912556529045	0.453126885294914	0.440728013813496	0.657702479362488	0.464440098404884	0.515213796198368	0.417976740896702	0.577934689521790	0.522330835461617	0.555095616579056	0.337092339694500	0.426685313582420	0.484798391759396
0	0	0	0	0	0	0	0	0	0	0	0	0	0	0	0	0	0	0	0	0	0	0.391765619516373	0.435686389803886	0.517327943444252	0.570603487491608	0.458967448472977	0.388507852852345	0.363800382614136	0.302745625078678	0.357179042100906	0.436001654267311	0.462062144279480	0.530379770696163	0.526614919304848	0.334685815870762	0.517664377689362	0.470395723283291	0.555464202761650	0.541891283690929	0.595138326287270	0.571264145970345	0.439962327182293	0.423619048893452	0.595922846198082	0.473338704109192	0.553846156597137	0.401641928255558	0.476564708650112	0.455784729123116
0	0	0	0	0	0	0	0	0	0	0	0	0	0	0	0	0	0	0	0	0	0	0	0.503602558970451	0.494390682280064	0.663472757339478	0.456089673340321	0.447014179229736	0.522075569033623	0.452394309043884	0.502093840837479	0.429667791128159	0.559914656877518	0.617221113741398	0.525666544735432	0.432557678520680	0.553127776682377	0.593390999734402	0.499999063014984	0.545793738961220	0.670115524530411	0.539619352519512	0.536561165750027	0.490808522403240	0.664758947193623	0.583280696570873	0.621394897997379	0.522774505317211	0.465652835369110	0.448244577646255
0	0	0	0	0	0	0	0	0	0	0	0	0	0	0	0	0	0	0	0	0	0	0	0	0.382005345225334	0.690064400434494	0.518739143013954	0.390866442024708	0.525431735813618	0.554648575782776	0.475679919719696	0.502014074921608	0.544015346765518	0.639571482837200	0.618255355656147	0.609299902915955	0.564084402024746	0.525088934600353	0.611359536647797	0.549585680961609	0.631251265406609	0.593743322789669	0.610707536637783	0.518319754898548	0.667537229061127	0.630857212245464	0.800100477933884	0.676050080657005	0.534326980113983	0.578062766194344
0	0	0	0	0	0	0	0	0	0	0	0	0	0	0	0	0	0	0	0	0	0	0	0	0	0.698182781338692	0.574976880848408	0.569860052466393	0.515738332271576	0.557622187733650	0.642470960319042	0.580157883763313	0.597433040738106	0.639237758815289	0.603529211282730	0.542529632151127	0.808764657080174	0.672193697690964	0.817440645992756	0.782462211549282	0.801889240741730	0.770103097856045	0.596030994355679	0.572620127499104	0.686014623045921	0.676693671941757	0.642256197035313	0.550803331434727	0.754192128181458	0.735622674822807
0	0	0	0	0	0	0	0	0	0	0	0	0	0	0	0	0	0	0	0	0	0	0	0	0	0	0.404440602660179	0.364734637439251	0.455732297897339	0.469900990128517	0.457458894550800	0.270706305503845	0.521201343536377	0.476164427101612	0.361373540461063	0.342244285643101	0.562567598819733	0.593171189129353	0.515800362825394	0.455339753329754	0.742747214138508	0.662527224719524	0.457084961533546	0.371709510385990	0.590810984671116	0.531758528649807	0.496321302950382	0.476679477691650	0.545263296067715	0.468333474397659
0	0	0	0	0	0	0	0	0	0	0	0	0	0	0	0	0	0	0	0	0	0	0	0	0	0	0	0.261270406246185	0.462341010868549	0.379636976420879	0.331724845468998	0.309466421604157	0.390033870339394	0.537652430832386	0.475988402962685	0.385424733459950	0.468015480637550	0.384787028133869	0.477952294349670	0.381810064017773	0.569110040664673	0.523746150135994	0.452110037207603	0.361101183295250	0.535291693508625	0.494650399088860	0.650609588027000	0.421834107041359	0.454857683479786	0.490352120399475
0	0	0	0	0	0	0	0	0	0	0	0	0	0	0	0	0	0	0	0	0	0	0	0	0	0	0	0	0.336106610298157	0.383894622325897	0.541029967367649	0.514969471991062	0.510472036302090	0.593346531391144	0.542145641744137	0.435829000771046	0.612921215891838	0.467307109832764	0.716184511482716	0.621406151950359	0.610255254507065	0.748235468864441	0.441970557272434	0.438533134162426	0.632882650196552	0.523042223751545	0.613487894833088	0.521870949864388	0.558100650906563	0.523409026265144
0	0	0	0	0	0	0	0	0	0	0	0	0	0	0	0	0	0	0	0	0	0	0	0	0	0	0	0	0	0.315765044093132	0.420138924419880	0.416281032860279	0.540120048820973	0.512965482771397	0.501155430078507	0.333982671499252	0.421225635409355	0.398286477029324	0.510930393934250	0.434197534620762	0.570463059544563	0.543507522046566	0.415138846635818	0.405221240818501	0.545235015451908	0.475477476418018	0.532311785519123	0.344867361485958	0.414590100646019	0.464560206830502
0	0	0	0	0	0	0	0	0	0	0	0	0	0	0	0	0	0	0	0	0	0	0	0	0	0	0	0	0	0	0.349966957569122	0.356161143183708	0.455969919562340	0.507066241204739	0.550893948674202	0.438229387104511	0.501835604012012	0.513031837046146	0.487782689332962	0.453418522179127	0.667792533934116	0.516654850542545	0.477993312776089	0.396948976516724	0.511014367640019	0.477493134737015	0.587028221786022	0.453374617397785	0.538814401030541	0.575800078213215
0	0	0	0	0	0	0	0	0	0	0	0	0	0	0	0	0	0	0	0	0	0	0	0	0	0	0	0	0	0	0	0.166651242971420	0.521965205669403	0.463214344084263	0.335832778811455	0.320783456265926	0.471004147529602	0.539844290614128	0.420729699432850	0.319234451651573	0.710519220530987	0.536490637063980	0.454299070239067	0.315315898060799	0.469188301861286	0.451555819809437	0.421227356195450	0.399449876248837	0.562104176282883	0.465488482713699
0	0	0	0	0	0	0	0	0	0	0	0	0	0	0	0	0	0	0	0	0	0	0	0	0	0	0	0	0	0	0	0	0.482936375737190	0.607799425721169	0.573317793011665	0.474526544213295	0.689522367119789	0.535748938322067	0.721277498900890	0.691701630949974	0.688657025992870	0.679634139835835	0.547631481587887	0.463907495737076	0.625341871976852	0.517199404537678	0.712296341061592	0.590575215816498	0.678137791156769	0.681609439253807
0	0	0	0	0	0	0	0	0	0	0	0	0	0	0	0	0	0	0	0	0	0	0	0	0	0	0	0	0	0	0	0	0	0.589833658933640	0.560718262493611	0.484272707104683	0.659869415462017	0.624138656258583	0.589181454479694	0.588516854643822	0.779624855220318	0.627475741803646	0.573324310183525	0.539854766428471	0.572415324151516	0.539959116876125	0.487196597456932	0.511973678767681	0.684361432790756	0.646153114438057
0	0	0	0	0	0	0	0	0	0	0	0	0	0	0	0	0	0	0	0	0	0	0	0	0	0	0	0	0	0	0	0	0	0	0.281355344057083	0.381936008036137	0.620402669310570	0.744227872192860	0.554710971415043	0.491674945652485	0.733851721286774	0.749904744923115	0.573423079848290	0.398848382532597	0.610947301983833	0.670142950713635	0.502094451189041	0.481451455950737	0.589932565093041	0.546675279140472
0	0	0	0	0	0	0	0	0	0	0	0	0	0	0	0	0	0	0	0	0	0	0	0	0	0	0	0	0	0	0	0	0	0	0	0.273525719046593	0.572132410407066	0.551380303204060	0.497276762425900	0.477713082730770	0.609991483390331	0.616094608306885	0.417190363705158	0.377477376163006	0.629313274919987	0.510860604941845	0.437361252009869	0.404746319055557	0.499551823139191	0.402389701604843
0	0	0	0	0	0	0	0	0	0	0	0	0	0	0	0	0	0	0	0	0	0	0	0	0	0	0	0	0	0	0	0	0	0	0	0	0.523167157769203	0.420983655750752	0.473512573540211	0.360679384768009	0.602445110082626	0.532778175175190	0.616419827342033	0.505827489197254	0.624801111817360	0.619943115115166	0.713522973656654	0.533169170022011	0.459157341420650	0.501154578924179
0	0	0	0	0	0	0	0	0	0	0	0	0	0	0	0	0	0	0	0	0	0	0	0	0	0	0	0	0	0	0	0	0	0	0	0	0	0.293484165072441	0.664017357528210	0.489057081043720	0.541868912875652	0.544538542926311	0.506935074329376	0.496319988071918	0.620808402895927	0.562784224450588	0.786312023401260	0.564258595407009	0.531733481287956	0.555014645755291
0	0	0	0	0	0	0	0	0	0	0	0	0	0	0	0	0	0	0	0	0	0	0	0	0	0	0	0	0	0	0	0	0	0	0	0	0	0	0.496176499724388	0.382894805669785	0.655496907234192	0.480215079486370	0.659229638278484	0.559562057256699	0.632618871331215	0.681189222335815	0.627066730260849	0.517415615618229	0.494240441620350	0.485402169823647
0	0	0	0	0	0	0	0	0	0	0	0	0	0	0	0	0	0	0	0	0	0	0	0	0	0	0	0	0	0	0	0	0	0	0	0	0	0	0	0.313894475698471	0.574482908546925	0.498633646368980	0.565262585878372	0.395380058884621	0.506872113645077	0.583662018477917	0.609982493817806	0.469555639624596	0.444067149758339	0.495997434556484
0	0	0	0	0	0	0	0	0	0	0	0	0	0	0	0	0	0	0	0	0	0	0	0	0	0	0	0	0	0	0	0	0	0	0	0	0	0	0	0	0.588407670855522	0.663827805519104	0.716753019094467	0.682460434734821	0.740863578319550	0.881122433543205	0.940688317120075	0.700767941474915	0.545251183807850	0.579900697767735
0	0	0	0	0	0	0	0	0	0	0	0	0	0	0	0	0	0	0	0	0	0	0	0	0	0	0	0	0	0	0	0	0	0	0	0	0	0	0	0	0	0.534959138631821	0.728135917186737	0.579591404497623	0.630856506824493	0.610344173014164	0.699157750308514	0.552946317791939	0.523733062744141	0.574813856482506
0	0	0	0	0	0	0	0	0	0	0	0	0	0	0	0	0	0	0	0	0	0	0	0	0	0	0	0	0	0	0	0	0	0	0	0	0	0	0	0	0	0	0.559469169378281	0.430380690097809	0.622053362727165	0.495628652274609	0.588711810708046	0.510633632838726	0.623179183304310	0.602560595870018
0	0	0	0	0	0	0	0	0	0	0	0	0	0	0	0	0	0	0	0	0	0	0	0	0	0	0	0	0	0	0	0	0	0	0	0	0	0	0	0	0	0	0	0.400183543562889	0.468351875245571	0.444453690350056	0.478177619874477	0.404688096046448	0.542253476977348	0.577522697150707
0	0	0	0	0	0	0	0	0	0	0	0	0	0	0	0	0	0	0	0	0	0	0	0	0	0	0	0	0	0	0	0	0	0	0	0	0	0	0	0	0	0	0	0	0.641743338108063	0.567296338975430	0.605184016525745	0.569869267344475	0.719405646026134	0.786401880383492
0	0	0	0	0	0	0	0	0	0	0	0	0	0	0	0	0	0	0	0	0	0	0	0	0	0	0	0	0	0	0	0	0	0	0	0	0	0	0	0	0	0	0	0	0	0.492474561929703	0.478474242985249	0.510696392655373	0.670703217387199	0.684279812872410
0	0	0	0	0	0	0	0	0	0	0	0	0	0	0	0	0	0	0	0	0	0	0	0	0	0	0	0	0	0	0	0	0	0	0	0	0	0	0	0	0	0	0	0	0	0	0.409701765775681	0.473346509933472	0.736442185640335	0.665146362185478
0	0	0	0	0	0	0	0	0	0	0	0	0	0	0	0	0	0	0	0	0	0	0	0	0	0	0	0	0	0	0	0	0	0	0	0	0	0	0	0	0	0	0	0	0	0	0	0.422643623352051	0.539777219891548	0.585229496657848
0	0	0	0	0	0	0	0	0	0	0	0	0	0	0	0	0	0	0	0	0	0	0	0	0	0	0	0	0	0	0	0	0	0	0	0	0	0	0	0	0	0	0	0	0	0	0	0	0.469345972537994	0.428452785611153
0	0	0	0	0	0	0	0	0	0	0	0	0	0	0	0	0	0	0	0	0	0	0	0	0	0	0	0	0	0	0	0	0	0	0	0	0	0	0	0	0	0	0	0	0	0	0	0	0	0.394507967233658
0	0	0	0	0	0	0	0	0	0	0	0	0	0	0	0	0	0	0	0	0	0	0	0	0	0	0	0	0	0	0	0	0	0	0	0	0	0	0	0	0	0	0	0	0	0	0	0	0	0
0	0	0	0	0	0	0	0	0	0	0	0	0	0	0	0	0	0	0	0	0	0	0	0	0	0	0	0	0	0	0	0	0	0	0	0	0	0	0	0	0	0	0	0	0	0	0	0	0	0
0	0	0	0	0	0	0	0	0	0	0	0	0	0	0	0	0	0	0	0	0	0	0	0	0	0	0	0	0	0	0	0	0	0	0	0	0	0	0	0	0	0	0	0	0	0	0	0	0	0
0	0	0	0	0	0	0	0	0	0	0	0	0	0	0	0	0	0	0	0	0	0	0	0	0	0	0	0	0	0	0	0	0	0	0	0	0	0	0	0	0	0	0	0	0	0	0	0	0	0
----------------------------------------------------------------------------------------------------------------ARRAY 3----------------------------------------------------------------------------------------------------------------------------------------------------------------------------------------------------------------------------------------------------------------------------------------…
DIMENSIONS: CONDITIONS X CONDITIONS
DATA:
0.794306471943855	0.847777062058449	0.759292080998421	0.838971893191338	0.756849715709686	0.771923318505287	0.813070542514324	0.775762403905392	0.767236245274544	0.743103628158569	0.774219039082527	0.702353196740150	0.758080690205097	0.881206468939781	0.796896257400513	0.647106778919697	0.797820177972317	0.684278188943863	0.846851462423801	0.658699691593647	0.704624820053577	0.720479093492031	0.913718548715115	0.787712083458900	0.833800885975361	0.722501611113548	0.734267149567604	0.928136306107044	0.787043389976025	0.831179783642292	0.784250577986240	0.720978072583675	0.746161890327931	0.867866095006466	0.950642431378365	0.655577220320702	0.620435050725937	0.687648841738701	0.770767837166786	0.753617552518845	0.772999715507031	0.698894632160664	0.830194297730923	0.701579881906509	0.896957733929157	0.957729249298573	0.967355823516846	0.733837355375290	0.658703669011593	0.774619418084622
0	0.680142840743065	0.665331571996212	0.945419719219208	0.714706672430038	0.641070647835732	0.733233531415463	0.756092743873596	0.701678528189659	0.915746683478355	0.826680981516838	0.695383037328720	0.657396709918976	0.794364051520825	0.883116326332092	0.656892633140087	0.912394675314426	0.771997655630112	0.868457705974579	0.749522415399551	0.786947390735149	0.757674721777439	0.811746581196785	0.903789307773113	0.995546905100346	0.852764575779438	0.732216831743717	0.902461508214474	0.879702633619308	0.835728463828564	0.857720090746880	0.803614139556885	0.699753583371639	0.923232402503490	0.899876065552235	0.752839813828468	0.696298747062683	0.734962433874607	0.919150504767895	0.916895038783550	0.839671880602837	0.854835952520371	0.891748782992363	0.906116146445274	1.03325960218906	0.854069094657898	0.996234998404980	0.869771447777748	0.803283976912498	0.839206638038158
0	0	0.590210861563683	0.949226897060871	0.720164768695831	0.701137509644032	0.639201003313065	0.539269954860211	0.615129077732563	0.686026557087898	0.758577742278576	0.655805635750294	0.442940649688244	0.713847429156303	0.890045931339264	0.651012932062149	0.926008037030697	0.735596135854721	0.842357980310917	0.856977061629295	0.875207818746567	0.735556754469872	0.861207978427410	0.947414159774780	0.888081140220165	0.698825002610684	0.620793098807335	0.930454204082489	1.04358235895634	0.952249241471291	0.745806697309017	0.793658459186554	0.726204579770565	0.992049350738525	0.985780079960823	0.772550362348557	0.573982476294041	0.691264828741551	0.794038623273373	0.977165794372559	1.00818931460381	0.894377207756043	0.879041914343834	0.865119705200195	1.00248006403446	1.01336933732033	0.966203381121159	0.904283440113068	0.828768352270126	0.933068235516548
0	0	0	0.970325623154640	0.897418219447136	0.860002984404564	0.948924064636231	0.934888026118279	0.933174605667591	0.911444983780384	0.968368799984455	0.852246531546116	0.944792596399784	1.01071807563305	0.783229962587357	0.887380125224590	0.932479065060616	0.871320317685604	0.970439182817936	0.937630516588688	0.879717571437359	0.918977885842323	0.942796184718609	0.955750315189362	0.926175483465195	0.954693107008934	0.943138783574104	1.03816000968218	0.870011659562588	0.886010926663876	0.919346102774143	0.880496674776077	0.851414808034897	0.916217372417450	1.02153322458267	0.790204044282436	0.893087531030178	0.769993120133877	0.903773338496685	0.808726398646832	0.814481382668018	0.890473289191723	0.927415992915630	0.919547243118286	0.967786934971809	0.898953160047531	0.892391423285007	0.919845201075077	0.894440943896770	0.850347462296486
0	0	0	0	0.831122100949287	0.723109069764614	0.835427983105183	0.731053514182568	0.675157701969147	0.731702674031258	0.700712077021599	0.680138875544071	0.655811592042446	0.850524429678917	0.785251995623112	0.631299583911896	0.858063418567181	0.702906477451325	0.902107598483563	0.792404471039772	0.849117138683796	0.722958767116070	0.775870456397533	0.912849536538124	0.884937258362770	0.801536427140236	0.709950330853462	0.904482184648514	0.822571220397949	0.983028693199158	0.861747985184193	0.840581565499306	0.725090181231499	0.914985434114933	0.982860869765282	0.857237794101238	0.677232179641724	0.729774571061134	0.879834287762642	0.912688487172127	0.748160594403744	0.924362874925137	1.00750317126513	0.971005421578884	1.12343227207661	0.958884536623955	1.04262156784534	0.836354036927223	0.762641096711159	0.857267235219479
0	0	0	0	0	0.696306677460670	0.800607634484768	0.661361786127090	0.696124365627766	0.742967678904533	0.732074800431728	0.699493806064129	0.603282473385334	0.814788544774056	0.860625272393227	0.673264103829861	0.897872548699379	0.689124875664711	0.764039362370968	0.695070036649704	0.776451207697392	0.723964318633080	0.823863560557365	0.772560067176819	0.901829551458359	0.832479005753994	0.621990639865399	0.805422040522099	0.793205541372299	0.893458602428436	0.838824694156647	0.758085291087628	0.700800088644028	0.908027957677841	1.00332863479853	0.792863017320633	0.598292025029659	0.715871411561966	0.875963129997254	0.803617320060730	0.803124927282333	0.923738713562489	0.860954771637917	0.928093170523644	0.972998420298100	0.872053508460522	0.877158713340759	0.799549401998520	0.781220536231995	0.789319992363453
0	0	0	0	0	0	0.760296335816383	0.684404856860638	0.755198048055172	0.881187251806259	0.766584933698177	0.657869788110256	0.583980709314346	0.739544973075390	0.852049473524094	0.698370387256146	0.832331235706806	0.850081556737423	0.946356726884842	0.802567512989044	0.888031814992428	0.779727335274220	0.934435797929764	1.04011514127255	1.00100726068020	0.803896190822125	0.844800933599472	0.984396437406540	0.957526631951332	0.946974619328976	0.962534435093403	0.829119813740254	0.736554186344147	1.10373006910086	0.947533815801144	0.775305691063404	0.703187621533871	0.792642514109612	0.663501186966896	0.848733682036400	0.879032087028027	0.838454103171825	0.950774906277657	0.881069238781929	1.09491345167160	0.982427911162376	1.04683549880981	0.897618725895882	0.758978658318520	0.799712377190590
0	0	0	0	0	0	0	0.659029349684715	0.720832696259022	0.633573096096516	0.689440836012363	0.703862389922142	0.454677620530129	0.722557728886604	0.850668843686581	0.622699932456017	0.839833931028843	0.686408586204052	0.837237696051598	0.839930123388767	0.845910679101944	0.753014063239098	0.837184986472130	0.853914816379547	0.931071699559689	0.766077866852284	0.645338789224625	0.855506065785885	0.919377972781658	1.03083509415388	0.842400065064430	0.854582006037235	0.760215878784657	0.984699586629868	1.08773107379675	0.806858710944653	0.578064527809620	0.690278354883194	0.843092653453350	0.903386864960194	0.848664420843124	0.871050505042076	0.936057415604591	0.890741116106510	1.06319301903248	1.00489598691463	0.979291277527809	0.839433423876763	0.762059063613415	0.853523173332214
0	0	0	0	0	0	0	0	0.787694662809372	0.731649112999439	0.691721784174442	0.704562019109726	0.568153654038906	0.825015433728695	0.853137241899967	0.730862664878368	0.932842873632908	0.745876436829567	0.907493440508842	0.819047010838986	0.924052455723286	0.740812998712063	0.798916151523590	0.946382452547550	0.950190936326981	0.758752577006817	0.722980842292309	0.914148227274418	0.889916907548904	1.02622500807047	0.887638309895992	0.883614366948605	0.782857955992222	0.989227345287800	1.06265350967646	0.851542000770569	0.637492216527462	0.733243927955628	0.913707108497620	1.01856712162495	0.904499528110027	0.987031247615814	0.940615904927254	1.01190391600132	1.11077922970057	0.981682831346989	1.03090163767338	0.873082932531834	0.791184002757073	0.850164864063263
0	0	0	0	0	0	0	0	0	0.722718493342400	0.688920641839504	0.703804756999016	0.576820601224899	0.849065515995026	0.729990950822830	0.628229140341282	0.793442095518112	0.695225311219692	0.858830623030663	0.729039711952209	0.770840969979763	0.732118944227695	0.806499274671078	0.815240845382214	0.941650928854942	0.810621322691441	0.696985737085342	0.831606619954109	0.870627566576004	0.980552659630775	0.886564497947693	0.830334050059319	0.797701463997364	0.974641966223717	1.08058545440435	0.800253741443157	0.551930149495602	0.669307622313500	0.768346678614616	0.900943806171417	0.816186337172985	0.835577821731567	0.932908315956593	0.779489704072476	0.991201398074627	1.02264813244343	0.954993927180767	0.814442983269691	0.655902494788170	0.791902343332767
0	0	0	0	0	0	0	0	0	0	0.701430249214172	0.659930831789970	0.574624481797218	0.810515698194504	0.813813501596451	0.706776724457741	0.827340403795242	0.712228636145592	0.859989090561867	0.802810750305653	0.823173914551735	0.707351919710636	0.859133473932743	0.836832123100758	0.781986184120178	0.877980403602123	0.797654621601105	0.862694738507271	0.802071732878685	1.04091482669115	0.803330490589142	0.835386432111263	0.888792401254177	0.875609726011753	1.06623188972473	0.939944547712803	0.634566407501698	0.846923378407955	0.857024313509464	0.901661768555641	0.939393702447414	0.860956925153732	1.01658404350281	0.883843493163586	1.12869954228401	1.17437306940556	1.18422125458717	0.822094338536263	0.736942784786224	0.893681673407555
0	0	0	0	0	0	0	0	0	0	0	0.675659711360931	0.548641621172428	0.760961230993271	0.692822233438492	0.592087882757187	0.814776954352856	0.773012590706348	0.796865108013153	0.640636907815933	0.768627512454987	0.629047597944737	0.825204879343510	0.877337841987610	0.904504298269749	0.742647734880447	0.754097899496555	0.839048347771168	0.917200824022293	0.780151015520096	0.847564791738987	0.708577841222286	0.737271633446217	0.934670477211475	0.921775756180286	0.709836718142033	0.607215784490109	0.614040707647801	0.623102747499943	0.715962182581425	0.728974249362946	0.714302078187466	0.878022151589394	0.770028295516968	1.01428076535463	0.954465308487415	1.01823477596045	0.745834497809410	0.641623920500279	0.749156443178654
0	0	0	0	0	0	0	0	0	0	0	0	0.271514455676079	0.658135219216347	0.734932157099247	0.603015621304512	0.812069494724274	0.676282826960087	0.700230003595352	0.689985935389996	0.788707112073898	0.650044316053390	0.805370313227177	0.863993794322014	0.841294314563274	0.763383149504662	0.636749153137207	0.768020694255829	0.955063180923462	1.00080757677555	0.726340542733669	0.809148862659931	0.683458031415939	0.909027478098869	1.05156633257866	0.786708357036114	0.421996983587742	0.592059826850891	0.733983410894871	0.834476345181465	0.863966223001480	0.851200513541699	0.953360657393932	0.895121620297432	1.09862228929996	1.08481643557549	1.07134680509567	0.862040165662766	0.641439897418022	0.836119620501995
0	0	0	0	0	0	0	0	0	0	0	0	0	0.948671395778656	0.886509506702423	0.717113678455353	0.914929812848568	0.908811216950417	0.832301086187363	0.843595502674580	0.873335002362728	0.797706822156906	0.924013773202896	0.924879994094372	0.931353579461575	0.866659225225449	0.853454129397869	0.917812340855599	0.990756666362286	0.948835299313068	0.846219637095928	0.905798251628876	0.920624660551548	0.958741849362850	1.02606648921967	0.922765919864178	0.796356773376465	0.951003607511521	0.828431730568409	0.961275828480721	0.994595739841461	0.901527122557163	1.10435766488314	0.879808300435543	0.981404540240765	1.00345181226730	1.07529176235199	0.945730950534344	0.931181602776051	0.944938497245312
0	0	0	0	0	0	0	0	0	0	0	0	0	0	0.815622838735580	0.692612210214138	0.837372995018959	0.806025519967079	0.893488406240940	0.761025756597519	0.834568765163422	0.814838316142559	0.818917410969734	0.783809625804424	0.929768727123737	0.898548885285854	0.879912777841091	1.03400004088879	0.883264621198177	0.921421731710434	0.944510955810547	0.803383573293686	0.842843586802483	0.887046779692173	1.00191764950752	0.823525167107582	0.738676810860634	0.818586581647396	0.696488143205643	0.870230106115341	0.677590074241161	0.806213218271732	0.977345810234547	0.924627152085304	1.03661021441221	0.986317379474640	1.02164907366037	0.867658499777317	0.751737011969090	0.783699433207512
0	0	0	0	0	0	0	0	0	0	0	0	0	0	0	0.491457685828209	0.737335672080517	0.592641378939152	0.969052572250366	0.675515891015530	0.726397872865200	0.671407034099102	0.823203027546406	0.838151558935642	0.969485106468201	0.695868169665337	0.680761471986771	0.948485489785671	0.820374346375465	0.932931280136109	0.913979401290417	0.824734201133251	0.634894218444824	1.01699562430382	0.974462852478027	0.695554471611977	0.574011485874653	0.672262504398823	0.714666843116283	0.870266155302525	0.705935290157795	0.790916267931461	0.999821912050247	0.743845649957657	0.990555868148804	0.947791982889175	1.07773528575897	0.811221253275871	0.578576652705670	0.662158982157707
0	0	0	0	0	0	0	0	0	0	0	0	0	0	0	0	0.810006265044212	0.781292529404163	0.959972527027130	0.712082188725472	0.772981059551239	0.860482991933823	0.863308143019676	0.799677093923092	0.923422774970532	0.885373115837574	0.768553470075130	0.933102521598339	0.794495066106320	0.912836451530457	0.968579187393188	0.870948453247547	0.747037775218487	1.04613836765289	0.987844844162464	0.842689116299152	0.807709564864636	0.871628264188767	0.726679641902447	0.856500553786755	0.835580378174782	0.793617328107357	1.00493281722069	0.840745081007481	0.885452561676502	0.967648562192917	1.02463156461716	0.842815150022507	0.684926286935806	0.703590742349625
0	0	0	0	0	0	0	0	0	0	0	0	0	0	0	0	0	0.630400329828262	0.843076860308647	0.706026287376881	0.714824728667736	0.693330087661743	0.875008785128594	0.737276858389378	0.780518491864204	0.756081188619137	0.636458374261856	0.917663699686527	0.764046103358269	1.00098361730576	0.710401014089584	0.881422170400620	0.730396339893341	0.871590560972691	1.01783425867558	0.779855479896069	0.591077587306500	0.739023735523224	0.875906105935574	0.886047166883946	0.695758683681488	0.793900511264801	0.900992691516876	0.778784056007862	0.999258772432804	0.880769032239914	0.931954993605614	0.862857032418251	0.611948798596859	0.782595478594303
0	0	0	0	0	0	0	0	0	0	0	0	0	0	0	0	0	0	0.338327726721764	0.673047246634960	0.809597398638725	0.860757935047150	0.826173562407494	0.676334118545055	0.577518993914127	0.806816536784172	0.686976390480995	0.726828396916390	0.853802350461483	0.804606898427010	0.440557411313057	0.742653928697109	1.00705072790384	0.424736880660057	1.02273384541273	0.840584555566311	0.657124377191067	0.777229162752628	0.963846472203732	0.770649015605450	0.869838350713253	0.640855724215508	0.744662174582481	0.857695425748825	0.881886089146137	0.886212418675423	0.854965710937977	0.757201041281223	0.866210024952889	1.03230273425579
0	0	0	0	0	0	0	0	0	0	0	0	0	0	0	0	0	0	0	0.380622465610504	0.622862618565560	0.637168016135693	0.781687211394310	0.576855465471745	0.919103033244610	0.758617507815361	0.643073639273644	0.644454461336136	0.654151256084442	0.692564650475979	0.826852676868439	0.723223840594292	0.667342900633812	0.846491358578205	0.914714789092541	0.710563519001007	0.595851982831955	0.627490124404430	0.659719291925430	0.757214311063290	0.740109541416168	0.610716805756092	0.852562590539455	0.707813220620155	0.730570350587368	0.769197891950607	0.773115531504154	0.594065230190754	0.550802583396435	0.708039122223854
0	0	0	0	0	0	0	0	0	0	0	0	0	0	0	0	0	0	0	0	0.567529323697090	0.703447893857956	0.941438968181610	0.708612889647484	0.728327194750309	0.870402461290360	0.793263359367847	0.832321434617043	0.747727282643318	0.644143185019493	0.726384087204933	0.774139103591442	0.802271847128868	0.865509811937809	0.841476027965546	0.716589255630970	0.681346742808819	0.822551929652691	0.873840120434761	0.687656555473804	0.849906025230885	0.698022418320179	0.868960783779621	0.709264203608036	0.737711924314499	0.959820387065411	0.924938302636147	0.783714144825935	0.627681272327900	0.788818778395653
0	0	0	0	0	0	0	0	0	0	0	0	0	0	0	0	0	0	0	0	0	0.695668739080429	0.841273750662804	0.864161247313023	0.894226188659668	0.783988211154938	0.726535827815533	0.779854185879231	0.858818534314632	0.822782169580460	0.778729316592216	0.775003077983856	0.818658598065376	0.939512058496475	0.950144491493702	0.700380392074585	0.629402190148831	0.640073630809784	0.791041460335255	0.785964572429657	0.762395256757736	0.721718122661114	0.870249952375889	0.755408041477203	0.986900064349175	0.933238549828529	0.940695234537125	0.738039719164372	0.682358963191509	0.825280551314354
0	0	0	0	0	0	0	0	0	0	0	0	0	0	0	0	0	0	0	0	0	0	0.871120008826256	0.806247695386410	1.08003768742085	0.890576816201210	0.770449315905571	0.900498154163361	0.762616318762302	0.892924028038979	1.00702890962362	0.915472486019135	0.802307082712650	1.00579556107521	1.01243928968906	0.940971884429455	0.853122482299805	0.818670577406883	0.972271220386028	0.967835199534893	0.928689494132996	0.903567828834057	0.937458663582802	0.959053980708122	1.00229691177607	0.938376600444317	0.924634991586208	0.802508528232575	0.878051960468292	0.879587467908859
0	0	0	0	0	0	0	0	0	0	0	0	0	0	0	0	0	0	0	0	0	0	0	0.694507818818092	0.785212264358997	0.861598781049252	0.648608892261982	0.804931527078152	0.650415195822716	0.788293178379536	0.779438224434853	0.777879614233971	0.851614978313446	0.760764351785183	0.879269148707390	0.886981744170189	0.712505935132504	0.828430135846138	0.823124242126942	0.777583716511726	0.835887310504913	0.722350425124168	0.870144219994545	0.832637166082859	0.760316896140575	0.844941138029099	0.803863797485829	0.741690093576908	0.763927467167378	0.814260071516037
0	0	0	0	0	0	0	0	0	0	0	0	0	0	0	0	0	0	0	0	0	0	0	0	0.158384398221970	0.827608456611633	0.801767948567867	0.921980575919151	1.03682132422924	0.837879209816456	0.239598600566387	0.815661094784737	1.19245468169451	0.405001704692841	1.11653194218874	0.899274233579636	0.768734027147293	1.02418958425522	1.10548588663340	0.821257780790329	0.976561621725559	0.874548607170582	0.913084267377853	0.979004447758198	0.940811893939972	1.08447026729584	1.12045820116997	0.932617277204990	0.985893052816391	1.18349647909403
0	0	0	0	0	0	0	0	0	0	0	0	0	0	0	0	0	0	0	0	0	0	0	0	0	0.833111386895180	0.696540931761265	0.868108375668526	0.872144771516323	0.840758473873138	0.798886091113091	0.788324194848537	0.787292109131813	0.926900579333305	0.926621648669243	0.827961722612381	0.754420350492001	0.753946163952351	0.902331270873547	0.900935483276844	0.962234478294849	0.848769590556622	0.794403683245182	0.788853933215141	0.857290618717670	0.887928696274758	0.916586668491364	0.765986621975899	0.762614994049072	0.836437475085259
0	0	0	0	0	0	0	0	0	0	0	0	0	0	0	0	0	0	0	0	0	0	0	0	0	0	0.626309378743172	0.828683674335480	0.786917014122009	0.906121891736984	0.719309261441231	0.765664409399033	0.695940605103970	0.876360715627670	1.05177745014429	0.819897378087044	0.529094531238079	0.668033660352230	0.850213372707367	0.905528650581837	0.875594519972801	0.838371710479260	0.837277022600174	0.881299926340580	0.934011375308037	0.921576479375362	0.827088744342327	0.813214181363583	0.771401666402817	0.869664346575737
0	0	0	0	0	0	0	0	0	0	0	0	0	0	0	0	0	0	0	0	0	0	0	0	0	0	0	0.815577077269554	0.855974059104919	0.873088872730732	0.880067173540592	0.816903059482575	0.906798056960106	0.903724174201489	0.967176834940910	0.882374503612518	0.761303161084652	0.708288990855217	0.927114819884300	0.833015536665916	0.933327771723270	0.785987002551556	0.871486636698246	0.873934734463692	0.867834808230400	0.905969871282577	0.825035273432732	0.740773214101791	0.805357096791267	0.952884168326855
0	0	0	0	0	0	0	0	0	0	0	0	0	0	0	0	0	0	0	0	0	0	0	0	0	0	0	0	0.700006590485573	0.844301130473614	1.04211228281260	0.859479867219925	0.777580492198467	0.987551338672638	0.862996860146523	0.910500193536282	0.827869399785995	0.857381199300289	0.940918835997582	0.847670431137085	0.828085490465164	0.784773736596107	0.929859517216682	0.816447760164738	0.900478612184525	0.824583852589131	0.883352541625500	0.745465636551380	0.763356127440929	0.736804255247116
0	0	0	0	0	0	0	0	0	0	0	0	0	0	0	0	0	0	0	0	0	0	0	0	0	0	0	0	0	0.720376375317574	0.816814027428627	0.711626333892345	0.881856102943420	0.881433579325676	0.803291844129562	0.778115875422955	0.916985921263695	0.824353888928890	0.888695877492428	0.756274191141129	0.999406570494175	0.745442464053631	0.728405068814755	0.699778338670731	0.724094714522362	0.863333875834942	0.861029292941093	0.719669660329819	0.860577871799469	0.871699292659760
0	0	0	0	0	0	0	0	0	0	0	0	0	0	0	0	0	0	0	0	0	0	0	0	0	0	0	0	0	0	0.178911235928535	0.780095348060131	1.12952140480280	0.344098998010159	1.07937521994114	0.812289002537727	0.687134942412377	0.860066914558411	1.08304016739130	0.841297538280487	0.924914337396622	0.764398790895939	0.791108712255955	0.851155442595482	0.912797255218029	0.999822249710560	1.01101041078568	0.924353618025780	0.948027635812759	1.14562822610140
0	0	0	0	0	0	0	0	0	0	0	0	0	0	0	0	0	0	0	0	0	0	0	0	0	0	0	0	0	0	0	0.787997717857361	0.864700191318989	0.796630949079990	0.867475858330727	0.758401117324829	0.746951535344124	0.729215455353260	0.770360023081303	0.694032725393772	0.831776630282402	0.657958450019360	0.731757934391499	0.782591514885426	0.801724363863468	0.830019958913326	0.851630365848541	0.714147691428661	0.768038727045059	0.870893638134003
0	0	0	0	0	0	0	0	0	0	0	0	0	0	0	0	0	0	0	0	0	0	0	0	0	0	0	0	0	0	0	0	0.687909950017929	1.19184007048607	0.889837725460529	0.801681419610977	0.664233429729939	0.644534570276737	0.693488670885563	0.821954937577248	0.807804592847824	0.891481687724590	0.907236616611481	0.836394511759281	0.906781318187714	0.846112173497677	0.882224222719669	0.856178537011147	0.662172803282738	0.651459033489227
0	0	0	0	0	0	0	0	0	0	0	0	0	0	0	0	0	0	0	0	0	0	0	0	0	0	0	0	0	0	0	0	0	0.341017549633980	1.17007727205753	0.895660814344883	0.803806791305542	0.941986319124699	1.10600188463926	0.892268755435944	0.807486488819122	0.727705213725567	0.838507384955883	0.975849696397781	0.971809738576412	0.918779743611813	1.00710960119963	0.895208782851696	0.972380453944206	1.16902281224728
0	0	0	0	0	0	0	0	0	0	0	0	0	0	0	0	0	0	0	0	0	0	0	0	0	0	0	0	0	0	0	0	0	0	0.774177979826927	0.949895299375057	1.06965659797192	0.964869792461395	0.890267496705055	0.827670925855637	0.977304893732071	0.923262754380703	0.880342114865780	0.802845999300480	0.800407984554768	0.905728653073311	0.906420065164566	0.818228179216385	0.906060742735863	0.867397898137569
0	0	0	0	0	0	0	0	0	0	0	0	0	0	0	0	0	0	0	0	0	0	0	0	0	0	0	0	0	0	0	0	0	0	0	0.820005362033844	0.697606487870216	0.573077301681042	0.790824464559555	0.725338487327099	0.721685048043728	0.618095836639404	0.754429923295975	0.703959193825722	0.853276432156563	0.825673230588436	0.938772867321968	0.764900128245354	0.644324498176575	0.722810776531696
0	0	0	0	0	0	0	0	0	0	0	0	0	0	0	0	0	0	0	0	0	0	0	0	0	0	0	0	0	0	0	0	0	0	0	0	0.511775051951408	0.515731845796108	0.714212979376316	0.778064232170582	0.716278291940689	0.737710542082787	0.890801309347153	0.822141827642918	0.989443787634373	0.966022578477860	0.920524453520775	0.809684970676899	0.594179446101189	0.772783357203007
0	0	0	0	0	0	0	0	0	0	0	0	0	0	0	0	0	0	0	0	0	0	0	0	0	0	0	0	0	0	0	0	0	0	0	0	0	0.464762883782387	0.739530563950539	0.710137464404106	0.694605276286602	0.649099769890309	0.715927568972111	0.716293769776821	0.895275397300720	0.801323406398296	0.818534712791443	0.726312725543976	0.563481215238571	0.734182230532169
0	0	0	0	0	0	0	0	0	0	0	0	0	0	0	0	0	0	0	0	0	0	0	0	0	0	0	0	0	0	0	0	0	0	0	0	0	0	0.629042917490006	0.743039795756340	0.707908296585083	0.685011395215988	0.967930900454521	0.785523921251297	0.904557552337647	0.965499595105648	0.945954862535000	0.872034546136856	0.646440201699734	0.643778457343578
0	0	0	0	0	0	0	0	0	0	0	0	0	0	0	0	0	0	0	0	0	0	0	0	0	0	0	0	0	0	0	0	0	0	0	0	0	0	0	0.759037688374519	0.728412265479565	0.649887214601040	0.795520091056824	0.725005092620850	0.880840181410313	0.892143533825874	0.915795262157917	0.753711001873016	0.708648530244827	0.808498510718346
0	0	0	0	0	0	0	0	0	0	0	0	0	0	0	0	0	0	0	0	0	0	0	0	0	0	0	0	0	0	0	0	0	0	0	0	0	0	0	0	0.607410156726837	0.669018174409866	0.886807897984982	0.889541805982590	1.11350975513458	0.772004779875279	0.913090529143810	0.867310867011547	0.628038853406906	0.703919617235661
0	0	0	0	0	0	0	0	0	0	0	0	0	0	0	0	0	0	0	0	0	0	0	0	0	0	0	0	0	0	0	0	0	0	0	0	0	0	0	0	0	0.482919625639916	0.749762824177742	0.540786350667477	0.787639988958836	0.808684089779854	0.877068367600441	0.700553083717823	0.557931396365166	0.802851810455322
0	0	0	0	0	0	0	0	0	0	0	0	0	0	0	0	0	0	0	0	0	0	0	0	0	0	0	0	0	0	0	0	0	0	0	0	0	0	0	0	0	0	0.825048598051071	0.732295455038548	0.829963321983814	0.827397077977657	0.753908429741860	0.785704515576363	0.847133515179157	0.917349320650101
0	0	0	0	0	0	0	0	0	0	0	0	0	0	0	0	0	0	0	0	0	0	0	0	0	0	0	0	0	0	0	0	0	0	0	0	0	0	0	0	0	0	0	0.542744008302689	0.699484784901142	0.857782076001167	0.866903105676174	0.720183468759060	0.631529762148857	0.772390859127045
0	0	0	0	0	0	0	0	0	0	0	0	0	0	0	0	0	0	0	0	0	0	0	0	0	0	0	0	0	0	0	0	0	0	0	0	0	0	0	0	0	0	0	0	0.607275024056435	0.774944441914558	0.727317412197590	0.807455188930035	0.886521033942699	0.871972685754299
0	0	0	0	0	0	0	0	0	0	0	0	0	0	0	0	0	0	0	0	0	0	0	0	0	0	0	0	0	0	0	0	0	0	0	0	0	0	0	0	0	0	0	0	0	0.855076807141304	0.694966721236706	0.856143634021282	0.851980199813843	0.852682543396950
0	0	0	0	0	0	0	0	0	0	0	0	0	0	0	0	0	0	0	0	0	0	0	0	0	0	0	0	0	0	0	0	0	0	0	0	0	0	0	0	0	0	0	0	0	0	0.742425135970116	0.819589627981186	0.919977374374867	0.932080897092819
0	0	0	0	0	0	0	0	0	0	0	0	0	0	0	0	0	0	0	0	0	0	0	0	0	0	0	0	0	0	0	0	0	0	0	0	0	0	0	0	0	0	0	0	0	0	0	0.864558948278427	0.770647081136703	0.848382779359818
0	0	0	0	0	0	0	0	0	0	0	0	0	0	0	0	0	0	0	0	0	0	0	0	0	0	0	0	0	0	0	0	0	0	0	0	0	0	0	0	0	0	0	0	0	0	0	0	0.461580641269684	0.543509804606438
0	0	0	0	0	0	0	0	0	0	0	0	0	0	0	0	0	0	0	0	0	0	0	0	0	0	0	0	0	0	0	0	0	0	0	0	0	0	0	0	0	0	0	0	0	0	0	0	0	0.812395322918892
0	0	0	0	0	0	0	0	0	0	0	0	0	0	0	0	0	0	0	0	0	0	0	0	0	0	0	0	0	0	0	0	0	0	0	0	0	0	0	0	0	0	0	0	0	0	0	0	0	0
0	0	0	0	0	0	0	0	0	0	0	0	0	0	0	0	0	0	0	0	0	0	0	0	0	0	0	0	0	0	0	0	0	0	0	0	0	0	0	0	0	0	0	0	0	0	0	0	0	0
0	0	0	0	0	0	0	0	0	0	0	0	0	0	0	0	0	0	0	0	0	0	0	0	0	0	0	0	0	0	0	0	0	0	0	0	0	0	0	0	0	0	0	0	0	0	0	0	0	0
0	0	0	0	0	0	0	0	0	0	0	0	0	0	0	0	0	0	0	0	0	0	0	0	0	0	0	0	0	0	0	0	0	0	0	0	0	0	0	0	0	0	0	0	0	0	0	0	0	0
----------------------------------------------------------------------------------------------------------------ARRAY 4----------------------------------------------------------------------------------------------------------------------------------------------------------------------------------------------------------------------------------------------------------------------------------------…
DIMENSIONS: CONDITIONS X CONDITIONS
DATA:
0.519247052073479	0.579813300371170	0.528120895028114	0.478107668459415	0.577816419899464	0.523059459328652	0.568971263766289	0.647208458781242	0.633648305535316	0.529922532737255	0.576616298854351	0.526882711946964	0.533575580120087	0.508516196906567	0.610573654770851	0.579008537232876	0.603012922108173	0.565694022178650	0.546121529638767	0.596219221651554	0.529024254083633	0.630525699257851	0.687267799675465	0.573169966936111	0.701986143887043	0.473271647989750	0.526614326536655	0.480437843501568	0.747566733956337	0.673690279126167	0.453960849940777	0.472647202014923	0.728338591158390	0.499041207730770	0.476217336058617	0.618281311988831	0.626740655303001	0.477509365379810	0.448009212017059	0.488003369569778	0.552550053596497	0.416225481331348	0.498176295161247	0.514994662404060	0.644455006122589	0.585309857130051	0.529335302710533	0.514974030852318	0.699159685969353	0.668658953905106
0	0.819583073258400	0.646221182048321	0.556774762868881	0.573835413455963	0.635744565725327	0.582972551584244	0.604017594158649	0.652956210672856	0.705123421847820	0.627800986468792	0.577211403250694	0.717288188636303	0.553360912203789	0.659656116664410	0.647181572318077	0.707321351170540	0.728423435986042	0.570712493658066	0.637502434849739	0.568458085358143	0.649823476672173	0.704684938788414	0.580467024743557	0.636722161173821	0.634075057804585	0.579006556868553	0.647192960381508	0.815696302354336	0.675568331480026	0.510222053825855	0.499452201128006	0.691899921596050	0.551675773859024	0.545164158642292	0.608203582465649	0.742029574215412	0.664839062094689	0.643339259624481	0.595284310281277	0.667157301306725	0.582150347232819	0.557285562455654	0.579806786477566	0.608840618729591	0.587318694591522	0.620599156022072	0.549930835962296	0.659943555295467	0.674744850397110
0	0	0.660902285575867	0.562037669420242	0.573283847868443	0.594047028124332	0.645980286300182	0.585897762179375	0.632183465063572	0.679274752438068	0.701035444438457	0.615881457924843	0.615302390158176	0.678117350935936	0.631955720186234	0.618648997545242	0.794609376490116	0.673417064845562	0.561233001649380	0.596039600670338	0.493708398342133	0.663350229561329	0.823513765037060	0.556519498229027	0.711640898585320	0.584255467355251	0.562963801026344	0.527224192917347	0.727831580638886	0.727512491047382	0.555785032510757	0.567010580003262	0.691358339190483	0.627406047880650	0.551961881518364	0.611137393116951	0.577163420319557	0.591324685811997	0.497939692735672	0.577953695654869	0.579883807599545	0.562690939605236	0.624148011505604	0.558058958947659	0.611734033226967	0.609587308168411	0.576808964908123	0.592650808691978	0.642054185569286	0.733947727084160
0	0	0	0.385773324966431	0.396694735288620	0.546482740342617	0.458492707014084	0.373249416649342	0.580243589878082	0.583370315134525	0.567163108289242	0.440475386679173	0.494433688521385	0.285085300505161	0.429981580972672	0.393145451247692	0.725121267735958	0.494563639760017	0.358297770023346	0.463910592198372	0.371100892424583	0.736244082748890	0.727914342880249	0.507441807091236	0.575134807527065	0.604570602774620	0.508388813734055	0.542298779189587	0.678999124169350	0.572238789200783	0.266372793316841	0.430643307864666	0.623780287206173	0.455835489332676	0.277851189374924	0.376864737570286	0.455554347932339	0.581957556605339	0.490433256030083	0.381231580674648	0.625605430901051	0.425508186221123	0.491249687373638	0.386407151222229	0.611129566729069	0.473958463966847	0.561050099432468	0.398605609238148	0.534755944311619	0.454998361766338
0	0	0	0	0.501660124659538	0.553496508598328	0.411100789308548	0.455621892213821	0.588926844596863	0.571102465093136	0.713395197987557	0.458439000546932	0.470510988235474	0.401546663343906	0.517482571005821	0.424189141988754	0.832890067994595	0.567565961182118	0.396924664080143	0.591730325222015	0.413566726744175	0.756351279318333	0.720617097020149	0.483001147806644	0.572028681337833	0.634975858628750	0.421612250804901	0.618287307918072	0.693037579953671	0.507664391398430	0.348291597366333	0.437176421582699	0.620438472628593	0.538626664876938	0.452433004081249	0.361178879439831	0.539933631718159	0.629312085509300	0.549986880123615	0.316642689704895	0.546504598557949	0.488199818730354	0.536876241862774	0.387743398249149	0.626577060520649	0.506745440959930	0.582326893210411	0.396148393452168	0.518980706632137	0.474146232604980
0	0	0	0	0	0.603879496455193	0.571374883055687	0.538676433563232	0.582866898179054	0.512506363093853	0.615510634779930	0.613193494081497	0.606291724741459	0.589981118738651	0.582653835415840	0.564674148559570	0.800475459694862	0.559621733129025	0.528189369142056	0.595878368020058	0.530172951221466	0.649042729735375	0.708781694173813	0.571395668983459	0.599070782363415	0.581232801079750	0.515659402906895	0.597367988526821	0.720752369463444	0.641550059020519	0.533931641578674	0.521076566576958	0.714316988885403	0.552327306568623	0.586778009235859	0.526055538356304	0.663941894769669	0.530631884634495	0.543450161814690	0.440974037349224	0.540995498895645	0.427722057402134	0.538844504058361	0.498999954462051	0.627463179230690	0.644428053796291	0.430681628584862	0.547599938511848	0.624163106977940	0.632816824018955
0	0	0	0	0	0	0.395622015595436	0.515533083081246	0.490411395132542	0.506841104924679	0.583399522006512	0.373313954770565	0.487089714109898	0.402127836644650	0.431863967478275	0.430650577545166	0.643442004024982	0.525765513181686	0.386917375326157	0.561915031075478	0.347652122378349	0.683036054074764	0.670416190028191	0.459120232164860	0.504472551643848	0.689146601259709	0.388892720043659	0.727677100896835	0.668928348422051	0.402697533369064	0.355338138639927	0.396312251687050	0.552487648725510	0.473375622630119	0.460997116565704	0.361854982972145	0.581410986185074	0.648877190947533	0.646746418774128	0.302544637620449	0.625978688895702	0.397852253019810	0.458474048674107	0.441126489341259	0.643950650095940	0.457924364507198	0.626751949489117	0.330777764916420	0.478476799726486	0.602855713963509
0	0	0	0	0	0	0	0.410297566056252	0.543249671757221	0.688809732198715	0.642385631799698	0.515439224243164	0.575675365328789	0.375252387225628	0.449935568869114	0.474067771732807	0.905951024889946	0.579218902587891	0.397015989720821	0.422182587981224	0.372882911562920	0.694765170216560	0.816574825048447	0.445450618267059	0.480099432170391	0.742200132310390	0.513146307766438	0.657797833383083	0.617655771076679	0.508777601122856	0.332773040235043	0.477832710742950	0.598829607367516	0.542484629154205	0.408676807582378	0.343461955189705	0.463290656805038	0.677222561240196	0.583092463016510	0.414239642322063	0.603889167904854	0.517079608738422	0.617118761837483	0.431128069460392	0.632405511140823	0.568205672800541	0.613331019580364	0.422948215305805	0.496581141948700	0.477140830755234
0	0	0	0	0	0	0	0	0.604396405220032	0.666421448588371	0.682627084851265	0.618539012968540	0.600021401643753	0.570734012424946	0.604548852443695	0.528237254917622	0.682453173995018	0.687451558411121	0.557880335450173	0.573516838252544	0.538934233486652	0.673943924605846	0.750699522495270	0.443307686150074	0.640090835988522	0.619587976336479	0.577956278026104	0.734554740488529	0.758979966640472	0.627613251805306	0.535565717518330	0.482508523166180	0.608642441034317	0.498564321994782	0.537215790152550	0.551110130250454	0.646041070520878	0.629152933657169	0.641591921448708	0.543365567624569	0.598722783029079	0.412748686373234	0.567552942931652	0.491237396597862	0.554376525580883	0.653831008970738	0.625033653676510	0.431257157027721	0.636324300765991	0.746334728002548
0	0	0	0	0	0	0	0	0	0.598876593708992	0.605829930901527	0.582767909467220	0.628494993448258	0.574045717418194	0.632120028734207	0.651839007139206	0.584284622967243	0.521844691038132	0.583313380479813	0.695426904261112	0.575988306403160	0.680325230658054	0.720346568524838	0.666372172832489	0.661434316933155	0.641846754848957	0.587897419631481	0.660824403166771	0.824327069520950	0.652336038053036	0.508993423879147	0.517727368772030	0.777796176671982	0.510406174063683	0.684691656231880	0.595439601242542	0.755236380398274	0.547164959311485	0.566468414664268	0.466145942509174	0.550842438042164	0.488401590287685	0.479815303087235	0.537009248137474	0.672078128755093	0.638737789988518	0.599688687026501	0.539309383332729	0.723410116136074	0.791056716740131
0	0	0	0	0	0	0	0	0	0	0.694377000331879	0.591917149126530	0.720800558924675	0.542757068574429	0.580636325478554	0.649378930032253	0.678382932245731	0.613791488409042	0.648976148366928	0.710664097070694	0.534104810655117	0.673664365410805	0.697668414413929	0.686039377152920	0.732287515699863	0.638783092796803	0.591988326907158	0.654226680397987	0.820947358906269	0.683884792327881	0.573984327614307	0.563692013621330	0.751409890055657	0.470318138897419	0.512763681709766	0.643041821718216	0.723689795732498	0.637762142121792	0.570249801874161	0.620904769003391	0.683587306439877	0.524216238558292	0.574156170785427	0.653888168334961	0.706128974854946	0.606471640467644	0.570766021609306	0.568536146283150	0.685514250099659	0.688284365534782
0	0	0	0	0	0	0	0	0	0	0	0.491134281754494	0.479175263643265	0.370113341510296	0.498416362404823	0.555905174314976	0.743651849925518	0.534951035678387	0.443336611688137	0.588675628006458	0.379997956752777	0.726281765103340	0.827013576924801	0.494965229928494	0.506824435889721	0.673261452317238	0.440156314671040	0.669340467453003	0.596114411950111	0.533842512667179	0.430043159723282	0.445047014653683	0.669651972651482	0.540250143408775	0.413837280869484	0.453086984157562	0.539412750601769	0.585023739933968	0.644077709913254	0.391382608115673	0.649807500243187	0.456684865653515	0.479333779513836	0.398368913233280	0.643821402192116	0.496562838852406	0.575003052055836	0.424627841711044	0.514791896641254	0.640841394662857
0	0	0	0	0	0	0	0	0	0	0	0	0.621499541401863	0.495876511335373	0.530902204513550	0.514010233283043	0.779917021989822	0.574001064300537	0.470134729743004	0.657962269484997	0.490864255428314	0.793233948051930	0.760622855126858	0.585104604959488	0.654100877046585	0.596463670134544	0.451542471945286	0.662865742146969	0.639061941206455	0.569256766140461	0.492800281047821	0.523215281069279	0.726156266331673	0.547966163456440	0.478678963184357	0.498609518408775	0.579632881581783	0.653259381353855	0.604290116429329	0.388444738090038	0.535609106421471	0.459363971948624	0.527242208123207	0.428197225630283	0.681379275918007	0.562352325618267	0.547623704969883	0.465002900958061	0.606597030162811	0.585776544809342
0	0	0	0	0	0	0	0	0	0	0	0	0	0.273155630826950	0.485718647241592	0.448737328946590	0.738649926483631	0.559575794935227	0.380699946582317	0.469817913174629	0.392735034823418	0.758592674434185	0.781243187189102	0.482987819910049	0.539284305274487	0.687475299835205	0.497731922864914	0.637084267437458	0.699825955927372	0.520360498726368	0.306799717545509	0.414117170870304	0.616956264674664	0.448715893924236	0.283240350782871	0.393885168433189	0.458119254112244	0.634661916792393	0.605822897553444	0.374434245228767	0.615227270722389	0.422937846481800	0.462015508711338	0.370979819595814	0.668656183779240	0.526585503816605	0.651044585704804	0.366859098076820	0.528877933621406	0.438038378953934
0	0	0	0	0	0	0	0	0	0	0	0	0	0	0.587745823264122	0.489629565179348	0.767650203406811	0.585404285788536	0.505176974534988	0.573475179970264	0.379776138961315	0.709433957934380	0.739188871979714	0.524300931096077	0.551257061660290	0.695141941308975	0.436762999296188	0.688549486696720	0.660941833257675	0.418794416487217	0.398797189891338	0.488987465500832	0.689029953777790	0.523538129329681	0.494506706595421	0.402575426101685	0.565661342740059	0.734785477519035	0.632426198720932	0.382862073481083	0.616924533843994	0.515320983529091	0.562839670181274	0.510556529760361	0.719361130893230	0.538339788019657	0.615927569568157	0.484627226889133	0.518863833248615	0.571222465336323
0	0	0	0	0	0	0	0	0	0	0	0	0	0	0	0.635843721032143	0.812421433627605	0.592994576692581	0.388026453256607	0.560330556333065	0.411370646655560	0.727364918589592	0.693913684189320	0.514481187760830	0.644566137194633	0.645317935943604	0.488499600291252	0.683757830262184	0.705174836218357	0.511062482893467	0.364298157691956	0.483745735585690	0.563210764527321	0.500833847522736	0.397444227039814	0.370297311544418	0.534147725701332	0.677573812603951	0.552354592382908	0.381231816411018	0.611103487312794	0.432875505387783	0.575512368083000	0.465042496323586	0.638264691829681	0.529422857165337	0.587924785315990	0.395879652798176	0.511395246684551	0.501357280313969
0	0	0	0	0	0	0	0	0	0	0	0	0	0	0	0	0.750704283118248	0.675997505187988	0.787078620195389	0.811864999234676	0.791854476332665	0.803816135227680	0.680281653702259	0.763539667129517	0.822759184837341	0.699631748199463	0.752265470623970	0.714578073024750	0.917989282608032	0.819303595721722	0.698020290136337	0.659199062287807	0.858717794716358	0.617103961408138	0.742716534733772	0.839216788411140	0.919108310043812	0.706912296712399	0.732219183146954	0.748793915212154	0.767588537037373	0.624662182033062	0.619118620157242	0.745188648402691	0.761968724727631	0.691090781092644	0.784282509088516	0.683510727882385	0.833290008008480	0.968621250092983
0	0	0	0	0	0	0	0	0	0	0	0	0	0	0	0	0	0.783621467351913	0.549962162375450	0.710881914198399	0.537916734814644	0.753989506661892	0.773897923529148	0.647815744280815	0.670137856304646	0.695235576331615	0.583264484703541	0.662212098836899	0.705478106439114	0.683668312132359	0.521382284164429	0.608877938687801	0.825445288717747	0.600754518210888	0.568564787209034	0.520154848396778	0.698089557886124	0.620810913145542	0.590244635343552	0.479829395413399	0.668055102825165	0.516697388589382	0.605184806883335	0.551166969835758	0.714401851892471	0.543554784655571	0.572892999351025	0.539941821098328	0.683223933577538	0.759891920089722
0	0	0	0	0	0	0	0	0	0	0	0	0	0	0	0	0	0	0.410439973473549	0.426938887834549	0.370487731993198	0.670994686782360	0.681969813406468	0.467184540331364	0.500342311561108	0.653904736638069	0.482329541444778	0.602601336836815	0.681149156987667	0.475025001168251	0.272102913856506	0.434121996462345	0.510431424975395	0.502663640379906	0.409938695132732	0.311570630073547	0.564753134846687	0.666242046058178	0.527071808278561	0.350635431408882	0.626725191175938	0.424805087447167	0.510002804398537	0.455132031142712	0.583730483055115	0.452252144515514	0.545447574555874	0.370218662619591	0.466190088987351	0.554059264957905
0	0	0	0	0	0	0	0	0	0	0	0	0	0	0	0	0	0	0	0.507716299295425	0.470317811071873	0.673388671278954	0.723636584877968	0.478465854525566	0.534778793156147	0.720700405538082	0.639944360554218	0.616314300894737	0.719755145311356	0.561521647274494	0.363312707543373	0.489015693962574	0.501068990826607	0.538120359182358	0.520599583387375	0.463314232826233	0.514789489805698	0.733000286817551	0.609372281730175	0.559172035753727	0.666791423559189	0.511744854152203	0.641327722072601	0.588016431033611	0.631581212878227	0.634499184191227	0.739735569953919	0.482599174678326	0.506719012558460	0.613029223978519
0	0	0	0	0	0	0	0	0	0	0	0	0	0	0	0	0	0	0	0	0.374572678208351	0.645604522526264	0.732976871132851	0.474174139201641	0.417774317562580	0.625169358849526	0.378158008754253	0.608317551314831	0.634837430119515	0.442947920560837	0.302999891042709	0.413440888822079	0.543687842488289	0.473846194446087	0.366225131452084	0.355416241288185	0.461457598507404	0.621855862140656	0.514411095082760	0.344576766788960	0.604277911782265	0.448999774456024	0.498747758865356	0.428995943665504	0.657545780241490	0.448108088672161	0.529646643698216	0.400731135010719	0.417579607665539	0.501064264774323
0	0	0	0	0	0	0	0	0	0	0	0	0	0	0	0	0	0	0	0	0	1.00065712451935	0.742781964838505	0.625920639038086	0.704408692121506	0.646694436073303	0.607270048260689	0.702555624842644	0.729329618215561	0.706380562484264	0.646616164445877	0.590850910246372	0.738135524690151	0.613836985528469	0.723051089644432	0.599010750949383	0.780933946967125	0.630188291072846	0.622120781540871	0.630780318379402	0.658135486543179	0.600880196094513	0.633598895072937	0.710339074134827	0.641664332449436	0.703668510019779	0.635519010126591	0.625457375347614	0.721184527277947	0.823236396610737
0	0	0	0	0	0	0	0	0	0	0	0	0	0	0	0	0	0	0	0	0	0	0.879295152425766	0.800585764944553	0.788999003767967	0.643253801167011	0.687349390983582	0.711040499210358	0.831242446303368	0.653079459369183	0.620998566448689	0.650221075415611	0.694678592085838	0.577595224082470	0.745077590644360	0.685541778504849	0.852674239873886	0.821208277642727	0.695826133489609	0.708672276139259	0.729014827609062	0.686413665413857	0.721473943293095	0.828230820596218	0.726705246865749	0.612786560058594	0.698510563075542	0.662512562572956	0.679624415636063	0.742163252830505
0	0	0	0	0	0	0	0	0	0	0	0	0	0	0	0	0	0	0	0	0	0	0	0.562681965231895	0.523316313326359	0.613890968561172	0.460521392524242	0.648043232262135	0.603426186442375	0.549098368883133	0.459187085032463	0.402969565391541	0.571123286485672	0.518613532781601	0.454646871387959	0.392396180927753	0.487586987614632	0.653872891664505	0.638553999960423	0.421222814619541	0.558257974982262	0.424570391476154	0.530360368192196	0.421149061024189	0.562728863358498	0.629052861034870	0.635529318451881	0.379564356207848	0.489843311011791	0.657997393906117
0	0	0	0	0	0	0	0	0	0	0	0	0	0	0	0	0	0	0	0	0	0	0	0	0.585200330615044	0.729755568206310	0.538347493112087	0.776793479025364	0.639269962310791	0.522101780176163	0.499161531627178	0.514292765259743	0.625585198700428	0.635843297839165	0.591655433177948	0.484810974597931	0.714351679980755	0.722574968039989	0.781179932355881	0.514342785477638	0.664215134382248	0.605379078686237	0.594275331497193	0.563390958011150	0.649312229752541	0.566561825573444	0.694611853957176	0.550875672996044	0.503960168063641	0.688254992663860
0	0	0	0	0	0	0	0	0	0	0	0	0	0	0	0	0	0	0	0	0	0	0	0	0	0.666123506426811	0.541359284520149	0.556776148676872	0.715028769075871	0.721426159143448	0.619872531592846	0.530515380501747	0.745518224537373	0.480879754424095	0.573778860270977	0.671694463491440	0.686942984461784	0.508349370658398	0.486007441878319	0.578116979300976	0.546150755286217	0.488673318624497	0.547879064977169	0.565671744942665	0.535171818137169	0.667411094605923	0.499622366726399	0.575478714704514	0.680336299538612	0.696444290578365
0	0	0	0	0	0	0	0	0	0	0	0	0	0	0	0	0	0	0	0	0	0	0	0	0	0	0.465863060951233	0.614894287884235	0.551582234203816	0.428274992406368	0.457827524840832	0.415315287411213	0.672034014761448	0.481689594686031	0.473324536383152	0.389884036481381	0.509694136679173	0.634703933000565	0.587811797559261	0.285019574761391	0.527629220485687	0.464495764970779	0.446423309147358	0.433029231727123	0.643855776190758	0.517336266338825	0.491266868710518	0.390847550034523	0.480823295712471	0.528032906055450
0	0	0	0	0	0	0	0	0	0	0	0	0	0	0	0	0	0	0	0	0	0	0	0	0	0	0	0.648141136169434	0.825055772066116	0.806630141139030	0.509450538754463	0.584116633832455	0.807269210219383	0.595084965825081	0.539535208642483	0.681023198962212	0.627777137458324	0.627475741803646	0.500497919619083	0.628535992205143	0.632492749989033	0.614383038282395	0.609134725332260	0.627346658110619	0.680382366478443	0.653635889887810	0.599192343354225	0.624089186191559	0.751534960865975	0.712443101406098
0	0	0	0	0	0	0	0	0	0	0	0	0	0	0	0	0	0	0	0	0	0	0	0	0	0	0	0	0.712634714841843	0.607508729100227	0.662807551622391	0.629839711189270	0.804705947935581	0.749405721724033	0.670481356978417	0.547420960962772	0.627327610254288	0.739974718093872	0.763175640106201	0.537662435173988	0.737451463043690	0.681465167403221	0.738444419205189	0.600408698022366	0.680891332030296	0.602309766709805	0.695909275412560	0.633952902853489	0.531455042362213	0.725551477074623
0	0	0	0	0	0	0	0	0	0	0	0	0	0	0	0	0	0	0	0	0	0	0	0	0	0	0	0	0	0.498676895499229	0.404923723638058	0.448417695760727	0.563879613280296	0.552002460956574	0.609579499959946	0.389449618458748	0.584856664240360	0.798178731799126	0.751069607436657	0.367720819711685	0.673906317055225	0.566360962986946	0.600607850551605	0.589795112609863	0.774685710966587	0.564251846373081	0.727379708588123	0.454881465733051	0.460632784366608	0.554242587387562
0	0	0	0	0	0	0	0	0	0	0	0	0	0	0	0	0	0	0	0	0	0	0	0	0	0	0	0	0	0	0.179449123740196	0.374733468592167	0.498917551636696	0.399416093528271	0.358209943175316	0.322776901423931	0.496356218457222	0.606795933842659	0.450934251248837	0.336995761990547	0.584542772471905	0.432565197348595	0.513479228019715	0.439367137253284	0.583916239738464	0.441629565656185	0.609074498713017	0.316241746544838	0.446866749525070	0.480822475552559
0	0	0	0	0	0	0	0	0	0	0	0	0	0	0	0	0	0	0	0	0	0	0	0	0	0	0	0	0	0	0	0.583617882132530	0.555828758180141	0.405549063682556	0.439071643352509	0.421991928815842	0.535226914286614	0.564166414141655	0.537775236964226	0.384615980982781	0.522182704210281	0.394719986915588	0.448107982873917	0.408868950307369	0.535610978901386	0.527079232037067	0.575842061936855	0.351183493137360	0.501521561741829	0.592106617093086
0	0	0	0	0	0	0	0	0	0	0	0	0	0	0	0	0	0	0	0	0	0	0	0	0	0	0	0	0	0	0	0	0.772020412087441	0.606084496080875	0.619746413230896	0.520982973575592	0.647584808766842	0.846505830287933	0.700632574558258	0.617696663439274	0.791356108188629	0.589231981337071	0.717014358043671	0.701575555205345	0.660409198403358	0.681895687878132	0.782083820104599	0.515515003204346	0.501621184945107	0.653287463784218
0	0	0	0	0	0	0	0	0	0	0	0	0	0	0	0	0	0	0	0	0	0	0	0	0	0	0	0	0	0	0	0	0	0.528181822896004	0.441286083459854	0.493017785251141	0.581371309161186	0.564837743341923	0.512075054347515	0.483514209985733	0.519897258281708	0.397103532850742	0.425515216588974	0.483759376704693	0.532347522377968	0.585397385358810	0.526420825421810	0.388334079384804	0.581754909157753	0.583345457613468
0	0	0	0	0	0	0	0	0	0	0	0	0	0	0	0	0	0	0	0	0	0	0	0	0	0	0	0	0	0	0	0	0	0	0.341085021495819	0.411550151407719	0.431296749711037	0.604222534298897	0.528869396448135	0.411810903251171	0.633876209557057	0.386071589887142	0.474504280090332	0.389743244349957	0.614703281223774	0.480170115530491	0.536915918588638	0.363906922638416	0.503728172779083	0.462432561218739
0	0	0	0	0	0	0	0	0	0	0	0	0	0	0	0	0	0	0	0	0	0	0	0	0	0	0	0	0	0	0	0	0	0	0	0.382060884237289	0.478664940595627	0.698524425029755	0.581632460355759	0.269140357971191	0.568108705878258	0.400386779904366	0.524253576695919	0.401197210252285	0.609047045409680	0.469010740220547	0.568633403480053	0.325347122550011	0.403004210591316	0.490713761746883
0	0	0	0	0	0	0	0	0	0	0	0	0	0	0	0	0	0	0	0	0	0	0	0	0	0	0	0	0	0	0	0	0	0	0	0	0.460664815902710	0.758894500434399	0.663784332275391	0.462812883853912	0.665146432518959	0.570332940816879	0.629004931747913	0.482423857152462	0.814313634634018	0.711891857981682	0.697751937508583	0.493770084977150	0.543035641908646	0.470393128991127
0	0	0	0	0	0	0	0	0	0	0	0	0	0	0	0	0	0	0	0	0	0	0	0	0	0	0	0	0	0	0	0	0	0	0	0	0	0.600405081510544	0.484011131227016	0.566945792734623	0.545267566144466	0.453953985869884	0.540424626469612	0.479969946742058	0.558074354529381	0.652547775208950	0.519798634052277	0.618223118782044	0.803453550338745	0.767535314261913
0	0	0	0	0	0	0	0	0	0	0	0	0	0	0	0	0	0	0	0	0	0	0	0	0	0	0	0	0	0	0	0	0	0	0	0	0	0	0.571771246194839	0.544618057012558	0.554136718213558	0.475067394673824	0.612978599965572	0.519899685084820	0.559747293293476	0.568456282913685	0.477532184720039	0.547298865020275	0.671081956326962	0.656368835270405
0	0	0	0	0	0	0	0	0	0	0	0	0	0	0	0	0	0	0	0	0	0	0	0	0	0	0	0	0	0	0	0	0	0	0	0	0	0	0	0.265180742144585	0.465592545568943	0.351698370277882	0.442895553112030	0.322446255981922	0.657793421149254	0.445840308964253	0.494744322299957	0.310010193884373	0.458081758022308	0.457682109177113
0	0	0	0	0	0	0	0	0	0	0	0	0	0	0	0	0	0	0	0	0	0	0	0	0	0	0	0	0	0	0	0	0	0	0	0	0	0	0	0	0.660886450409889	0.447136514782906	0.535783340036869	0.460517709553242	0.604460301399231	0.655930256545544	0.531790910363197	0.526634988188744	0.685225424468517	0.650262758731842
0	0	0	0	0	0	0	0	0	0	0	0	0	0	0	0	0	0	0	0	0	0	0	0	0	0	0	0	0	0	0	0	0	0	0	0	0	0	0	0	0	0.341541362404823	0.411898219883442	0.353257598578930	0.528172003328800	0.492174524664879	0.443873510658741	0.336827328503132	0.551240314841271	0.624350484609604
0	0	0	0	0	0	0	0	0	0	0	0	0	0	0	0	0	0	0	0	0	0	0	0	0	0	0	0	0	0	0	0	0	0	0	0	0	0	0	0	0	0	0.630591579079628	0.444992703795433	0.588804570138454	0.588602080643177	0.506878395974636	0.460659815371037	0.662944296896458	0.658249821364880
0	0	0	0	0	0	0	0	0	0	0	0	0	0	0	0	0	0	0	0	0	0	0	0	0	0	0	0	0	0	0	0	0	0	0	0	0	0	0	0	0	0	0	0.451535976529121	0.539510915279388	0.544485079348087	0.494853447079659	0.379932194650173	0.555823190212250	0.544213119447231
0	0	0	0	0	0	0	0	0	0	0	0	0	0	0	0	0	0	0	0	0	0	0	0	0	0	0	0	0	0	0	0	0	0	0	0	0	0	0	0	0	0	0	0	0.616782310009003	0.633161375224590	0.571349592804909	0.561429509520531	0.599862997233868	0.779069725573063
0	0	0	0	0	0	0	0	0	0	0	0	0	0	0	0	0	0	0	0	0	0	0	0	0	0	0	0	0	0	0	0	0	0	0	0	0	0	0	0	0	0	0	0	0	0.502858164906502	0.558516715764999	0.496063372790814	0.476022990942001	0.642965290546417
0	0	0	0	0	0	0	0	0	0	0	0	0	0	0	0	0	0	0	0	0	0	0	0	0	0	0	0	0	0	0	0	0	0	0	0	0	0	0	0	0	0	0	0	0	0	0.559921227097511	0.537813372313976	0.642209239304066	0.695273862779140
0	0	0	0	0	0	0	0	0	0	0	0	0	0	0	0	0	0	0	0	0	0	0	0	0	0	0	0	0	0	0	0	0	0	0	0	0	0	0	0	0	0	0	0	0	0	0	0.455755576491356	0.469809505939484	0.539292288124561
0	0	0	0	0	0	0	0	0	0	0	0	0	0	0	0	0	0	0	0	0	0	0	0	0	0	0	0	0	0	0	0	0	0	0	0	0	0	0	0	0	0	0	0	0	0	0	0	0.583666138648987	0.555873884856701
0	0	0	0	0	0	0	0	0	0	0	0	0	0	0	0	0	0	0	0	0	0	0	0	0	0	0	0	0	0	0	0	0	0	0	0	0	0	0	0	0	0	0	0	0	0	0	0	0	0.547141282558441
0	0	0	0	0	0	0	0	0	0	0	0	0	0	0	0	0	0	0	0	0	0	0	0	0	0	0	0	0	0	0	0	0	0	0	0	0	0	0	0	0	0	0	0	0	0	0	0	0	0
0	0	0	0	0	0	0	0	0	0	0	0	0	0	0	0	0	0	0	0	0	0	0	0	0	0	0	0	0	0	0	0	0	0	0	0	0	0	0	0	0	0	0	0	0	0	0	0	0	0
0	0	0	0	0	0	0	0	0	0	0	0	0	0	0	0	0	0	0	0	0	0	0	0	0	0	0	0	0	0	0	0	0	0	0	0	0	0	0	0	0	0	0	0	0	0	0	0	0	0
0	0	0	0	0	0	0	0	0	0	0	0	0	0	0	0	0	0	0	0	0	0	0	0	0	0	0	0	0	0	0	0	0	0	0	0	0	0	0	0	0	0	0	0	0	0	0	0	0	0
[truncated: 4 more columns]
