# Supplementary material for: Neuronal tuning and population representations of shape and category in human visual cortex
Source: Nat Commun. 2024 May 30;15:4608. doi: 10.1038/s41467-024-49078-3 (PMC11139926; doi:10.1038/s41467-024-49078-3)
Supplement: Supplementary file 3 — Source Data [file 41467_2024_49078_MOESM3_ESM.zip › Source data/Figure_S12A.txt]

----------------------------------------------------------------------------------------------------------------ARRAY 1-----------------------------------------------------------------------------------------------------------------------------------------------------------------------------------------------------------------------------------------------------------------------------------------------------------------------------------------------------------------------------------------------------------------------------------------------------

UPPER ROW: 

DATA:    0.2960    0.3886    0.3909    0.4543    0.1885    0.1386    0.1187    0.3718    0.3320

LOWER ROW: 

DATA:     0.3157    0.2810    0.2802    0.2365    0.2879    0.3260

----------------------------------------------------------------------------------------------------------------ARRAY 2-----------------------------------------------------------------------------------------------------------------------------------------------------------------------------------------------------------------------------------------------------------------------------------------------------------------------------------------------------------------------------------------------------------------------------------------------------

UPPER ROW: 

DATA:    0.1987    0.1120    0.1621    0.1264    0.0951    0.2190    0.0325    0.1858    0.3477

LOWER ROW: 

DATA:  0.1558    0.1537    0.1965    0.1432    0.1954    0.1259

----------------------------------------------------------------------------------------------------------------ARRAY 3-----------------------------------------------------------------------------------------------------------------------------------------------------------------------------------------------------------------------------------------------------------------------------------------------------------------------------------------------------------------------------------------------------------------------------------------------------

UPPER ROW: 

DATA:  0.2215    0.1790    0.1427    0.8680    0.1616    0.2719    0.3665    0.4286    0.1729

LOWER ROW: 

DATA:  0.2814    0.5281    0.5064    0.5014    0.5326    0.5927

----------------------------------------------------------------------------------------------------------------ARRAY 4-----------------------------------------------------------------------------------------------------------------------------------------------------------------------------------------------------------------------------------------------------------------------------------------------------------------------------------------------------------------------------------------------------------------------------------------------------

UPPER ROW: 

DATA:   0.1081    0.0294    0.0863    0.1981    0.0496    0.3896    0.1146    0.0503    0.1222

LOWER ROW: 

DATA:  0.1168    0.1296    0.1032    0.1545    0.2049    0.1203
