# Supplementary material for: Neuronal tuning and population representations of shape and category in human visual cortex
Source: Nat Commun. 2024 May 30;15:4608. doi: 10.1038/s41467-024-49078-3 (PMC11139926; doi:10.1038/s41467-024-49078-3)
Supplement: Supplementary file 3 — Source Data [file 41467_2024_49078_MOESM3_ESM.zip › Source data/Figure_S12B.txt]

----------------------------------------------------------------------------------------------------------------ARRAY 1-----------------------------------------------------------------------------------------------------------------------------------------------------------------------------------------------------------------------------------------------------------------------------------------------------------------------------------------------------------------------------------------------------------------------------------------------------
UPPER ROW: 

DISTANCES: 0.267954005589249	0.184323267040805	0.196310335432966	0.146185889385002	0.145897382327649	0.171077832341254	0.222946772715486	0.141756495338714	0.343326348168319	0.224515303582362	0.227708666127743	0.262337246051721	0.230127535961405	0.257047528654176	0.456605523442746	0.322947054691554	0.342906542732222	0.184723131165684	0.190906873241447	0.166745694012724	0.195022594784598	0.407494067380136	0.253019224976950	0.312792887221712	0.226366224787558	0.193903011562552	0.221845119929295	0.411850207213342	0.289225000809693	0.298518863659959	0.151205776002123	0.161678986248487	0.406563105674830	0.179114278385655	0.362947957018743	0.175885091221614	0.375333909812818	0.197209850538211	0.316724177635561	0.450818751080400	0.229053482667035	0.372544585308826	0.354045627296096	0.384629893378645	0.386685432340016

GROUPING VARIABLE (0--> INTRA, 1--> INTER): 0	0	0	0	0	0	0	0	0	1	1	1	1	1	1	1	1	1	1	1	1	1	1	1	1	1	1	1	1	1	1	1	1	1	1	1	1	1	1	1	1	1	1	1	1

LOWER ROW: 

DISTANCES: 0.310205649159355	0.282361719000612	0.372472959509882	0.309853084042221	0.357241486200389	0.440075027006959	0.286840914486743	0.337517223475642	0.315312470351808	0.328580190864074	0.371191827499445	0.322800372197992	0.297641547191856	0.311446204441320	0.354340622760709	0.336565963060208	0.353337804284286	0.390283677106305	0.325082005338066	0.374491697842544	0.387840370264131

GROUPING VARIABLE (0--> INTRA, 1--> INTER): 0	0	0	0	0	0	1	1	1	1	1	1	1	1	1	1	1	1	1	1	1

----------------------------------------------------------------------------------------------------------------ARRAY 2-----------------------------------------------------------------------------------------------------------------------------------------------------------------------------------------------------------------------------------------------------------------------------------------------------------------------------------------------------------------------------------------------------------------------------------------------------
UPPER ROW: 

DISTANCES: 0.184872989089073	0.0725312424992455	0.0961873037600039	0.0874289146780889	0.0881963500905387	0.0848752638877318	0.142517174102482	0.119970219711498	0.163111456917996	0.137129829718722	0.192087868925875	0.143618418689331	0.144982852955201	0.160629240857151	0.213709809177396	0.232335076660378	0.254151836340707	0.118274215561976	0.0871331809882478	0.118919504070218	0.144464074205697	0.165516559721552	0.217941566907848	0.187908949849415	0.147082969273103	0.185807610852745	0.213644427900712	0.195458410199394	0.282735392247312	0.168791013771060	0.0998077324608067	0.123759534978948	0.141555906331144	0.186138042148009	0.185512202718653	0.0902010976828735	0.152955028207206	0.151159396475993	0.217865652814991	0.170591176721098	0.129762359355568	0.245176943980683	0.194926828127502	0.181475532119346	0.287645423616021

GROUPING VARIABLE (0--> INTRA, 1--> INTER): 0	0	0	0	0	0	0	0	0	1	1	1	1	1	1	1	1	1	1	1	1	1	1	1	1	1	1	1	1	1	1	1	1	1	1	1	1	1	1	1	1	1	1	1	1

LOWER ROW:

DISTANCES: 0.224027018739972	0.206232543536567	0.267746061326441	0.222004998612327	0.236823732110637	0.180433820162978	0.205441917152188	0.236566974405335	0.214942535991168	0.223772886894111	0.196283794552613	0.228176669453810	0.207092333447839	0.214535995138734	0.188661921496387	0.238296889743284	0.243230382990797	0.221790576705092	0.227420684680181	0.194315951338293	0.209637447287986

GROUPING VARIABLE (0--> INTRA, 1--> INTER): 0	0	0	0	0	0	1	1	1	1	1	1	1	1	1	1	1	1	1	1	1

----------------------------------------------------------------------------------------------------------------ARRAY 3-----------------------------------------------------------------------------------------------------------------------------------------------------------------------------------------------------------------------------------------------------------------------------------------------------------------------------------------------------------------------------------------------------------------------------------------------------
UPPER ROW: 

DISTANCES: 0.273090907681023	0.442537258803873	0.298769901808103	0.338307996599172	0.634802783255868	0.470812733588035	0.293404119647735	0.373898440844337	0.378389410573708	0.381934000705867	0.276840436170224	0.416248402832515	0.550011874273089	0.387311994397636	0.471550801224595	0.483590636007098	0.401536168574518	0.382171702169466	0.452018594454039	0.564747976897335	0.472877751514320	0.539580472699133	0.476138347481913	0.488517087020907	0.410057163878132	0.548114176521042	0.382443635342487	0.454611678211378	0.479107576202899	0.390145276270786	0.482307734691342	0.410974509774319	0.350820012960086	0.348446572040793	0.377908706066496	0.570738745637679	0.537235953684532	0.487487442463986	0.553320366885543	0.425485734035988	0.474251087264228	0.413004262823199	0.415397862127152	0.348786578259785	0.446486303141493

GROUPING VARIABLE (0--> INTRA, 1--> INTER): 0	0	0	0	0	0	0	0	0	1	1	1	1	1	1	1	1	1	1	1	1	1	1	1	1	1	1	1	1	1	1	1	1	1	1	1	1	1	1	1	1	1	1	1	1

LOWER ROW: 

DISTANCES: 0.429645523689288	0.448167539068196	0.449057987376253	0.428377075888040	0.493352100426535	0.610560474081350	0.478232434400684	0.471588261411865	0.468099233640196	0.493368124398763	0.552539445614005	0.429788637078220	0.436402243359663	0.454572005376110	0.513013772179264	0.430829737947194	0.456839010062644	0.518949390917336	0.459296455558549	0.516573407792291	0.530649154398333

GROUPING VARIABLE (0--> INTRA, 1--> INTER): 0	0	0	0	0	0	1	1	1	1	1	1	1	1	1	1	1	1	1	1	1

----------------------------------------------------------------------------------------------------------------ARRAY 4-----------------------------------------------------------------------------------------------------------------------------------------------------------------------------------------------------------------------------------------------------------------------------------------------------------------------------------------------------------------------------------------------------------------------------------------------------
UPPER ROW: 

DISTANCES: 0.0755462979838434	0.210254379158417	0.223282642922211	0.269000107654084	0.0900907304743537	0.0752608373576183	0.0602209840863430	0.116982867383042	0.109482553541494	0.169143695161869	0.183849155419777	0.194232062714243	0.154702009035221	0.0773543175595866	0.0735672124596937	0.128824399970201	0.0986655881741136	0.204756324704347	0.262304455447942	0.208279378217478	0.184135296236853	0.181819594074188	0.235183139395174	0.200654314187239	0.281178835534063	0.233411949637008	0.199915924183413	0.203028283928574	0.258781997577442	0.218037537247430	0.187504423580852	0.207935600319482	0.198482195963933	0.240417083193214	0.225071775590102	0.171437770228033	0.159316025896500	0.192258375218107	0.187007002081816	0.0675923248484513	0.115400295836155	0.0895100346956299	0.101744866964866	0.0827997731392945	0.121478282031453

GROUPING VARIABLE (0--> INTRA, 1--> INTER): 0	0	0	0	0	0	0	0	0	1	1	1	1	1	1	1	1	1	1	1	1	1	1	1	1	1	1	1	1	1	1	1	1	1	1	1	1	1	1	1	1	1	1	1	1

LOWER ROW: 

DISTANCES: 0.186993895594168	0.186401574410922	0.160901333752909	0.226812557328511	0.309260388726686	0.161190004317656	0.180415383124685	0.169356636389564	0.205914230986873	0.245447869428444	0.174965335326043	0.170610389757167	0.203435478894038	0.244962263692383	0.172744312665950	0.188161590937863	0.234242960198204	0.157122767556449	0.262573207077020	0.187736363342307	0.234778030007597

GROUPING VARIABLE (0--> INTRA, 1--> INTER): 0	0	0	0	0	0	1	1	1	1	1	1	1	1	1	1	1	1	1	1	1
