# Supplementary material for: Neuronal tuning and population representations of shape and category in human visual cortex
Source: Nat Commun. 2024 May 30;15:4608. doi: 10.1038/s41467-024-49078-3 (PMC11139926; doi:10.1038/s41467-024-49078-3)
Supplement: Supplementary file 3 — Source Data [file 41467_2024_49078_MOESM3_ESM.zip › Source data/Figure_S14A.txt]

----------------------------------------------------------------------------------------------------------------ARRAY 1----------------------------------------------------------------------------------------------------------------------------------------------------------------------------------------------------------------------------------------------------------------------------------------…
DIMENSIONS: 2 (X,Y) X CONDITIONS
CONDITIONS: 'animal1'	'fruits1'	'mineral1'	'instrument1'	'sport1'	'tool1'	'animal2'	'fruits2'	'mineral2'	'instrument2'	'sport2'	'tool2'	'animal3'	'fruits3'	'mineral3'	'instrument3'	'sport3'	'tool3'	'animal4'	'fruits4'	'mineral4'	'instrument4'	'sport4'	'tool4'	'animal5'	'fruits5'	'mineral5'	'instrument5'	'sport5'	'tool5'	'animal6'	'fruits6'	'mineral6'	'instrument6'	'sport6'	'tool6'	'animal7'	'fruits7'	'mineral7'	'instrument7'	'sport7'	'tool7'	'animal8'	'fruits8'	'mineral8'	'instrument8'	'sport8'	'tool8'	'animal9'	'fruits9'
DATA:
-0.0466918122996840	-0.0554346018290439
-0.164199703513950	-0.0986005424944820
-0.182195986730528	-0.126898051678328
-0.167782318513838	-0.0869371184171986
-0.162745773781782	-0.0457987743601430
-0.168070354621028	-0.124140810063570
-0.0704993821565502	-0.0435957034547548
-0.0735468752434204	-0.0177395880916959
-0.0337975332476264	-0.0605242709968452
-0.0854406974128390	-0.0289938982257095
-0.123683357246909	-0.0924804568130457
-0.00352221623597364	0.00438562551243733
-0.134799029501801	-0.0395681276242426
-0.0659625126394160	-0.0463541658498013
-0.0622985147812281	-0.0524153268301568
-0.0193918401456817	-0.0202603616035246
-0.0180834490923721	-0.0642881318237803
-0.0386264893324488	-0.124993139472828
0.0201557051326706	0.101462873863348
-0.0462816285016809	0.0847845395973390
-0.0599696696958493	0.103431735058404
-0.148849997010678	0.142622602434355
0.0200148082946167	0.102232192048462
-0.00506485206236654	0.0922659825733615
0.00593916217219503	0.0613094405416417
-0.0982046178041982	0.0183457156048862
0.00931096121955100	0.0526315048240760
-0.0164927843991081	0.159196101005394
-0.102215335837677	0.145631518852487
-0.0734806519466880	0.0709499699127170
-0.0770135731081530	-0.00217530183237332
-0.145972414588046	-0.0293708593634954
-0.105852147070046	-0.0207260231423838
-0.0994025566854002	0.0235494365996631
-0.0278229500950008	-0.0578147812924242
-0.0968080535757772	0.0457696880176813
0.101498401507943	-0.0481360570915360
0.412077084137142	0.228932619945717
0.171592043127916	-0.0667647847678887
0.194340570862069	0.0250178835501934
0.304469774878120	0.241491510534150
0.501278478804022	0.316937513812483
-0.109578082153777	0.0773708469676200
-0.0364543311253383	0.0860792076431646
-0.0875275123911382	0.122961207620573
-0.0791098495365696	0.114003014810423
-0.107849988910838	0.102726732451439
0.0405848528257819	0.219986888739693
0.324371100316993	-0.238222080628345
0.0701143099927414	-0.159474178846547
0.120634009853825	-0.186847665498195
0.144310669331690	-0.261024715238415
0.149448377405083	-0.236579575896133
0.555148533133046	-0.307917259294821
----------------------------------------------------------------------------------------------------------------ARRAY 2----------------------------------------------------------------------------------------------------------------------------------------------------------------------------------------------------------------------------------------------------------------------------------------…
DIMENSIONS: 2 (X,Y) X CONDITIONS
CONDITIONS: 'animal1'	'fruits1'	'mineral1'	'instrument1'	'sport1'	'tool1'	'animal2'	'fruits2'	'mineral2'	'instrument2'	'sport2'	'tool2'	'animal3'	'fruits3'	'mineral3'	'instrument3'	'sport3'	'tool3'	'animal4'	'fruits4'	'mineral4'	'instrument4'	'sport4'	'tool4'	'animal5'	'fruits5'	'mineral5'	'instrument5'	'sport5'	'tool5'	'animal6'	'fruits6'	'mineral6'	'instrument6'	'sport6'	'tool6'	'animal7'	'fruits7'	'mineral7'	'instrument7'	'sport7'	'tool7'	'animal8'	'fruits8'	'mineral8'	'instrument8'	'sport8'	'tool8'	'animal9'	'fruits9'
DATA:
-0.0466918122996840	-0.0554346018290439
-0.164199703513950	-0.0986005424944820
-0.182195986730528	-0.126898051678328
-0.167782318513838	-0.0869371184171986
-0.162745773781782	-0.0457987743601430
-0.168070354621028	-0.124140810063570
-0.0704993821565502	-0.0435957034547548
-0.0735468752434204	-0.0177395880916959
-0.0337975332476264	-0.0605242709968452
-0.0854406974128390	-0.0289938982257095
-0.123683357246909	-0.0924804568130457
-0.00352221623597364	0.00438562551243733
-0.134799029501801	-0.0395681276242426
-0.0659625126394160	-0.0463541658498013
-0.0622985147812281	-0.0524153268301568
-0.0193918401456817	-0.0202603616035246
-0.0180834490923721	-0.0642881318237803
-0.0386264893324488	-0.124993139472828
0.0201557051326706	0.101462873863348
-0.0462816285016809	0.0847845395973390
-0.0599696696958493	0.103431735058404
-0.148849997010678	0.142622602434355
0.0200148082946167	0.102232192048462
-0.00506485206236654	0.0922659825733615
0.00593916217219503	0.0613094405416417
-0.0982046178041982	0.0183457156048862
0.00931096121955100	0.0526315048240760
-0.0164927843991081	0.159196101005394
-0.102215335837677	0.145631518852487
-0.0734806519466880	0.0709499699127170
-0.0770135731081530	-0.00217530183237332
-0.145972414588046	-0.0293708593634954
-0.105852147070046	-0.0207260231423838
-0.0994025566854002	0.0235494365996631
-0.0278229500950008	-0.0578147812924242
-0.0968080535757772	0.0457696880176813
0.101498401507943	-0.0481360570915360
0.412077084137142	0.228932619945717
0.171592043127916	-0.0667647847678887
0.194340570862069	0.0250178835501934
0.304469774878120	0.241491510534150
0.501278478804022	0.316937513812483
-0.109578082153777	0.0773708469676200
-0.0364543311253383	0.0860792076431646
-0.0875275123911382	0.122961207620573
-0.0791098495365696	0.114003014810423
-0.107849988910838	0.102726732451439
0.0405848528257819	0.219986888739693
0.324371100316993	-0.238222080628345
0.0701143099927414	-0.159474178846547
0.120634009853825	-0.186847665498195
0.144310669331690	-0.261024715238415
0.149448377405083	-0.236579575896133
0.555148533133046	-0.307917259294821
----------------------------------------------------------------------------------------------------------------ARRAY 3----------------------------------------------------------------------------------------------------------------------------------------------------------------------------------------------------------------------------------------------------------------------------------------…
DIMENSIONS: 2 (X,Y) X CONDITIONS
CONDITIONS: 'animal1'	'fruits1'	'mineral1'	'instrument1'	'sport1'	'tool1'	'animal2'	'fruits2'	'mineral2'	'instrument2'	'sport2'	'tool2'	'animal3'	'fruits3'	'mineral3'	'instrument3'	'sport3'	'tool3'	'animal4'	'fruits4'	'mineral4'	'instrument4'	'sport4'	'tool4'	'animal5'	'fruits5'	'mineral5'	'instrument5'	'sport5'	'tool5'	'animal6'	'fruits6'	'mineral6'	'instrument6'	'sport6'	'tool6'	'animal7'	'fruits7'	'mineral7'	'instrument7'	'sport7'	'tool7'	'animal8'	'fruits8'	'mineral8'	'instrument8'	'sport8'	'tool8'	'animal9'	'fruits9'
DATA:
-0.0352679180262694	0.0140554630806389
-0.127170591317716	0.0887493689788315
-0.194217054836505	0.296496342631470
0.0477274305582002	-0.109192575671485
-0.242202710647488	0.166579719245503
-0.107522778719366	0.118803966984895
-0.266316393116043	0.0623679957396044
-0.247228350733359	0.242517236093784
-0.272857772426583	0.233130892436222
-0.208519375457467	0.105995336902180
-0.211396894061302	0.321561151675103
-0.175649073481604	0.0725240449898142
-0.287774552913912	0.337872679975355
-0.0815558373263328	0.249475020987524
-0.147143050176205	-0.0151909589610504
-0.332866796506727	0.0240810011293364
-0.110103338845864	-0.131538735780524
-0.126236442499596	0.115484064128143
0.393052763790119	0.308275959006512
0.0594048144989849	-0.115745144100785
0.143486738064507	-0.0274338457714667
-0.0868104506003675	0.0732024932380107
-0.0558212976003760	-0.00628815373269414
0.237658444563898	-0.0399205972192143
0.393661931728844	0.507830795630329
0.0443278949463205	0.0902400953819498
-0.0427848869734097	0.183954719327726
0.189668929578997	0.0237103696214240
0.0565332392861228	-0.227206706127067
0.375246461992090	-0.160521018930445
0.386939101217276	0.512682884714527
0.184972179335096	-0.0100956221085128
-0.292618078369660	-0.259535420723598
0.475302495881866	0.401907166589179
0.199725040366539	-0.359407761778963
0.0269880232120337	-0.0870265611131265
-0.160421466685633	0.216815845877391
-0.0820729334105664	-0.0745788740744759
-0.201739660834039	-0.235170728786816
0.181589934988153	-0.138456261712084
-0.0918797693429928	-0.148123014285728
0.220928040566551	-0.108882688414096
0.344525721935058	-0.0838451861453824
0.180447159481812	-0.196802930900781
0.475787609263077	-0.272546710827522
0.259265498993282	-0.306268748802922
0.335496043508833	-0.285928321017521
0.166410767826061	-0.120442835286310
-0.139833309948776	-0.166483172749687
-0.220360975021410	-0.386054006750551
-0.326850877167713	-0.168246949743014
-0.364117555026450	-0.293826970752900
-0.108653967084308	-0.143485400805150
-0.0311521064256790	-0.0900687112915809
----------------------------------------------------------------------------------------------------------------ARRAY 4----------------------------------------------------------------------------------------------------------------------------------------------------------------------------------------------------------------------------------------------------------------------------------------…
DIMENSIONS: 2 (X,Y) X CONDITIONS
CONDITIONS: 'animal1'	'fruits1'	'mineral1'	'instrument1'	'sport1'	'tool1'	'animal2'	'fruits2'	'mineral2'	'instrument2'	'sport2'	'tool2'	'animal3'	'fruits3'	'mineral3'	'instrument3'	'sport3'	'tool3'	'animal4'	'fruits4'	'mineral4'	'instrument4'	'sport4'	'tool4'	'animal5'	'fruits5'	'mineral5'	'instrument5'	'sport5'	'tool5'	'animal6'	'fruits6'	'mineral6'	'instrument6'	'sport6'	'tool6'	'animal7'	'fruits7'	'mineral7'	'instrument7'	'sport7'	'tool7'	'animal8'	'fruits8'	'mineral8'	'instrument8'	'sport8'	'tool8'	'animal9'	'fruits9'
DATA:
0.226173705441651	-0.0693606029641768
0.0749608950723412	0.136770619075418
0.104245489914596	-0.128754139686716
-0.0858763977278276	-0.0924278888510051
-0.128025376441377	-0.100017892823086
0.105185475660101	-0.0698009180638953
-0.120499005142282	0.114716672162912
-0.241896191811981	-0.0835652935401626
0.0263070203886267	0.0865668813833314
0.219485955080166	0.0402218754972285
0.159060422204169	0.0956882280085064
-0.0967955488049695	-0.0744893282758019
-0.0378228112713983	-0.162795507364089
-0.152815838960588	-0.0616452848443068
-0.160268615838719	0.0197989023918962
-0.139930991471904	-0.0226072956124209
0.378522851517195	0.294888049427294
0.0830788022843796	-0.0781632803924777
-0.138935134263195	0.0248055238985508
-0.161065513565447	0.113488519920489
-0.149006572826544	-0.0235809733509390
0.177823327812865	0.165504668766280
0.155170252708757	0.404033207138418
-0.109114685924280	0.00213444215966360
-0.187584369785709	0.143492632613604
0.291069770994449	-0.0286063430434365
-0.0571800969829351	-0.0364355287253320
0.222213212305374	-0.0931887522829652
-0.146859759275349	-0.0466213670962242
-0.264115262680002	0.179892523438100
-0.108838582773779	0.0547600867810667
-0.00820511591584563	0.0746780033687337
-0.207320601412645	0.285397362245202
0.101354986281284	0.0964518494429027
-0.0827001848879928	-0.102839122203106
-0.222135129038559	0.0150892042608574
-0.230813957512774	-0.195159845724243
0.331013902879752	-0.165033717231026
0.223130456229297	-0.0985746646654441
-0.106670656086440	-0.0876698311789106
0.160894786817086	-0.110342964676366
0.0883921771566663	-0.0219157516337481
0.120888247155935	-0.00372589774715479
-0.0213116568194781	-0.200182505652752
0.168640532522135	0.0925971681743751
-0.0222687383368609	0.0935122947218930
0.204031628116075	-0.120460496296660
-0.0769967468561826	0.0389835448992240
-0.246843116452200	0.135475784482156
-0.242572529928282	-0.110516172527298
0.173072561060253	-0.0751294797557137
0.0720848711103867	-0.128307075428443
0.0889505357657072	-0.0290131321984074
-0.00128267768370358	-0.0880169904217978
[truncated: 4 more columns]
