# Supplementary material for: Neuronal tuning and population representations of shape and category in human visual cortex
Source: Nat Commun. 2024 May 30;15:4608. doi: 10.1038/s41467-024-49078-3 (PMC11139926; doi:10.1038/s41467-024-49078-3)
Supplement: Supplementary file 3 — Source Data [file 41467_2024_49078_MOESM3_ESM.zip › Source data/Figure_S14B.txt]

DIMENSIONS: 4 (ARRAYS) X 10

DATA: 

0.342312453145066	0.206877751091779	0.157570642711448	0.121854869642901	0.0992388462592892	0.0835585132908833	0.0719407646360498	0.0620051798903954	0.0536034684349448	0.0472609773393918
0.313903982464421	0.172869720837114	0.114208803474837	0.0854135629307628	0.0641491631328066	0.0515155746411564	0.0433377941465826	0.0363588814829225	0.0318205055211102	0.0280809519430737
0.475965544775248	0.291594379037431	0.206386767257649	0.151751402051781	0.120903591214378	0.0964546536214030	0.0792426784288092	0.0657355316011651	0.0559467634825603	0.0480506023304272
0.400031107499628	0.242855005159685	0.182966148638585	0.142606340112836	0.118013052155913	0.0983906201917104	0.0831093041563460	0.0713742306886476	0.0616410360051011	0.0536387048129746
