# Supplementary material for: Neuronal tuning and population representations of shape and category in human visual cortex
Source: Nat Commun. 2024 May 30;15:4608. doi: 10.1038/s41467-024-49078-3 (PMC11139926; doi:10.1038/s41467-024-49078-3)
Supplement: Supplementary file 3 — Source Data [file 41467_2024_49078_MOESM3_ESM.zip › Source data/Figure_S15A.txt]

----------------------------------------------------------------------------------------------------------------ARRAY 1-----------------------------------------------------------------------------------------------------------------------------------------------------------------------------------------------------------------------------------------------------------------------------------------------------------------------------------------------------------------------------------------------------------------------------------------------------

TIME BINS:  -150.5000 -100.5000  -50.5000   -0.5000   49.5000   99.5000  149.5000  199.5000  249.5000  299.5000  349.5000

ACCURACY SHAPE: 0.0946805666933975	0.106308473670142	0.0914327719861000	0.121398021919273	0.211454156642609	0.272814755412991	0.240457097032879	0.228882651697407	0.215036086607859	0.199973269179364	0.182798716920609

SEM SHAPE:0.0129693951753170	0.0145577509681274	0.0110145262845455	0.00694707263857799	0.0186578069630125	0.0167582775239270	0.0146072439827107	0.00869553796162263	0.00797206735293298	0.0126313428116510	0.0104295703390199

ACCURACY CATEGORY: 0.162910986367281	0.182531408714248	0.161895215183106	0.166573108794440	0.166506281742850	0.191833734295643	0.188385458433574	0.196511627906977	0.184883720930233	0.176931301790965	0.164113873295910

SEM CATEGORY: 0.0102272213297156	0.0112972649899428	0.0110957245193268	0.00849579630730799	0.0150663583255499	0.00897517241012668	0.0106909405749550	0.0154613793484039	0.0135953526340869	0.0130600539278815	0.00829008541865822

----------------------------------------------------------------------------------------------------------------ARRAY 2-----------------------------------------------------------------------------------------------------------------------------------------------------------------------------------------------------------------------------------------------------------------------------------------------------------------------------------------------------------------------------------------------------------------------------------------------------

TIME BINS: -150.5000 -100.5000  -50.5000   -0.5000   49.5000   99.5000  149.5000  199.5000  249.5000  299.5000  349.5000

ACCURACY SHAPE: 0.125350877192982	0.131644736842105	0.109714912280702	0.109671052631579	0.126458333333333	0.158837719298246	0.223618421052632	0.208991228070175	0.226776315789474	0.187061403508772	0.207960526315789

SEM SHAPE: 0.00978380170543949	0.0115613860381094	0.0114335898046773	0.0127971774695985	0.0144889610329285	0.0100868214067728	0.0129365850684853	0.0113096985775839	0.0112255547217309	0.0153685240395714	0.0125391622599596

ACCURACY CATEGORY: 0.160932017543860	0.168179824561404	0.169276315789474	0.183903508771930	0.150438596491228	0.168114035087719	0.201710526315790	0.201677631578947	0.213289473684211	0.197620614035088	0.197598684210526

SEM CATEGORY: 0.0165501584135953	0.0109450819707357	0.0157706698460479	0.0152505931372048	0.0156738766510149	0.0104200107487453	0.0150570086007302	0.0101535988958988	0.0205065540753640	0.0113364331516061	0.0156680070551871

----------------------------------------------------------------------------------------------------------------ARRAY 3-----------------------------------------------------------------------------------------------------------------------------------------------------------------------------------------------------------------------------------------------------------------------------------------------------------------------------------------------------------------------------------------------------------------------------------------------------

TIME BINS: -150.5000 -100.5000  -50.5000   -0.5000   49.5000   99.5000  149.5000  199.5000  249.5000  299.5000  349.5000

ACCURACY SHAPE: 0.126213592233010	0.109708737864078	0.131067961165049	0.125242718446602	0.118446601941748	0.109708737864078	0.153398058252427	0.199029126213592	0.182524271844660	0.188349514563107	0.158252427184466

SEM SHAPE: 0.00723646594660126	0.00819352032438328	0.00755509225238107	0.0105810891419235	0.0117400369884900	0.00868978743177835	0.0138668513175589	0.0118686866154642	0.0150267789854290	0.00940183757044269	0.0103408060250294

ACCURACY CATEGORY: 0.178640776699029	0.166990291262136	0.202912621359223	0.153398058252427	0.182524271844660	0.174757281553398	0.188349514563107	0.219417475728155	0.244660194174757	0.263106796116505	0.242718446601942

SEM CATEGORY: 0.0130417098249902	0.0125172036283584	0.0109698713635458	0.00946843937755844	0.0107138804901274	0.0117578654528058	0.00983733602172859	0.0160643024543571	0.0131695727827675	0.00654490240005070	0.0113959979687113

----------------------------------------------------------------------------------------------------------------ARRAY 4-----------------------------------------------------------------------------------------------------------------------------------------------------------------------------------------------------------------------------------------------------------------------------------------------------------------------------------------------------------------------------------------------------------------------------------------------------

TIME BINS: -150.5000 -100.5000  -50.5000   -0.5000   49.5000   99.5000  149.5000  199.5000  249.5000  299.5000  349.5000

ACCURACY SHAPE: 0.0908805031446541	0.107686932215234	0.115059399021663	0.109329140461216	0.107686932215234	0.131586303284416	0.116876310272537	0.140950384346611	0.126170510132774	0.120545073375262	0.105800139762404

SEM SHAPE: 0.0111742508696754	0.0114297014494005	0.0155950679212588	0.0138864115722376	0.0165961765471601	0.0130126520691945	0.0143501737802402	0.0156221958560335	0.0160575157130365	0.0117486814645819	0.00965395308959615

ACCURACY CATEGORY: 0.167085953878407	0.168832983927324	0.152271139063592	0.157721872816212	0.159538784067086	0.124283717679944	0.144723969252271	0.146680642907058	0.205974842767296	0.172606568832984	0.163172606568833

SEM CATEGORY: 0.0122534561597180	0.0147234826222436	0.0134345285526480	0.0170950617302836	0.0151504386974132	0.0140698829296465	0.0119824471018127	0.0156436805049672	0.0150386491596216	0.00801148690976147	0.0136610352424761
