# Supplementary material for: Neuronal tuning and population representations of shape and category in human visual cortex
Source: Nat Commun. 2024 May 30;15:4608. doi: 10.1038/s41467-024-49078-3 (PMC11139926; doi:10.1038/s41467-024-49078-3)
Supplement: Supplementary file 3 — Source Data [file 41467_2024_49078_MOESM3_ESM.zip › Source data/Figure_S15C.txt]

----------------------------------------------------------------------------------------------------------------ARRAY 1-----------------------------------------------------------------------------------------------------------------------------------------------------------------------------------------------------------------------------------------------------------------------------------------------------------------------------------------------------------------------------------------------------------------------------------------------------

DIMENSIONS: TIME BINS X TIME BINS 

TIME BINS: -125	 -75  -25 	25	75	125	175	225	275	325

SHAPE:

0.108045977011494	0.0908045977011494	0.129885057471264	0.105747126436782	0.113793103448276	0.108045977011494	0.106896551724138	0.0885057471264368	0.0896551724137931	0.103448275862069
0.0931034482758621	0.111494252873563	0.111494252873563	0.104597701149425	0.0885057471264368	0.0896551724137931	0.0965517241379310	0.0885057471264368	0.0758620689655172	0.0908045977011494
0.0942528735632184	0.104597701149425	0.132183908045977	0.125287356321839	0.121839080459770	0.105747126436782	0.112643678160920	0.0896551724137931	0.100000000000000	0.101149425287356
0.0942528735632184	0.112643678160920	0.113793103448276	0.219540229885058	0.231034482758621	0.188505747126437	0.159770114942529	0.181609195402299	0.179310344827586	0.195402298850575
0.117241379310345	0.111494252873563	0.0954022988505747	0.200000000000000	0.228735632183908	0.239080459770115	0.233333333333333	0.228735632183908	0.211494252873563	0.226436781609195
0.106896551724138	0.100000000000000	0.105747126436782	0.191954022988506	0.250574712643678	0.278160919540230	0.227586206896552	0.235632183908046	0.259770114942529	0.247126436781609
0.102298850574713	0.103448275862069	0.125287356321839	0.209195402298851	0.240229885057471	0.233333333333333	0.257471264367816	0.243678160919540	0.248275862068966	0.243678160919540
0.112643678160920	0.0908045977011494	0.114942528735632	0.219540229885057	0.244827586206897	0.219540229885058	0.236781609195402	0.256321839080460	0.247126436781609	0.245977011494253
0.111494252873563	0.106896551724138	0.0839080459770115	0.159770114942529	0.190804597701149	0.234482758620690	0.227586206896552	0.216091954022989	0.208045977011494	0.203448275862069
0.104597701149425	0.106896551724138	0.122988505747126	0.204597701149425	0.240229885057471	0.216091954022989	0.208045977011494	0.225287356321839	0.213793103448276	0.217241379310345

CATEGORY:

0.159770114942529	0.194252873563218	0.178160919540230	0.179310344827586	0.139080459770115	0.113793103448276	0.147126436781609	0.150574712643678	0.178160919540230	0.148275862068966
0.202298850574713	0.128735632183908	0.154022988505747	0.157471264367816	0.185057471264368	0.165517241379310	0.159770114942529	0.180459770114943	0.163218390804598	0.175862068965517
0.164367816091954	0.147126436781609	0.145977011494253	0.180459770114943	0.173563218390805	0.156321839080460	0.170114942528736	0.171264367816092	0.164367816091954	0.166666666666667
0.160919540229885	0.175862068965517	0.166666666666667	0.159770114942529	0.160919540229885	0.158620689655172	0.129885057471264	0.147126436781609	0.137931034482759	0.162068965517241
0.179310344827586	0.158620689655172	0.145977011494253	0.156321839080460	0.188505747126437	0.164367816091954	0.151724137931035	0.164367816091954	0.171264367816092	0.164367816091954
0.172413793103448	0.166666666666667	0.179310344827586	0.175862068965517	0.165517241379310	0.181609195402299	0.175862068965517	0.172413793103448	0.171264367816092	0.168965517241379
0.149425287356322	0.143678160919540	0.144827586206897	0.148275862068966	0.129885057471264	0.147126436781609	0.171264367816092	0.190804597701149	0.180459770114943	0.168965517241379
0.178160919540230	0.163218390804598	0.145977011494253	0.145977011494253	0.150574712643678	0.154022988505747	0.154022988505747	0.177011494252874	0.162068965517241	0.162068965517241
0.157471264367816	0.168965517241379	0.144827586206897	0.145977011494253	0.152873563218391	0.182758620689655	0.165517241379310	0.162068965517241	0.181609195402299	0.185057471264368
0.216091954022989	0.175862068965517	0.158620689655172	0.139080459770115	0.164367816091954	0.141379310344828	0.134482758620690	0.149425287356322	0.155172413793103	0.163218390804598

----------------------------------------------------------------------------------------------------------------ARRAY 2-----------------------------------------------------------------------------------------------------------------------------------------------------------------------------------------------------------------------------------------------------------------------------------------------------------------------------------------------------------------------------------------------------------------------------------------------------

DIMENSIONS: TIME BINS X TIME BINS 

TIME BINS: -125	 -75  -25 	25	75	125	175	225	275	325

SHAPE:

0.108333333333333	0.130208333333333	0.0989583333333333	0.103125000000000	0.114583333333333	0.0822916666666667	0.103125000000000	0.103125000000000	0.0989583333333333	0.121875000000000
0.111458333333333	0.0947916666666667	0.128125000000000	0.0989583333333333	0.104166666666667	0.100000000000000	0.104166666666667	0.0947916666666667	0.110416666666667	0.123958333333333
0.0979166666666667	0.117708333333333	0.118750000000000	0.107291666666667	0.0927083333333333	0.101041666666667	0.110416666666667	0.122916666666667	0.119791666666667	0.126041666666667
0.117708333333333	0.119791666666667	0.114583333333333	0.116666666666667	0.108333333333333	0.108333333333333	0.135416666666667	0.145833333333333	0.129166666666667	0.118750000000000
0.0729166666666667	0.134375000000000	0.0937500000000000	0.0947916666666667	0.120833333333333	0.162500000000000	0.159375000000000	0.171875000000000	0.164583333333333	0.145833333333333
0.122916666666667	0.140625000000000	0.0947916666666667	0.102083333333333	0.145833333333333	0.214583333333333	0.227083333333333	0.211458333333333	0.154166666666667	0.158333333333333
0.116666666666667	0.121875000000000	0.103125000000000	0.106250000000000	0.141666666666667	0.191666666666667	0.230208333333333	0.229166666666667	0.233333333333333	0.190625000000000
0.143750000000000	0.125000000000000	0.106250000000000	0.128125000000000	0.122916666666667	0.217708333333333	0.275000000000000	0.283333333333333	0.240625000000000	0.215625000000000
0.118750000000000	0.102083333333333	0.116666666666667	0.105208333333333	0.129166666666667	0.184375000000000	0.235416666666667	0.244791666666667	0.225000000000000	0.207291666666667
0.0937500000000000	0.118750000000000	0.101041666666667	0.117708333333333	0.134375000000000	0.169791666666667	0.207291666666667	0.230208333333333	0.195833333333333	0.200000000000000

CATEGORY:

0.141666666666667	0.168750000000000	0.171875000000000	0.153125000000000	0.177083333333333	0.179166666666667	0.201041666666667	0.214583333333333	0.193750000000000	0.153125000000000
0.134375000000000	0.163541666666667	0.159375000000000	0.158333333333333	0.132291666666667	0.137500000000000	0.144791666666667	0.142708333333333	0.162500000000000	0.169791666666667
0.145833333333333	0.176041666666667	0.189583333333333	0.160416666666667	0.182291666666667	0.196875000000000	0.182291666666667	0.173958333333333	0.181250000000000	0.192708333333333
0.156250000000000	0.170833333333333	0.159375000000000	0.155208333333333	0.181250000000000	0.190625000000000	0.189583333333333	0.175000000000000	0.176041666666667	0.190625000000000
0.169791666666667	0.172916666666667	0.162500000000000	0.165625000000000	0.160416666666667	0.158333333333333	0.175000000000000	0.201041666666667	0.165625000000000	0.169791666666667
0.154166666666667	0.152083333333333	0.166666666666667	0.178125000000000	0.176041666666667	0.186458333333333	0.173958333333333	0.197916666666667	0.203125000000000	0.200000000000000
0.135416666666667	0.166666666666667	0.168750000000000	0.161458333333333	0.152083333333333	0.183333333333333	0.209375000000000	0.219791666666667	0.209375000000000	0.179166666666667
0.163541666666667	0.148958333333333	0.163541666666667	0.192708333333333	0.185416666666667	0.196875000000000	0.196875000000000	0.192708333333333	0.204166666666667	0.185416666666667
0.151041666666667	0.157291666666667	0.165625000000000	0.177083333333333	0.180208333333333	0.188541666666667	0.193750000000000	0.202083333333333	0.247916666666667	0.226041666666667
0.148958333333333	0.169791666666667	0.184375000000000	0.154166666666667	0.160416666666667	0.176041666666667	0.213541666666667	0.218750000000000	0.202083333333333	0.212500000000000

----------------------------------------------------------------------------------------------------------------ARRAY 3-----------------------------------------------------------------------------------------------------------------------------------------------------------------------------------------------------------------------------------------------------------------------------------------------------------------------------------------------------------------------------------------------------------------------------------------------------

DIMENSIONS: TIME BINS X TIME BINS 

TIME BINS: -125	 -75  -25 	25	75	125	175	225	275	325

SHAPE: 

0.108737864077670	0.0902912621359223	0.100000000000000	0.107766990291262	0.105825242718447	0.0970873786407767	0.0970873786407767	0.0902912621359223	0.0873786407766990	0.0922330097087379
0.0893203883495145	0.0941747572815534	0.113592233009709	0.0970873786407767	0.100000000000000	0.121359223300971	0.118446601941748	0.103883495145631	0.0873786407766990	0.118446601941748
0.0815533980582524	0.117475728155340	0.135922330097087	0.131067961165049	0.110679611650485	0.106796116504854	0.105825242718447	0.113592233009709	0.112621359223301	0.114563106796117
0.0970873786407767	0.110679611650485	0.100970873786408	0.130097087378641	0.130097087378641	0.102912621359223	0.110679611650485	0.114563106796116	0.0941747572815534	0.109708737864078
0.112621359223301	0.0961165048543689	0.118446601941748	0.116504854368932	0.121359223300971	0.121359223300971	0.108737864077670	0.118446601941748	0.108737864077670	0.0883495145631068
0.0941747572815534	0.119417475728155	0.115533980582524	0.0961165048543689	0.110679611650485	0.125242718446602	0.154368932038835	0.127184466019417	0.132038834951456	0.120388349514563
0.105825242718447	0.131067961165049	0.129126213592233	0.132038834951456	0.106796116504854	0.142718446601942	0.178640776699029	0.197087378640777	0.196116504854369	0.149514563106796
0.0825242718446602	0.112621359223301	0.114563106796117	0.122330097087379	0.125242718446602	0.151456310679612	0.188349514563107	0.200970873786408	0.222330097087379	0.176699029126214
0.0941747572815534	0.135922330097087	0.114563106796116	0.128155339805825	0.126213592233010	0.137864077669903	0.168932038834951	0.188349514563107	0.179611650485437	0.158252427184466
0.128155339805825	0.120388349514563	0.108737864077670	0.0902912621359223	0.100000000000000	0.120388349514563	0.178640776699029	0.203883495145631	0.189320388349515	0.168932038834951

CATEGORY:

0.158252427184466	0.146601941747573	0.161165048543689	0.185436893203883	0.162135922330097	0.142718446601942	0.153398058252427	0.183495145631068	0.193203883495146	0.151456310679612
0.161165048543689	0.182524271844660	0.177669902912621	0.182524271844660	0.166990291262136	0.156310679611650	0.144660194174757	0.115533980582524	0.131067961165049	0.128155339805825
0.142718446601942	0.160194174757282	0.192233009708738	0.181553398058252	0.172815533980583	0.164077669902913	0.177669902912621	0.161165048543689	0.187378640776699	0.167961165048544
0.161165048543689	0.152427184466019	0.161165048543689	0.159223300970874	0.171844660194175	0.186407766990291	0.198058252427184	0.187378640776699	0.185436893203883	0.189320388349515
0.157281553398058	0.180582524271845	0.191262135922330	0.193203883495146	0.199029126213592	0.192233009708738	0.166019417475728	0.176699029126214	0.176699029126214	0.209708737864078
0.173786407766990	0.148543689320388	0.187378640776699	0.197087378640777	0.195145631067961	0.194174757281553	0.213592233009709	0.214563106796116	0.194174757281553	0.170873786407767
0.174757281553398	0.138834951456311	0.166990291262136	0.166019417475728	0.160194174757282	0.197087378640777	0.203883495145631	0.214563106796116	0.202912621359223	0.181553398058252
0.149514563106796	0.157281553398058	0.160194174757282	0.189320388349515	0.178640776699029	0.176699029126214	0.197087378640777	0.223300970873786	0.243689320388349	0.223300970873786
0.161165048543689	0.151456310679612	0.185436893203883	0.173786407766990	0.171844660194175	0.172815533980583	0.227184466019417	0.249514563106796	0.242718446601942	0.253398058252427
0.168932038834951	0.157281553398058	0.186407766990291	0.185436893203883	0.166990291262136	0.159223300970874	0.229126213592233	0.239805825242718	0.258252427184466	0.234951456310680

----------------------------------------------------------------------------------------------------------------ARRAY 4-----------------------------------------------------------------------------------------------------------------------------------------------------------------------------------------------------------------------------------------------------------------------------------------------------------------------------------------------------------------------------------------------------------------------------------------------------

DIMENSIONS: TIME BINS X TIME BINS 

TIME BINS: -125	 -75  -25 	25	75	125	175	225	275	325

SHAPE:

0.0740740740740741	0.0907407407407407	0.0981481481481481	0.103703703703704	0.118518518518519	0.107407407407407	0.0740740740740741	0.0833333333333333	0.111111111111111	0.0740740740740741
0.124074074074074	0.127777777777778	0.107407407407407	0.112962962962963	0.112962962962963	0.112962962962963	0.0944444444444444	0.0981481481481481	0.101851851851852	0.0962962962962963
0.100000000000000	0.100000000000000	0.133333333333333	0.103703703703704	0.0981481481481481	0.100000000000000	0.133333333333333	0.135185185185185	0.135185185185185	0.125925925925926
0.0962962962962963	0.109259259259259	0.100000000000000	0.101851851851852	0.127777777777778	0.112962962962963	0.122222222222222	0.114814814814815	0.114814814814815	0.100000000000000
0.131481481481481	0.131481481481481	0.101851851851852	0.105555555555556	0.116666666666667	0.0944444444444444	0.100000000000000	0.0925925925925926	0.0962962962962963	0.0962962962962963
0.103703703703704	0.0981481481481481	0.0851851851851852	0.109259259259259	0.0962962962962963	0.0851851851851852	0.114814814814815	0.124074074074074	0.101851851851852	0.105555555555556
0.146296296296296	0.0981481481481482	0.101851851851852	0.127777777777778	0.133333333333333	0.124074074074074	0.129629629629630	0.118518518518519	0.120370370370370	0.125925925925926
0.120370370370370	0.100000000000000	0.137037037037037	0.0870370370370370	0.116666666666667	0.100000000000000	0.161111111111111	0.122222222222222	0.122222222222222	0.127777777777778
0.0833333333333333	0.0925925925925926	0.138888888888889	0.120370370370370	0.114814814814815	0.111111111111111	0.103703703703704	0.0888888888888889	0.107407407407407	0.125925925925926
0.101851851851852	0.0814814814814815	0.100000000000000	0.0944444444444444	0.124074074074074	0.127777777777778	0.140740740740741	0.133333333333333	0.144444444444444	0.109259259259259

CATEGORY:

0.153703703703704	0.151851851851852	0.146296296296296	0.172222222222222	0.127777777777778	0.146296296296296	0.166666666666667	0.146296296296296	0.162962962962963	0.148148148148148
0.150000000000000	0.146296296296296	0.187037037037037	0.153703703703704	0.159259259259259	0.129629629629630	0.155555555555556	0.135185185185185	0.170370370370370	0.137037037037037
0.172222222222222	0.146296296296296	0.155555555555556	0.146296296296296	0.148148148148148	0.155555555555556	0.174074074074074	0.162962962962963	0.159259259259259	0.135185185185185
0.200000000000000	0.144444444444444	0.144444444444444	0.144444444444444	0.142592592592593	0.142592592592593	0.157407407407407	0.164814814814815	0.155555555555556	0.166666666666667
0.172222222222222	0.170370370370370	0.155555555555556	0.161111111111111	0.181481481481481	0.153703703703704	0.181481481481482	0.170370370370370	0.175925925925926	0.138888888888889
0.188888888888889	0.137037037037037	0.170370370370370	0.187037037037037	0.112962962962963	0.105555555555556	0.168518518518519	0.170370370370370	0.135185185185185	0.172222222222222
0.148148148148148	0.150000000000000	0.135185185185185	0.177777777777778	0.161111111111111	0.138888888888889	0.161111111111111	0.168518518518519	0.155555555555556	0.170370370370370
0.153703703703704	0.187037037037037	0.151851851851852	0.137037037037037	0.172222222222222	0.166666666666667	0.179629629629630	0.162962962962963	0.207407407407407	0.164814814814815
0.177777777777778	0.153703703703704	0.166666666666667	0.164814814814815	0.155555555555556	0.164814814814815	0.162962962962963	0.187037037037037	0.205555555555556	0.168518518518519
0.162962962962963	0.142592592592593	0.175925925925926	0.155555555555556	0.151851851851852	0.133333333333333	0.168518518518519	0.161111111111111	0.194444444444444	0.201851851851852
