# Supplementary material for: Neuronal tuning and population representations of shape and category in human visual cortex
Source: Nat Commun. 2024 May 30;15:4608. doi: 10.1038/s41467-024-49078-3 (PMC11139926; doi:10.1038/s41467-024-49078-3)
Supplement: Supplementary file 3 — Source Data [file 41467_2024_49078_MOESM3_ESM.zip › Source data/Figure_S16A.txt]

----------------------------------------------------------------------------------------------------------------ARRAY 1-----------------------------------------------------------------------------------------------------------------------------------------------------------------------------------------------------------------------------------------------------------------------------------------------------------------------------------------------------------------------------------------------------------------------------------------------------
DIMENSIONS: TIME BINS X CROSS VALIDATIONS

TIME BINS: -275	-225	-175	-125	-75	-25	25	75	125	175	225	275	325	375	425	

ACCURACY SHAPE: 

0.0827586206896552	0.104166666666667	0.0896551724137931	0.104166666666667	0.0827586206896552	0.165517241379310	0.165517241379310	0.165517241379310	0.0827586206896552	0.165517241379310
0.131944444444444	0.0965517241379310	0.144827586206897	0.131944444444444	0.0827586206896552	0.0827586206896552	0.0965517241379310	0.0965517241379310	0.0827586206896552	0.131944444444444
0.0972222222222222	0.110344827586207	0.0902777777777778	0.118055555555556	0.110344827586207	0.0902777777777778	0.110344827586207	0.110344827586207	0.144827586206897	0.118055555555556
0.0827586206896552	0.104166666666667	0.0902777777777778	0.104166666666667	0.104166666666667	0.0902777777777778	0.0902777777777778	0.0902777777777778	0.0902777777777778	0.166666666666667
0.117241379310345	0.118055555555556	0.125000000000000	0.125000000000000	0.118055555555556	0.117241379310345	0.118055555555556	0.117241379310345	0.158620689655172	0.118055555555556
0.159722222222222	0.173611111111111	0.186206896551724	0.124137931034483	0.186206896551724	0.158620689655172	0.173611111111111	0.186206896551724	0.186206896551724	0.173611111111111
0.158620689655172	0.172413793103448	0.172413793103448	0.158620689655172	0.173611111111111	0.213793103448276	0.213793103448276	0.173611111111111	0.159722222222222	0.173611111111111
0.243055555555556	0.222222222222222	0.227586206896552	0.227586206896552	0.179310344827586	0.243055555555556	0.234482758620690	0.234482758620690	0.194444444444444	0.194444444444444
0.241379310344828	0.263888888888889	0.213793103448276	0.194444444444444	0.194444444444444	0.186206896551724	0.186206896551724	0.194444444444444	0.213793103448276	0.213793103448276
0.165517241379310	0.180555555555556	0.213793103448276	0.118055555555556	0.186206896551724	0.186206896551724	0.118055555555556	0.186206896551724	0.186206896551724	0.166666666666667
0.187500000000000	0.179310344827586	0.179310344827586	0.179310344827586	0.179310344827586	0.187500000000000	0.179310344827586	0.187500000000000	0.208333333333333	0.179310344827586
0.158620689655172	0.165517241379310	0.194444444444444	0.165517241379310	0.138888888888889	0.138888888888889	0.165517241379310	0.194444444444444	0.194444444444444	0.138888888888889
0.137931034482759	0.159722222222222	0.131944444444444	0.200000000000000	0.137931034482759	0.200000000000000	0.172413793103448	0.131944444444444	0.159722222222222	0.159722222222222
0.104166666666667	0.104166666666667	0.138888888888889	0.117241379310345	0.179310344827586	0.117241379310345	0.117241379310345	0.137931034482759	0.137931034482759	0.104166666666667
0.166666666666667	0.166666666666667	0.111111111111111	0.166666666666667	0.166666666666667	0.166666666666667	0.131034482758621	0.131034482758621	0.131034482758621	0.166666666666667

ACCURACY CATEGORY:

0.145833333333333	0.129533678756477	0.164948453608247	0.156250000000000	0.156250000000000	0.164948453608247	0.177083333333333	0.151041666666667	0.177083333333333	0.119791666666667
0.171875000000000	0.145833333333333	0.192708333333333	0.134020618556701	0.145833333333333	0.156250000000000	0.217616580310881	0.135416666666667	0.160621761658031	0.192708333333333
0.187500000000000	0.150259067357513	0.125000000000000	0.156250000000000	0.207253886010363	0.164948453608247	0.150259067357513	0.123711340206186	0.189743589743590	0.123711340206186
0.123711340206186	0.151041666666667	0.148717948717949	0.151041666666667	0.114583333333333	0.151041666666667	0.114583333333333	0.159793814432990	0.119170984455959	0.154639175257732
0.175257731958763	0.133333333333333	0.164948453608247	0.114583333333333	0.180412371134021	0.125000000000000	0.109375000000000	0.119170984455959	0.144329896907216	0.109375000000000
0.148717948717949	0.166666666666667	0.182291666666667	0.213541666666667	0.148717948717949	0.226804123711340	0.156250000000000	0.148717948717949	0.165803108808290	0.165803108808290
0.124352331606218	0.150259067357513	0.150259067357513	0.140625000000000	0.206185567010309	0.181347150259067	0.190721649484536	0.134020618556701	0.124352331606218	0.156250000000000
0.197916666666667	0.160621761658031	0.244791666666667	0.180412371134021	0.192708333333333	0.180412371134021	0.187500000000000	0.197916666666667	0.208333333333333	0.203125000000000
0.206185567010309	0.182291666666667	0.186528497409326	0.180412371134021	0.156250000000000	0.182291666666667	0.192708333333333	0.239583333333333	0.182291666666667	0.203125000000000
0.171875000000000	0.187500000000000	0.170103092783505	0.161458333333333	0.206185567010309	0.156250000000000	0.166666666666667	0.187500000000000	0.160621761658031	0.203125000000000
0.216494845360825	0.182291666666667	0.177083333333333	0.158974358974359	0.202072538860104	0.221649484536082	0.124352331606218	0.156250000000000	0.192708333333333	0.180412371134021
0.187500000000000	0.177083333333333	0.151041666666667	0.213541666666667	0.150259067357513	0.144329896907216	0.134020618556701	0.151041666666667	0.192708333333333	0.192708333333333
0.161458333333333	0.191709844559585	0.181347150259067	0.159793814432990	0.166666666666667	0.156250000000000	0.177083333333333	0.192708333333333	0.177083333333333	0.208333333333333
0.203125000000000	0.125000000000000	0.203125000000000	0.243523316062176	0.125000000000000	0.203125000000000	0.175257731958763	0.201030927835052	0.244791666666667	0.170984455958549
0.244791666666667	0.206185567010309	0.206185567010309	0.151041666666667	0.190721649484536	0.196891191709845	0.223958333333333	0.177083333333333	0.161458333333333	0.190721649484536

PERMUTATION ACCURACY SHAPE: 0.110993314701097	0.113616880329521	0.107699174670656	0.109219595285760	0.112042086548050	0.110404286726500	0.110059347609300	0.105151859287251	0.109983703353803	0.106144983729596	0.108776472209101	0.103593390804598	0.107461282812605	0.110881075158768	0.108265475226463

SEM PERMUTATION ACCURACY SHAPE: 0.00255341956316711	0.00278581177672819	0.00260460667078125	0.00244703443020467	0.00293623310837371	0.00312790507861627	0.00292575571983390	0.00298111824169229	0.00300152883369593	0.00313521463293412	0.00303703303016455	0.00266778833147798	0.00278872896792312	0.00302230435082690	0.00276713442205086

PERMUTATION ACCURACY CATEGORY: 0.151987989045196	0.150180917434921	0.149902137299781	0.151826538116809	0.150503525019817	0.150411383719373	0.148631902538429	0.148234470998646	0.150016249306658	0.148215788021707	0.148281934774847	0.151996943849392	0.152080980818600	0.151183433190521	0.148318078016117	0.150194895183159	0.149013047647206

SEM PERMUTATION ACCURACY CATEGORY: 0.00125835263866057	0.00121971265082699	0.00119412250467369	0.00140906068827919	0.00124830101116234	0.00140814235126572	0.00120504822997275	0.00148249976449921	0.00160074156285034	0.00139736924076474	0.00143768956567265	0.00149982450535868	0.00147254447249432	0.00164856509790919	0.00133262155230203	0.00137854004364836	0.00140530437676067

----------------------------------------------------------------------------------------------------------------ARRAY 2-----------------------------------------------------------------------------------------------------------------------------------------------------------------------------------------------------------------------------------------------------------------------------------------------------------------------------------------------------------------------------------------------------------------------------------------------------
DIMENSIONS: TIME BINS X CROSS VALIDATIONS

TIME BINS: -275	-225	-175	-125	-75	-25	25	75	125	175	225	275	325	375	425	

ACCURACY SHAPE: 

0.119760479041916	0.119760479041916	0.137724550898204	0.137724550898204	0.137724550898204	0.120481927710843	0.101796407185629	0.0958083832335329	0.0958083832335329	0.120481927710843
0.125748502994012	0.125748502994012	0.108433734939759	0.101796407185629	0.119760479041916	0.107784431137725	0.119760479041916	0.101796407185629	0.107784431137725	0.107784431137725
0.0778443113772455	0.125748502994012	0.0958083832335329	0.114457831325301	0.131736526946108	0.125748502994012	0.0958083832335329	0.131736526946108	0.0958083832335329	0.0958083832335329
0.120481927710843	0.120481927710843	0.0958083832335329	0.119760479041916	0.137724550898204	0.101796407185629	0.120481927710843	0.101796407185629	0.120481927710843	0.101796407185629
0.0958083832335329	0.0958083832335329	0.0898203592814371	0.119760479041916	0.0898203592814371	0.0958083832335329	0.0958083832335329	0.0898203592814371	0.0718562874251497	0.114457831325301
0.131736526946108	0.0898203592814371	0.0898203592814371	0.0898203592814371	0.131736526946108	0.131736526946108	0.0898203592814371	0.107784431137725	0.0958083832335329	0.0958083832335329
0.198795180722892	0.198795180722892	0.179640718562874	0.179640718562874	0.173652694610778	0.198795180722892	0.203592814371257	0.173652694610778	0.179640718562874	0.203592814371257
0.209580838323353	0.221556886227545	0.233532934131737	0.227544910179641	0.233532934131737	0.233532934131737	0.191616766467066	0.240963855421687	0.233532934131737	0.240963855421687
0.293413173652695	0.319277108433735	0.319277108433735	0.319277108433735	0.251497005988024	0.293413173652695	0.257485029940120	0.257485029940120	0.251497005988024	0.293413173652695
0.257485029940120	0.269461077844311	0.263473053892216	0.313253012048193	0.263473053892216	0.313253012048193	0.257485029940120	0.263473053892216	0.263473053892216	0.269461077844311
0.173652694610778	0.173652694610778	0.269461077844311	0.227544910179641	0.349397590361446	0.227544910179641	0.173652694610778	0.233532934131737	0.349397590361446	0.349397590361446
0.197604790419162	0.257485029940120	0.167664670658683	0.257485029940120	0.245508982035928	0.263473053892216	0.197604790419162	0.197604790419162	0.257485029940120	0.263473053892216
0.269461077844311	0.245508982035928	0.299401197604790	0.299401197604790	0.269461077844311	0.329341317365269	0.269461077844311	0.275449101796407	0.245508982035928	0.329341317365269
0.325301204819277	0.407185628742515	0.325301204819277	0.281437125748503	0.263473053892216	0.269461077844311	0.407185628742515	0.281437125748503	0.407185628742515	0.325301204819277
0.263473053892216	0.341317365269461	0.275449101796407	0.275449101796407	0.245508982035928	0.275449101796407	0.341317365269461	0.263473053892216	0.275449101796407	0.263473053892216

ACCURACY CATEGORY:

0.183856502242152	0.183035714285714	0.143497757847534	0.193693693693694	0.130044843049327	0.157657657657658	0.175675675675676	0.193693693693694	0.143497757847534	0.135746606334842
0.168181818181818	0.191964285714286	0.165919282511211	0.170403587443946	0.216216216216216	0.148648648648649	0.120535714285714	0.153846153846154	0.189189189189189	0.139639639639640
0.192825112107623	0.139013452914798	0.152466367713004	0.181818181818182	0.153153153153153	0.170403587443946	0.192825112107623	0.138392857142857	0.153846153846154	0.162162162162162
0.160714285714286	0.160714285714286	0.178571428571429	0.152466367713004	0.143497757847534	0.143497757847534	0.193693693693694	0.165919282511211	0.177272727272727	0.193693693693694
0.211711711711712	0.183856502242152	0.193693693693694	0.143497757847534	0.211711711711712	0.193693693693694	0.183856502242152	0.126126126126126	0.193693693693694	0.162162162162162
0.153153153153153	0.217194570135747	0.194570135746606	0.175675675675676	0.142857142857143	0.200892857142857	0.158371040723982	0.188340807174888	0.189189189189189	0.156250000000000
0.171171171171171	0.224215246636771	0.224215246636771	0.148648648648649	0.148648648648649	0.165919282511211	0.121076233183857	0.153153153153153	0.171171171171171	0.179372197309417
0.160714285714286	0.230769230769231	0.144144144144144	0.174107142857143	0.265765765765766	0.184684684684685	0.230769230769231	0.226244343891403	0.187500000000000	0.166666666666667
0.237668161434978	0.237668161434978	0.180995475113122	0.166666666666667	0.169642857142857	0.189189189189189	0.174887892376682	0.171945701357466	0.191964285714286	0.207207207207207
0.196428571428571	0.219730941704036	0.202702702702703	0.183035714285714	0.169642857142857	0.166666666666667	0.192825112107623	0.188340807174888	0.228699551569507	0.166666666666667
0.196428571428571	0.175675675675676	0.170403587443946	0.214285714285714	0.214285714285714	0.236607142857143	0.229729729729730	0.183856502242152	0.229729729729730	0.228699551569507
0.206278026905830	0.285714285714286	0.206278026905830	0.184684684684685	0.261261261261261	0.237668161434978	0.216216216216216	0.216216216216216	0.220720720720721	0.253393665158371
0.254545454545455	0.174887892376682	0.253393665158371	0.230769230769231	0.169642857142857	0.298642533936652	0.239819004524887	0.151785714285714	0.207207207207207	0.197309417040359
0.208144796380091	0.243243243243243	0.190045248868778	0.191964285714286	0.235294117647059	0.199095022624434	0.144144144144144	0.165178571428571	0.180180180180180	0.222727272727273
0.174107142857143	0.188340807174888	0.184684684684685	0.192825112107623	0.188340807174888	0.178571428571429	0.174887892376682	0.180180180180180	0.193693693693694	0.194570135746606

PERMUTATION ACCURACY SHAPE: 0.110751952848775	0.110023949897964	0.107598858076956	0.112679843270824	0.114365392405507	0.112300726759699	0.107287935639236	0.106827619529667	0.110727837202918	0.116472701449142	0.104861928992929	0.107003209229032	0.108346099598854	0.111690777993421	0.107863377266539

SEM PERMUTATION ACCURACY SHAPE: 0.00253222927374622	0.00256501726428786	0.00231739536596226	0.00224082486597955	0.00230414263643637	0.00253824945525694	0.00243544448633231	0.00268865216773067	0.00294867409469555	0.00308641693955775	0.00285629025332287	0.00318687701827810	0.00295371913851997	0.00298055210962742	0.00300449682233734

PERMUTATION ACCURACY CATEGORY: 0.168286901386080	0.166761786719406	0.167956254007698	0.168286901386080	0.166656669163286	0.166341836861890	0.165746353518560	0.166483663929574	0.165111092201662	0.164654617189221	0.163418305353324	0.162716346935114	0.164117950973496	0.163769967986706	0.164841405262161

SEM PERMUTATION ACCURACY CATEGORY: 0.00122001480404835	0.00128793550116044	0.00137608136399695	0.00122001480404835	0.00135562956742453	0.00145176886997539	0.00131250877130710	0.00167163573866237	0.00161133192155835	0.00170592616343336	0.00161255861796129	0.00171930186440633	0.00170678601761348	0.00181142310530206	0.00187804838272418

----------------------------------------------------------------------------------------------------------------ARRAY 3-----------------------------------------------------------------------------------------------------------------------------------------------------------------------------------------------------------------------------------------------------------------------------------------------------------------------------------------------------------------------------------------------------------------------------------------------------

DIMENSIONS: TIME BINS X CROSS VALIDATIONS

TIME BINS: -275	-225	-175	-125	-75	-25	25	75	125	175	225	275	325	375	425	

ACCURACY SHAPE: 

0.132947976878613	0.0584795321637427	0.0584795321637427	0.110465116279070	0.139534883720930	0.139534883720930	0.132947976878613	0.110465116279070	0.0584795321637427	0.139534883720930
0.0760233918128655	0.0760233918128655	0.0526315789473684	0.127167630057803	0.104651162790698	0.104651162790698	0.104651162790698	0.122093023255814	0.0760233918128655	0.0760233918128655
0.134502923976608	0.0462427745664740	0.0462427745664740	0.0697674418604651	0.110465116279070	0.105263157894737	0.110465116279070	0.0818713450292398	0.0818713450292398	0.110465116279070
0.152046783625731	0.110465116279070	0.152046783625731	0.132947976878613	0.110465116279070	0.152046783625731	0.0994152046783626	0.110465116279070	0.139534883720930	0.152046783625731
0.132947976878613	0.145348837209302	0.145348837209302	0.110465116279070	0.111111111111111	0.0760233918128655	0.145348837209302	0.132947976878613	0.111111111111111	0.122807017543860
0.105263157894737	0.105263157894737	0.0935672514619883	0.116959064327485	0.173410404624277	0.0935672514619883	0.0935672514619883	0.0935672514619883	0.173410404624277	0.116959064327485
0.104651162790698	0.104651162790698	0.0818713450292398	0.109826589595376	0.0872093023255814	0.109826589595376	0.0818713450292398	0.105263157894737	0.104651162790698	0.0877192982456140
0.0760233918128655	0.0760233918128655	0.121387283236994	0.122807017543860	0.122807017543860	0.0701754385964912	0.0760233918128655	0.0701754385964912	0.0930232558139535	0.122807017543860
0.134502923976608	0.202312138728324	0.110465116279070	0.110465116279070	0.134502923976608	0.146198830409357	0.152046783625731	0.134502923976608	0.133720930232558	0.146198830409357
0.140350877192982	0.140350877192982	0.192982456140351	0.181286549707602	0.145348837209302	0.168604651162791	0.168604651162791	0.140350877192982	0.192982456140351	0.242774566473988
0.157894736842105	0.197674418604651	0.111111111111111	0.157894736842105	0.162790697674419	0.208092485549133	0.157894736842105	0.157894736842105	0.162790697674419	0.197674418604651
0.161849710982659	0.122807017543860	0.151162790697674	0.151162790697674	0.163742690058480	0.161849710982659	0.169590643274854	0.151162790697674	0.169590643274854	0.169590643274854
0.146198830409357	0.152046783625731	0.146198830409357	0.146198830409357	0.152046783625731	0.152046783625731	0.145348837209302	0.146198830409357	0.152046783625731	0.116279069767442
0.150289017341040	0.127906976744186	0.127906976744186	0.116959064327485	0.127906976744186	0.127906976744186	0.116959064327485	0.116959064327485	0.116959064327485	0.0994152046783626
0.132947976878613	0.127906976744186	0.116279069767442	0.122807017543860	0.122807017543860	0.132947976878613	0.0877192982456140	0.116279069767442	0.122807017543860	0.122807017543860

ACCURACY CATEGORY:

0.117903930131004	0.157205240174673	0.117903930131004	0.152838427947598	0.156521739130435	0.149122807017544	0.179039301310044	0.131578947368421	0.165217391304348	0.152838427947598
0.152173913043478	0.143478260869565	0.165217391304348	0.186956521739130	0.170305676855895	0.164502164502165	0.135964912280702	0.166666666666667	0.113537117903930	0.152173913043478
0.197368421052632	0.152173913043478	0.152838427947598	0.134199134199134	0.157205240174673	0.162280701754386	0.188596491228070	0.152173913043478	0.170305676855895	0.197368421052632
0.149122807017544	0.126086956521739	0.157894736842105	0.174672489082969	0.152838427947598	0.152838427947598	0.149122807017544	0.139737991266376	0.156521739130435	0.135371179039301
0.184210526315789	0.216450216450216	0.161572052401747	0.196506550218341	0.175438596491228	0.173913043478261	0.179824561403509	0.183406113537118	0.178260869565217	0.161572052401747
0.239130434782609	0.213973799126638	0.139737991266376	0.153508771929825	0.183406113537118	0.160869565217391	0.214912280701754	0.166666666666667	0.197368421052632	0.214912280701754
0.166666666666667	0.165938864628821	0.236842105263158	0.209606986899563	0.173913043478261	0.178260869565217	0.178260869565217	0.209606986899563	0.174672489082969	0.161572052401747
0.174672489082969	0.192139737991266	0.160869565217391	0.148471615720524	0.160869565217391	0.153508771929825	0.138528138528139	0.165217391304348	0.214912280701754	0.192139737991266
0.179824561403509	0.179824561403509	0.161572052401747	0.140350877192982	0.144736842105263	0.161572052401747	0.149122807017544	0.179824561403509	0.153508771929825	0.161572052401747
0.162280701754386	0.204347826086957	0.157894736842105	0.230434782608696	0.204347826086957	0.174672489082969	0.273913043478261	0.179824561403509	0.230434782608696	0.157894736842105
0.188596491228070	0.188596491228070	0.212121212121212	0.170305676855895	0.190476190476190	0.200873362445415	0.144736842105263	0.188596491228070	0.170305676855895	0.219298245614035
0.187772925764192	0.201754385964912	0.200873362445415	0.170305676855895	0.201754385964912	0.214912280701754	0.199134199134199	0.184210526315789	0.152838427947598	0.227074235807860
0.165938864628821	0.230434782608696	0.223684210526316	0.223684210526316	0.209606986899563	0.186956521739130	0.165938864628821	0.192982456140351	0.231441048034935	0.221739130434783
0.209606986899563	0.206140350877193	0.210526315789474	0.217391304347826	0.234782608695652	0.187772925764192	0.205240174672489	0.175438596491228	0.223684210526316	0.245614035087719
0.184210526315789	0.251082251082251	0.162280701754386	0.192139737991266	0.179039301310044	0.203463203463203	0.210526315789474	0.210526315789474	0.187772925764192	0.192982456140351

PERMUTATION ACCURACY SHAPE: 0.112396254543338	0.113389609355120	0.115886879685907	0.110558224435939	0.111626060541446	0.111306601685915	0.109274648095022	0.114978104568227	0.115049571427228	0.113696477468244	0.108671685655417	0.111580055798860	0.106114844710901	0.116062324449381	0.112438835729498

SEM PERMUTATION ACCURACY SHAPE: 0.00222826668361691	0.00269961515100606	0.00237026384715315	0.00223734052324989	0.00218813117205650	0.00270387657636243	0.00240853066112243	0.00248881498280223	0.00287141000546319	0.00293731854704296	0.00277466227261346	0.00244059004140891	0.00277374340723153	0.00255891622966402	0.00271231914920980

PERMUTATION ACCURACY CATEGORY: 0.168095070885610	0.168001209921355	0.168443722583153	0.168095070885610	0.166916090200514	0.167078687264555	0.166644509616537	0.167175850671156	0.166865440086974	0.167966033065339	0.169159930268784	0.169914747304710	0.166893290197007	0.165723397073393	0.164502047222003

SEM PERMUTATION ACCURACY CATEGORY: 0.00130665828309715	0.00149437657543328	0.00119374413170558	0.00130665828309715	0.00128693788932420	0.00140229708866765	0.00136922284447793	0.00139084643468496	0.00138305577090230	0.00143755561871334	0.00176914615081978	0.00175224170022196	0.00143038723782195	0.00144558031687930	0.00140797320641400

----------------------------------------------------------------------------------------------------------------ARRAY 4-----------------------------------------------------------------------------------------------------------------------------------------------------------------------------------------------------------------------------------------------------------------------------------------------------------------------------------------------------------------------------------------------------------------------------------------------------

DIMENSIONS: TIME BINS X CROSS VALIDATIONS

TIME BINS: -275	-225	-175	-125	-75	-25	25	75	125	175	225	275	325	375	425	

ACCURACY SHAPE: 

0.155555555555556	0.133333333333333	0.0777777777777778	0.0888888888888889	0.0333333333333333	0.0777777777777778	0.155555555555556	0.155555555555556	0.133333333333333	0.155555555555556
0.0777777777777778	0.111111111111111	0.111111111111111	0.0777777777777778	0.0777777777777778	0.0777777777777778	0.111111111111111	0.0777777777777778	0.0777777777777778	0.0777777777777778
0.0888888888888889	0.133333333333333	0.133333333333333	0.111111111111111	0.111111111111111	0.122222222222222	0.133333333333333	0.133333333333333	0.0888888888888889	0.133333333333333
0.133333333333333	0.133333333333333	0.0444444444444444	0.133333333333333	0.0444444444444444	0.0777777777777778	0.0888888888888889	0.0777777777777778	0.133333333333333	0.0777777777777778
0.0888888888888889	0.0888888888888889	0.133333333333333	0.0888888888888889	0.133333333333333	0.133333333333333	0.0888888888888889	0.0888888888888889	0.100000000000000	0.100000000000000
0.0777777777777778	0.133333333333333	0.0777777777777778	0.0888888888888889	0.133333333333333	0.0888888888888889	0.144444444444444	0.0888888888888889	0.0888888888888889	0.0777777777777778
0.133333333333333	0.111111111111111	0.133333333333333	0.133333333333333	0.155555555555556	0.133333333333333	0.122222222222222	0.144444444444444	0.122222222222222	0.133333333333333
0.188888888888889	0.200000000000000	0.188888888888889	0.222222222222222	0.200000000000000	0.222222222222222	0.133333333333333	0.200000000000000	0.200000000000000	0.133333333333333
0.155555555555556	0.222222222222222	0.322222222222222	0.266666666666667	0.255555555555556	0.322222222222222	0.155555555555556	0.177777777777778	0.155555555555556	0.222222222222222
0.311111111111111	0.300000000000000	0.233333333333333	0.311111111111111	0.288888888888889	0.288888888888889	0.311111111111111	0.322222222222222	0.300000000000000	0.288888888888889
0.166666666666667	0.222222222222222	0.200000000000000	0.333333333333333	0.333333333333333	0.222222222222222	0.288888888888889	0.200000000000000	0.222222222222222	0.300000000000000
0.255555555555556	0.255555555555556	0.222222222222222	0.122222222222222	0.266666666666667	0.222222222222222	0.200000000000000	0.266666666666667	0.200000000000000	0.122222222222222
0.166666666666667	0.100000000000000	0.188888888888889	0.166666666666667	0.100000000000000	0.200000000000000	0.188888888888889	0.166666666666667	0.100000000000000	0.166666666666667

ACCURACY CATEGORY:

0.166666666666667	0.166666666666667	0.150000000000000	0.150000000000000	0.183333333333333	0.125000000000000	0.208333333333333	0.133333333333333	0.125000000000000	0.116666666666667
0.183333333333333	0.158333333333333	0.141666666666667	0.141666666666667	0.0750000000000000	0.141666666666667	0.108333333333333	0.183333333333333	0.141666666666667	0.183333333333333
0.191666666666667	0.141666666666667	0.158333333333333	0.175000000000000	0.183333333333333	0.141666666666667	0.183333333333333	0.150000000000000	0.133333333333333	0.166666666666667
0.125000000000000	0.133333333333333	0.150000000000000	0.150000000000000	0.216666666666667	0.150000000000000	0.183333333333333	0.133333333333333	0.183333333333333	0.125000000000000
0.175000000000000	0.141666666666667	0.125000000000000	0.183333333333333	0.166666666666667	0.183333333333333	0.133333333333333	0.175000000000000	0.133333333333333	0.150000000000000
0.175000000000000	0.216666666666667	0.175000000000000	0.141666666666667	0.191666666666667	0.216666666666667	0.191666666666667	0.158333333333333	0.175000000000000	0.158333333333333
0.183333333333333	0.175000000000000	0.141666666666667	0.175000000000000	0.266666666666667	0.208333333333333	0.183333333333333	0.266666666666667	0.183333333333333	0.183333333333333
0.175000000000000	0.291666666666667	0.183333333333333	0.166666666666667	0.250000000000000	0.250000000000000	0.158333333333333	0.216666666666667	0.158333333333333	0.150000000000000
0.158333333333333	0.250000000000000	0.158333333333333	0.125000000000000	0.133333333333333	0.0833333333333333	0.183333333333333	0.216666666666667	0.150000000000000	0.183333333333333
0.258333333333333	0.258333333333333	0.183333333333333	0.175000000000000	0.241666666666667	0.208333333333333	0.241666666666667	0.175000000000000	0.233333333333333	0.216666666666667
0.208333333333333	0.208333333333333	0.175000000000000	0.208333333333333	0.200000000000000	0.141666666666667	0.216666666666667	0.150000000000000	0.183333333333333	0.175000000000000
0.108333333333333	0.233333333333333	0.258333333333333	0.250000000000000	0.133333333333333	0.250000000000000	0.200000000000000	0.233333333333333	0.200000000000000	0.225000000000000
0.208333333333333	0.183333333333333	0.133333333333333	0.208333333333333	0.216666666666667	0.116666666666667	0.216666666666667	0.133333333333333	0.200000000000000	0.133333333333333

PERMUTATION ACCURACY SHAPE: 0.112555555555556	0.115444444444444	0.108888888888889	0.112888888888889	0.108666666666667	0.117111111111111	0.117444444444444	0.114555555555556	0.109111111111111	0.108111111111111	0.108666666666667	0.113888888888889	0.107777777777778

SEM PERMUTATION ACCURACY SHAPE: 0.00286302416075301	0.00342338152853454	0.00302955471493656	0.00332666748386400	0.00308090191389919	0.00336283243342701	0.00363661459415858	0.00332282293590472	0.00355730877089447	0.00346667458055444	0.00359635680475611	0.00367115325955537	0.00399681878736138

PERMUTATION ACCURACY CATEGORY: 0.149300000000000	0.150183333333333	0.149133333333333	0.147866666666667	0.146783333333333	0.151416666666667	0.149000000000000	0.149933333333333	0.152050000000000	0.150783333333333	0.146650000000000	0.147550000000000	0.148000000000000	0.149000000000000	0.150616666666667

SEM PERMUTATION ACCURACY CATEGORY: 0.00148376549524963	0.00155553661604632	0.00134933162986810	0.00137907237972026	0.00170317835188112	0.00173178754564605	0.00148732014446158	0.00153758012392394	0.00171182180570892	0.00181965435599969	0.00170831711415475	0.00163547495821398	0.00160806050441474	0.00158574599098458	0.00168968199745551
