# Supplementary material for: Neuronal tuning and population representations of shape and category in human visual cortex
Source: Nat Commun. 2024 May 30;15:4608. doi: 10.1038/s41467-024-49078-3 (PMC11139926; doi:10.1038/s41467-024-49078-3)
Supplement: Supplementary file 3 — Source Data [file 41467_2024_49078_MOESM3_ESM.zip › Source data/Figure_S16C.txt]

----------------------------------------------------------------------------------------------------------------ARRAY 1-----------------------------------------------------------------------------------------------------------------------------------------------------------------------------------------------------------------------------------------------------------------------------------------------------------------------------------------------------------------------------------------------------------------------------------------------------

DIMENSIONS: TIME BINS X TIME BINS 

TIME BINS: -225	-175	-125	-75	-25	25	75	125	175	225	275	325	375	375	425

SHAPE:

0.116088763936947	0.105882352941177	0.127114571318724	0.120811905898262	0.103842479351443	0.128774385514855	0.111034789338318	0.113868803775736	0.110148939731403	0.115620716170173	0.120386853862573	0.112231137891262	0.113231689734717	0.121846711808456	0.115601302217980
0.122588974399767	0.116954412427581	0.126745722798923	0.104895166315343	0.110315437364939	0.115529728287529	0.107270537525355	0.111458333333333	0.121320115605404	0.119074717615241	0.122421175874001	0.134182426520304	0.120441441620597	0.120375187262194	0.113073900621777
0.115615388312188	0.124244537909822	0.120339193148524	0.0933888325445121	0.0992419029816119	0.105145467923478	0.117602911347095	0.119618672857919	0.110726643598616	0.118062167733895	0.107221360484694	0.101743568455103	0.104922584483422	0.108025991329595	0.119640854313328
0.102421664744329	0.108313405652998	0.108045206419282	0.110790809900701	0.100689895464609	0.115609637871376	0.105572608015485	0.124580913839505	0.115279898977847	0.106829949356348	0.121677778109215	0.117526863010248	0.113069127921622	0.112222719378488	0.102530276816609
0.118155276816609	0.110839846080420	0.104612408688966	0.108590089686990	0.106962466359093	0.119185268596959	0.128424793514431	0.133015285897997	0.117427464900768	0.130219544207135	0.127376746675682	0.109389889830171	0.121031201527264	0.113768046772462	0.112826200798102
0.114965994511395	0.119673641769081	0.0921414509008472	0.107227284930199	0.111333025096448	0.154965538784818	0.157727415848016	0.158002624985085	0.147258531201527	0.134289199114399	0.144139463932970	0.144924573108486	0.151262246616023	0.153119249559188	0.119861351403306
0.108028651115619	0.114594925360273	0.111878844675125	0.111453718065996	0.111425181296318	0.160606497500961	0.190241443940659	0.207835928489043	0.185684981903512	0.156310321626960	0.165757898155882	0.152649577748611	0.153829288138514	0.138176422529796	0.139018746105609
0.106864559718411	0.111350972437657	0.112424531678797	0.114184978589137	0.113797876148431	0.146855776624375	0.199252865277281	0.205300572392581	0.189772385289478	0.169578568919116	0.156168300653595	0.145384649803126	0.165080042158851	0.155686688806692	0.146078829097562
0.114153798605311	0.122871848029273	0.118775495830516	0.119323710045208	0.124522738270426	0.139936927441700	0.182981860425035	0.207085984833420	0.205016613305227	0.170827284598762	0.168115197735619	0.155188306221745	0.162039028424081	0.154336387529995	0.151658380728897
0.0913344005621180	0.117311436914184	0.112507465629930	0.114187638375161	0.117837138235957	0.131862943960546	0.170184130109109	0.196062108075144	0.182930935051505	0.166255816728314	0.156312301966087	0.167342799188641	0.163195712192923	0.147133993556855	0.137085495963091
0.109298703085020	0.127554604329900	0.132958800660224	0.108311143591987	0.108289591867849	0.137709717084941	0.140831129273887	0.159941202985589	0.180175877315091	0.167753640841056	0.167817334844688	0.156277708175901	0.153955217820732	0.145828527489427	0.129851830860809
0.112671518911824	0.125858489440401	0.118409099948296	0.112217656670511	0.0916923282159382	0.128769273091251	0.141128743586684	0.150627502353206	0.156740602089382	0.151262254901961	0.147678396240173	0.159672125442469	0.141933681011282	0.144878892733564	0.126584553023373
0.123455708348248	0.119415609381007	0.121494716886078	0.0996589590873537	0.109316923862175	0.133303296808920	0.154175333757573	0.151840538784818	0.166494136870434	0.145009934839385	0.149298346789696	0.151673154555940	0.141473910896340	0.125992696774450	0.111713639647881
0.112976971721752	0.123947851622055	0.120882957814634	0.113375790478463	0.110376339007544	0.133571562330138	0.146489637606226	0.156710258985271	0.143384126131859	0.146441057153084	0.150886098185048	0.149235299089210	0.123560972901669	0.133863832213075	0.116439955123361
0.120976547481738	0.109406511421337	0.112081560142651	0.110067563536571	0.113041660037916	0.136833611740842	0.156569588619762	0.140322604701110	0.133312908496732	0.132865401569688	0.139919137533309	0.136330638746371	0.128754018679818	0.132972066446592	0.117647622267298

CATEGORY:

0.154137801937082	0.151563278982604	0.182300721697422	0.178019753886010	0.185257865498638	0.198886217948718	0.177080593197821	0.172974116633727	0.169943974030261	0.169885144579171	0.172009235395189	0.148571262441465	0.161076186724356	0.138227180261026	0.167782559247191
0.178943640522983	0.143346848681516	0.163552405498282	0.182146817847502	0.206914917294304	0.175294427603582	0.187351854201164	0.198931486254296	0.176374208776241	0.168404787866772	0.152586055321119	0.163706323472612	0.161624962848522	0.167737100048074	0.200084556849637
0.206780299256012	0.161736106117633	0.160138499682928	0.163224175613838	0.163452616970658	0.175364230009081	0.162463888592134	0.164361617763680	0.158772874267756	0.154880381656963	0.165777652769617	0.172214914623507	0.176193651736909	0.182552848405534	0.185614778635401
0.184559294871795	0.173724415985613	0.145693005181347	0.153248496563574	0.164760524054983	0.164352003320692	0.158367441643075	0.155572618984029	0.172131327650013	0.157617548902987	0.154306955869523	0.164399827288428	0.159193441411606	0.154363721444723	0.175134235395189
0.193726974643859	0.187786220465431	0.154146593312186	0.139692641285188	0.138230240549828	0.154426679931628	0.155124703986610	0.150742954658761	0.150800455987312	0.182962426330502	0.182470721382405	0.174540511546748	0.160366158633045	0.158967994001663	0.160471918789951
0.168984779792746	0.174552863985186	0.172042438886675	0.154707837010131	0.152477987321245	0.177227306011075	0.175518511793968	0.162378147004119	0.184483807177323	0.176985821403771	0.158909502252373	0.147671342787957	0.173267083002908	0.172958954293752	0.168061462840304
0.177641752577320	0.180948839761053	0.173896042545804	0.160938486996640	0.159078207627798	0.158702882680769	0.172994610296404	0.174038457258337	0.184840303001976	0.173370906403614	0.185120931485141	0.157350006899560	0.176851613829389	0.165537141890569	0.171061102282642
0.160067654639175	0.175761928449335	0.151653780068729	0.170926839066645	0.161825206319107	0.170413183501594	0.178635094501718	0.192196903432865	0.188650863335292	0.165337360673397	0.158778605354059	0.150383499128224	0.172485805824119	0.175888207093638	0.170778888013461
0.170520571817745	0.162026684605523	0.160450719334793	0.168642110909318	0.161859469997357	0.166356644858578	0.184157135258088	0.186244713190589	0.184231361171946	0.178040869878746	0.169796257099870	0.169901252826594	0.180374785223368	0.183869384648256	0.172961792016096
0.154309693436960	0.156559384069583	0.153232081859259	0.169331009739508	0.169085560025147	0.175254532565924	0.189996221934370	0.171032823502059	0.190580097217029	0.161414320816196	0.168274458940940	0.153386765975820	0.169717802423304	0.173573599389278	0.157639510220252
0.158900822160497	0.157022778564179	0.158565748357460	0.162604244564927	0.153650729795417	0.173253020226840	0.151484240069085	0.169931271477663	0.143709381621352	0.189587172604740	0.196127482728843	0.165164621280914	0.180587892607233	0.190309261658031	0.168916451890034
0.153241875211438	0.150756698137564	0.155921746146861	0.187608862818938	0.149736898625430	0.166201196739847	0.163158868622786	0.177654021553336	0.196803194496377	0.163562281884871	0.193587999439133	0.160341077533251	0.167012089810017	0.170624454712177	0.172352377232342
0.163516655760910	0.159934559897085	0.172637067553371	0.180273879155316	0.143548187863896	0.165264831828784	0.169203284413226	0.178865450786105	0.196328126391040	0.202713752826594	0.167839397156491	0.165696638578780	0.178654722295270	0.164795924962232	0.177898606682609
0.161010362694301	0.174043882315759	0.166482687668038	0.178882490388553	0.164435509399838	0.173711340206186	0.207539939550950	0.173865690045047	0.176970909451062	0.203347371712693	0.181377558401439	0.188133591065292	0.190311960276339	0.179381443298969	0.178101144727777
0.174923743167210	0.168609031969446	0.158303998646111	0.151233268566494	0.165210108300839	0.156686842316116	0.170072517716290	0.210572630112352	0.184742608311111	0.192588676041166	0.177818470345245	0.190118716948881	0.189328717304987	0.175060204226982	0.184696163399391

----------------------------------------------------------------------------------------------------------------ARRAY 2-----------------------------------------------------------------------------------------------------------------------------------------------------------------------------------------------------------------------------------------------------------------------------------------------------------------------------------------------------------------------------------------------------------------------------------------------------

DIMENSIONS: TIME BINS X TIME BINS 

TIME BINS: -225	-175	-125	-75	-25	25	75	125	175	225	275	325	375	425	

SHAPE:

0.108116200032368	0.112138785492079	0.109080937224650	0.113028897160634	0.113573753394113	0.126609843376310	0.114770459081836	0.106460052867238	0.0964692237147327	0.0958668249087411	0.107030083976192	0.113315710920501	0.104024383665102	0.109659060257863	0.109916203628778
0.118120515725306	0.107880635126144	0.112066857276438	0.112707018395641	0.119900739062416	0.105212098325871	0.112734890579202	0.118966571361781	0.117135998273723	0.111736886587186	0.104579130028232	0.124322526118933	0.131244717771664	0.118624912337487	0.120205534876194
0.110016004027980	0.117853482224740	0.121740303177429	0.121624318929708	0.117996439553326	0.103656650662639	0.110980741220262	0.127085468702235	0.129803456150762	0.122595349840859	0.116902231572890	0.113041484598371	0.112787937638237	0.117759076441711	0.115050979122835
0.115676754598910	0.108440776105447	0.117095538652425	0.106118393842945	0.110844077610545	0.105478232723742	0.120790850730970	0.124949200697704	0.115985146823470	0.118408228587869	0.121099242955530	0.116766467065868	0.116262070453687	0.105540270809732	0.114172555789322
0.121042599485713	0.115155275035515	0.109338979698261	0.110638183093273	0.0976578374781968	0.110016004027980	0.102151552750355	0.117835500170830	0.108741076405747	0.0988932045818273	0.115347683012354	0.112120803438169	0.114184244124364	0.110935786085487	0.122036107964252
0.119550089011167	0.0980471489453526	0.104900109690529	0.114169858481236	0.102176727625829	0.104651058243873	0.119005232777688	0.129754904605204	0.126416536296776	0.133113053172933	0.135748323173473	0.144423765082448	0.127950405495316	0.131505457553362	0.121746596896298
0.113224901548255	0.101008793224362	0.118624013234792	0.103687220154286	0.0982638326949704	0.119579759400119	0.163674452896010	0.216748485011958	0.218158278038518	0.197540954127780	0.173593353832875	0.169102335868803	0.173919728111345	0.178728129326932	0.193636151121181
0.111729693765622	0.114519609429789	0.123805542069015	0.108254661847476	0.110916005826185	0.116015716315118	0.165469061876248	0.234929240617863	0.276608045170919	0.260200320080560	0.232364999730269	0.231349013684343	0.237241732750715	0.250234665803528	0.219577062092032
0.101896207584830	0.103680027332722	0.112217007426588	0.108762654870439	0.103062343780907	0.115380949812088	0.155685925446404	0.234664005322688	0.276434518350686	0.285772598946252	0.257431083778389	0.243648738558918	0.236963910017802	0.270456384528241	0.237657118196040
0.118379457301613	0.105416194637752	0.112724101346856	0.136990883098668	0.112140583697470	0.117472262681844	0.143798888709068	0.217404829979680	0.265983348618079	0.276100951250652	0.267004729280178	0.231886677096258	0.245500890111669	0.235333836830843	0.214556472640305
0.107063350775926	0.108216000431569	0.121107334879790	0.124103145061229	0.110907014799230	0.104225782668896	0.129154304004603	0.220199241157325	0.250463936990883	0.265235295175415	0.254969340598083	0.236514358670047	0.252404200607793	0.270064375752999	0.228580676484868
0.105778533024042	0.107273740806675	0.117808527089964	0.110603118088148	0.108222294150438	0.122567477657298	0.153386919853986	0.227618636600673	0.284681987376598	0.260512308715902	0.257039075003147	0.269188649727572	0.255948463433493	0.261618205031379	0.255475535415655
0.105450360540181	0.111744079408750	0.123534912157667	0.109386632141123	0.101586916257575	0.110286633939329	0.165126503749258	0.236163708618798	0.277592562622503	0.278773084461707	0.257327686968405	0.267314919710129	0.272152092211972	0.307763751775728	0.258322993652335
0.0967875060689432	0.112306917696139	0.114776752800705	0.119531207854561	0.109019798241355	0.118672564780349	0.176218733703764	0.243049936163709	0.278515041988096	0.264297531063998	0.255858553163942	0.261713509917103	0.276089262915610	0.314054773336210	0.254611497725270
0.104008199816583	0.103689917462373	0.110974447501394	0.113642085198971	0.103916491341641	0.120580460700221	0.156637176098254	0.233233532934132	0.270820521119922	0.268621315926705	0.254968441495388	0.255413497329665	0.256516696337056	0.253502004999011	0.255635575695456

CATEGORY:

0.168448497317035	0.162049667309658	0.173069353786843	0.184824835609589	0.191024410461070	0.172381108627317	0.182935702167930	0.168911572744664	0.160957885107186	0.162958537215824	0.148935887424248	0.159362956131454	0.158773925883528	0.166331252002909	0.176058826101691
0.170613918014835	0.162249029460847	0.175505295486831	0.174789155381347	0.170615105816900	0.175466193229811	0.155034336529984	0.147763589869070	0.155451553494616	0.179128667099189	0.168558725103832	0.148832922571712	0.159892544180661	0.153378656331703	0.182899561957858
0.169366618777229	0.178431172121656	0.172470992170939	0.152003233119693	0.157814126648207	0.165229366104795	0.152486504691563	0.157749826283030	0.150634226892140	0.152338991589849	0.167569850546803	0.156415147657564	0.184855984267419	0.175069713984248	0.178474082663281
0.190070333975306	0.177900478152720	0.166776255783114	0.158224234457418	0.157883143946353	0.151621347615149	0.144970490981603	0.163007207640055	0.175151090054809	0.186243622706627	0.190462620969908	0.182466321637220	0.182106094934175	0.184904500371231	0.189967773816033
0.176235825338964	0.171373110905886	0.160682439417767	0.171810280007326	0.169126765117269	0.178840542817726	0.175370734283290	0.181452936834103	0.176779358340952	0.197971454070109	0.190388650728930	0.198145419553854	0.185265733543728	0.178278174890217	0.174285078658595
0.188088748482774	0.161154678651711	0.146101546630596	0.156623495580895	0.159793987446652	0.175531154562083	0.176141801196206	0.200000237723629	0.194043445867668	0.190549904189610	0.203546523818220	0.197233904900912	0.189209660596663	0.193825009273440	0.194005849218854
0.177323340267649	0.175255877291950	0.150981697358478	0.158539455796116	0.178403483560434	0.173620522344474	0.168142975366498	0.173928450583687	0.192923469055261	0.165927527980087	0.200497467010260	0.191514085881502	0.181919568798031	0.195028186334900	0.195148995148995
0.163206089797688	0.155525427683170	0.183823030951097	0.176498645009592	0.168535739440514	0.173101936669762	0.170520330147572	0.172296633499153	0.173047845796626	0.201487852046742	0.213001084279111	0.184800724010365	0.205790996232173	0.185844688508893	0.177022293527668
0.157361254077160	0.174881314727167	0.160527359046879	0.176415863733689	0.171908528253325	0.189605636510312	0.171393927063440	0.181702650760947	0.168607221213723	0.185052775972059	0.183449239638240	0.201999684543868	0.171788836079261	0.184349876782612	0.192967694953484
0.156665974240493	0.164264306917960	0.160280302932967	0.176540190906453	0.171431780085499	0.196721950759144	0.178506880118427	0.192778779666309	0.192778946986115	0.198675902565048	0.194990065845381	0.201888371395098	0.203496116289574	0.173783129631685	0.192437541231395
0.168605378753592	0.162403761836629	0.173211428542311	0.177623978806714	0.170359824751806	0.176537974769972	0.171517251155704	0.193309325457670	0.197280570302201	0.182790129294020	0.190037785413676	0.214848870544927	0.185969199753327	0.195841406470198	0.183238203404386
0.157334410729788	0.142978989396491	0.168162738573745	0.181259167889674	0.182598835708174	0.178149711505851	0.178672615597240	0.161174755811725	0.183598038961070	0.200068155519389	0.211814585245079	0.227934673142072	0.214693340611304	0.190448335436465	0.196410676444309
0.163393751729448	0.150398765996563	0.164674772466252	0.178051264055122	0.178730150264706	0.165152338423243	0.183223238404094	0.182570428910445	0.177268619111965	0.186008045200870	0.204219936998228	0.221976759178355	0.217411730548106	0.185461028664504	0.189511184987313
0.172727332078427	0.140306965489305	0.145587024805074	0.172017677510951	0.165523387307712	0.167849848585472	0.174475921082193	0.176481172445298	0.166656894795908	0.186302041186966	0.204108981187918	0.199320422980077	0.189461628138758	0.203047252000200	0.182126936887224
0.178175823565398	0.151051930291412	0.162129851987409	0.175670356313656	0.177490064693969	0.179956456131113	0.194067451628946	0.182258286531565	0.182737028378845	0.179590262540507	0.200966368612768	0.191650390310045	0.171042408449260	0.188961812668618	0.194753723347762
------------------------------------------------------------
----------------------------------------------------ARRAY 3-----------------------------------------------------------------------------------------------------------------------------------------------------------------------------------------------------------------------------------------------------------------------------------------------------------------------------------------------------------------------------------------------------------------------------------------------------

DIMENSIONS: TIME BINS X TIME BINS 

TIME BINS: -225	-175	-125	-75	-25	25	75	125	175	225	275	325	375	425	

SHAPE: 

0.118046747949505	0.105426551778358	0.0998121971216397	0.107063034107972	0.121994962075542	0.119777319624009	0.114370609697310	0.128141165439823	0.117631630880024	0.114042201415716	0.106968232746976	0.121723024286537	0.121093168572436	0.112062137030601	0.114344916436004
0.120125702842774	0.114966499816740	0.106027558837458	0.107197478014041	0.112567844347599	0.104704408200709	0.102619464588712	0.105746360443111	0.0967638355103072	0.113422937291365	0.121605065831041	0.120110629572563	0.113865954609187	0.103608378936239	0.105714351351991
0.102438857550871	0.111003166607700	0.112425144226682	0.108978763155317	0.116141678456888	0.103055635803361	0.115398901410132	0.113366759819629	0.118825819458091	0.114189661153772	0.112900375952779	0.117108331063381	0.101452238368150	0.122963816411157	0.105654151448244
0.104187892771417	0.115684880453267	0.113102062821981	0.111872977610931	0.107377678167065	0.108641447194953	0.104373723027709	0.107401683336920	0.104681375960071	0.108199558345731	0.102711101419314	0.100811566180813	0.109373393373862	0.108916569339267	0.0987056682377825
0.117436248764542	0.113881819755431	0.109381725656044	0.112187052091617	0.105203433659639	0.118084038613279	0.122887485103947	0.108290057269350	0.110088555349359	0.0911761375195347	0.104502591435220	0.105952945962438	0.108945083987560	0.105950970280437	0.106629816374576
0.119185797105587	0.116729115146671	0.118223905107479	0.117141516461480	0.111751865614939	0.113949587820207	0.110934974979320	0.0994139854461339	0.113284154659707	0.111959313776624	0.120332066710940	0.110890909495870	0.0985777755177375	0.123038220650503	0.116164567225483
0.111583020052280	0.0988750501074709	0.105385387886602	0.109683613029258	0.109820529015943	0.107156052907490	0.112438607153584	0.0995337783957634	0.103802428472700	0.106807881341234	0.104076451627201	0.115128078169189	0.119439823730998	0.116991589771427	0.112533200482273
0.117753550827469	0.106874535288925	0.107669676786837	0.102019801917386	0.0882122380592257	0.102176296817031	0.0993549551261341	0.103923147332023	0.126125698283043	0.119185378412016	0.127818566073603	0.136847262499121	0.121531306677167	0.119563760691081	0.121221750725424
0.115185188963412	0.104984165582373	0.103971968381434	0.109368810069167	0.105578166171983	0.0985193911451624	0.0921164130775685	0.115672911118169	0.126706106351149	0.149144659632684	0.139066027471780	0.145513795580344	0.108508178733911	0.128241094213216	0.117106004825177
0.110894510734648	0.121674785443141	0.104776930236833	0.120427055244985	0.116603425190091	0.120935910930763	0.103613508934494	0.116317929874865	0.134761803094573	0.160050381614947	0.149996203097938	0.142446542204820	0.126203962088420	0.132036561555143	0.116674942404745
0.116782721714903	0.114075879376740	0.117706855095064	0.125758142303476	0.112683656368244	0.107369802849157	0.113455445625544	0.122388961215348	0.135917925165155	0.153079131343626	0.150523927878548	0.142840363566862	0.125334131648154	0.122771241675928	0.114200837061322
0.111277185926511	0.121771972258498	0.0984175716352160	0.115110516656746	0.107446122261419	0.115528511657317	0.104353385682485	0.114693738992109	0.135379074513354	0.147653670021749	0.159304583294352	0.152676982957314	0.138179873886652	0.126698392132219	0.113656965793076
0.104012304927800	0.124339156307158	0.115708592731562	0.106216212420129	0.0941499056928827	0.104359412801209	0.114989487278930	0.122704473174710	0.136155250291525	0.149178435727033	0.145825066344076	0.139972300629758	0.147423197290807	0.114721776290944	0.121953847401291
0.107431334426876	0.112074271429659	0.114540291871352	0.109484891579354	0.111455359154439	0.109732233803937	0.112726007168999	0.112156661877140	0.114624892279604	0.128403462674694	0.118893178009095	0.140360817146420	0.128717655329108	0.113893197489228	0.114354984087748
0.109159081826851	0.114062333874760	0.113132692314555	0.109502018839978	0.104480166698912	0.109069586043895	0.113556102619756	0.115282268077766	0.117072518777943	0.112721592979443	0.106415396781782	0.113317488701566	0.116260392801887	0.122440105141347	0.106758873334261

CATEGORY:

0.146858093591678	0.152909059719738	0.166507399598293	0.165574963609898	0.179466989097959	0.182851275495295	0.165705235178320	0.184868062980691	0.184641661587041	0.181493401591730	0.163157179458130	0.183249694389762	0.185237843041247	0.179105802763982	0.190284366438474
0.155817170132470	0.158853620190594	0.165864135847498	0.178541414767220	0.169505794103638	0.173351313065272	0.171777885476935	0.172060146093352	0.185578694219886	0.180388109537181	0.170418511153525	0.160102341957038	0.174203259542612	0.156315447082937	0.174571787270617
0.181090553895656	0.160525066701308	0.168061573276616	0.154878571975791	0.175271335258595	0.164663545611703	0.160109453432328	0.178093158660844	0.165673465945617	0.169512311856501	0.162915653391206	0.173594775813656	0.181750622045907	0.167459694898914	0.174785589852741
0.175516229862157	0.172891737083877	0.165481198724931	0.155756573026366	0.131745342566593	0.171362581722269	0.159313292854658	0.164651237929645	0.178350313362155	0.180157618271995	0.168299758924903	0.167903740442637	0.146472658292780	0.173045343565864	0.149532400871174
0.183660344615098	0.172665287673332	0.156607233429553	0.160140047765131	0.169618951109413	0.202499275528864	0.183208208657031	0.171697400075434	0.182710654555508	0.174174519267601	0.203511536578298	0.179086525494398	0.163007654412279	0.193092688873919	0.175323896023435
0.184180056134779	0.176343119522748	0.157862637979902	0.146961151692598	0.190626814935919	0.190559865324287	0.177873265503196	0.163624071094767	0.186773805122261	0.189373540648660	0.171657989667543	0.177789513655032	0.177898124628761	0.171211598866161	0.186653876003851
0.163178315543939	0.163778568268541	0.144998750911834	0.157156700932994	0.188291597134092	0.186365576505774	0.175447156908790	0.179962545523586	0.161128209740223	0.168169044389803	0.192321713374345	0.170663832069256	0.174041033378967	0.190732731772473	0.175842077923808
0.173740388347675	0.154169922623152	0.172336577631662	0.151254967207272	0.174922115297391	0.173133262718216	0.177516914816686	0.164631835426805	0.159836702540479	0.171989157006295	0.166587609010790	0.181535645645346	0.177378621182294	0.183315804138304	0.185123150792562
0.168784770450904	0.164430232596871	0.155933435258928	0.166595818385912	0.162645901825001	0.171136061584135	0.161354952443158	0.169012987186021	0.167945916147879	0.178470633104500	0.193160576112771	0.177654703624795	0.181722300512833	0.179774231477688	0.179325525699573
0.154184861717613	0.185333554989706	0.173126484333104	0.186949726699509	0.165204767186620	0.179654691901752	0.164013170385619	0.166522397091682	0.187955149883442	0.212436854429600	0.217973795795736	0.186948450574803	0.188399517053849	0.183173999646924	0.191596151476089
0.184764561264217	0.169860809833929	0.172439319296913	0.168616410020685	0.172868247953885	0.193900002997812	0.178796436393640	0.176753566649593	0.184957431075315	0.199867419078445	0.200066573695575	0.185365066834544	0.186611953144335	0.197503810313709	0.173537900665847
0.175080931179979	0.160460647060979	0.171980304377804	0.163673734840233	0.177439082024235	0.177033232407010	0.189068170927863	0.171863556270589	0.182233176923703	0.195504221744966	0.207175854483370	0.210425266179066	0.190565270685733	0.185565791950231	0.194467862053774
0.183776698637700	0.164495811347759	0.173036309251822	0.151964675959710	0.171150793254258	0.173605651207952	0.165278130298216	0.156297402895886	0.176852314477098	0.186228070175439	0.205039244079095	0.197857492818122	0.190152472028752	0.203904666260297	0.213488836482701
0.185937171925101	0.172776373247529	0.184232393685943	0.162858479976284	0.157445098411493	0.169643093874805	0.182281301316705	0.179366942218760	0.181591996500563	0.189993128825481	0.191059110182900	0.191334042815411	0.193773462039378	0.199545048781057	0.195187802514554
0.152580899276861	0.162450468949874	0.181846593328861	0.165964736002458	0.182974495285109	0.184641651637595	0.175044051175975	0.185744097501465	0.193672069389346	0.185447264838659	0.186631109290218	0.211906780128428	0.210346720054533	0.210121311442647	0.204905835406820

----------------------------------------------------------------------------------------------------------------ARRAY 4-----------------------------------------------------------------------------------------------------------------------------------------------------------------------------------------------------------------------------------------------------------------------------------------------------------------------------------------------------------------------------------------------------------------------------------------------------

DIMENSIONS: TIME BINS X TIME BINS 

TIME BINS: -225	-175	-125	-75	-25	25	75	125	175	225	275	325	375	425	

SHAPE:

0.106666666666667	0.105555555555556	0.107777777777778	0.108333333333333	0.120555555555556	0.0966666666666667	0.116666666666667	0.0983333333333333	0.102777777777778	0.0994444444444444	0.0972222222222222	0.105000000000000	0.107222222222222
0.110555555555556	0.108333333333333	0.0988888888888889	0.122222222222222	0.101666666666667	0.119444444444444	0.105000000000000	0.113888888888889	0.122222222222222	0.115555555555556	0.102777777777778	0.104444444444444	0.0988888888888889
0.110000000000000	0.108333333333333	0.105000000000000	0.123333333333333	0.112222222222222	0.0938888888888889	0.110000000000000	0.0988888888888889	0.107222222222222	0.110000000000000	0.105000000000000	0.123333333333333	0.115555555555556
0.116111111111111	0.103333333333333	0.104444444444444	0.102777777777778	0.107777777777778	0.113888888888889	0.128333333333333	0.111666666666667	0.0994444444444445	0.100000000000000	0.101111111111111	0.104444444444444	0.102222222222222
0.120000000000000	0.118333333333333	0.102777777777778	0.101666666666667	0.0916666666666667	0.106666666666667	0.100000000000000	0.0916666666666667	0.0916666666666667	0.117222222222222	0.103333333333333	0.131666666666667	0.118333333333333
0.108333333333333	0.0827777777777778	0.0966666666666667	0.113333333333333	0.108333333333333	0.117777777777778	0.110555555555556	0.118888888888889	0.122777777777778	0.102222222222222	0.0922222222222222	0.110000000000000	0.117777777777778
0.114444444444444	0.0983333333333333	0.102777777777778	0.118888888888889	0.109444444444444	0.117222222222222	0.127777777777778	0.151111111111111	0.150000000000000	0.149444444444444	0.133333333333333	0.139444444444444	0.148333333333333
0.0983333333333333	0.112222222222222	0.106111111111111	0.100000000000000	0.121111111111111	0.125000000000000	0.125000000000000	0.182222222222222	0.194444444444444	0.210555555555556	0.171111111111111	0.176666666666667	0.151111111111111
0.109444444444444	0.106666666666667	0.134444444444444	0.117777777777778	0.108888888888889	0.120555555555556	0.148888888888889	0.186666666666667	0.220000000000000	0.220555555555556	0.202777777777778	0.173888888888889	0.151111111111111
0.100555555555556	0.111666666666667	0.107222222222222	0.133888888888889	0.123888888888889	0.123888888888889	0.145555555555556	0.172777777777778	0.230000000000000	0.263333333333333	0.237222222222222	0.192777777777778	0.157222222222222
0.101666666666667	0.107222222222222	0.111666666666667	0.121111111111111	0.106111111111111	0.111666666666667	0.114444444444444	0.169444444444444	0.241666666666667	0.254444444444444	0.215000000000000	0.221666666666667	0.161666666666667
0.100555555555556	0.112222222222222	0.0955555555555556	0.115555555555556	0.120555555555556	0.105555555555556	0.110000000000000	0.148888888888889	0.169444444444444	0.212222222222222	0.201111111111111	0.202777777777778	0.171111111111111
0.0933333333333333	0.108333333333333	0.117777777777778	0.126111111111111	0.100555555555556	0.0983333333333333	0.117777777777778	0.136666666666667	0.144444444444444	0.180000000000000	0.171111111111111	0.175555555555556	0.165555555555556

CATEGORY:

0.177500000000000	0.167500000000000	0.164166666666667	0.142500000000000	0.148333333333333	0.175000000000000	0.162500000000000	0.143333333333333	0.170000000000000	0.158333333333333	0.145833333333333	0.159166666666667	0.183333333333333
0.176666666666667	0.140000000000000	0.152500000000000	0.170000000000000	0.189166666666667	0.180000000000000	0.171666666666667	0.179166666666667	0.174166666666667	0.165000000000000	0.162500000000000	0.164166666666667	0.151666666666667
0.180833333333333	0.185833333333333	0.170000000000000	0.172500000000000	0.170833333333333	0.159166666666667	0.152500000000000	0.154166666666667	0.150000000000000	0.149166666666667	0.127500000000000	0.139166666666667	0.161666666666667
0.166666666666667	0.159166666666667	0.165833333333333	0.156666666666667	0.155000000000000	0.176666666666667	0.175000000000000	0.182500000000000	0.179166666666667	0.168333333333333	0.176666666666667	0.172500000000000	0.143333333333333
0.180000000000000	0.180000000000000	0.145833333333333	0.153333333333333	0.184166666666667	0.161666666666667	0.170833333333333	0.185833333333333	0.149166666666667	0.178333333333333	0.192500000000000	0.152500000000000	0.148333333333333
0.151666666666667	0.142500000000000	0.145833333333333	0.168333333333333	0.168333333333333	0.175833333333333	0.155833333333333	0.170833333333333	0.165833333333333	0.163333333333333	0.154166666666667	0.147500000000000	0.156666666666667
0.167500000000000	0.175000000000000	0.149166666666667	0.185833333333333	0.183333333333333	0.183333333333333	0.175000000000000	0.161666666666667	0.189166666666667	0.187500000000000	0.200833333333333	0.173333333333333	0.182500000000000
0.162500000000000	0.165833333333333	0.182500000000000	0.183333333333333	0.195833333333333	0.170000000000000	0.190833333333333	0.174166666666667	0.166666666666667	0.156666666666667	0.205833333333333	0.171666666666667	0.155833333333333
0.160000000000000	0.175000000000000	0.146666666666667	0.151666666666667	0.145833333333333	0.155833333333333	0.156666666666667	0.155000000000000	0.159166666666667	0.186666666666667	0.179166666666667	0.171666666666667	0.160000000000000
0.150833333333333	0.158333333333333	0.150833333333333	0.171666666666667	0.155000000000000	0.171666666666667	0.170000000000000	0.179166666666667	0.186666666666667	0.196666666666667	0.202500000000000	0.199166666666667	0.186666666666667
0.186666666666667	0.153333333333333	0.155000000000000	0.138333333333333	0.160000000000000	0.179166666666667	0.150833333333333	0.190000000000000	0.195833333333333	0.195000000000000	0.192500000000000	0.188333333333333	0.171666666666667
0.175000000000000	0.149166666666667	0.151666666666667	0.155833333333333	0.171666666666667	0.176666666666667	0.150833333333333	0.195000000000000	0.170000000000000	0.201666666666667	0.193333333333333	0.170000000000000	0.171666666666667
0.174166666666667	0.143333333333333	0.154166666666667	0.171666666666667	0.160000000000000	0.182500000000000	0.171666666666667	0.204166666666667	0.171666666666667	0.224166666666667	0.211666666666667	0.205000000000000	0.186666666666667
