# Supplementary material for: Neuronal tuning and population representations of shape and category in human visual cortex
Source: Nat Commun. 2024 May 30;15:4608. doi: 10.1038/s41467-024-49078-3 (PMC11139926; doi:10.1038/s41467-024-49078-3)
Supplement: Supplementary file 3 — Source Data [file 41467_2024_49078_MOESM3_ESM.zip › Source data/Figure_S17A.txt]

----------------------------------------------------------------------------------------------------------------ARRAY 1-----------------------------------------------------------------------------------------------------------------------------------------------------------------------------------------------------------------------------------------------------------------------------------------------------------------------------------------------------------------------------------------------------------------------------------------------------

TIME BINS: -275	-225	-175	-125	-75	-25	25	75	125	175	225	275	325	375	425	475	525

ACCURACY SHAPE: 0.113489345509893	0.114916286149163	0.0983828006088280	0.105308219178082	0.113603500761035	0.0955479452054795	0.157914764079148	0.227207001522070	0.227226027397260	0.227111872146119	0.192446727549467	0.159265601217656	0.164764079147641	0.144025875190259	0.131411719939117	0.133047945205479	0.112214611872146

SEM SHAPE: 0.0113681881860022	0.0136425534486019	0.0145227094680991	0.0124625937248518	0.0107148114399479	0.0127633169302832	0.00596899248595903	0.0196091220486395	0.0187088643377829	0.0112752832750137	0.0137840171570639	0.0136439817575640	0.00581153205058665	0.00802872896909170	0.0186943259977649	0.00959347985885910	0.00937897387536068

ACCURACY CATEGORY: 0.193911719939117	0.184056316590563	0.189802130898021	0.206335616438356	0.162005327245053	0.200799086757991	0.170319634703196	0.234075342465753	0.245205479452055	0.235445205479452	0.264459665144597	0.224410197869102	0.213280060882801	0.258980213089802	0.249315068493151	0.235445205479452	0.196575342465753

SEM CATEGORY: 0.0156205357786829	0.0154815557126026	0.0133342356080727	0.0148683762268784	0.0144315510040557	0.0133859858752278	0.00961633307787417	0.0133249073653032	0.0121833229993332	0.0188025590656097	0.0123832645077756	0.0173314073623188	0.0140873440930362	0.0167367826724480	0.0127300088456984	0.0166455870782712	0.0106661031514028

----------------------------------------------------------------------------------------------------------------ARRAY 2-----------------------------------------------------------------------------------------------------------------------------------------------------------------------------------------------------------------------------------------------------------------------------------------------------------------------------------------------------------------------------------------------------------------------------------------------------

TIME BINS: -275	-225	-175	-125	-75	-25	25	75	125	175	225	275	325	375	425	475	525

ACCURACY SHAPE: 0.0994979919678715	0.116365461847390	0.108089500860585	0.115088927137120	0.103212851405622	0.116322432587493	0.118631669535284	0.199024670109007	0.312923121055651	0.328757888697648	0.326190476190476	0.288927137119908	0.306827309236948	0.348924268502582	0.350100401606426	0.225487664945496	0.117598967297762

SEM SHAPE: 0.00838950148247520	0.0109563209819005	0.0147465129611653	0.00998892298071110	0.0104181065675118	0.00875562912336645	0.0114236269623322	0.00975095967508057	0.0114296602688300	0.0186143629325598	0.0170374135855606	0.0161896848673743	0.0169907811140074	0.0123314784058076	0.0141335567230837	0.0155515405072502	0.0102138589253301

ACCURACY CATEGORY: 0.226692484222605	0.203729202524383	0.185843373493976	0.189472174411933	0.189328743545611	0.203800917957544	0.213453815261044	0.219420539300057	0.272160068846816	0.300860585197935	0.298479632816982	0.298537005163511	0.283003442340792	0.302280550774527	0.292685025817556	0.226577739529547	0.169076305220884

SEM CATEGORY: 0.0131567668991776	0.0126355492940402	0.0115509311369844	0.00995451086709373	0.0123028052608926	0.0107810335402184	0.0116856952863971	0.0138760054055591	0.00867596041653671	0.0222416032703019	0.0145721179860847	0.0197890614411681	0.0167325690198910	0.0183951507314050	0.0136924393437093	0.0158980396669060	0.00888612579003879

----------------------------------------------------------------------------------------------------------------ARRAY 3-----------------------------------------------------------------------------------------------------------------------------------------------------------------------------------------------------------------------------------------------------------------------------------------------------------------------------------------------------------------------------------------------------------------------------------------------------

TIME BINS: -275	-225	-175	-125	-75	-25	25	75	125	175	225	275	325	375	425	475	525

ACCURACY SHAPE: 0.117564979480164	0.118768809849521	0.0966073871409029	0.0954035567715459	0.129247606019152	0.122202462380301	0.103597811217510	0.125772913816689	0.129220246238030	0.146648426812586	0.188590971272230	0.180437756497948	0.179357045143639	0.133885088919289	0.132694938440493	0.126867305061560	0.0966073871409029

SEM SHAPE: 0.00633067472270973	0.00850297609330602	0.00774146445173100	0.0118332450326371	0.00808418132537947	0.0140840886434323	0.00530576984694018	0.0111449127988132	0.0118130728623175	0.0155908747072913	0.0107941801353204	0.0135576695512827	0.0155629684456118	0.0128935909699335	0.00736261148423335	0.0124096238312177	0.00979723416922853

ACCURACY CATEGORY: 0.174555403556772	0.207181942544460	0.220027359781122	0.183857729138167	0.178098495212038	0.227004103967168	0.239835841313269	0.178139534883721	0.199069767441861	0.215266757865937	0.242079343365253	0.207181942544460	0.211915184678523	0.238604651162791	0.239863201094391	0.221149110807114	0.218864569083447

SEM CATEGORY: 0.0106031654235390	0.0128924652684733	0.0127959629015270	0.00997621644890067	0.00914730159724827	0.00919850326746624	0.0173851358623128	0.0151518167038186	0.0186246662363738	0.0122920107518777	0.0140727478024028	0.0136838609529331	0.0120740299854634	0.0176403861114809	0.0107128130487394	0.0145492165770396	0.00828899151283906

----------------------------------------------------------------------------------------------------------------ARRAY 4-----------------------------------------------------------------------------------------------------------------------------------------------------------------------------------------------------------------------------------------------------------------------------------------------------------------------------------------------------------------------------------------------------------------------------------------------------

TIME BINS: -275	-225	-175	-125	-75	-25	25	75	125	175	225	275	325	375	425	

ACCURACY SHAPE: 0.108888888888889	0.144444444444444	0.102222222222222	0.131111111111111	0.108888888888889	0.0933333333333333	0.111111111111111	0.135555555555556	0.166666666666667	0.295555555555556	0.226666666666667	0.260000000000000	0.240000000000000	0.140000000000000	0.0911111111111111

SEM SHAPE: 0.0125925925925926	0.0199450548412389	0.0159560438729911	0.0194435625902321	0.0125925925925926	0.00982703641586785	0.0109869607216232	0.0163802551018489	0.0185185185185185	0.0296388874425816	0.0242981029138618	0.0162457127403417	0.0231414805212049	0.0124170774920298	0.0116886917318959

ACCURACY CATEGORY: 0.211111111111111	0.204444444444444	0.177777777777778	0.171111111111111	0.206666666666667	0.211111111111111	0.188888888888889	0.211111111111111	0.200000000000000	0.235555555555556	0.291111111111111	0.226666666666667	0.228888888888889	0.197777777777778	0.184444444444444

SEM CATEGORY: 0.0215325064499980	0.0214175293256311	0.0201503266796081	0.0128513715354796	0.0204342432950129	0.0129364808863504	0.0193870404863739	0.0145343828669249	0.0178393993759886	0.0215197615501244	0.0182799447100045	0.0221727845142160	0.0204342432950129	0.0185776832651622	0.0169077217933531
