# Supplementary material for: Neuronal tuning and population representations of shape and category in human visual cortex
Source: Nat Commun. 2024 May 30;15:4608. doi: 10.1038/s41467-024-49078-3 (PMC11139926; doi:10.1038/s41467-024-49078-3)
Supplement: Supplementary file 3 — Source Data [file 41467_2024_49078_MOESM3_ESM.zip › Source data/Figure_S17B.txt]

----------------------------------------------------------------------------------------------------------------ARRAY 1-----------------------------------------------------------------------------------------------------------------------------------------------------------------------------------------------------------------------------------------------------------------------------------------------------------------------------------------------------------------------------------------------------------------------------------------------------

TIME BINS: -150.5000 -100.5000  -50.5000   -0.5000   49.5000   99.5000  149.5000  199.5000  249.5000  299.5000  349.5000

ACCURACY SHAPE: 0.115182648401826	0.126122526636225	0.113660578386606	0.130327245053272	0.220585996955860	0.263565449010655	0.242713089802131	0.237214611872146	0.199809741248097	0.184474885844749	0.176122526636225

SEM SHAPE: 0.0128096319412854	0.0106636008888830	0.0124549087854333	0.0148991756976552	0.0174434110193531	0.0138099853830285	0.0136010406274471	0.0152004928859196	0.0150461088431444	0.0132762563742529	0.0114936531732939

ACCURACY CATEGORY: 0.187328767123288	0.184570015220700	0.166419330289193	0.219082952815830	0.206792237442922	0.227568493150685	0.214916286149163	0.232952815829528	0.219121004566210	0.224771689497717	0.209360730593607

SEM CATEGORY: 0.0147585207150877	0.0190475618411447	0.0177908165893022	0.0113397780769294	0.0184270389546848	0.0130984841089533	0.0124861935479874	0.0147796261948812	0.00816311550106520	0.0188059374606541	0.0168794817818000

----------------------------------------------------------------------------------------------------------------ARRAY 2-----------------------------------------------------------------------------------------------------------------------------------------------------------------------------------------------------------------------------------------------------------------------------------------------------------------------------------------------------------------------------------------------------------------------------------------------------

TIME BINS: -150.5000 -100.5000  -50.5000   -0.5000   49.5000   99.5000  149.5000  199.5000  249.5000  299.5000  349.5000

ACCURACY SHAPE: 0.111724683544304	0.114224683544304	0.108132911392405	0.100490506329114	0.134367088607595	0.167041139240506	0.223481012658228	0.241234177215190	0.234952531645570	0.198481012658228	0.168306962025316

SEM SHAPE: 0.0112344854952651	0.00914196909108545	0.0124713972455658	0.0104173663173676	0.0135580083012657	0.00998502975356702	0.0188072388857742	0.0153713592681951	0.0144207697184249	0.0101506778643044	0.0135884274860207

ACCURACY CATEGORY: 0.228607594936709	0.206186708860760	0.209778481012658	0.202325949367089	0.175901898734177	0.184762658227848	0.214810126582278	0.261329113924051	0.267642405063291	0.236075949367089	0.221060126582278

SEM CATEGORY: 0.00900487459010909	0.0179019262071822	0.0158024271288833	0.0128575864556553	0.0126091711592851	0.0148259868929152	0.0161798701238986	0.0173794594952907	0.0104045889496836	0.0154434846952981	0.0148597104820874

----------------------------------------------------------------------------------------------------------------ARRAY 3-----------------------------------------------------------------------------------------------------------------------------------------------------------------------------------------------------------------------------------------------------------------------------------------------------------------------------------------------------------------------------------------------------------------------------------------------------

TIME BINS: -150.5000 -100.5000  -50.5000   -0.5000   49.5000   99.5000  149.5000  199.5000  249.5000  299.5000  349.5000

ACCURACY SHAPE: 0.104815321477428	0.114049247606019	0.117564979480164	0.123392612859097	0.102476060191518	0.108235294117647	0.136128590971272	0.154829001367989	0.176990424076607	0.158290013679891	0.145499316005472

SEM SHAPE: 0.00702663006326357	0.0151681146298297	0.00954757055920032	0.0137731280747312	0.00776979381807527	0.0124832247436801	0.00975172373677907	0.0139765790424163	0.0106024751138000	0.0149986544419772	0.0105528078327629

ACCURACY CATEGORY: 0.216456908344733	0.211846785225718	0.213036935704514	0.199056087551300	0.215362517099863	0.209562243502052	0.212954856361149	0.231655266757866	0.233994528043776	0.271244870041040	0.231682626538988

SEM CATEGORY: 0.0120534603490367	0.00986688442709433	0.0127385182467060	0.00984509641199226	0.0164593467148230	0.00817563310248791	0.0176915425252502	0.0184482531548086	0.0252653357690746	0.0159811960993911	0.0124694484924602

----------------------------------------------------------------------------------------------------------------ARRAY 4-----------------------------------------------------------------------------------------------------------------------------------------------------------------------------------------------------------------------------------------------------------------------------------------------------------------------------------------------------------------------------------------------------------------------------------------------------

TIME BINS: -150.5000 -100.5000  -50.5000   -0.5000   49.5000   99.5000  149.5000  199.5000  249.5000  299.5000  349.5000

ACCURACY SHAPE: 0.102424242424242	0.102474747474747	0.111363636363636	0.104646464646465	0.0958080808080808	0.118181818181818	0.149191919191919	0.115808080808081	0.131363636363636	0.117979797979798	0.115959595959596

SEM SHAPE: 0.0128936447393118	0.0182201942550745	0.00741171056521213	0.0151770828048428	0.0120061056277723	0.0112611037105067	0.0128141353804643	0.0139696255556084	0.0125504909366332	0.0123663942113155	0.0149343205663344

ACCURACY CATEGORY: 0.195858585858586	0.236161616161616	0.191616161616162	0.193737373737374	0.162575757575758	0.166919191919192	0.187121212121212	0.211515151515152	0.236212121212121	0.213838383838384	0.209444444444444

SEM CATEGORY: 0.0242136239324617	0.0170901873854302	0.0142643764247010	0.0158655542390353	0.0234274790151442	0.0184358808146963	0.0133914596177873	0.0132475217074397	0.0144200641098268	0.0101100408564283	0.0211151717992002
