# Supplementary material for: Neuronal tuning and population representations of shape and category in human visual cortex
Source: Nat Commun. 2024 May 30;15:4608. doi: 10.1038/s41467-024-49078-3 (PMC11139926; doi:10.1038/s41467-024-49078-3)
Supplement: Supplementary file 3 — Source Data [file 41467_2024_49078_MOESM3_ESM.zip › Source data/Figure_S3A.txt]

----------------------------------------------------------------------------------------------------------------MUA-----------------------------------------------------------------------------------------------------------------------------------------------------------------------------------------------------------------------------------------------------------------------------------------------------------------------------------------------------------------------------------------------------------------------------------------------------

DIMENSIONS: 1 X VISUALLY RESPONSIVE CHANNELS

ARRAY 1: 1.52568719734350	1.31625999358695	1.53428193162710	1.51998248820181	1.57152131069344	1.26959300327778	1.82549899687519	2.71587770646963	2.60256914137772	1.79626764093175	1.59565122250621	2.62821369947956	1.40363180954537	1.62916903263216	1.52388994034793	1.70655906393668	1.82381593836238	1.38300355245268	2.16815547105328	3.40076013330349	2.63585380792797	1.34290846350794	2.19554817778269	1.42632046243421	2.48775737845845	2.34492921209281	1.68637628447603	2.85067850597341	2.05573603961904	1.43978050106090	1.60568295718973	4.34616217598463	2.93835991675980	1.58089661149411	1.19801100658864	2.63199318294294	1.42566970079309	1.52742986592189	1.89298984198518	1.24969531771088	2.24186740249721	2.96113148927026	1.76445561639460	2.20286253975727	1.94146474146004	1.42023567347295	4.19464990032570	1.33238460580311	2.71178695068806	1.86429422030930	1.73789953972005

ARRAY 2: 1.63541951773362	2.06515516240616	1.74400259058496	2.62286856507888	2.37707928731926	2.80769707684344	2.71574231747332	2.51706286255429	2.26610693596567	2.24756272243563	1.56948595742934	2.71579294159246	1.86061518596540	1.56208795292784	1.68292178398321	1.78467369680843	2.01907785148748	1.98517520700902	2.25588295269570	2.21318399528464	1.90683395794055	2.46078580400229	2.49629693792964	1.74167188230765	2.26653027954340	3.09890960727269	1.75179258016366	3.13484070945158	1.65354876266739	2.24093909354032	1.83968225934067	1.76350276223175	2.25294563615682	1.59644384891229	2.06079808777660	1.70965759357554	1.66107263648069	1.62067831009976	1.78520578065904	3.05270191164527	1.60679365296762	2.57035833742594	1.94952586848074	2.31002756115186	3.35768579101986	1.98869431072424	2.64336335317984	1.61527174209010	2.79922405761278	2.73188396835146	2.60555311342450	1.56657463215851	3.15542467625457	2.45928146991852	1.05878293615471	2.22560387820163	1.72379732155850	2.09181379686572	2.45044232749056	2.26430780215003	2.47588928261057	2.40780799159345	2.63117793699488	1.68363518833448	1.60430302408388	1.54657555256336	1.73626627304591	1.72925500559083	1.81368198855735	2.00420125400986	3.22454143415868	1.74456597707881	2.54342312409648	2.19767714970945	2.34959345514534	2.84833696358885	1.52361806323296	2.08934534766847	2.92422458128846	1.87450283674161	4.42222896818438	1.35305797425873	2.01754857417752	1.67167108786246	1.80417992196373	1.92711272876146	2.14848474234395	2.96065577356313	2.32200047852091	1.72439602230875	1.90537248115556	1.51586986951149	2.48845564379140	1.71620457679016

ARRAY 3: 2.21180908829491	1.92708811615427	1.82038197354092	1.43803337658084	1.90058001474867	1.50808588793068	1.38422011817528	1.84497245297445	1.97787504700175	2.03634428113002	1.83866745270971	2.31154174685584	1.81904837809224	1.54139394759868	2.97262946272848	2.65857008928891	2.00534940422215	2.35283643304482	1.56690879940794	2.17365205811229	2.09901550597572	1.66651102190604	2.24754589372330	1.97804661605592	2.20651260814500	2.17111447027479	3.55744552940335
 
ARRAY 4: 4.23751908585641	1.92818156068934	2.68788174484852	3.71291382325865	2.75887222594293	1.90851530213404	2.10335624315155	2.39999422194705	1.70791964040194	2.73822281227614	3.56491702544233	3.92766537795390	1.87730737568241	2.19368744346811	3.04843636994918	2.45905088029835	3.90594561685930	2.16723396845785	2.23945304306353	2.82724400076265	2.99639257163947	2.16321128809071	3.02491286109112	3.19938551642095	2.41774868021909	3.66480802388709	2.56529821482758	3.51084824113347	2.38861538067728	2.85391917790228	2.42076192037523	2.83390994605846	1.85923586497194	2.81337130521898	2.08269724541718	1.48230209934731	2.87311659502010	1.65404278697553	1.88846916561369	2.64873316624343	3.52707167791702	2.81298232201236	3.06074483954334	5.24025980794038	2.59874274905378	1.75632181762069	2.82882114133917	1.80285568570480	2.73535329497834	2.10951137880187	3.31896288735183	2.04039737004652	1.72725160256513	3.89129935456706	3.75363489003917	3.41262087576783	3.26464898583489	1.90903442156947	4.39422554418341	1.98100426340964	6.93666136358164	6.54336218163568	2.70257345792144	3.28924740989064	1.81149671480053

----------------------------------------------------------------------------------------------------------------HG-----------------------------------------------------------------------------------------------------------------------------------------------------------------------------------------------------------------------------------------------------------------------------------------------------------------------------------------------------------------------------------------------------------------------------------------------------

DIMENSIONS: 1 X VISUALLY RESPONSIVE CHANNELS

ARRAY 1: 1.92742222580360	1.57047886345154	1.23455811739484	1.96038169571222	1.75151184886906	1.48861890370825	2.09265741118043	1.56903377704263	1.40885687086563	1.24761700053461	1.32514601835792	2.21429817638445	1.04963040928362	1.65713405456711	1.59361998300996	1.36807079230541	1.47165409953776	2.07391977744213	1.82354699932102	1.65664887582089	1.69130141457959	1.21751321672433	1.71323362860332	1.72538246023425	1.34299758685652	2.33459891680722	1.71570133182341	3.76409064270670	2.41446806241607	1.62389303344064	4.05237498801603	1.87147877158743	3.07641971778542	1.82371111053489	2.67401493557940	1.72466796266223	1.38832729631248	1.42567391932587	2.65822184295064	1.13562886485186	2.38225675140981	2.12115454761379	3.66349645486719	1.53900083021666	3.54190289801888	1.96505646635931	4.30915453329250	2.74659077823358	1.62291203515166	1.93196599149879	1.51644081907665	4.21104120098589	1.67749335184444	4.72005667858347	1.67736336555638	1.73388575943861	1.46744388187700	1.44244160383261	1.24464965669896	2.34135795529680	2.33304807850642	1.56793276616020	1.79100849392038	1.85203987781831	2.39506033306231	2.77932346683790	1.72754252432817	1.63792267065112	2.62718807821131	1.27581684052824	1.83718881281579	2.44573261993985	2.09602778323839	1.83655962123395	2.55921788889753	1.36056995995863	1.63301151542815	1.58981946011421	2.14663844356837	1.84822944489691	2.64119171752981	2.72486543239725	1.89843496644877	3.64397734800271	1.47028225119477

ARRAY 2: 1.54585262160960	1.29315628155789	1.29276253376550	2.30182025366140	1.66701863265402	2.35242177081994	1.45664939032525	1.27509311200633	1.89608731380422	1.18687692510087	2.13671298404966	1.21019975832179	1.79782314773843	2.09219435787819	1.52623254509628	1.28960459433791	1.65486950082911	1.92021108859693	2.64871312749837	2.52516102607682	1.68458523419712	2.14225789612937	1.78682871498744	2.24272488881115	1.47501621917195	0.819353729227073	0.859034456192848	2.14625990141376	1.42807937972133	2.11879409022290	2.47627078095142	1.69886326509969	1.45141409398503	1.63708542256379	1.90160618566255	1.33718886755539	1.37136642350095	1.35180513906065	1.22629842960070	1.25543212813183	2.41020265924688	1.43242420299390	0.891475600648801	1.33359218503372	1.56439747102515	1.07867071627594	2.06370933829252	1.39504461694899	1.54354571172113	1.44429632843742	0.893568395549202	1.28207958782952	0.816868539365304	1.07465601710795	1.12921532314822	1.66196304695490	2.72087509285490	0.983845539186835	0.858336438923317	0.787293178473863	1.59914359502544	2.04783150004241	1.60575608510452	1.05085618834524	2.91096888585852	1.51142682764564	2.26954795015992	2.13427789937274	2.63547149813780	1.48660807329628	1.62846706492804	1.57758110658842	1.49304626612684	1.52569261391479	0.928551727277985	1.55931474008629	1.96039891078489	1.73660084232579	1.45584119132093	2.16866871717913	1.85492435311037	2.43568565427773	1.97847566577438	2.24841637839524	1.71113717671962	1.47713436934289	1.94505929806742	1.36657268995208	1.41256788317749	1.85794085215421	1.82285964403685	1.78580877151849	2.76509019377021	1.91337498586633	1.87572758172451	2.56423502185018

ARRAY 3: 2.12767134439300	2.46167764587273	2.39064325096284	2.00588544035545	1.37802474179197	1.55812372830524	2.15611966334709	2.14032851820155	2.49660172522152	2.00881753279230	2.00243618479704	2.05567305116998	2.37011576908377	2.25277293893479	2.22873189584557	1.41104462161045	2.32331796344672	2.55882417790392	1.75098622561225	2.27253014916974	2.33421928314013	1.74142552774097	1.55762662339881	1.77363587234351	1.81619731477274	2.06301477864399	1.54995292973183	2.93856935152334	1.99702682946624	3.25297186905149	1.54835525454542	1.68195119435866	2.28497336872019	1.85557587695622	2.15263493241374	2.20688263293784	1.81875110067889	1.57192463552824	1.00983922585302	1.97389433726456	1.98812923142023	2.00873820716503	1.22671006784721	2.48028791653592	1.79627899773117	1.78541346962110	1.25865043288048	2.11763301664208	2.28948852883470	0.642557191651029	1.77073785989202	1.60738078930820	1.89169899634584	2.38618308757685	1.93432081285419	1.77046250951872	2.18626592336977	1.02764675514854	2.54501876040130	1.72240122702394	1.89004273544267	1.79310670661204	2.64811058484608	1.61365363323106	3.09875949912510	1.95127518850127	2.86438968635915	2.06362219716822	1.46296629467628	2.72449496207304	1.56328193758332	2.88607851191176	1.86838546872531	1.82959988645368	2.43719489756944	2.11696661387818	2.64985573169581	1.70018436660634	2.65065623357067	1.64857736222508	2.96946679368176	1.53862445947392	2.81943863172449	1.87422059853520	1.98997781646453	2.11570387076989

ARRAY 4: 1.28711645342334	1.86892701655392	1.22137805452354	1.35208613114349	1.25295583293470	1.49282684223415	1.14130805026969	1.43075870475994	1.52463067736994	1.31703605776551	1.23809038540902	1.34580129245833	1.20124386599036	1.29797470005464	1.86063170646005	1.42900813715273	1.37743772061065	2.04795873957465	1.23654755758587	1.40029595609449	2.97510813286472	1.11101889879119	1.39951244080683	1.73483331917699	1.21341990548235	1.17208951786606	1.45831396675655	1.16135901761025	1.09707493217219	1.29630986164386	1.35312089734979	1.31470432146861	1.34772294271844	1.26822875159014	1.32627464222683	1.33807369289346	1.29003953726236	1.33856816281771	1.76631192468164	1.55195533527312	1.40203719165154	1.63377033959696	1.38099038288194	1.55066431015347	1.47796490905376	1.33572041074168	1.25039238758449	1.29405547541558	1.52935977253179	1.43824648201082	1.19617600701797	2.12496465016794	1.26620239315417	1.33555478556660	1.28429953881735	1.51012221869910	1.44684820931949	1.78863301876212	1.22890313328696	1.35351337198001	2.64436391213430	1.78593143635848	2.31492206305056	1.74939514754740	1.20752554581325
