# Supplementary material for: Neuronal tuning and population representations of shape and category in human visual cortex
Source: Nat Commun. 2024 May 30;15:4608. doi: 10.1038/s41467-024-49078-3 (PMC11139926; doi:10.1038/s41467-024-49078-3)
Supplement: Supplementary file 3 — Source Data [file 41467_2024_49078_MOESM3_ESM.zip › Source data/Figure_S3B.txt]

----------------------------------------------------------------------------------------------------------------MUA-----------------------------------------------------------------------------------------------------------------------------------------------------------------------------------------------------------------------------------------------------------------------------------------------------------------------------------------------------------------------------------------------------------------------------------------------------

DIMENSIONS: 1 X VISUALLY RESPONSIVE CHANNELS

ARRAY 1: 0.509262240539206	0.618530997304582	0.822112372067117	0.810569044576411	0.611474778590682	0.792286592968166	0.611086420750677	0.531863207547170	0.665688604962116	0.621845874062287	0.819606234618540	0.873979564253663	0.815636290646327	0.599200887902331	0.725837504813246	0.546100725244879	0.685960984969619	0.821540880503145	0.782125124131083	0.524934687953556	0.699960808465371	0.552036537885595	0.451200401178462	0.690284558209087	0.519157704939146	0.520613911574205	0.579504933356414	0.532239838372770	0.651277341793288	0.720197255574614	0.520403685827117	0.532500817973607	0.712350122652972	0.811190631099545	0.827820640134444	0.816416020751629	0.771015343954188	0.753620919126282	0.865629024130788	0.647108947048083	0.793185146894116	0.805627129914388	0.806970378336103	0.685126950850221	0.665299425758819	0.686237513873474	0.813766120106052	0.613723833661879	0.620302838116379	0.782025819265144	0.648528440877028

ARRAY 2: 0.800267691377747	0.583983096244271	0.616005037905394	0.481322021020641	0.623608017817372	0.670484756918825	0.496961072582789	0.627081400144345	0.430538696333659	0.616070214662296	0.705290418054014	0.735054059783761	0.747726756080928	0.766996943185412	0.638827945980206	0.669125947427834	0.627712264150943	0.624711551513506	0.443400628637336	0.629309591299027	0.670938331011777	0.556611770727260	0.576728230084965	0.518599855655222	0.438258459878926	0.744464852229087	0.444280512602261	0.644637714132070	0.726441971724991	0.616955285603515	0.825363261765344	0.643174250832408	0.591936340833550	0.588082901554404	0.586304261775960	0.595958723716592	0.795094339622642	0.642292831250913	0.768319438350154	0.563805230132325	0.539447656725502	0.432798793437779	0.614050483822545	0.540862220272049	0.620694266868524	0.493110844512306	0.664423917953844	0.654631083202512	0.574274053258397	0.616560372942728	0.649315743259161	0.664398887276246	0.647976097900381	0.580590608505733	0.549952490837519	0.457690988257026	0.698879716981132	0.488904456164931	0.665078633803112	0.555452095074737	0.665978474890559	0.456381089946135	0.722161631584688	0.776139937106918	0.730178079287683	0.673240167550135	0.583000124953142	0.524408505540581	0.491360355485973	0.531605361794041	0.476941020023326	0.668961414244433	0.471189029240510	0.726846468359654	0.657845844097204	0.577313511543323	0.623260764392840	0.577674099485420	0.690181623541720	0.782312359737345	0.670123703611146	0.736915992812219	0.741820923357737	0.605115111649645	0.628516137950100	0.528801415807953	0.444629073756432	0.598898551539078	0.329527503150571	0.574378034250351	0.417722524769117	0.762671106178321	0.547387606318348	0.809114658925980

ARRAY 3: 0.907924528301887	0.856025503206435	0.866343417307895	0.788085255066387	0.821392444033954	0.850182246998285	0.738170347003155	0.857652971257274	0.882872404583441	0.860614856841272	0.790730280815607	0.891326088405894	0.858064805270470	0.832731747333880	0.883253159193440	0.871759472311704	0.831326744534292	0.916477618547004	0.801613344271261	0.820375189763609	0.888221094635204	0.831478213655491	0.845042151746287	0.871295364006479	0.865243296921549	0.738751814223512	0.775138135614799

ARRAY 4: 0.695580353865355	0.709310238168884	0.523889034658779	0.682486695694243	0.622965422301401	0.844226930259515	0.807818753573471	0.839042089985486	0.722371967654987	0.533044832958283	0.517342673144278	0.793314021764660	0.728301886792453	0.854078299449076	0.529947191041053	0.506824568446407	0.796312880214928	0.731566153489987	0.785564540281522	0.739926739926740	0.722500704027035	0.768263183357523	0.603513696138053	0.529463303313093	0.635771517187904	0.744073536526367	0.701412979101447	0.765520389531345	0.730756675589215	0.723789604841581	0.852450115379395	0.751833023755988	0.721290797288064	0.703337659312502	0.629666800481734	0.649482653682288	0.857750179125866	0.695754716981132	0.816851008458035	0.860727065712427	0.756434849829645	0.598411983792412	0.567933556016972	0.736682340336885	0.520533880903491	0.765475712565235	0.640984352574649	0.612657782469103	0.494974204955555	0.749048142820882	0.666327781598541	0.525569646355294	0.770689827293601	0.654520704064835	0.640211182274537	0.532527515723270	0.371709881143843	0.698324022346369	0.661837376460018	0.705694839321099	0.662492347080759	0.771537735849057	0.605807099281835	0.486208647093663	0.616249936084267

----------------------------------------------------------------------------------------------------------------HG-----------------------------------------------------------------------------------------------------------------------------------------------------------------------------------------------------------------------------------------------------------------------------------------------------------------------------------------------------------------------------------------------------------------------------------------------------

DIMENSIONS: 1 X VISUALLY RESPONSIVE CHANNELS

ARRAY 1: 0.437823217269064	0.549581057595821	0.375194612709121	0.375804976927450	0.369441148576090	0.515573466735197	0.334966864192103	0.502740907506554	0.494689100081921	0.437232182436171	0.547591775223487	0.541810692855111	0.459561985695042	0.433192028392087	0.550427647261728	0.411602286236906	0.423190478784394	0.358406750371476	0.489877971826401	0.405131496108313	0.540874538347268	0.352866842535681	0.553798275944545	0.337420166412799	0.504691001815766	0.532159488936319	0.414548855309624	0.488079495125681	0.430358277165965	0.462111316136151	0.487252618750829	0.409722070876989	0.548987976002852	0.487936608241577	0.562199345299402	0.423284349370039	0.540830957953689	0.600419357946728	0.495464331813231	0.494046099471322	0.412721178801865	0.543113564024997	0.482223877204945	0.488638647223859	0.559101105782293	0.409834479496738	0.525634321753106	0.517990430846093	0.474569946848045	0.492574792903822	0.459492924926691	0.550754227689423	0.570682701940072	0.545837339037362	0.494366336073419	0.498428846442519	0.631063167159779	0.542594644447016	0.544186496884795	0.468218360466016	0.484482569307119	0.471353433180388	0.496286849549993	0.512784336758288	0.653337492598090	0.572481350373787	0.588027656124886	0.447081215127330	0.600830900603093	0.552146409097105	0.599071754226092	0.673066075763960	0.498084995639176	0.698719708446609	0.490543541884491	0.509234868627809	0.479875070035450	0.417652396333717	0.547506992656601	0.402729405317266	0.584977919508225	0.519391526084333	0.696766867439581	0.494016845899814	0.486300938064500

ARRAY 2: 0.479054180303339	0.619868600584949	0.556783081453843	0.586128541149039	0.555379426729718	0.582236061905771	0.451053643057735	0.653726959065130	0.450985327458515	0.505160048724933	0.472693799973919	0.527922835763186	0.427895142806910	0.497866936216467	0.498700621795807	0.466726492140000	0.463758196757491	0.464658808912188	0.547947495596440	0.501888413865961	0.452276972575656	0.535126072027823	0.466701052766895	0.584454916034605	0.631907586278244	0.464431859413562	0.466919421519723	0.634433727638097	0.471970613470980	0.580691090861442	0.435883603837833	0.611617675505280	0.440585406425834	0.509260082248321	0.515883010382808	0.555311003257507	0.506869487423760	0.565722680305675	0.532488761452716	0.554559002085309	0.476043532661993	0.554052980112540	0.424421756893561	0.534131141440690	0.604644967744460	0.562229213389378	0.635782052009205	0.518512233250545	0.563363118636640	0.547335099557778	0.755100362210622	0.525651063485956	0.547385580348103	0.529318699735043	0.490617012196394	0.444172462750610	0.465501912419708	0.611472924800163	0.551195240331744	0.486087127217633	0.531814020502270	0.545437661544448	0.494506023024916	0.532860050222364	0.465596451555523	0.475062003732322	0.562366957754924	0.413000901427674	0.505712016668938	0.457544845768396	0.585552047933939	0.476045119424354	0.619111238360954	0.534728730239423	0.530386590087232	0.470415585744345	0.753921835100830	0.528462241737555	0.472271303856768	0.517244505112187	0.436411634669423	0.517939855130003	0.468965039251200	0.477344011881124	0.406493981544452	0.433626641013675	0.497640620761809	0.369675029415582	0.433305638103777	0.626513161814647	0.444179240899193	0.433731567739602	0.516647841200427	0.542465980138233	0.613911940762461	0.434593907952491

ARRAY 3: 0.757526706056882	0.722697526893599	0.855449979069273	0.639498297236603	0.606214810485336	0.708532001394611	0.606297221901503	0.812642405641213	0.734368917242158	0.925434098016244	0.687486802608895	0.932579766636545	0.886958390416474	0.863408591903458	0.789510667428868	0.607859867129292	0.768024579193508	0.653836440408251	0.734893550499140	0.720083908125677	0.672227606359616	0.820312497852260	0.593850112486575	0.769623925729707	0.751392963404054	0.887922037061637	0.596979553956066	0.902181009007283	0.652292031777797	0.869857823018094	0.605103170172300	0.662162164261482	0.733905862020511	0.775852264961127	0.687606674325845	0.685984868291983	0.641912045331604	0.772854432613893	0.683153792935463	0.599423901745094	0.699082898838562	0.665141092968473	0.561807662442189	0.621259954985729	0.589746226997870	0.562660022122084	0.575411657911267	0.528988022114473	0.579327086275623	0.729023385512632	0.530372044090592	0.716150331567153	0.778189623360079	0.756922151690973	0.591306790723482	0.666986583432065	0.762001280567740	0.747082966886413	0.797335506051968	0.693117213777247	0.808618255438748	0.521592970894313	0.720165316941748	0.577988111955089	0.767760312439246	0.597349425049125	0.674624000291482	0.603130205669984	0.644718903442904	0.838286452292294	0.610559704224950	0.793143083468115	0.634085056002178	0.753424104160595	0.778566873631910	0.729023668050269	0.777291560816920	0.636147502124340	0.759303217400201	0.594745164448741	0.703256941249763	0.634671112668440	0.667122204309553	0.654916442017285	0.602287551104994	0.583053734305882

ARRAY 4: 0.518766670899479	0.525476046476288	0.515241741798469	0.527801919773951	0.525762807437670	0.526734772790246	0.437212637803573	0.526666759971957	0.500328500304394	0.470596336101816	0.546482852750376	0.542554001953647	0.522411637775321	0.528209772089880	0.544273441950300	0.530555075124231	0.522136358934995	0.598944462621098	0.508010133679683	0.500404039065703	0.612165564119651	0.519217032841165	0.537712253308173	0.736753444789025	0.513046817929348	0.518231391708060	0.511799283914909	0.564181569445226	0.526276643503748	0.525367459596951	0.504585245555430	0.493443479256265	0.521912062432570	0.531827496450373	0.552883053077425	0.513675129583523	0.499110410082275	0.485818910970910	0.506739302859517	0.383838424700244	0.485594434930172	0.447658402519538	0.544301905021171	0.445764692997054	0.487573986207340	0.414082174053117	0.527350426356291	0.398650840765695	0.494417349520338	0.489801769533102	0.541164937180906	0.693144947843697	0.495194080650660	0.431497235690327	0.471536103369556	0.413405737023761	0.566009513457672	0.482116586556429	0.516334408223046	0.486007325123318	0.607508011985992	0.576163303075841	0.566655255332679	0.425143013464915	0.389325072036816
