# Supplementary material for: Neuronal tuning and population representations of shape and category in human visual cortex
Source: Nat Commun. 2024 May 30;15:4608. doi: 10.1038/s41467-024-49078-3 (PMC11139926; doi:10.1038/s41467-024-49078-3)
Supplement: Supplementary file 3 — Source Data [file 41467_2024_49078_MOESM3_ESM.zip › Source data/Figure_S4B.txt]

DIMENSIONS: 1 X VISUALLY RESPONSIVE CHANNELS

ARRAY 1: 62.5000000000000	62.5000000000000	0	62.5000000000000	137.500000000000	0	62.5000000000000	62.5000000000000	137.500000000000	62.5000000000000	0	137.500000000000	87.5000000000000	62.5000000000000	62.5000000000000	62.5000000000000	37.5000000000000	0	0	62.5000000000000	62.5000000000000	62.5000000000000	62.5000000000000	62.5000000000000	62.5000000000000	62.5000000000000	62.5000000000000	62.5000000000000	62.5000000000000	62.5000000000000	62.5000000000000	62.5000000000000	62.5000000000000	0	0	237.500000000000	0	0	112.500000000000	112.500000000000	112.500000000000	62.5000000000000	0	87.5000000000000	87.5000000000000	62.5000000000000	112.500000000000	62.5000000000000	112.500000000000	62.5000000000000	112.500000000000

ARRAY 2: 0 112.500000000000	137.500000000000	87.5000000000000	137.500000000000	112.500000000000	112.500000000000	137.500000000000	137.500000000000	112.500000000000	187.500000000000	112.500000000000	137.500000000000	112.500000000000	137.500000000000	112.500000000000	137.500000000000	137.500000000000	62.5000000000000	137.500000000000	112.500000000000	112.500000000000	87.5000000000000	137.500000000000	112.500000000000	162.500000000000	137.500000000000	87.5000000000000	162.500000000000	87.5000000000000	412.500000000000	212.500000000000	87.5000000000000	137.500000000000	62.5000000000000	137.500000000000	0	137.500000000000	162.500000000000	112.500000000000	137.500000000000	87.5000000000000	137.500000000000	87.5000000000000	112.500000000000	112.500000000000	112.500000000000	162.500000000000	112.500000000000	112.500000000000	112.500000000000	87.5000000000000	112.500000000000	112.500000000000	112.500000000000	112.500000000000	187.500000000000	87.5000000000000	112.500000000000	112.500000000000	112.500000000000	112.500000000000	112.500000000000	212.500000000000	237.500000000000	12.5000000000000	137.500000000000	137.500000000000	112.500000000000	112.500000000000	87.5000000000000	162.500000000000	87.5000000000000	137.500000000000	112.500000000000	137.500000000000	137.500000000000	137.500000000000	87.5000000000000	212.500000000000	87.5000000000000	262.500000000000	112.500000000000	87.5000000000000	112.500000000000	62.5000000000000	112.500000000000	137.500000000000	87.5000000000000	112.500000000000	137.500000000000	137.500000000000	62.5000000000000

ARRAY 3: 0	0	162.500000000000	312.500000000000	212.500000000000	262.500000000000	287.500000000000	312.500000000000	212.500000000000	212.500000000000	212.500000000000	187.500000000000	312.500000000000	0	312.500000000000	0	212.500000000000	262.500000000000	262.500000000000	0	362.500000000000	262.500000000000	0	262.500000000000	0	212.500000000000	212.500000000000	162.500000000000

ARRAY 4: 112.500000000000	112.500000000000	62.5000000000000	137.500000000000	112.500000000000	0	237.500000000000	0	0	112.500000000000	112.500000000000	112.500000000000	187.500000000000	0	112.500000000000	0	112.500000000000	112.500000000000	137.500000000000	162.500000000000	112.500000000000	112.500000000000	0	137.500000000000	112.500000000000	137.500000000000	112.500000000000	112.500000000000	137.500000000000	187.500000000000	162.500000000000	0	112.500000000000	137.500000000000	112.500000000000	137.500000000000	137.500000000000	0	237.500000000000	0	0	137.500000000000	162.500000000000	137.500000000000	112.500000000000	162.500000000000	87.5000000000000	0	137.500000000000	137.500000000000	137.500000000000	162.500000000000	137.500000000000	112.500000000000	337.500000000000	137.500000000000	87.5000000000000	162.500000000000	87.5000000000000	0	112.500000000000	0	137.500000000000	137.500000000000	112.500000000000	137.500000000000	187.500000000000
