# Supplementary material for: Neuronal tuning and population representations of shape and category in human visual cortex
Source: Nat Commun. 2024 May 30;15:4608. doi: 10.1038/s41467-024-49078-3 (PMC11139926; doi:10.1038/s41467-024-49078-3)
Supplement: Supplementary file 3 — Source Data [file 41467_2024_49078_MOESM3_ESM.zip › Source data/Figure_S5A.txt]

----------------------------------------------------------------------------------------------------------------ARRAY 1-----------------------------------------------------------------------------------------------------------------------------------------------------------------------------------------------------------------------------------------------------------------------------------------------------------------------------------------------------------------------------------------------------------------------------------------------------

UPPER ROW (FACES, NO FACES, OTHER)

DATA: 8.3154 6.0778 7.2526

ERROR: 0.4944 0.6752 0.1976

LOWER ROW (FACES, NO FACES, FRUIT, INSTRUMENT, MINERAL, SPORT, TOOL)

DATA: 8.3129    6.0708    8.0478    8.3946    6.4227    6.9966    6.4161

ERROR: 0.4944    0.6752    0.4075    0.4256    0.5046    0.4168    0.4277

----------------------------------------------------------------------------------------------------------------ARRAY 2-----------------------------------------------------------------------------------------------------------------------------------------------------------------------------------------------------------------------------------------------------------------------------------------------------------------------------------------------------------------------------------------------------------------------------------------------------

UPPER ROW (FACES, NO FACES, OTHER)

DATA: 23.5758   23.8745   25.3706

ERROR: 2.4406    1.8370    0.7325

LOWER ROW (FACES, NO FACES, FRUIT, INSTRUMENT, MINERAL, SPORT, TOOL)

DATA: 23.5758   23.8745   24.9637   28.3730   22.0158   25.1076   26.3929

ERROR: 2.4406    1.8370    1.6902    1.6086    1.5782    1.8219    1.4465

----------------------------------------------------------------------------------------------------------------ARRAY 3-----------------------------------------------------------------------------------------------------------------------------------------------------------------------------------------------------------------------------------------------------------------------------------------------------------------------------------------------------------------------------------------------------------------------------------------------------

UPPER ROW (FACES, NO FACES, OTHER)

DATA: 9.2008    3.0466    2.2391

ERROR: 1.0958    0.6428    0.2430

LOWER ROW (FACES, NO FACES, FRUIT, INSTRUMENT, MINERAL, SPORT, TOOL)

DATA: 9.2008    3.0466    2.3757    1.7619    2.6755    1.4312    2.9510

ERROR: 1.0958    0.6428    0.5765    0.5569    0.5136    0.5316    0.5342

----------------------------------------------------------------------------------------------------------------ARRAY 4-----------------------------------------------------------------------------------------------------------------------------------------------------------------------------------------------------------------------------------------------------------------------------------------------------------------------------------------------------------------------------------------------------------------------------------------------------

UPPER ROW (FACES, NO FACES, OTHER)

DATA: 19.3877   13.0426   12.6562

ERROR: 1.0593    0.6742    0.2532

LOWER ROW (FACES, NO FACES, FRUIT, INSTRUMENT, MINERAL, SPORT, TOOL)

DATA: 19.3877   13.0426   13.5923   13.4082   11.7519   11.0256   13.5030

ERROR: 1.0593    0.6742    0.5605    0.5601    0.6109    0.4958    0.5543
