# Supplementary material for: Neuronal tuning and population representations of shape and category in human visual cortex
Source: Nat Commun. 2024 May 30;15:4608. doi: 10.1038/s41467-024-49078-3 (PMC11139926; doi:10.1038/s41467-024-49078-3)
Supplement: Supplementary file 3 — Source Data [file 41467_2024_49078_MOESM3_ESM.zip › Source data/Figure_S5B.txt]

----------------------------------------------------------------------------------------------------------------ARRAY 1-----------------------------------------------------------------------------------------------------------------------------------------------------------------------------------------------------------------------------------------------------------------------------------------------------------------------------------------------------------------------------------------------------------------------------------------------------

COLUMNS: INSECTS, REPTILES, FISH, BIRDS, MAMMALS

DATA: 6.6002    5.3047    5.6597    8.0968    8.7451

ERROR: 1.1007    1.6462    0.8669    0.6184    0.8354

----------------------------------------------------------------------------------------------------------------ARRAY 2-----------------------------------------------------------------------------------------------------------------------------------------------------------------------------------------------------------------------------------------------------------------------------------------------------------------------------------------------------------------------------------------------------------------------------------------------------

COLUMNS: INSECTS, REPTILES, FISH, BIRDS, MAMMALS

DATA: 26.5837   28.6627   17.4167   22.1318   26.4638

ERROR: 2.8324    3.6927    2.7538    3.1365    3.8035

----------------------------------------------------------------------------------------------------------------ARRAY 3-----------------------------------------------------------------------------------------------------------------------------------------------------------------------------------------------------------------------------------------------------------------------------------------------------------------------------------------------------------------------------------------------------------------------------------------------------

COLUMNS: INSECTS, REPTILES, FISH, BIRDS, MAMMALS

DATA: 2.5770    0.7031    4.9227    8.3002   11.0019

ERROR: 0.8684    1.6431    1.1126    1.4055    1.6777

----------------------------------------------------------------------------------------------------------------ARRAY 4-----------------------------------------------------------------------------------------------------------------------------------------------------------------------------------------------------------------------------------------------------------------------------------------------------------------------------------------------------------------------------------------------------------------------------------------------------

COLUMNS: INSECTS, REPTILES, FISH, BIRDS, MAMMALS

DATA: 13.4315   14.2246   11.8682   19.8395   18.4841

ERROR:  1.0070    1.6427    1.0737    1.4321    1.4324
