# Supplementary material for: Neuronal tuning and population representations of shape and category in human visual cortex
Source: Nat Commun. 2024 May 30;15:4608. doi: 10.1038/s41467-024-49078-3 (PMC11139926; doi:10.1038/s41467-024-49078-3)
Supplement: Supplementary file 3 — Source Data [file 41467_2024_49078_MOESM3_ESM.zip › Source data/Figure_S6A.txt]

----------------------------------------------------------------------------------------------------------------ARRAY 1-----------------------------------------------------------------------------------------------------------------------------------------------------------------------------------------------------------------------------------------------------------------------------------------------------------------------------------------------------------------------------------------------------------------------------------------------------

MAIN EFFECT OF SHAPE ONLY:

ETA SQUARED - SHAPE:      0.023753      0.01915      0.02194     0.025695     0.051843     0.056376     0.025704      0.05362     0.057305      0.05699     0.033121

ETA SQUARED - CATEGORY:      0.0077016   0.00060197    0.0038073    0.0070262      0.01112    0.0093665    0.0071374    0.0071309     0.011077    0.0046714    0.0046774

MAIN EFFECT OF CATEGORY ONLY:

ETA SQUARED - SHAPE:  0.0031138     0.014041

ETA SQUARED - CATEGORY:  0.021523     0.020207    

MAIN EFFECT OF SHAPE AND INTERACTION:

ETA SQUARED - SHAPE:   0.022217     0.066479     0.043477      0.05406     0.024781      0.10282   

ETA SQUARED - CATEGORY: 0.0049381    0.0096432    0.0084745    0.0026994     0.011446     0.010686   

MAIN EFFECT OF CATEGORY AND INTERACTION:

ETA SQUARED - SHAPE:  0.013166    0.0096155   

ETA SQUARED - CATEGORY:  0.016013     0.012504 

NO MAIN EFFECT, ONLY INTERACTION:

ETA SQUARED - SHAPE:  -

ETA SQUARED - CATEGORY: -

MAIN EFFECT OF SHAPE, CATEGORY, AND INTERACTION:

ETA SQUARED - SHAPE:     0.082527     0.070345     0.061825     0.061675      0.16811      0.11156   

ETA SQUARED - CATEGORY:    0.02004     0.028136      0.01561      0.01828     0.016959     0.017552  
 
MAIN EFFECT OF SHAPE, CATEGORY, NO INTERACTION:

ETA SQUARED - SHAPE:     0.024337      0.03195     0.024618

ETA SQUARED - CATEGORY:   0.013498     0.013963     0.015372
----------------------------------------------------------------------------------------------------------------ARRAY 2-----------------------------------------------------------------------------------------------------------------------------------------------------------------------------------------------------------------------------------------------------------------------------------------------------------------------------------------------------------------------------------------------------------------------------------------------------

MAIN EFFECT OF SHAPE ONLY:

ETA SQUARED - SHAPE:   0.016566     0.049812     0.033649     0.026659     0.019569      0.01804     0.019975     0.030213      0.10341     0.068385     0.049262     0.040918     0.057042     0.051822

ETA SQUARED - CATEGORY:   0.0042324     0.005122    0.0043372    0.0059329    0.0037426    0.0066741    0.0065189    0.0020608    0.0064201    0.0011794    0.0012852     0.002459    0.0090168    0.0042198  

MAIN EFFECT OF CATEGORY ONLY:

ETA SQUARED - SHAPE:  0.0046986

ETA SQUARED - CATEGORY: 0.0091678  

MAIN EFFECT OF SHAPE AND INTERACTION:

ETA SQUARED - SHAPE:  0.0251469295664904	0.0968579752922557	0.0605226677352493	0.0337690079752810	0.0222969625921775	0.0290776551947824	0.0210147422861698	0.0263404838866312	0.0467234581363992	0.0163514228303295	0.0548784693902729	0.0219088297344835	0.0201223329982525	0.0447839537883509	0.0514665213263939	0.0169996633520730	0.0324125280754446	0.0281743053803225	0.0308990408349871	0.0360981392406324	0.0372080776729768	0.0433194086673087	0.0250203110191885	0.0269076808892290	0.0468386935155322	0.0139484524994544	0.0538986312643806	0.0499370239367872  

ETA SQUARED - CATEGORY: 0.00734370172454553	0.00947551557631245	0.00843004943823471	0.00595407796869534	0.00104888351708442	0.00450845694941981	0.00106860832412739	0.00765076031920105	0.00764600794712367	0.00374291155287300	0.00343163507680325	0.00259248715946451	0.00777378593722729	0.00789965832000129	0.0100842727390839	0.00372400855805277	0.00426302863812052	0.00884843507366128	0.00152512066028962	0.00861625428744513	0.00323573278126089	0.00608839505062296	0.00820478898846081	0.00390615517368182	0.00727690230614164	0.00919844408729030	0.00540085805664183	0.00933747779333063

MAIN EFFECT OF CATEGORY AND INTERACTION:

ETA SQUARED - SHAPE:   0.008233     0.011862

ETA SQUARED - CATEGORY:  0.02386     0.021183

NO MAIN EFFECT, ONLY INTERACTION:

ETA SQUARED - SHAPE:  0.0084612     0.010644     0.011921

ETA SQUARED - CATEGORY:  0.0071874     0.010098     0.002879

MAIN EFFECT OF SHAPE, CATEGORY, AND INTERACTION:

ETA SQUARED - SHAPE:  0.0235105749535688	0.0953919506307185	0.0273483421917337	0.0300180780056645	0.0245019688765011	0.0586226686682567	0.0281644998161871	0.0279266366848706	0.0831686576967208	0.0653501700188194	0.0409007618348816	0.0279287437606566	0.0340407912689131	0.0483745924769264	0.0758019350220686	0.0195747493206298	0.0543204151458675	0.0452704033381220	0.0823613741711407	0.0693111378136400	0.0348103123163342	0.0992292457861021	0.145092183588817	0.0457898475778813	0.0248266474087263	0.0972601626290883   

ETA SQUARED - CATEGORY:   0.0104312360919480	0.0120257506949713	0.0126061763073032	0.0116956509201009	0.0188663119423926	0.0194769900340831	0.0145146384025584	0.0142021006612770	0.0174322027509327	0.0104051734550019	0.0142877714126261	0.0164426332943042	0.0101145210754670	0.00939356861522355	0.0357888605521590	0.0120570026904973	0.0128798611068052	0.0134674751744378	0.0143801824056249	0.0289313991019909	0.0112871705802125	0.00865677115543784	0.0320280919117532	0.0274362773637380	0.0345693301832412	0.0104010249316868
 
MAIN EFFECT OF SHAPE, CATEGORY, NO INTERACTION:

ETA SQUARED - SHAPE:    0.018824     0.025242     0.026741      0.14169     0.030291  

ETA SQUARED - CATEGORY:   0.010711     0.011879     0.010402      0.01084     0.013702
----------------------------------------------------------------------------------------------------------------ARRAY 3-----------------------------------------------------------------------------------------------------------------------------------------------------------------------------------------------------------------------------------------------------------------------------------------------------------------------------------------------------------------------------------------------------------------------------------------------------

MAIN EFFECT OF SHAPE ONLY:

ETA SQUARED - SHAPE:  0.028204     0.047502      0.01691     0.023248    

ETA SQUARED - CATEGORY:  0.0077556    0.0081334    0.0049595     0.009768  

MAIN EFFECT OF CATEGORY ONLY:

ETA SQUARED - SHAPE:  0.0031701 

ETA SQUARED - CATEGORY:  0.010961  

MAIN EFFECT OF SHAPE AND INTERACTION:

ETA SQUARED - SHAPE:  0.022891     0.012939   

ETA SQUARED - CATEGORY: 0.0045336    0.0088148

MAIN EFFECT OF CATEGORY AND INTERACTION:

ETA SQUARED - SHAPE:  0.0044299     0.013875     0.013177     0.014246

ETA SQUARED - CATEGORY:   0.0099976     0.011486     0.023948     0.018627

NO MAIN EFFECT, ONLY INTERACTION:

ETA SQUARED - SHAPE:  0.0043962     0.010846     0.010163    0.0066712     0.012606

ETA SQUARED - CATEGORY:  0.0077297    0.0068506    0.0065836    0.0032237    0.0066197

MAIN EFFECT OF SHAPE, CATEGORY, AND INTERACTION:

ETA SQUARED - SHAPE:    0.028523      0.01615     0.015162       0.0165     0.018129     0.054181 

ETA SQUARED - CATEGORY:   0.013962     0.024142     0.011985       0.0301     0.023019     0.037217
 
MAIN EFFECT OF SHAPE, CATEGORY, NO INTERACTION:

ETA SQUARED - SHAPE:  0.017445   

ETA SQUARED - CATEGORY:   0.012893

----------------------------------------------------------------------------------------------------------------ARRAY 4-----------------------------------------------------------------------------------------------------------------------------------------------------------------------------------------------------------------------------------------------------------------------------------------------------------------------------------------------------------------------------------------------------------------------------------------------------

MAIN EFFECT OF SHAPE ONLY:

ETA SQUARED - SHAPE:  0.042525     0.064865     0.043393     0.040489     0.049552     0.047649     0.050429     0.028914     0.051195     0.051653   

ETA SQUARED - CATEGORY:  0.0054305    0.0074881    0.0065725    0.0074513     0.003161     0.018131     0.011807    0.0099488     0.015756    0.0079229   

MAIN EFFECT OF CATEGORY ONLY:

ETA SQUARED - SHAPE:   0.013276     0.018901     0.026699     0.018914

ETA SQUARED - CATEGORY:   0.034869     0.034353     0.020954     0.020562

MAIN EFFECT OF SHAPE AND INTERACTION:

ETA SQUARED - SHAPE:  0.078884     0.041559      0.12445     0.086081     0.045657     0.042748  

ETA SQUARED - CATEGORY:  0.0085447    0.0093166    0.0062043    0.0030981     0.017603      0.01342

MAIN EFFECT OF CATEGORY AND INTERACTION:

ETA SQUARED - SHAPE:  0.0063626     0.013201

ETA SQUARED - CATEGORY:  0.03573     0.040818

NO MAIN EFFECT, ONLY INTERACTION:

ETA SQUARED - SHAPE:  0.025826     0.021982     0.018915    0.0080674

ETA SQUARED - CATEGORY:  0.0087848    0.0045327    0.0065705     0.018772

MAIN EFFECT OF SHAPE, CATEGORY, AND INTERACTION:

ETA SQUARED - SHAPE:  0.03514     0.033478      0.14639     0.041482      0.12432     0.086094      0.04942     0.054609     0.054316     0.056216      0.11365     0.062007
  
ETA SQUARED - CATEGORY: 0.019078     0.034767     0.018194     0.026137     0.042972     0.018337     0.036584     0.043508     0.019554     0.032619     0.048442     0.024984  
 
MAIN EFFECT OF SHAPE, CATEGORY, NO INTERACTION:

ETA SQUARED - SHAPE:  0.12593     0.079359     0.040276     0.045132     0.070213     0.065201
   
ETA SQUARED - CATEGORY:   0.040255     0.026075     0.022095     0.025069     0.047197      0.02195
