# Supplementary material for: Neuronal tuning and population representations of shape and category in human visual cortex
Source: Nat Commun. 2024 May 30;15:4608. doi: 10.1038/s41467-024-49078-3 (PMC11139926; doi:10.1038/s41467-024-49078-3)
Supplement: Supplementary file 3 — Source Data [file 41467_2024_49078_MOESM3_ESM.zip › Source data/Figure_S6B.txt]

----------------------------------------------------------------------------------------------------------------ARRAY 1-----------------------------------------------------------------------------------------------------------------------------------------------------------------------------------------------------------------------------------------------------------------------------------------------------------------------------------------------------------------------------------------------------------------------------------------------------

MAIN EFFECT OF SHAPE ONLY:

ETA SQUARED - SHAPE:   0.0191090317197602	0.0343477220146090	0.0233830348138312	0.0295082605638779	0.0674173215606987	0.0309545532933489	0.0392145716148948	0.0241645776054173	0.0488238430488535	0.0270638836376504	0.0317236717414314	0.0796334724171452	0.0206268711158156	0.0219061641228893	0.102343240896980	0.0319801675305981	0.0734874644754896	0.0207517334134664	0.0523882676022668	0.0318565249565076	0.0598227014801070	0.0252576585309164	0.0494022169848226	0.0245787226572343	0.0272889114528746   

ETA SQUARED - CATEGORY:   0.00403182791169391	0.00573407232587656	0.00535497466629143	0.00888546582349920	0.00121900168695578	0.00145508441867441	0.00500182116549220	0.00898149157093777	0.00889552032791711	0.00745285246752259	0.00468880973038597	0.00318800310946664	0.00409445500587722	0.00658036433574309	0.0193103821143304	0.00482796811121823	0.0130899744796712	0.00682937211221875	0.00132763189484858	0.0131817167920235	0.00677908966968421	0.00604306311201872	0.00534216508604748	0.00754415835981843	0.00617270572142545   

MAIN EFFECT OF CATEGORY ONLY:

ETA SQUARED - SHAPE:   0.011011     0.010959     0.019649     0.015877     0.014096

ETA SQUARED - CATEGORY: 0.012916      0.01418    0.0098208    0.0068868    0.0086473

MAIN EFFECT OF SHAPE AND INTERACTION:

ETA SQUARED - SHAPE:   0.024115     0.052902      0.17441       0.1674     0.039066     0.021139     0.044492     0.030639     0.045299      0.06664     0.024174     0.077865 

ETA SQUARED - CATEGORY:   0.0061674     0.017069     0.010281     0.012296     0.011447    0.0076881    0.0096402     0.010062    0.0041422    0.0061467    0.0042616     0.010464

MAIN EFFECT OF CATEGORY AND INTERACTION:

ETA SQUARED - SHAPE:  -

ETA SQUARED - CATEGORY:  -

NO MAIN EFFECT, ONLY INTERACTION:

ETA SQUARED - SHAPE:  0.012206     0.010197

ETA SQUARED - CATEGORY:  0.0042091    0.0061707

MAIN EFFECT OF SHAPE, CATEGORY, AND INTERACTION:

ETA SQUARED - SHAPE:   0.12884      0.16276      0.10211      0.21209      0.10943      0.19338      0.16338      0.13931     0.016791     0.092722      0.06762  

ETA SQUARED - CATEGORY:  0.012883     0.014918     0.019041     0.010441     0.017386     0.014071     0.022549      0.02516     0.010025     0.009498       0.0269  
 
MAIN EFFECT OF SHAPE, CATEGORY, NO INTERACTION:

ETA SQUARED - SHAPE:   0.041271      0.20935      0.16258      0.05875       0.1247      0.07132     0.053463     0.018332     0.052997     0.023189     0.082489      0.16977      0.18564 

ETA SQUARED - CATEGORY:  0.0099202     0.013231     0.025376    0.0073058     0.020844    0.0076623     0.011469     0.010774     0.013724     0.022135     0.014929     0.019357      0.01249

----------------------------------------------------------------------------------------------------------------ARRAY 2-----------------------------------------------------------------------------------------------------------------------------------------------------------------------------------------------------------------------------------------------------------------------------------------------------------------------------------------------------------------------------------------------------------------------------------------------------

MAIN EFFECT OF SHAPE ONLY:

ETA SQUARED - SHAPE:  0.0212979912126844	0.0287983516357675	0.0205297284731588	0.0188160462830839	0.0211308188416939	0.0230792815667789	0.0191026538394803	0.0217921688355197	0.0181769560661643	0.0256956298555871	0.0235417670174505	0.0131696896633616	0.0283813269702972	0.0223595644817517	0.0166426621353817	0.0192909532360554	0.0219576818708209	0.0180557041109386	0.0204040928945274	0.0195246494220008	0.0196946063617600	0.0224230602041717	0.0184788007553927	0.0172099452325355	0.0204843077725194	0.0229083849466307	0.0231773307455372	0.0216761453523349	0.0177529815205557	0.0290790903798918	0.0255262856484181	0.0174841601103250	0.0209187816562990	0.0162761452445658	0.0208748729620142	0.0298778531517283	0.0200512461719812	0.0666836315867041	0.0285448117968524	0.0562489334751951	0.0258090810714019	0.0237906217755735	0.0192138036391323	0.0191211823238878	0.0192843083065545	0.0234238426178758	0.0372418005407283	0.0385950309230336	0.0422735260842870	0.0198580263579925    

ETA SQUARED - CATEGORY:  0.00468167894066628	0.0101637628149195	0.00536331772482390	0.00701079839257915	0.00861084365926665	0.00440368293754346	0.00677067258623402	0.00130526537126767	0.00846346795739000	0.00335119558276583	0.00655945795313266	0.0119506932888975	0.00668320481340015	0.00371783660752913	0.00626622512736893	0.00510191404810604	0.00989043666228780	0.00640249939566599	0.00405239644827216	0.00384259009089308	0.00647621642865991	0.00418406880151866	0.00357169341739494	0.00437732925125505	0.00375144719750091	0.00776412051452664	0.00917593016599463	0.00189686100686108	0.000962868286034888	0.00424921800018777	0.00923478413847179	0.00586005058023619	0.00713161817331532	0.0109441342824962	0.00655283773833040	0.00465705116904310	0.00693057170778816	0.00828748545599857	0.00614882828387493	0.00885688274502085	0.0159750194019043	0.00790762063174156	0.00675020481804592	0.00997846962434152	0.00869839210635989	0.00869501257694269	0.00653045946118511	0.0134392647333437	0.0142266491354425	0.00881873739790815    

MAIN EFFECT OF CATEGORY ONLY:

ETA SQUARED - SHAPE:  0.018461

ETA SQUARED - CATEGORY: 0.015985

MAIN EFFECT OF SHAPE AND INTERACTION:

ETA SQUARED - SHAPE:  0.026568     0.032023     0.018934     0.012714      0.02339     0.021457     0.018519     0.020719 

ETA SQUARED - CATEGORY:   0.010389    0.0083674    0.0082103     0.013058     0.010342    0.0040618    0.0046862    0.0079301

MAIN EFFECT OF CATEGORY AND INTERACTION:

ETA SQUARED - SHAPE:  0.01204

ETA SQUARED - CATEGORY:  0.01326

NO MAIN EFFECT, ONLY INTERACTION:

ETA SQUARED - SHAPE:  0.011412      0.01751     0.010712     0.012677    0.0096824     0.012114

ETA SQUARED - CATEGORY:  0.0066532    0.0090745     0.005952    0.0089963    0.0052148    0.0074465

MAIN EFFECT OF SHAPE, CATEGORY, AND INTERACTION:

ETA SQUARED - SHAPE:  0.025848     0.030524     0.037363     0.042465     0.026893     0.057647   

ETA SQUARED - CATEGORY:  0.013926     0.015636     0.011691     0.032678     0.024848     0.017809  
 
MAIN EFFECT OF SHAPE, CATEGORY, NO INTERACTION:

ETA SQUARED - SHAPE: 0.030941     0.040343     0.042356     0.031881   

ETA SQUARED - CATEGORY:  0.013998     0.025889     0.014735     0.015967

----------------------------------------------------------------------------------------------------------------ARRAY 3-----------------------------------------------------------------------------------------------------------------------------------------------------------------------------------------------------------------------------------------------------------------------------------------------------------------------------------------------------------------------------------------------------------------------------------------------------

MAIN EFFECT OF SHAPE ONLY:

ETA SQUARED - SHAPE: 0.024701     0.042993     0.027202     

ETA SQUARED - CATEGORY:  0.00087888     0.010442     0.015202    

MAIN EFFECT OF CATEGORY ONLY:

ETA SQUARED - SHAPE:  0.015293    0.0047091     0.015937    0.0065027    0.0088776     0.010731     0.014741     0.010214      0.01712     0.012293     0.017607    0.0063047     0.014586 

ETA SQUARED - CATEGORY: 0.019903     0.057573     0.028955      0.03088     0.032364     0.026565     0.022129     0.022952     0.036667     0.014277     0.021444     0.024775     0.026064

MAIN EFFECT OF SHAPE AND INTERACTION:

ETA SQUARED - SHAPE:   0.019156     0.033776 

ETA SQUARED - CATEGORY:   0.0094147    0.0071962 

MAIN EFFECT OF CATEGORY AND INTERACTION:

ETA SQUARED - SHAPE:  0.017476     0.020973    0.0066366     0.013473     0.019955     0.014282    0.0087927     0.017633     0.014025     0.017974    0.0057824    0.0087729     0.015061     0.016319

ETA SQUARED - CATEGORY:  0.031416     0.037672     0.041425     0.056712     0.043179     0.024158     0.058215     0.032905     0.070248     0.076728     0.078778     0.048897      0.06216      0.01621

NO MAIN EFFECT, ONLY INTERACTION:

ETA SQUARED - SHAPE:  0.017077     0.016017 

ETA SQUARED - CATEGORY:  0.0098403     0.012859

MAIN EFFECT OF SHAPE, CATEGORY, AND INTERACTION:

ETA SQUARED - SHAPE:  0.0877713420461261	0.0482463267664169	0.0193227091516297	0.0500510107016186	0.0685004487603115	0.0457130024199930	0.0666593782748385	0.0538082213206326	0.0334194119292789	0.0447993394351361	0.0258468530458888	0.0213224380488721	0.0171567800749928	0.0223397894622966	0.0631379687530218	0.0946819304988053	0.0347936105653842	0.0541093225942622	0.0194758379035322	0.0391886674134502	0.0218393079981405	0.0286459277738501	0.0566085109317999	0.0220038532925180	0.0246701250930448	0.0316991434986522	0.0456030558616889	0.0265470720619571	0.0256639130388101	0.0203648610182196	0.0358734823705465	0.0250791230972433	0.0354472019531245	0.0431837144149664	0.0280370416840840	0.0242178690547521   

ETA SQUARED - CATEGORY:  0.0409352664262011	0.0372535059054323	0.0281656798860467	0.0733143799804039	0.0809203990894460	0.0894337570561741	0.0678394913745132	0.0514594017761962	0.0443613645211254	0.0252270691443523	0.0583481507730862	0.0365035704267189	0.0315390426567024	0.0579649903713640	0.0879050574953997	0.0802587595581068	0.0355021849085489	0.0281545460186442	0.0391947650564691	0.0510917574546841	0.0400257435477870	0.0610969604777416	0.0299483479784963	0.0719331970959772	0.100894054292173	0.0217082875599338	0.0203374717817163	0.0449324168409167	0.0206690639080883	0.0448228889282959	0.0418258329237453	0.0583213233597147	0.0208236230772769	0.0623247339190537	0.0277506157386391	0.0227535788083133  
 
MAIN EFFECT OF SHAPE, CATEGORY, NO INTERACTION:

ETA SQUARED - SHAPE:   0.019295     0.024862     0.024745     0.018319     0.016906      0.03512     0.027181      0.02687     0.040783     0.037808  

ETA SQUARED - CATEGORY:   0.034459       0.0554     0.031484     0.036525     0.064922     0.012898     0.030643     0.019974     0.013351     0.038544
