# Supplementary material for: Neuronal tuning and population representations of shape and category in human visual cortex
Source: Nat Commun. 2024 May 30;15:4608. doi: 10.1038/s41467-024-49078-3 (PMC11139926; doi:10.1038/s41467-024-49078-3)
Supplement: Supplementary file 3 — Source Data [file 41467_2024_49078_MOESM3_ESM.zip › Source data/Figure_S7A.txt]

----------------------------------------------------------------------------------------------------------------ARRAY 1-----------------------------------------------------------------------------------------------------------------------------------------------------------------------------------------------------------------------------------------------------------------------------------------------------------------------------------------------------------------------------------------------------------------------------------------------------

UPPER ROW

DIMENSIONS: 1 X TIME BINS

TIME BINS: -300	-299	-298	-297	-296	-295	-294	-293	-292	-291	-290	-289	-288	-287	-286	-285	-284	-283	-282	-281	-280	-279	-278	-277	-276	-275	-274	-273	-272	-271	-270	-269	-268	-267	-266	-265	-264	-263	-262	-261	-260	-259	-258	-257	-256	-255	-254	-253	-252	-251	-250	-249	-248	-247	-246	-245	-244	-243	-242	-241	-240	-239	-238	-237	-236	-235	-234	-233	-232	-231	-230	-229	-228	-227	-226	-225	-224	-223	-222	-221	-220	-219	-218	-217	-216	-215	-214	-213	-212	-211	-210	-209	-208	-207	-206	-205	-204	-203	-202	-201	-200	-199	-198	-197	-196	-195	-194	-193	-192	-191	-190	-189	-188	-187	-186	-185	-184	-183	-182	-181	-180	-179	-178	-177	-176	-175	-174	-173	-172	-171	-170	-169	-168	-167	-166	-165	-164	-163	-162	-161	-160	-159	-158	-157	-156	-155	-154	-153	-152	-151	-150	-149	-148	-147	-146	-145	-144	-143	-142	-141	-140	-139	-138	-137	-136	-135	-134	-133	-132	-131	-130	-129	-128	-127	-126	-125	-124	-123	-122	-121	-120	-119	-118	-117	-116	-115	-114	-113	-112	-111	-110	-109	-108	-107	-106	-105	-104	-103	-102	-101	-100	-99	-98	-97	-96	-95	-94	-93	-92	-91	-90	-89	-88	-87	-86	-85	-84	-83	-82	-81	-80	-79	-78	-77	-76	-75	-74	-73	-72	-71	-70	-69	-68	-67	-66	-65	-64	-63	-62	-61	-60	-59	-58	-57	-56	-55	-54	-53	-52	-51	-50	-49	-48	-47	-46	-45	-44	-43	-42	-41	-40	-39	-38	-37	-36	-35	-34	-33	-32	-31	-30	-29	-28	-27	-26	-25	-24	-23	-22	-21	-20	-19	-18	-17	-16	-15	-14	-13	-12	-11	-10	-9	-8	-7	-6	-5	-4	-3	-2	-1	0	1	2	3	4	5	6	7	8	9	10	11	12	13	14	15	16	17	18	19	20	21	22	23	24	25	26	27	28	29	30	31	32	33	34	35	36	37	38	39	40	41	42	43	44	45	46	47	48	49	50	51	52	53	54	55	56	57	58	59	60	61	62	63	64	65	66	67	68	69	70	71	72	73	74	75	76	77	78	79	80	81	82	83	84	85	86	87	88	89	90	91	92	93	94	95	96	97	98	99	100	101	102	103	104	105	106	107	108	109	110	111	112	113	114	115	116	117	118	119	120	121	122	123	124	125	126	127	128	129	130	131	132	133	134	135	136	137	138	139	140	141	142	143	144	145	146	147	148	149	150	151	152	153	154	155	156	157	158	159	160	161	162	163	164	165	166	167	168	169	170	171	172	173	174	175	176	177	178	179	180	181	182	183	184	185	186	187	188	189	190	191	192	193	194	195	196	197	198	199	200	201	202	203	204	205	206	207	208	209	210	211	212	213	214	215	216	217	218	219	220	221	222	223	224	225	226	227	228	229	230	231	232	233	234	235	236	237	238	239	240	241	242	243	244	245	246	247	248	249	250	251	252	253	254	255	256	257	258	259	260	261	262	263	264	265	266	267	268	269	270	271	272	273	274	275	276	277	278	279	280	281	282	283	284	285	286	287	288	289	290	291	292	293	294	295	296	297	298	299	300	301	302	303	304	305	306	307	308	309	310	311	312	313	314	315	316	317	318	319	320	321	322	323	324	325	326	327	328	329	330	331	332	333	334	335	336	337	338	339	340	341	342	343	344	345	346	347	348	349	350	351	352	353	354	355	356	357	358	359	360	361	362	363	364	365	366	367	368	369	370	371	372	373	374	375	376	377	378	379	380	381	382	383	384	385	386	387	388	389	390	391	392	393	394	395	396	397	398	399	400	401	402	403	404	405	406	407	408	409	410	411	412	413	414	415	416	417	418	419	420	421	422	423	424	425	426	427	428	429	430	431	432	433	434	435	436	437	438	439	440	441	442	443	444	445	446	447	448	449	450	451	452	453	454	455	456	457	458	459	460	461	462	463	464	465	466	467	468	469	470	471	472	473	474	475	476	477	478	479	480	481	482	483	484	485	486	487	488	489	490	491	492	493	494	495	496	497	498	499	500

DATA: -0.875738285238690	-1.95694863836083	-2.05935669147287	-1.10760236724863	0.168307862760728	1.03036353515067	1.45083409979776	1.91121848701626	2.62543180301012	3.23386981240433	3.33484882006160	3.08520811546089	3.03212644036084	3.41157326166547	3.89503474203553	4.14807151935031	4.40359913574175	5.15987235293224	6.30338562783103	6.87378271172400	6.01493627897946	4.12051224055863	2.73510450008731	3.11125729088758	4.91797820618647	6.51828236052409	6.52696041103592	5.00163684378106	3.13085903687081	1.96171116961738	1.59184144918308	1.48145571161568	1.23161143312938	0.871684430652685	0.532206106933448	0.140291017831266	-0.428292808916496	-1.02767775486587	-1.26427978047941	-0.881636750575023	-0.0420502852553103	0.812869551763065	1.32454067537128	1.40662613336649	1.16076413514928	0.736174380046199	0.295757320871313	0.00720691181647905	-0.0528978734529465	0.00395772490855238	-0.0544207549832239	-0.376223354161710	-0.900440511900084	-1.43414797818708	-1.81303763773645	-1.97944144145111	-1.99141027055619	-2.05948616328426	-2.54120267162053	-3.70900862943309	-5.35852613849114	-6.69612983333864	-6.84648363715554	-5.65772156615321	-3.97920308195218	-2.97997169040149	-3.09169389755459	-3.66393294970459	-3.73010442791291	-3.08291825228476	-2.49855536770249	-2.87360871739599	-4.22454079939711	-5.62095539317763	-6.07954396538414	-5.43873688287622	-4.35423166781609	-3.56568518397946	-3.29826155481516	-3.35380020820924	-3.59902101800514	-4.17823978736466	-5.21463182511705	-6.41815019742008	-7.13301729177444	-6.85799038842278	-5.74359108780361	-4.56016627744886	-4.11792350206648	-4.62421693266435	-5.53375208916412	-6.02991574501176	-5.72251852036269	-4.93930901919800	-4.34564071461560	-4.26599932583023	-4.39360497982712	-4.19539859616559	-3.58061241119006	-3.08228273828602	-3.30349622219586	-4.20346294435343	-5.02279387373276	-4.97663402966278	-4.00276901667889	-2.78889914222797	-2.08977791129452	-2.08127403261329	-2.37201627873455	-2.51881076438853	-2.40418299474885	-2.13962578756033	-1.77670836568114	-1.25468093629078	-0.592533941581759	0.0188620263682580	0.386339553385647	0.499009400026093	0.455509031238013	0.256920010437411	-0.183421165897381	-0.773072593608477	-1.11523484934163	-0.828088662908676	-0.0173044164663288	0.705530205428156	0.795097664129897	0.328885273615201	-0.114039819400267	-0.128298853038953	0.100058965133752	0.142959567519038	-0.00791685382617391	0.156540826162194	1.01565179007336	2.22251241418475	2.96374190867456	2.84766977645920	2.37195582175317	2.36570908687166	3.02133623515825	3.65016358139843	3.45806046950017	2.43787837237369	1.35707306142743	0.908111377162646	1.05257684405133	1.28062302937649	1.35852164930613	1.58690999282788	2.28624049349062	3.24223691535910	3.88509662869613	4.00396876779111	4.06555634147247	4.66403744537029	5.72508908412694	6.44841529314359	6.12323537312593	4.90588482744605	3.67274651097885	3.12671699310100	3.17065837463747	3.20133422556564	2.89617949788267	2.55212737043866	2.63799307313984	3.15578766305242	3.57182900656229	3.36338602545827	2.53847934113456	1.59354509203964	1.03990642070178	1.02930648410913	1.36765269527421	1.74950361023048	1.93493641941714	1.81965781962591	1.48931150039462	1.22177640411422	1.30447858744670	1.73482320951753	2.13758040916056	2.11150689331350	1.71976166783280	1.55198404898385	2.16440242626867	3.41400748424955	4.42292456154078	4.30687451274186	2.99229468653934	1.32516231457511	0.382748864333633	0.662992129805283	1.85124625014693	3.21715871119857	4.14285626792640	4.35925165045475	3.91288358417566	3.09503381700796	2.37415513376989	2.18856067318465	2.62338223760368	3.28889838976605	3.64605179697219	3.54445785991533	3.40290064586283	3.76193422428233	4.62751874063744	5.32625920070239	5.09836272970997	3.85695397161553	2.32467981012825	1.39133735921176	1.34572226363891	1.74313270002767	1.97420864080889	1.87851605964713	1.77408958365007	1.96997322192204	2.38072262983681	2.66959065527096	2.68658189257832	2.63339064432572	2.75436858488950	2.95388926198163	2.84050671131550	2.17558789406628	1.19498832209105	0.404633425216762	0.0787766692060405	0.0542281638965708	0.0561281686812213	0.128457737732953	0.590490214880700	1.52039729839641	2.39954424577175	2.44264684545226	1.35579028780428	-0.294378138265160	-1.55987544235811	-1.98386988442223	-1.96637220910506	-2.26110168503061	-3.16224029037922	-4.22429178938665	-4.73436939727724	-4.36941129255011	-3.38007423374911	-2.24930757259365	-1.30959717848731	-0.694996654129082	-0.504539398033599	-0.830403179724335	-1.58516796252240	-2.41198974039736	-2.89750270602582	-2.91825528971258	-2.74657909135440	-2.78531000291799	-3.19890500128808	-3.80107447806033	-4.27182856434907	-4.45757367343148	-4.47819003913850	-4.58769613184999	-4.94560531251298	-5.48982683345367	-5.99720269438282	-6.27790294054443	-6.34499865465947	-6.39928090293748	-6.62168787685197	-6.97661682599906	-7.26124247462227	-7.37859332792137	-7.51439072231491	-7.95137923949319	-8.68162544628449	-9.28950972142587	-9.32786800450448	-8.81446736886362	-8.25750986413476	-8.12336336656198	-8.33792269399119	-8.41915364055646	-8.09901756633616	-7.68166271472570	-7.68036684093454	-8.15722535619389	-8.57841839938062	-8.39077085030375	-7.65166022730370	-6.97735613937855	-6.88961667469520	-7.32420140413233	-7.80212227534186	-7.94715106184838	-7.71035141801864	-7.17058059622355	-6.35597178267128	-5.38931132417713	-4.66009423629048	-4.58730193995522	-5.12547063266329	-5.66937121759643	-5.63475857295238	-5.11739365842807	-4.81357999637257	-5.21901901682243	-6.02421546579739	-6.43064309181159	-6.00886650771639	-5.07375798896970	-4.18013085110333	-3.44334747901484	-2.55625848197932	-1.41039263060641	-0.411541248072507	0.00692168415646503	0.0601259626163335	0.530614112530801	1.90963382265295	3.76316272583178	5.11927726951749	5.46467818625092	5.22274581088190	5.22713876531272	5.86774255410417	6.84788441947682	7.64603128499232	7.98854410303293	7.85524129554894	7.29104103126346	6.47073046011019	5.87972515026736	6.09694006046543	7.17744494380165	8.37197904419286	8.73936482090866	8.13056194056032	7.39902308824543	7.47461604740797	8.30634888589588	8.92999326885838	8.62685351609685	7.81899667578275	7.62871833765313	8.61533167629145	10.1727408718038	11.2512624120044	11.4810886052459	11.3648338443388	11.4226683419226	11.4561189043006	10.8656807019283	9.57068789597376	8.31777590935815	7.95789248837773	8.57256068870689	9.49550861652254	10.1451361366178	10.6162262737533	11.3615283071296	12.4699371378713	13.5042248851917	14.0735452049273	14.3564291111040	14.8889330382938	15.9084414588392	17.1014282476930	18.0427813618435	18.7078131008581	19.3814608675186	20.1325137927229	20.6238934948132	20.5748639387340	20.2679224986358	20.3437303900834	21.0156413576101	21.6544223789375	21.3489195122259	19.8811949260395	17.9838948735217	16.5289205713488	15.5481695123030	14.2164155151104	11.8300914033660	8.66610499171500	5.74356378290281	3.76395021728333	2.40976261489404	0.726485273395607	-1.90927795943640	-5.29391803451283	-8.77137007482501	-11.8826244653750	-14.5433993070580	-16.7437862485382	-18.3670166944248	-19.4404515712782	-20.4127291666035	-21.9094058112706	-24.0877683958381	-26.3284172739674	-27.7192625148261	-27.8846035320128	-27.2798130107429	-26.6600505431911	-26.3496196128703	-26.1019197698679	-25.5956576443766	-24.8964125955337	-24.3615602337745	-24.2070799484102	-24.3171930903190	-24.4605340748825	-24.5150296577824	-24.3715158548061	-23.7476372375033	-22.3557265717905	-20.3611576538055	-18.5101973625823	-17.5481647490963	-17.4279531130418	-17.2355525413697	-16.0717199237886	-14.0260218388289	-12.1692630935632	-11.5060147616146	-11.9619014104110	-12.4501158284066	-11.9106153918190	-10.2370040842550	-8.22912082190226	-6.77356583821464	-6.14577178768758	-6.00777397496055	-5.88071825555112	-5.51394629127796	-4.88454773028761	-4.01385966824874	-2.87496192259674	-1.44641206287441	0.200953997721437	1.87965186274420	3.35071129360619	4.46914210723725	5.32654853105896	6.21645998019316	7.33451211322449	8.43755420998574	8.88284548805975	8.17784767877957	6.57797599019274	5.06605791102788	4.60804239430751	5.36861169474489	6.66703235663788	7.67871138751436	8.10862986948789	8.18431701998018	8.16199419699890	8.05791024982390	7.89776173684660	8.01605391823408	8.85280638570585	10.3996444936511	11.9996919526855	12.8449984647342	12.6695249217717	11.8802762051575	11.0351708830411	10.3239476574009	9.61604836409757	8.87823220476051	8.33734010229422	8.18174167689582	8.24713429150305	8.14206622334806	7.66109724290657	6.95779547602232	6.30192836844591	5.80716179059640	5.49574184687095	5.51021288801841	6.01443044900644	6.78882536731929	7.10404553148705	6.27318522037786	4.43045930977407	2.62851151648954	1.98217355009772	2.66493675081335	3.80456483846216	4.38100156932455	4.16023431179717	3.71722077685495	3.64748051343688	3.91465848681109	4.01275647278161	3.64850605069119	3.12105472264511	3.00927529918769	3.56506643958800	4.46090822143334	5.09029814927914	5.06785992431186	4.47826267399915	3.73768505692248	3.25056065358635	3.12462652073575	3.11345166300906	2.81471868742000	1.99916693788947	0.828527852158097	-0.229916882202750	-0.736918907830223	-0.574044330269769	0.0480805119602838	0.812953693658888	1.48471099313275	1.89927715362222	1.87739477142613	1.26198286973740	0.0816890860373931	-1.36235749564513	-2.62261237184171	-3.33424184119165	-3.33784598772623	-2.64906800939680	-1.41594413398468	0.0401878320028634	1.20762610567916	1.55805052872064	0.875805198198062	-0.524591064577064	-1.92883872770710	-2.64929525877284	-2.44107153788022	-1.61724929263833	-0.811765829734664	-0.575635284192847	-1.06647902281057	-1.99967549771440	-2.85619258248792	-3.18842278205628	-2.82624013101459	-1.89399532325046	-0.708472443448582	0.325124141266561	0.803878864489262	0.476178066835953	-0.567297509284943	-1.84437781025387	-2.73366146096736	-2.90082658126022	-2.52553608423104	-2.09366784576336	-1.95324849500775	-2.07766329946800	-2.23434521459186	-2.30347221762669	-2.36936460658768	-2.53925875457828	-2.78365208438102	-3.01169617094571	-3.24007734105770	-3.58725845862843	-4.09216593586713	-4.62418973371204	-5.02707123610478	-5.29403932412063	-5.50929282576152	-5.62736896355317	-5.42912677221494	-4.78178751439526	-3.89459285878078	-3.20903929448086	-3.01064943933477	-3.21611274232210	-3.56584760352205	-3.92242506918251	-4.26421127805879	-4.43621323161335	-4.11543508850869	-3.17178426493670	-1.99322391772617	-1.26200818605996	-1.32167120497729	-1.84347007398369	-2.19556164482813	-2.07500488474827	-1.66537881368033	-1.22887254494921	-0.771658292307069	-0.247076529621443	0.0755435669152060	-0.240333031451670	-1.17195974869246	-1.97811099534998	-1.84830543625149	-0.833438848898931	0.0944732772400716	0.0650022716586444	-0.718022535663032	-1.22400060326604	-0.810169383176457	0.0268605435500916	0.252471848866700	-0.481624863957151	-1.43960031660216	-1.64767677482900	-0.931726962201162	0.0278456160636432	0.535463111153852	0.526934286710462	0.367423865113346	0.281421268824341	0.219489602491212	0.190832608508649	0.410903612262156	0.973571176276932	1.56585038517413	1.76795718390173	1.62906694298643	1.69352734825200	2.29875124807541	2.99014372822535	2.89130834680784	1.71438863631112	0.227087520022812	-0.437833166459604	0.110131631736327	1.21741896711840	1.95331176122815	2.01562104997042	1.82837845508737	1.92128430275148	2.41346204190830	3.06653719848142	3.59341262585465	3.76379170382622	3.35129879784715	2.24544649605055	0.695665474133338	-0.714264849389909	-1.48499953675690	-1.56062011038528	-1.18502564443137	-0.492878862265050	0.528843663454791	1.61329297952866	2.02208720515287	1.14805523356670	-0.614421432169148	-1.88377135734856	-1.49072686823373	0.301352922868738	1.96068316196795	2.18078717477986	1.12779738011885	0.114225386592888	0.137856926358123	0.936392010307374	1.49284531953375	1.23492541081069	0.528548036720021	0.0844638967204767	0.173875880045093	0.555832047305458	0.965897007280129	1.37630834521832	1.74980657753647	1.81894516968966	1.37000075143836	0.707283189917053	0.582377011725942	1.48861240647868	3.06786501656131	4.34501138606941	4.59769068908950	3.97211443310258	3.25952836687878	3.13403641455335	3.61457410052086	4.16840629010601	4.23997179349100	3.70991312605814	2.95636961445693	2.50914251107753	2.55425376158178	2.69678430494601	2.27609280742538	1.05602373166353	-0.373389754143644	-1.02242849558235	-0.464733353871278	0.658682022568283	1.23276046367543	0.798635314956816	-0.0273322309070404	-0.345926563330618	-0.0649176394378105	0.0182487920331356	-0.740527589295357	-1.92916867809420	-2.46098450038383	-1.84487705641072	-0.837483638653292	-0.659806668632269	-1.64710448166464	-2.87018885777157	-3.13893538015791	-2.23906531423048	-1.07176046693269	-0.667289771377573	-1.23149551065506	-2.16331216039981	-2.80865081856337	-3.03240363103527	-3.12380342945745	-3.35760944677474	-3.74567783700384	-4.10512501096314	-4.22655750644986	-3.99827356383594	-3.50499361235716	-3.04930183721429	-2.95201979961421	-3.20423941133737	-3.36044742757947	-2.93587041557080	-1.97864125478756	-1.14546197316692	-1.07944105126349	-1.71705434225109	-2.31482226847719	-2.19757860010480	-1.39660425559689	-0.486464382869755	0.118526448781679	0.548196095726494	1.14219922873953	1.89819824862896	2.41174519301461	2.33606358013410	1.74579122679176	0.986474393799428	0.294378791328218	-0.284365036240726	-0.645587277815616	-0.526241859639409	0.183090972849950	1.09051901306625	1.47111972861039	0.906402683243556	-0.278825986001741	-1.29402598856569	-1.59494786096447	-1.27955273668600	-0.814990447373027	-0.496241924944777	-0.252389724867490	0.0848374432136084	0.477268271844409	0.719902685130544	0.719040917814774	0.627868552752355	0.681251734838558	0.945432220724362	1.26157163466867	1.40569799926357	1.27010623082829	0.914154024670025	0.500742865901152	0.205106341793283	0.138547890751868	0.298921333883244	0.576600465481974	0.827322461550014	0.954649308858242	0.928200885498147	0.749211566929420	0.446109711973394	0.118691644440918	-0.0678493986382961	-0.0116129155846037	0.183172230402679	0.250369472896103	0.0176196192546019	-0.374677505462247	-0.554126234876209	-0.247365895416141	0.476468963822275	1.29557350116672	1.92924439873559	2.29686022622125	2.40493394879903	2.17512133428462	1.48742328888054

MIDDLE ROW

DIMENSIONS: 6 (animas, fruits, instruments, minerals, sports, tools) X TIME BINS

TIME BINS: -300	-299	-298	-297	-296	-295	-294	-293	-292	-291	-290	-289	-288	-287	-286	-285	-284	-283	-282	-281	-280	-279	-278	-277	-276	-275	-274	-273	-272	-271	-270	-269	-268	-267	-266	-265	-264	-263	-262	-261	-260	-259	-258	-257	-256	-255	-254	-253	-252	-251	-250	-249	-248	-247	-246	-245	-244	-243	-242	-241	-240	-239	-238	-237	-236	-235	-234	-233	-232	-231	-230	-229	-228	-227	-226	-225	-224	-223	-222	-221	-220	-219	-218	-217	-216	-215	-214	-213	-212	-211	-210	-209	-208	-207	-206	-205	-204	-203	-202	-201	-200	-199	-198	-197	-196	-195	-194	-193	-192	-191	-190	-189	-188	-187	-186	-185	-184	-183	-182	-181	-180	-179	-178	-177	-176	-175	-174	-173	-172	-171	-170	-169	-168	-167	-166	-165	-164	-163	-162	-161	-160	-159	-158	-157	-156	-155	-154	-153	-152	-151	-150	-149	-148	-147	-146	-145	-144	-143	-142	-141	-140	-139	-138	-137	-136	-135	-134	-133	-132	-131	-130	-129	-128	-127	-126	-125	-124	-123	-122	-121	-120	-119	-118	-117	-116	-115	-114	-113	-112	-111	-110	-109	-108	-107	-106	-105	-104	-103	-102	-101	-100	-99	-98	-97	-96	-95	-94	-93	-92	-91	-90	-89	-88	-87	-86	-85	-84	-83	-82	-81	-80	-79	-78	-77	-76	-75	-74	-73	-72	-71	-70	-69	-68	-67	-66	-65	-64	-63	-62	-61	-60	-59	-58	-57	-56	-55	-54	-53	-52	-51	-50	-49	-48	-47	-46	-45	-44	-43	-42	-41	-40	-39	-38	-37	-36	-35	-34	-33	-32	-31	-30	-29	-28	-27	-26	-25	-24	-23	-22	-21	-20	-19	-18	-17	-16	-15	-14	-13	-12	-11	-10	-9	-8	-7	-6	-5	-4	-3	-2	-1	0	1	2	3	4	5	6	7	8	9	10	11	12	13	14	15	16	17	18	19	20	21	22	23	24	25	26	27	28	29	30	31	32	33	34	35	36	37	38	39	40	41	42	43	44	45	46	47	48	49	50	51	52	53	54	55	56	57	58	59	60	61	62	63	64	65	66	67	68	69	70	71	72	73	74	75	76	77	78	79	80	81	82	83	84	85	86	87	88	89	90	91	92	93	94	95	96	97	98	99	100	101	102	103	104	105	106	107	108	109	110	111	112	113	114	115	116	117	118	119	120	121	122	123	124	125	126	127	128	129	130	131	132	133	134	135	136	137	138	139	140	141	142	143	144	145	146	147	148	149	150	151	152	153	154	155	156	157	158	159	160	161	162	163	164	165	166	167	168	169	170	171	172	173	174	175	176	177	178	179	180	181	182	183	184	185	186	187	188	189	190	191	192	193	194	195	196	197	198	199	200	201	202	203	204	205	206	207	208	209	210	211	212	213	214	215	216	217	218	219	220	221	222	223	224	225	226	227	228	229	230	231	232	233	234	235	236	237	238	239	240	241	242	243	244	245	246	247	248	249	250	251	252	253	254	255	256	257	258	259	260	261	262	263	264	265	266	267	268	269	270	271	272	273	274	275	276	277	278	279	280	281	282	283	284	285	286	287	288	289	290	291	292	293	294	295	296	297	298	299	300	301	302	303	304	305	306	307	308	309	310	311	312	313	314	315	316	317	318	319	320	321	322	323	324	325	326	327	328	329	330	331	332	333	334	335	336	337	338	339	340	341	342	343	344	345	346	347	348	349	350	351	352	353	354	355	356	357	358	359	360	361	362	363	364	365	366	367	368	369	370	371	372	373	374	375	376	377	378	379	380	381	382	383	384	385	386	387	388	389	390	391	392	393	394	395	396	397	398	399	400	401	402	403	404	405	406	407	408	409	410	411	412	413	414	415	416	417	418	419	420	421	422	423	424	425	426	427	428	429	430	431	432	433	434	435	436	437	438	439	440	441	442	443	444	445	446	447	448	449	450	451	452	453	454	455	456	457	458	459	460	461	462	463	464	465	466	467	468	469	470	471	472	473	474	475	476	477	478	479	480	481	482	483	484	485	486	487	488	489	490	491	492	493	494	495	496	497	498	499	500

DATA: 

3.33208047683820	3.50284381549989	3.56277180992682	3.56034439709727	3.51588136578344	3.36619076662068	3.02179853826850	2.49255967418966	1.95307601004023	1.66283453002154	1.78697600044026	2.25872910316411	2.80081742401210	3.10310295435795	3.03172227334846	2.71280528221544	2.42285998009930	2.37158039501816	2.55793258341760	2.81839551776850	3.00462101640353	3.10071788094631	3.16309924643511	3.17456491442537	3.01348597023127	2.60406977359922	2.07692535774906	1.72025378335810	1.72859544533140	2.00675799006879	2.25207193829682	2.23616689215437	1.98713558687537	1.69954888740832	1.51974692897645	1.47391631550062	1.58466390950543	1.95371700523269	2.63472157233017	3.43362405028887	3.93959919547271	3.85244846810167	3.29193211574945	2.72958949847673	2.57304844174955	2.82132807189645	3.13743733687175	3.22681268250210	3.09473646139708	2.93418372447689	2.83340129008289	2.67074648108755	2.30273252783184	1.79383984407653	1.40506795647283	1.35328264526608	1.60238698608952	1.88353776557418	1.89270497698409	1.48089436043290	0.726516075707315	-0.104608601178962	-0.684506562235479	-0.811137245687054	-0.564052369147734	-0.266342277290802	-0.209209191477189	-0.358642242416100	-0.366797361924959	0.0554848736033176	0.758397647296644	1.19619504664788	0.910407990665557	-0.0198936786797072	-1.03825366443359	-1.63210505740269	-1.77470897080431	-1.84188290840017	-2.13501160209360	-2.55492290500391	-2.76803463475949	-2.63842838365192	-2.41647763849104	-2.47576401883343	-2.90629031272889	-3.41787506173273	-3.64688507536073	-3.52236556781811	-3.31131667113420	-3.32807625559155	-3.63321604603229	-4.01443046121342	-4.22183939826572	-4.19026770252006	-4.04554089371931	-3.93842156274479	-3.90047455075135	-3.84752050429783	-3.68684848927335	-3.40089105380654	-3.03949992893607	-2.66082521487883	-2.30013197816811	-1.99314217842580	-1.80653330030444	-1.81459197373005	-2.02229843002822	-2.30856809846213	-2.46755250062097	-2.34172755608632	-1.94204528073760	-1.44229940293885	-1.04207330927600	-0.817853101183268	-0.694795911869590	-0.551211727289121	-0.337274452094009	-0.0884331356868550	0.158456730630816	0.427231934697578	0.755819780290085	1.09220219940065	1.26864569675201	1.11929884266334	0.651596410045006	0.106846123908630	-0.169731111309771	0.0357693798880647	0.645841511972311	1.33499344701665	1.75374583305109	1.77449293417301	1.57569380752298	1.49050604701920	1.72589793997620	2.17750941953771	2.50809604304309	2.43789792849776	1.99268881711477	1.47404671599513	1.17103438644007	1.08989976410794	0.970860653685859	0.576369682848136	-0.0422241093718587	-0.571029799853814	-0.722858390887178	-0.495943059105935	-0.156232008718432	0.0113303521556519	-0.0780685492079041	-0.307451780780501	-0.516506867308101	-0.627534645734995	-0.640978981668283	-0.574720679988963	-0.458186484956103	-0.376617994593856	-0.465188368911342	-0.807529617421998	-1.32769341759966	-1.80481653326733	-2.02589174963922	-1.94701583948661	-1.71617261651402	-1.53964618991308	-1.51765195900932	-1.59530030646673	-1.66068740145993	-1.68364091698448	-1.75225772649811	-1.96386648346964	-2.27605809766626	-2.48104348094292	-2.36041963899338	-1.89089809569746	-1.29242250988216	-0.846221701638561	-0.646725839161263	-0.537029628767981	-0.297094901362561	0.114150734694884	0.518891150191498	0.711739819955076	0.657463291027001	0.484678848814691	0.321794862184344	0.198669772233340	0.118779807455656	0.159531949180400	0.419633654568436	0.860541060290238	1.27145813914478	1.45190582053530	1.40737143169923	1.29943402543338	1.19546795249271	0.947799461432171	0.396269931107240	-0.339254381275177	-0.878793439864849	-0.958062740637068	-0.730250899371516	-0.595703215839469	-0.719203279945452	-0.808613464948959	-0.450969323914016	0.370522766916046	1.20005608180174	1.58245720095499	1.53365068539471	1.45939433513592	1.64296732728054	1.93155463593859	1.97716844287187	1.69298272223782	1.34853023939189	1.22181640158364	1.28900395563770	1.33848246571405	1.30301425781819	1.32364065281499	1.46634320408988	1.53586561903839	1.32282757928385	0.989746865208599	1.01369085006394	1.62481818043256	2.39134054370948	2.54276754993901	1.76659991847644	0.587728143476760	-0.134723343749340	-0.0449152154975949	0.465216677796875	0.811482270150081	0.847440416428195	0.835748046282196	0.910673857502661	0.812219730776373	0.263003714598597	-0.529215508595778	-0.959385159651424	-0.665167137190716	0.0505774502908794	0.542661014561933	0.505649180692068	0.204303291295126	0.0330661759969752	0.0193006436758791	-0.101491189400303	-0.401195038629399	-0.570720138577947	-0.319150574041461	0.163763434283227	0.336493844072085	-0.0688641796933157	-0.688171068690174	-0.906117440128538	-0.542144766239038	-0.0244022648567178	0.139104857116007	-0.0683808291495522	-0.239676460479091	-0.117356646545126	0.0712089015971145	-0.0749386530185712	-0.595227937211818	-1.09826245626105	-1.23887567819863	-1.12898317920946	-1.16431829735593	-1.49246001283177	-1.79704639089559	-1.67751489331142	-1.16776720336007	-0.763821478371763	-0.911428048868527	-1.52781460500689	-2.07720669196142	-2.09587637561852	-1.60558252685230	-1.03250507613172	-0.783631407733527	-0.921286462957866	-1.19194210902632	-1.30279347196473	-1.17385395460622	-0.987017184255105	-1.02799671223129	-1.43896112057111	-2.05802128303478	-2.49633342851758	-2.44148401965503	-1.94844634371772	-1.42324315723724	-1.26323894630329	-1.48253286513127	-1.71244457587213	-1.59565925825392	-1.16078808504677	-0.767101763721736	-0.677550106213496	-0.738476880527700	-0.532124638172381	0.161153273148203	1.10202696059153	1.81654434035979	2.05104570084221	1.96447432768000	1.88107529928960	1.91831578269441	1.91411061896079	1.70455335290434	1.39592799311059	1.29545705596379	1.57160865471672	2.03334769234366	2.29229154088516	2.15105543595190	1.81178056375914	1.68524323029268	1.99329563481397	2.55960050476621	2.98053746983454	2.98932086382055	2.66027954440588	2.28994891066572	2.11443422756378	2.14858038870162	2.26515689452699	2.37797443383348	2.51768593576279	2.74190951485163	3.01087577714267	3.18201713914133	3.12987897734237	2.85904638184994	2.49476945512113	2.17239114283316	1.94409624576954	1.78390135214291	1.65893874868504	1.57641207406924	1.56258815932229	1.61479941595220	1.69399931536242	1.77455952366265	1.90255378316266	2.20096250435283	2.80702667972358	3.78612333948362	5.08688447085616	6.56873659038782	8.07333303116969	9.47569492755567	10.6739973569769	11.5424016778248	11.9153891374078	11.6426304462124	10.6746097712422	9.09833914466933	7.09338310027659	4.86646248409414	2.63752113861883	0.662900493690189	-0.799373179804688	-1.62704081687648	-1.96766332835785	-2.19380853737284	-2.64320181704605	-3.34394301818777	-3.99388850174806	-4.24496507273535	-4.03460529799983	-3.63918832257464	-3.39711832895143	-3.38999802002348	-3.41300819233783	-3.25437192116491	-2.97118762898325	-2.85862757710922	-3.15130149414081	-3.79010940751634	-4.50747417499633	-5.12179100602078	-5.69985803715221	-6.40797292394977	-7.24123761946712	-7.96820421006117	-8.37673782764271	-8.54197696405650	-8.78661466403792	-9.34313826380298	-10.0795812949810	-10.6059278828189	-10.6694547252385	-10.4236628938546	-10.2816315043345	-10.5061812087477	-10.9619550445484	-11.2679501511955	-11.1640041586882	-10.7092334605685	-10.1508139013980	-9.65803398098521	-9.21259075786568	-8.71891027065474	-8.14990556968007	-7.55356808588994	-6.95448885631080	-6.30980668483592	-5.58192279267916	-4.82337213967865	-4.15339163382342	-3.64765734127944	-3.27001058548952	-2.91866597200592	-2.52681352682647	-2.11519608961827	-1.76953927369899	-1.58887393988973	-1.63941792902760	-1.91001852786257	-2.28217717556496	-2.56629164700384	-2.61714975596891	-2.43688552691339	-2.14672625362551	-1.84005460241284	-1.48355626091979	-1.00073991608013	-0.453167295936141	-0.0847299047120763	-0.123535119217457	-0.523452868697282	-0.934064889501773	-0.963741685538047	-0.486196638376574	0.305594095795854	1.12149093789762	1.81819991088249	2.43178700291862	3.02844734130496	3.58892456115284	4.05772341902424	4.47043759527244	4.98395631353821	5.75125578817707	6.74917235785980	7.71509156752623	8.26431102073771	8.13513966184570	7.41334267806997	6.55958174921721	6.15457055870908	6.49132549168829	7.33170086652886	8.07712060660507	8.25325817262952	7.88499362452734	7.41008725795008	7.22895222317960	7.35361567475714	7.49239675544159	7.42315950115020	7.21687022343315	7.09536660241115	7.15084509325314	7.27854711073010	7.35758898826582	7.39203080510490	7.41393759759330	7.31409406199613	6.89775680682602	6.16292872381946	5.45301462283284	5.22140826017064	5.59820973898644	6.21932393647368	6.51872028153723	6.19252452289017	5.39061329118785	4.52162129967864	3.94277469074851	3.81395480408557	4.11113007756044	4.64113139600357	5.04449368597607	4.92977032758264	4.15624163849325	3.01583808572106	2.06147864390553	1.67773468379024	1.79471323250938	2.01496126056533	1.98783869324885	1.63711523726614	1.07665541655092	0.420932327739045	-0.250364761427623	-0.800122927941548	-1.04565243644180	-0.947739827428437	-0.753677751660894	-0.858109784965708	-1.46371783782771	-2.37883949045329	-3.15820838211996	-3.43603268232568	-3.14049622930591	-2.46303890088751	-1.70858046964497	-1.17532836546712	-1.06353996657220	-1.36675764223662	-1.82280248370077	-2.05879646795873	-1.88409826650788	-1.45960574303240	-1.13241729888524	-1.07308370762689	-1.09605482334088	-0.866804804969593	-0.278612878441390	0.402548255209600	0.768508166827157	0.624674439383465	0.128387734328480	-0.369871624530216	-0.583236695710518	-0.433172368852916	-0.0485960569749640	0.309512643927181	0.365616494186989	-0.0160329383754798	-0.721117042463959	-1.44556401884863	-1.92354102779704	-2.12350675346592	-2.21101449437880	-2.32404122007933	-2.42451637113628	-2.39864245590229	-2.27124662211481	-2.25182323688560	-2.53311887551186	-3.07124595534477	-3.60753013139746	-3.90824147285018	-3.95059586698176	-3.86923595296355	-3.77260039944402	-3.66911343372506	-3.56348809001269	-3.54690654067228	-3.72260158060827	-4.04873792021453	-4.31977036997844	-4.35285864172216	-4.18428859546975	-4.04293997414249	-4.11404500374623	-4.35029764481947	-4.54043623690825	-4.55793750556313	-4.50988241480645	-4.61454857399209	-4.93540303577460	-5.26411709755134	-5.29825550058074	-4.95015492610650	-4.47034392005344	-4.23728145731986	-4.39994801617708	-4.72699802076449	-4.82838927727047	-4.53812803607641	-4.06412832681240	-3.74032213221899	-3.64509420955053	-3.51653587067728	-3.08141271609568	-2.43540317494478	-2.01354656888763	-2.13049552617208	-2.58328785702123	-2.79132454107449	-2.36932827929156	-1.52473382445550	-0.837926024091886	-0.664247948676220	-0.819807299217287	-0.881191441116156	-0.719575283469679	-0.631108209306042	-0.920919192356579	-1.45742037086764	-1.75104363869085	-1.48405526937950	-0.876022922260296	-0.456234639434531	-0.501528946658113	-0.771735989213530	-0.812759726278122	-0.451088947822531	0.0707419292260359	0.411405136168558	0.488176367696748	0.487924048871967	0.602384633515345	0.852387491352623	1.17301308667372	1.56361394883692	2.05660210360198	2.55941931579708	2.83836038414116	2.73559478758115	2.37492325652036	2.07699011501906	2.04482766043188	2.17402033272282	2.20791026335340	2.05003686370354	1.86443685477992	1.86035188261407	2.03795618419465	2.20109844482822	2.20306963728809	2.11601702196688	2.13373858436119	2.35403198800399	2.70767638311356	3.07888529540657	3.41683854858596	3.69388895525135	3.82024734397316	3.70078765512953	3.39526544894948	3.13729135348167	3.10928998972177	3.21798246146087	3.19179628063091	2.95059725090604	2.80422896284872	3.16034605857968	4.00192413235999	4.75122278911371	4.77220089255088	4.02824204575269	3.16512902565523	2.88035078591305	3.23529197006455	3.64765512995942	3.55031487995089	2.97291016970611	2.42834135128873	2.30026921810616	2.46586365707343	2.54338656410808	2.38549422588943	2.18687086077253	2.11149117823852	1.96868630560895	1.39516503533470	0.338368442747754	-0.770739412563201	-1.40376506305599	-1.44638629216800	-1.24826541944201	-1.18209114774454	-1.25476263446257	-1.20510480448235	-0.898976189683553	-0.489585269092216	-0.161330070388874	0.157501913953857	0.686760846685832	1.40525849934088	1.91327247571184	1.81059262178661	1.19940548969192	0.695339888185069	0.851664431199433	1.58362790588707	2.22034656007503	2.14681905564720	1.37484574194115	0.481948622830174	0.0355125868207054	0.113918889242635	0.354463194792218	0.377755671534031	0.113187899622247	-0.241247920644932	-0.474583972832032	-0.528997987352162	-0.465432673501694	-0.357886760054733	-0.261634406852971	-0.245322182035467	-0.386591304813866	-0.705539578428303	-1.12071510065109	-1.50031522996360	-1.76399326512624	-1.92270163836393	-2.01502205783550	-2.02458352215606	-1.89089751667322	-1.61457035629353	-1.33051171469582	-1.23254070182069	-1.38909924565667	-1.63242491612620	-1.66396889207499	-1.31048280024755	-0.694569501111249	-0.143836427591232	0.0861088378545815	0.0126584341513554	-0.131640178072444	-0.134892010849374	0.0251243729037036	0.220279054922618	0.329139015181012	0.329641030177598	0.269885338058081	0.209021769305765	0.204288684716818	0.300531737283204	0.464164065264556	0.533227054871642	0.317731202147150	-0.179310440941018	-0.667563234448100	-0.791965135893167	-0.505484386366890	-0.174898121013079	-0.230661472449650	-0.694019311379953	-1.12018526377336	-1.07304875919235	-0.628516749788152	-0.321725070878952	-0.558562388151219	-1.13497163793181	-1.41376617566271	-0.979663743560535	-0.0596849176868736	0.730397299708293	0.999535230242146	0.878571673827716	0.738627503100289	0.731345875294958	0.689865513302788	0.438732357054422	0.0756633626483668	-0.126288798566197	-0.0531103887453137	0.0983492622809361	0.0249762989594016	-0.369860728192163	-0.894167107607731	-1.26018224040236	-1.31452965165913	-1.10375053694157	-0.798458043289009	-0.599120635939597	-0.655509175453610	-0.964778735282988	-1.30245594967676	-1.32652538079022	-0.868286500271205	-0.172116517040830	0.204121622224918	-0.177668682228863	-1.23659584326346	-2.39505380637996	-3.02629360594368	-2.92680424570502	-2.40080374750812	-1.92396070443142	-1.73313459705388	-1.71015952867297	-1.61201055318151	-1.37830302354204	-1.21073535495620	-1.36501473664749	-1.87420705999148	-2.48045538738802	-2.84613005319839	-2.84028400735703	-2.61644034690499	-2.40434114522379	-2.23801559380038	-1.92172534863124	-1.28636474608526	-0.460683465380775	0.159678389599528	0.246386390006816
-0.404375046080945	-0.508970810315225	-0.240375907456275	0.272465341147355	0.670836284055198	0.728560651127994	0.555085793499342	0.433797976357627	0.512604463069296	0.693063377105436	0.790526827290035	0.735830115241691	0.606109891681373	0.517203607199341	0.540503134386181	0.700509145657742	0.976731675071655	1.27417224195675	1.44373621363908	1.40480395034288	1.25520427578971	1.20249056130065	1.34539250689813	1.55232939643976	1.61239940247903	1.50900196749409	1.48067908593677	1.75571541933418	2.24506152616948	2.56730880517913	2.41858286271624	1.89601538678473	1.41829316316775	1.33166799706101	1.62801107831954	2.04630534178304	2.38355778105149	2.64025562192628	2.88243986179441	3.06641514709465	3.08426595360448	2.95684677882359	2.87549563383681	2.98161579654507	3.13932795064630	3.01736283124041	2.44157097826589	1.63164760893439	1.03560282271387	0.925995330441882	1.19105614456070	1.52103875160433	1.73911829813648	1.89571330165068	2.07045670361759	2.18597673619970	2.08982669980816	1.78875279731704	1.50974287086257	1.48062401267887	1.68385575193148	1.87884304667343	1.86249206316860	1.66046172310881	1.45126517513916	1.35875905251927	1.37321116616064	1.44506981216033	1.56060144073155	1.67739352791897	1.65265320490378	1.34964084147688	0.849763042854193	0.479708468237771	0.528317589780376	0.918639392331977	1.21770488248377	1.01563055165242	0.285755446845495	-0.639124965771947	-1.39921603126785	-1.85706487092826	-2.04720202561194	-2.01078141559161	-1.79244345444603	-1.56751174466985	-1.61896735582638	-2.07353374907126	-2.69330744796603	-3.04746696518235	-2.94900904442717	-2.67055961782725	-2.66039475070783	-3.05929000641783	-3.56624403145651	-3.79516899705985	-3.69067839545957	-3.52615265682224	-3.53066834380887	-3.62519556957084	-3.57172776636384	-3.30765104588486	-3.02979419145382	-2.94136558689595	-3.00422810481356	-3.00617809409860	-2.83551976199317	-2.60785913308324	-2.50673259888267	-2.56336131619160	-2.64092129664253	-2.59678954404741	-2.38954488436348	-2.03026601156154	-1.52010782604796	-0.910382872155121	-0.389580741004806	-0.201829279888122	-0.409458436038749	-0.761349698813242	-0.864760614420793	-0.526345400599155	0.0733693643154102	0.537449648433596	0.575045929936515	0.200080754410671	-0.315064382238795	-0.639665784133317	-0.593363139271324	-0.266577408564223	0.0192232595326850	-0.0588921999956791	-0.530639735226989	-1.04754898310691	-1.16776147281084	-0.790045596099563	-0.277505372845076	-0.0809787763350954	-0.235400102828754	-0.305518755076639	0.112776534662745	0.879990133874128	1.38943031776862	1.18092480910807	0.422670483936130	-0.262642521746351	-0.412059106269126	-0.0972309588518795	0.290601773052652	0.510509883758593	0.640925689064130	0.835885218716059	1.05695396277773	1.12196757311456	0.952433608794317	0.660363453801095	0.374499081397690	0.0737683796438516	-0.328034444995061	-0.765106318628128	-0.987979189266133	-0.803046566695939	-0.312458225718453	0.137310157123871	0.255746132218127	0.0426443995206464	-0.261364686013678	-0.415161177543244	-0.358873482388920	-0.206803894600724	-0.115820443419177	-0.157327523171686	-0.268423303953635	-0.302625283658956	-0.159391734059629	0.0957819953494564	0.246062610916042	0.0982010073346580	-0.339582236791151	-0.872977337915810	-1.31972308068684	-1.65398789763394	-1.92180920155076	-2.05787264092260	-1.88775059821766	-1.36259607234598	-0.727631057402149	-0.349607054649677	-0.346860289438748	-0.456053209058955	-0.320008857506818	0.132811908606770	0.668998328184015	1.09075159675062	1.47748680505697	2.00867607221869	2.61782763157057	2.97559403450378	2.87287444398748	2.51611245274052	2.31290751792605	2.37596233461384	2.37548262570184	1.96662582457294	1.28384854557774	0.866665773739248	1.06121189248698	1.60117399767548	1.88113743218395	1.61455256021930	1.11770700548616	0.916340063154279	1.15759400052983	1.48493206589816	1.44734889533979	0.926843670676370	0.151396091307406	-0.596253893774057	-1.17967571020173	-1.57265514357558	-1.77854246109592	-1.86291935054157	-1.98352219946744	-2.25880152458185	-2.58991265913326	-2.71050742128924	-2.48193645307781	-2.08836670647881	-1.84656518669858	-1.82121122745344	-1.72541833293850	-1.26881825225794	-0.551612191537846	-0.0106181529917529	0.0474981782528156	-0.217458365082931	-0.367848214077026	-0.169757825357417	0.197874456004503	0.417723791794437	0.422138215491344	0.429785904151678	0.633123957847912	0.955236803568038	1.16117551778974	1.14544765283848	1.02690651198517	0.968163534751275	0.987992336697859	1.00345331309887	1.00723626035486	1.11327296831660	1.40158091169324	1.77475250222805	2.02747423114799	2.05345140725026	1.93896091977986	1.83677561746891	1.78261055196621	1.67423393787548	1.42776915672682	1.11891878264276	0.942817739929526	1.02971407941056	1.30046806298579	1.50296898155413	1.40871551356856	1.01661245448732	0.595471119520211	0.502813666593866	0.891619768168774	1.54202512547006	1.99675729305644	1.92775763456365	1.42154651072243	0.904652410769259	0.757611656929678	0.978695980069121	1.22080857146868	1.15511024589202	0.792812336464282	0.455549725245476	0.448404052268442	0.769844174486268	1.12154215578099	1.17375965255690	0.825007517148995	0.245628046324041	-0.291475777652141	-0.627820413665504	-0.814427065890907	-1.02836988823330	-1.39054768819268	-1.84044986430352	-2.18195000419498	-2.26575374863204	-2.13726676206870	-1.99995872359584	-2.02802332012255	-2.22106660586172	-2.44242626431473	-2.57250617247038	-2.58888175870920	-2.50172521840525	-2.27350228435374	-1.86958407374067	-1.39032305290982	-1.08523743324595	-1.16471466519093	-1.58235973001673	-2.03653936086462	-2.21759314319178	-2.06061670376527	-1.76447595229654	-1.59267425430042	-1.67369536109270	-1.95796516502133	-2.29208180684457	-2.49582678872103	-2.41796645575156	-2.01505646868667	-1.42535945904695	-0.926436544302701	-0.745736784818059	-0.876794955109069	-1.09349291352645	-1.15989931821025	-1.02143996060242	-0.795354834638667	-0.614379111462372	-0.522494161709441	-0.509711541065817	-0.577202118307570	-0.711381840718212	-0.813739542683919	-0.726373522828459	-0.367949478256288	0.174788333610244	0.721160144581495	1.15297829117553	1.47074916355990	1.70992329126182	1.86229359101064	1.91532979381887	1.92497486782082	1.97322522448236	2.04451555789185	2.02455353296641	1.89892160229924	1.93016175275877	2.53610731447383	3.92285992165886	5.85986486776972	7.86789383350920	9.61590215199489	11.0708743667332	12.2578224619896	12.9906850386923	12.9772110737667	12.1970012149682	11.0399358878520	9.94170989762760	8.90169178776641	7.49507932036062	5.44530122870376	3.12018564690080	1.33019773382446	0.584382925680328	0.607598861872148	0.660403603362505	0.311124509930888	-0.184234340711345	-0.272893129967682	0.221235438610318	0.898862592312571	1.22573889879178	1.05762100692110	0.672866930372336	0.362458863628901	0.114560130631239	-0.266341535360496	-0.833779591109680	-1.41563372546127	-1.86410419761759	-2.28852036037008	-2.94908030034392	-3.92894634267422	-4.98837157148304	-5.78904298196682	-6.23663495744115	-6.55785137666088	-7.04326080766679	-7.75689828903829	-8.51521726015135	-9.10992095117996	-9.49786770744390	-9.77245791262082	-10.0055740062677	-10.1677462398062	-10.1949833684563	-10.0867783751963	-9.91323041925233	-9.74582219004090	-9.60712005977174	-9.47532101502747	-9.29743053690767	-8.98484445989367	-8.43873069860136	-7.64070225861646	-6.73651253860890	-5.99115327028418	-5.60858659896569	-5.57394746008472	-5.67915106952632	-5.70482938591072	-5.56759829330543	-5.30206729442701	-4.95541647605557	-4.56156290927877	-4.21694062710220	-4.09879982680543	-4.31216628752859	-4.69499132478172	-4.83913185583020	-4.38985605196046	-3.35996472285587	-2.12821085497192	-1.10167636525706	-0.379016722173411	0.249666339966638	0.994702043584400	1.79894091840130	2.38755001885000	2.55457747165360	2.36926851401814	2.10634463386755	2.00531677405038	2.10540179221963	2.27724794536978	2.37115523422909	2.33706377271613	2.24880302862812	2.24931357815179	2.45694148965740	2.87904453282309	3.39462317276631	3.84017026663112	4.13882982060066	4.34772635487004	4.56938988881392	4.82561771550761	5.04016826243973	5.14364137826374	5.15963931824589	5.16074923503030	5.16511519830874	5.13290069803329	5.08214968843295	5.15528796299846	5.50242431248823	6.09123916238488	6.68875702918059	7.07681753642038	7.26429242914397	7.43384458742583	7.67573464747887	7.83749964550755	7.69384669730897	7.24542591615074	6.77493041182967	6.56375603451631	6.58063162298129	6.50014875719351	6.03624894231837	5.22981873069708	4.40647735022912	3.89527912912879	3.81534458174398	4.08410118450590	4.53131941647530	4.95918748184763	5.16022020245561	4.99790718802922	4.52968251665010	4.01147474072273	3.70919795287911	3.67589007574620	3.72593902918720	3.63209818773047	3.33009052255026	2.93123762102563	2.57978767244292	2.34466472242963	2.23664059604839	2.25948056887989	2.38896710728034	2.52010639971598	2.49859216087882	2.24110548017169	1.81080904165775	1.35265193786859	0.963051750605590	0.640603953290181	0.346841381931190	0.0685109050978158	-0.198369297275269	-0.486538631174990	-0.828799762432214	-1.19365988783397	-1.50072874455768	-1.73205858897517	-1.99844169560358	-2.44274684422197	-3.06848656440744	-3.70268712645539	-4.15505033095453	-4.39229874481992	-4.52506252569037	-4.64131761598177	-4.70828666161642	-4.65855572978469	-4.52448154841077	-4.43012510344194	-4.45964525302159	-4.59474862935083	-4.80222687888254	-5.11544032255926	-5.54537295679323	-5.91914729311440	-5.91320670854182	-5.34365925529088	-4.41933178494088	-3.62994769880762	-3.33197697450104	-3.45559361590322	-3.63466843189308	-3.58953549055439	-3.33557421178985	-3.04140403503399	-2.78012105125641	-2.48687331449083	-2.11695085510321	-1.74282344617577	-1.45849331353327	-1.25581637767844	-1.07213509829120	-0.943200203375221	-1.02182656799096	-1.40238947540240	-1.97856067829138	-2.54108053418178	-2.99839450079958	-3.41829065894853	-3.82138999216838	-4.01479980415263	-3.74131893322381	-3.01277032512721	-2.21238661354250	-1.78615443694340	-1.83505165093748	-2.06002309902667	-2.11414549356051	-1.95968458239023	-1.85230710522105	-2.01997055672658	-2.41833882080388	-2.79099280665507	-2.89757489213695	-2.65373953929918	-2.12210637785037	-1.47010393034680	-0.944175087154195	-0.775916704592596	-1.00059154490762	-1.36135165095200	-1.47371524410794	-1.15026971355247	-0.562253989329208	-0.0613741669946392	0.142671078518066	0.109175999174192	0.0159501219412366	-0.0293998953415920	0.00339308606311068	0.166195394410540	0.520705586739943	1.00617518366205	1.41732951991873	1.61529385289974	1.74689268842514	2.14944441372541	2.97051334738777	3.92305934369709	4.49915290596310	4.44294808637154	3.96077050434514	3.43828454892956	3.00606254365653	2.45738892388624	1.58645810237283	0.520527767650178	-0.343767290168767	-0.701386657307868	-0.574090522462983	-0.201943971082823	0.202555212204313	0.531196399962753	0.681006820923732	0.527354034572038	0.0792168746899332	-0.395832560841247	-0.527916884715107	-0.195181190664896	0.312692212361192	0.548021447138579	0.350945787369994	0.0272941798948139	0.0630640249634057	0.656049288677503	1.51996091504306	2.12934934251394	2.15301620110900	1.68745433945803	1.12887827486628	0.843174477881560	0.918356888423801	1.16285119695635	1.30100586221837	1.18837344475069	0.890450344718167	0.595907066797058	0.464485013668868	0.541355452973773	0.784126956215903	1.13495140772211	1.54672728977504	1.95574329152129	2.27241670263015	2.43348095188730	2.46218980876045	2.45272303264449	2.48086239339226	2.53600699924815	2.54448962567672	2.44289856080898	2.21296489898672	1.86661006879774	1.45035299104463	1.09032070993261	0.983162171398037	1.24678857726562	1.72690490339976	1.99707157936923	1.65872472157744	0.720605078467434	-0.323937938187363	-0.861263950219134	-0.663396603962303	-0.0624521016885518	0.376035565479420	0.366308629160837	0.117382720474519	0.0733185917323174	0.461098758689404	1.08207597827478	1.51420016578169	1.50021445574961	1.15590098052930	0.832496516956662	0.784210684393138	0.941774959401594	0.979057197599539	0.606607879663708	-0.156951980268545	-0.962871425145619	-1.38342693732085	-1.23616155114011	-0.719103484027955	-0.251503350535883	-0.158540009280336	-0.456587016504179	-0.890175335899709	-1.15318079746624	-1.09858804550493	-0.796332460804918	-0.446653217206308	-0.246667222033833	-0.291735676145272	-0.539492859373473	-0.841128273200186	-1.03642948663195	-1.07110683742571	-1.04832266560040	-1.14853176796650	-1.46235699515136	-1.88200914710425	-2.16564106040642	-2.13143839850699	-1.80679530425328	-1.39621964618198	-1.10958686306298	-1.02589298297067	-1.11397981514268	-1.34962775239680	-1.76123114606940	-2.32981523194582	-2.86451616927123	-3.04504168796862	-2.66326803480397	-1.85797256676972	-1.08387724968402	-0.781119510844802	-1.01195077671525	-1.40036262202876	-1.45372972740016	-0.995819452641677	-0.332046284835703	-0.00401488276414760	-0.346464192520182	-1.21329333769531	-2.07704089464495	-2.39957590157779	-1.98360255475725	-1.06507773691192	-0.115626773785087	0.477351491916728	0.623327041743613	0.505146824946927	0.377354284504348	0.374991838589898	0.483269347190764	0.643267845207542	0.835901488585923	1.04557195484708	1.18741311755663	1.15129735386503	0.956721640577702	0.814776927164351	0.946497471324324	1.30876581385042	1.56657322109485	1.42478024847197	0.991311648062807	0.724543296595005	0.946654344783971	1.43687728130675	1.60038626183081	1.08479366359104	0.179671060224181	-0.457398669047939	-0.450349970260572	-0.00616747608457072	0.435186505320910	0.733286633887818	1.10114060404265	1.64468023088135	2.02313725957278	1.73783201588306	0.763901751298492	-0.246328619112148	-0.512831812955435	0.121041314519927	1.05176850856177	1.53786118647678	1.39696935579006	1.05350654118643	0.966376389299850	1.12049593804699	1.10935641046650	0.632401745370790	-0.180502209140318	-0.922640171919171	-1.29388695474792	-1.28811317320776	-1.06681808962653	-0.751418530741450	-0.373324858856584	0.0276199749199384	0.327558979881321	0.367144465038924	0.0728848119080916	-0.459567437870332	-0.990788962931463	-1.27516333731163	-1.23935548030803	-1.06079553865130	-1.03280392498106	-1.28734392441317	-1.63780898105798	-1.74192554221937	-1.45175151123662	-0.970306599891405	-0.615794765872163	-0.453294667019012	-0.242088640748191	0.215203551001719	0.744657023006370	0.929925910284360	0.585434265325802	0.0102741233495824	-0.307405486123979
2.58746673615390	2.39044529154316	2.49441667930320	3.06980554772403	3.75694729329646	4.05128508778571	3.87069273038512	3.62457856259301	3.71442686871720	4.07871561559668	4.31185114819632	4.16930500336840	3.82787525883916	3.62404553668318	3.65099229422604	3.71948549438301	3.67155279017853	3.58763648822311	3.61781172294623	3.70149405568726	3.59051623397239	3.16909011342101	2.64787570531357	2.35602052808923	2.37085099289471	2.43690859547225	2.26747738750151	1.85982167841267	1.46473344269765	1.28598694428339	1.28310462432837	1.27366116646930	1.15675424567396	0.982270280435928	0.833514015038853	0.713525013475768	0.566160230237246	0.365393345920580	0.150432835648382	-0.00657683146888992	-0.0401638119324588	0.0744752519449396	0.273060763455621	0.389023532701107	0.260595518641406	-0.0934064195619741	-0.441730247421400	-0.568515810302988	-0.550309595239331	-0.727675036388273	-1.32852675114027	-2.15169393949817	-2.71991179290054	-2.77512079672421	-2.54305075894618	-2.43467269512063	-2.53885942343829	-2.54275907764003	-2.19722442151931	-1.74058144549107	-1.70478478948727	-2.28561972279964	-3.03529657777875	-3.28814226176371	-2.85498649299694	-2.18962119059259	-1.85510879409983	-1.93537914421465	-2.05979245118244	-1.94191995840545	-1.74063547732554	-1.83049403626928	-2.31541229564203	-2.89383846854030	-3.19921984874449	-3.16271636448452	-2.98674294711683	-2.84875007550971	-2.75324756244358	-2.67493361648712	-2.71978637949922	-3.04026562800677	-3.61856651733381	-4.22867201882111	-4.64059545246207	-4.80288108905676	-4.78978749864047	-4.63994797016707	-4.34957417454566	-4.02072672810706	-3.88908599384939	-4.09097491364709	-4.42445502192883	-4.45998354434483	-3.96176185886168	-3.16190341469758	-2.54513671829092	-2.35808432332434	-2.38724360797550	-2.24094615329731	-1.78935417078402	-1.25906095710146	-0.914748159199152	-0.742806005907083	-0.508894764065277	-0.0843110930944729	0.374832574636329	0.602728843909299	0.525906658511032	0.337370905409411	0.284197903178093	0.436873163780486	0.685353754863807	0.909995690490686	1.08999770990045	1.23733926062996	1.28514235979091	1.10950081462955	0.681207878701490	0.167946295973076	-0.151583355431675	-0.0983941385446829	0.266736390314531	0.696920944335795	0.942793679238891	0.897751843300879	0.605797109575942	0.183481248930933	-0.227970877478553	-0.448243074271401	-0.271344275609162	0.407841897009859	1.42487218081518	2.33747188895793	2.68993335050464	2.38468357211808	1.81681762672188	1.59040310729914	2.02928651073332	2.92007651917588	3.71839911187697	4.00536340437907	3.76247155970580	3.25949637726394	2.75132152820370	2.31587297716024	1.93122367063122	1.60703450150491	1.38446571674157	1.24649717870171	1.10940834879232	0.934523967300385	0.807632291203716	0.856707981027025	1.09307166850845	1.37838543950038	1.57336016749354	1.69328663900320	1.87582554603741	2.18949141022027	2.50612049118768	2.59423444037554	2.34617599356891	1.91101493170328	1.60699407490752	1.69635501700702	2.20611446988672	2.91261049595578	3.47983975083378	3.65672463811990	3.41663646950940	2.95381302195636	2.53832774802133	2.33828855854781	2.34752650843785	2.45507185291477	2.55455766590368	2.57818231695036	2.46783674809465	2.19077010291006	1.82575190550447	1.59135077447491	1.69803346780161	2.12037692458950	2.54480314650590	2.60612223795743	2.20296472463269	1.56399091123409	0.998085969022708	0.612350525039961	0.299966671090860	-0.0378545152994911	-0.346238198662034	-0.529063646400829	-0.643611315602779	-0.884174443778984	-1.34237170660359	-1.84759361791272	-2.12075437282821	-2.08915631667776	-1.99301521150706	-2.14748643868028	-2.62678224508662	-3.21744177029992	-3.65941331871487	-3.87104721213568	-3.92106344145073	-3.84862919103529	-3.60006437474613	-3.15550748617178	-2.64375292556492	-2.25598952639505	-2.04499841563196	-1.86675289706356	-1.55932180298204	-1.16112837270713	-0.911604499130196	-1.02266515226787	-1.46395683494184	-1.98089171741204	-2.31292734921799	-2.39174781664871	-2.35197045635455	-2.37905354894377	-2.54266905044143	-2.74113167401122	-2.78546309175980	-2.56277420638102	-2.16286455904757	-1.85202424573156	-1.87426906759118	-2.22141243322015	-2.59076322734600	-2.61473803049008	-2.18351638868206	-1.55577324371926	-1.13098670535869	-1.08812700129545	-1.23850838910380	-1.23263514616878	-0.909213016847780	-0.441473921869900	-0.152229281774890	-0.201512027666297	-0.459372481394142	-0.668469365761541	-0.707139278871613	-0.682287851890197	-0.777300387192683	-1.03707017443362	-1.32554051536950	-1.49395352514972	-1.56318835377159	-1.70452870974088	-2.02799694260518	-2.41629599378917	-2.61240267213399	-2.48950704194834	-2.20493319676770	-2.04051433496004	-2.08048165468227	-2.08891981078012	-1.75539744208549	-1.06432099239732	-0.375340636556746	-0.0969114067350811	-0.285560433218572	-0.601564770628863	-0.671955744830261	-0.471163828231517	-0.319418195730326	-0.522478608349614	-1.05163607078025	-1.58380583835153	-1.81148438785861	-1.67073502002822	-1.28847065951664	-0.790648157442162	-0.230432575580964	0.311874217115461	0.647332367580877	0.582060640732508	0.128199776580094	-0.416399666283521	-0.644561307819092	-0.339099728300632	0.363770465192470	1.08354405795151	1.47964743154631	1.48227733084500	1.30270450069416	1.23452693144280	1.41118200274487	1.70987394386413	1.87373708995883	1.74681153880685	1.41999552522974	1.16073122529478	1.18943736697872	1.50055834687948	1.87910550925481	2.08406608718330	2.03215845366940	1.83708044850953	1.69537218004685	1.72549693271122	1.88140957188904	1.99656866622581	1.92690093012290	1.69204508388427	1.49858019917912	1.60103848475686	2.09225687472256	2.79999490255697	3.39374254609557	3.61710244109637	3.44372804140205	3.03879582437113	2.60243503912644	2.26011852761390	2.06526564770102	2.03843431105632	2.16388321923323	2.37370127103490	2.59117269924192	2.80662683006475	3.07085375075629	3.37378168645877	3.54900075001650	3.36419452314787	2.75141430738359	1.93596249219201	1.30085708480979	1.10839473012110	1.35192682049063	1.84518939250641	2.38866959819759	2.82100260124939	2.98303928057324	2.76638070216605	2.26907823172280	1.84583883499552	1.88329003473177	2.46027817550871	3.25860498984935	3.86203806105379	4.14865142217460	4.36289600391674	4.81082620597703	5.53694495398321	6.32647523557548	6.97627580000994	7.49353711779992	8.03147686758326	8.71070865315891	9.55595052273002	10.5449340173656	11.5938780461492	12.4486589879018	12.6858269025847	11.9654242193944	10.3408500253372	8.26861146461461	6.25008076426362	4.46678293739652	2.79796598522697	1.16495995455268	-0.238478305926561	-1.11773737267555	-1.43182566922055	-1.47947186495685	-1.59538550142028	-1.81459148191416	-1.89957479021476	-1.68328879513041	-1.31012650007288	-1.09855287361358	-1.20727870064749	-1.50101875217233	-1.75114938825986	-1.91531201307708	-2.17781863336537	-2.72932775454340	-3.54347049055150	-4.37497350899730	-4.95519716807847	-5.19360894691827	-5.23711437209839	-5.37686900086243	-5.87831815919310	-6.82867234690802	-8.08844637026362	-9.38782188969811	-10.5058517834112	-11.3876711055335	-12.1044472397037	-12.7193050629900	-13.2141982873700	-13.5425105819939	-13.7116013460066	-13.7750847107514	-13.7531362198495	-13.6064236739262	-13.3145193092025	-12.9571247490689	-12.6827213976649	-12.5973140769020	-12.7073743324693	-12.9620687400497	-13.2943306102595	-13.5822779535346	-13.6186029142160	-13.2229888039807	-12.4393570912327	-11.5695501614248	-10.9194750591569	-10.4899937159154	-9.98485878234239	-9.18339183679616	-8.27407080576441	-7.73200180559524	-7.82509692336414	-8.28181514819491	-8.49862041240377	-8.06865412850895	-7.07452869801912	-5.89557293415357	-4.83542569492854	-4.00239213453884	-3.46478816239459	-3.33061311715935	-3.55995246263331	-3.77750400573249	-3.46033171001278	-2.42945147784135	-1.11838557604117	-0.244198141057508	-0.151880340320981	-0.495230048325523	-0.578236726327033	0.0134028223193465	1.12785517807850	2.32073388804600	3.30687473232797	4.11275015655214	4.87466514059600	5.61496892908200	6.25674271010794	6.78407622482925	7.29389234273154	7.87453265534624	8.48780199767135	9.00912549496717	9.36062199503151	9.56593312470802	9.68706266034081	9.76604657012259	9.85927095458365	10.0828051825696	10.5400597714506	11.1668760111551	11.6905114834640	11.8183620544342	11.5090433188324	11.0420612932015	10.7805836735145	10.8411589363793	10.9954294388403	10.9018777838636	10.4368462581200	9.80563823147197	9.34674144599300	9.24122534733770	9.40106160238281	9.59822116752856	9.65824022740683	9.52540322356031	9.19621046079301	8.67204214961746	8.02056213889081	7.44819425006718	7.22362329626994	7.45877493416693	7.96176699137952	8.35499311805246	8.38239284566427	8.10496878489159	7.78060541846126	7.56264595349186	7.35379833099954	6.97414663760075	6.43694891056842	5.99606928488955	5.89178366584685	6.07441113064933	6.21669165752534	6.00298173159192	5.38604518347761	4.56570948374593	3.76706253484797	3.08676904862934	2.53523565255103	2.14359854004679	1.95726144914805	1.93172741950615	1.90197577735763	1.70525639848375	1.32678743783507	0.890481559608706	0.497878649948987	0.100600671437282	-0.446785349401998	-1.21011497319752	-2.05902093421330	-2.72148394456032	-2.95960393735132	-2.73562765067819	-2.26601170265679	-1.92438267556149	-2.02042035813898	-2.57265512872063	-3.25919529287254	-3.64564788244608	-3.54553921669185	-3.19042231376725	-3.02013733952030	-3.27570235462363	-3.79755759953511	-4.22423378223777	-4.35619982067047	-4.28564495893365	-4.18880561094416	-4.07753770465140	-3.82685874312483	-3.42094345305738	-3.07028991529497	-3.01820678034126	-3.26510338893155	-3.56531006977701	-3.72072940639440	-3.82006079143004	-4.12932094449264	-4.76425487492752	-5.53929188638825	-6.16504980733820	-6.54146975208710	-6.79536468482725	-7.04673841676829	-7.22270435942738	-7.15640826260162	-6.83329364866364	-6.46108963728952	-6.26665627283659	-6.26186011592781	-6.25042035829402	-6.05345604098882	-5.69132987567480	-5.34668572469801	-5.19699684396351	-5.30852778391935	-5.64612959672452	-6.10702870582470	-6.52395633086592	-6.70184277044360	-6.53740140596445	-6.12513489292694	-5.70197679811139	-5.44394837447285	-5.31796067072477	-5.15294324201174	-4.84890715034848	-4.48539620378810	-4.21685506748925	-4.09436845241262	-4.02313641036116	-3.88464137002864	-3.66299642812049	-3.44206903796139	-3.31410868510055	-3.32113674504241	-3.45944247507991	-3.68116712572523	-3.87225446063140	-3.88291332145925	-3.65007909470623	-3.29776404542715	-3.05875950871638	-3.04725875118535	-3.12251542791506	-3.02489599814168	-2.65835367821345	-2.19921514003304	-1.89482335499765	-1.78278755182277	-1.66574736916365	-1.37174338247364	-0.977026086323938	-0.705618033715082	-0.617462165681187	-0.473787702643746	0.0243382278714603	0.873772232110085	1.70191828100633	2.09762272155445	2.00410614621838	1.77099468862817	1.82795508591947	2.31936305866464	3.03314290421034	3.62747298227393	3.89391788958861	3.84057629524473	3.60558553976865	3.34129472321129	3.15382264316405	3.08296474176340	3.09724383298651	3.12145801951788	3.10351729252865	3.06656288835967	3.08461359062256	3.20263872137806	3.39475134898502	3.61195088828896	3.85624812276435	4.17757694573180	4.58384389423375	4.97172786956408	5.17875183935689	5.12522615592891	4.90686992947969	4.73720191536805	4.78177907525465	5.02646320149301	5.28871946030800	5.35886248152339	5.15817328852214	4.79371590356159	4.46900896145753	4.31859091617838	4.29931321033282	4.23467439018716	3.98011045519241	3.55876904362244	3.13276035002275	2.83405890007022	2.63138344687646	2.38263631918487	2.02454287234288	1.68991449546440	1.60720722435993	1.87130939825504	2.32306119647895	2.66681425764229	2.70574224636141	2.45963346275525	2.07170887778143	1.64083165351465	1.17330862471772	0.682807334601120	0.283517578005427	0.134734661620082	0.280843786066605	0.566995315088767	0.740280752275378	0.650451424626669	0.359503914145529	0.0626434133215533	-0.0926470632227736	-0.116625313219011	-0.127446379847757	-0.207088496231013	-0.304671909104920	-0.271618312431873	0.00800068248762588	0.504804075902097	1.04029804813629	1.39362531095269	1.43784925257936	1.20851483258377	0.863353166739058	0.572887475921740	0.424339636063143	0.397590500967037	0.409947628041962	0.381517358704030	0.276259229208802	0.108289349100132	-0.0711019072773496	-0.192425338818777	-0.193978156047878	-0.0559335016988585	0.174368561137780	0.394577780542893	0.506073184474353	0.484214859476767	0.397710428498228	0.344227105063663	0.345573620372921	0.300229511637708	0.0559101717872632	-0.446293052125279	-1.08753732140915	-1.63547483573103	-1.90469618864836	-1.86456798697328	-1.60431968363761	-1.21966196700286	-0.759887813935246	-0.281090124056212	0.0949786947218583	0.228670262242636	0.0838252717713293	-0.227536963090456	-0.551519487460633	-0.834037599998002	-1.12284420777427	-1.42376037421688	-1.60330024150059	-1.49379783794930	-1.10445983473097	-0.680969993917093	-0.510033055385342	-0.668397365936396	-0.994899948188008	-1.30470782528835	-1.57773326939719	-1.89846144152125	-2.25028821505633	-2.45908238224646	-2.38446127618696	-2.11905284498479	-1.92002570351943	-1.92953774152288	-2.02306459604345	-1.98122933942740	-1.77640181507302	-1.61442863971798	-1.67935205512794	-1.90881552294204	-2.08709576977989	-2.12582399621359	-2.15224381507004	-2.28168967965276	-2.38972058173166	-2.23049205486559	-1.79444726898870	-1.43540408413509	-1.53104040622570	-2.02805251502820	-2.42910896241042	-2.29698065965208	-1.72995135605520	-1.26185832354434	-1.29034167581055	-1.67570225667343	-1.94210514855011	-1.81284075059564	-1.45669490669091	-1.20774992321558	-1.14686601874472	-1.04846345441252	-0.710498979895458	-0.229617078637740	0.104498906689715	0.135109211996441	-0.0142012786043677	-0.106645884048403	-0.0278480431259992	0.181328575213909	0.463960204049045	0.828653456874279	1.28016274875277	1.73800747236079	2.07833191368415	2.23183142915581	2.18920392604556	1.92604995523783	1.40721323055002	0.716606868670576	0.126172198492916	-0.0736501325616936	0.142650047265522	0.473344478056545	0.574525525583654	0.400069227208781	0.204894976966406	0.206627381643753	0.317368565721843	0.275550772444723	0.0104674974215230	-0.224030401576427	-0.126687320698981	0.296007381687213	0.727588409709871	0.885768515912038	0.789286055953442	0.647469223320014	0.560404438726482	0.434968840699887	0.201981915027561
0.632917026763845	1.26890285616919	1.73405949585981	1.84833297403708	1.69036233234038	1.51588685711804	1.58541766214253	1.99135854920745	2.59088505693318	3.11258344046200	3.37460987119066	3.43052821401506	3.50173349347149	3.75637785878868	4.14767913560898	4.45708621034491	4.47813594182197	4.16049472305308	3.61518757013236	3.02813510770993	2.56886996785453	2.32336898393088	2.25405076025365	2.22557281262606	2.12114880835766	1.96353547115519	1.89062813790234	1.96651370881772	2.02916401571428	1.79620166849612	1.17565575155259	0.450084786485528	0.0826966453620460	0.296484896829795	0.853525180135329	1.27146632334519	1.25471366453676	0.906808174892881	0.553291645433711	0.416153197853918	0.476787391167688	0.591111963948427	0.650744370902347	0.618380941312627	0.484034935056161	0.270923083128015	0.0873554000080914	0.106026022252029	0.437751076124211	1.02733746302055	1.69444302716424	2.26887832974626	2.66671331848775	2.85802592478176	2.82876075235474	2.61529927722738	2.33484591503253	2.10028524907632	1.87922653727710	1.49581931581396	0.840714556236306	0.0751528406093756	-0.439459566064481	-0.462240802474188	-0.111724357927746	0.240936117282343	0.305221952991560	0.0721789352877408	-0.289571712933933	-0.652780995606895	-0.989413120552598	-1.25575376257402	-1.33009796729053	-1.12641345148767	-0.731151733289630	-0.357098221678947	-0.154598286563243	-0.118813907904734	-0.196523217790411	-0.410659325013595	-0.793366512629336	-1.20870318990868	-1.35543619130307	-1.04363674796623	-0.454999309547322	-0.0391519170085795	-0.0970328829796794	-0.492396681655509	-0.817803503557724	-0.832904074894776	-0.691159028902951	-0.729330029640040	-1.08935650036404	-1.59022166492997	-1.93710746989046	-1.98593787049388	-1.79688226665442	-1.51235379931690	-1.26151256133132	-1.15746918072300	-1.27795965863433	-1.57797067998373	-1.86248214888213	-1.93523287008041	-1.80173948775978	-1.67279801490125	-1.72438355838075	-1.89039443182809	-1.96199647673262	-1.89243340523653	-1.91520733092287	-2.27791613670471	-2.87699927082537	-3.25480071262625	-3.03128147032926	-2.32176045185365	-1.66533695734772	-1.51486458194729	-1.82213608701036	-2.14088221649435	-2.10405903937410	-1.75803564526017	-1.44651603278273	-1.44216149880026	-1.74052190351150	-2.16941874608217	-2.59777879891045	-2.98466932655772	-3.27874358473464	-3.37792138227143	-3.24499137748580	-3.02608827297795	-2.97677926341461	-3.22683317208215	-3.62615437117023	-3.84611948657638	-3.64105988312072	-3.01802931915940	-2.18475807288879	-1.37994104745178	-0.763718248957154	-0.411836225804939	-0.322764063100741	-0.387843144984864	-0.404881000061870	-0.216096014297738	0.118628285393345	0.321135358638720	0.137966735977355	-0.385195771021669	-0.899889690030016	-1.06405351086209	-0.856953378338884	-0.565167028042796	-0.461978237063294	-0.545053503999891	-0.616840101202750	-0.575043167652485	-0.531030263833940	-0.606573016369793	-0.690941493824333	-0.517087041524571	-0.0101126651070949	0.529638148436103	0.698054772324354	0.446128136501198	0.174533654347683	0.299883299315877	0.767500862019789	1.09601922546200	0.937831163364415	0.514166802333391	0.396309940803160	0.857381524675799	1.53512718053272	1.80453133677415	1.44747314388462	0.870224793843348	0.642235383806140	0.891015794610119	1.21450403661319	1.15913051358829	0.699125853242564	0.218206273755695	0.0888844281107628	0.347106917315138	0.763055683244247	1.13335183640268	1.43799284756908	1.75010700187177	2.08499321233349	2.38054167721706	2.58915293030655	2.73922201971048	2.90598056730580	3.15027277918570	3.48211558365536	3.84126070168288	4.09033381205502	4.06655227716067	3.70753864120040	3.15189038987401	2.68106752607865	2.51304792532945	2.63375958463453	2.83497772201362	2.91618162436374	2.84532454245397	2.74128625888209	2.73643150977891	2.86656254237673	3.05567231205527	3.16471808691541	3.07153299704592	2.77050255206127	2.42962271941395	2.30015867643345	2.48871839954637	2.80363831733922	2.89481094002245	2.60748476886709	2.17525082493064	1.99252446987528	2.17858158663218	2.42684707290327	2.33454634991843	1.84115560073702	1.26183266532267	0.890985662846915	0.681808191616319	0.404564058491272	0.0622019456434277	-0.00835324661625566	0.473472107651615	1.32543803036059	2.01831805330188	2.21258651401197	2.07319022194164	1.98136515973812	2.01463448944261	1.85527050131239	1.23790702478599	0.355490372351574	-0.306261077469345	-0.507314317573432	-0.493586155759102	-0.652054260751871	-1.03347038383579	-1.34218177003992	-1.37426188052920	-1.31310034909222	-1.49720456751905	-1.97077200876507	-2.40392247431370	-2.48434497555338	-2.28375265460890	-2.15861331044292	-2.34818287492742	-2.78115846033520	-3.27209374800657	-3.76694487685717	-4.28894209678665	-4.71349715378994	-4.77136303973568	-4.35397153757493	-3.72728153654532	-3.32164239013138	-3.30981619005874	-3.48813005159185	-3.60597197096823	-3.71149809566980	-4.05882073998088	-4.69808436405457	-5.29538022464032	-5.44274075200483	-5.08852509499762	-4.56336878866910	-4.19135908084212	-3.98425433456450	-3.76778852184001	-3.50630216928168	-3.35602193508270	-3.38431302554715	-3.37368454275498	-3.02741285716379	-2.34371628732607	-1.66990084075516	-1.34011028959549	-1.33191283768051	-1.35276743902184	-1.22246946051529	-1.06231525390345	-1.08175691910873	-1.27824363334764	-1.44710825615148	-1.45844599970400	-1.40545863599033	-1.42701049511751	-1.46583297445061	-1.31310834708796	-0.895175264829785	-0.420771553590200	-0.184158282173497	-0.269884001821399	-0.525557827697657	-0.807435230238367	-1.15202438782019	-1.64996258751048	-2.21465514574153	-2.58079243364741	-2.55345977303148	-2.19156710214293	-1.70141554334304	-1.19972882642672	-0.657041693198622	-0.0609184402944646	0.466706918371799	0.781566394989610	0.899221359858386	0.975514305766971	1.09712834824462	1.17723794845786	1.12187523819440	1.04754005376532	1.22261489535963	1.75556218163338	2.41580765726922	2.84954511029242	2.96571512036557	3.03214496853656	3.35567415359731	3.92086694228085	4.41013254133529	4.56850402146264	4.47824850808645	4.44322056276222	4.65320585267044	5.02321738492063	5.34924439668307	5.54864731592248	5.70860041499503	5.94035613961456	6.24862962634795	6.54579204891432	6.74169633667459	6.79455328388123	6.71925265519722	6.60778794867837	6.64117451923037	7.01660084650304	7.80483026340409	8.87709982662883	10.0004221232059	11.0143553295091	11.9035712412621	12.7011183151134	13.3458865229567	13.6458045733969	13.3613052834573	12.3186810887321	10.4957108101937	8.07992663243643	5.46569792877118	3.11543427209249	1.31292712520937	0.0105767006967598	-1.04456098395438	-2.00046575341467	-2.73650048127932	-3.03683827782639	-2.89084987981842	-2.54151742188135	-2.21292943795677	-1.86927421529637	-1.33812038245064	-0.661128736195885	-0.209742398063266	-0.368828241938758	-1.13897476192803	-2.13677725520833	-2.99590243921357	-3.68671860132359	-4.39908553803736	-5.20136851532802	-5.95178141507818	-6.55622937984547	-7.16575447290045	-7.98064780346409	-8.89597928918294	-9.50902745906411	-9.57723346085799	-9.39275019875687	-9.56196805310818	-10.3804793718536	-11.5125288770023	-12.3459087089153	-12.5973033011107	-12.4737428807718	-12.2742734494304	-11.9961907232313	-11.4415052986365	-10.6279953463737	-9.90883455689665	-9.60268235493971	-9.59445080535302	-9.42547469273656	-8.78298070130526	-7.80926947170312	-6.88881544945672	-6.20631682837975	-5.60130718173350	-4.83538070985292	-3.90135879577657	-3.02532480894690	-2.42609193887350	-2.13555958952855	-2.01530185990822	-1.85940084377149	-1.48556230314740	-0.853734070481227	-0.198478010456266	0.0206446668615730	-0.524072924245229	-1.63015416938455	-2.60918051650612	-2.87346191883627	-2.51186701066702	-2.19581623346018	-2.45332230762251	-3.09104933078376	-3.41609759393472	-3.00298195190725	-2.12886826280861	-1.41078383167638	-1.11932862643448	-0.974200885308534	-0.584869171627845	0.0749733672219003	0.726027159322295	1.20736559945819	1.65922162454137	2.25097425383266	2.88530488633031	3.32467300374184	3.57161265002915	3.94831718509968	4.70898299351945	5.66952760862997	6.36600001078169	6.58530084587702	6.61216946294811	6.87208873178862	7.40764601948193	7.83737554932216	7.83944849136758	7.55081665550589	7.39448718105474	7.56776465321121	7.82375118848879	7.78076222591229	7.34271950416980	6.73174171403932	6.17250964970690	5.69169252019775	5.27333057047612	5.08451127286977	5.37809418201853	6.13266652332164	6.89566533054902	7.10363612408219	6.58449813648336	5.70345581307345	4.99704657163507	4.69232803920657	4.59717086750734	4.41106805360509	4.07040788016830	3.76886277537230	3.68540788658032	3.74829042586315	3.68343819041976	3.28510544892606	2.63665415301197	2.06989657558833	1.89119317485024	2.10843294970255	2.40150126127458	2.37621412136590	1.88624910634958	1.13337465842880	0.460512422397677	0.0523303243582876	-0.160370713152336	-0.331478637346290	-0.493866274149848	-0.553977421254787	-0.454038806432179	-0.267361837689792	-0.108985074163300	-0.00814917750692295	0.0652150251037922	0.0642550019483804	-0.153707985863271	-0.650191831198193	-1.25104850292575	-1.65758329195894	-1.74058292050367	-1.66934054063094	-1.69790850105174	-1.85286336030798	-1.90274462647414	-1.64578350717731	-1.15696882548422	-0.695661509445287	-0.413028038648504	-0.244287901454173	-0.107174697802939	-0.109950183037887	-0.457956115688492	-1.15810600683834	-1.91057769165599	-2.35706595057130	-2.40719283770350	-2.26805292065206	-2.17189443410164	-2.14807643106798	-2.08220502217083	-1.92144911819185	-1.73724095746769	-1.60309253994328	-1.50552667587016	-1.41855880440873	-1.39504788776710	-1.49070679977484	-1.60678035175633	-1.51224308691637	-1.09129791879606	-0.524266878154212	-0.138461389540271	-0.0764295029306878	-0.190247327333175	-0.301839732637639	-0.488501894285370	-0.995816845873145	-1.85673028242449	-2.70574455408349	-3.07264838825739	-2.85153761051437	-2.40490385529068	-2.18332966245661	-2.29965286198062	-2.51348856012960	-2.57128461614422	-2.46280925485393	-2.33794259237775	-2.27758458693406	-2.23787740700034	-2.18523916223783	-2.17354073743500	-2.24064537531865	-2.29920216637508	-2.21793352317205	-2.00350153867100	-1.82031848209809	-1.79239985285276	-1.84127186180006	-1.78688224378345	-1.59002586095059	-1.41249586467958	-1.40112577669106	-1.47026516152393	-1.37516668415978	-1.00453198219964	-0.542030578578814	-0.304421291855202	-0.444493919213680	-0.835891553224166	-1.21505461360458	-1.38656877617125	-1.31210831298736	-1.09250798445020	-0.920041641933346	-0.989269079383568	-1.34314719330736	-1.77705394967977	-1.97818969845173	-1.84321569660380	-1.63200699344135	-1.71099871327723	-2.11261597418180	-2.42976728004369	-2.23579100914465	-1.58746211793289	-1.00568903981452	-0.903999057233688	-1.10286352112859	-1.00887117140366	-0.280404720286457	0.768675995526319	1.47755013642443	1.49734874038238	1.07113596972042	0.685086996122269	0.558110307514376	0.547968802672626	0.490774575122962	0.484417238446606	0.762969411531477	1.35413948936353	1.97065560011535	2.27706517115654	2.21648266702116	2.02768320437322	1.95550251537676	1.99258677248554	1.92474314315574	1.60635758591211	1.16119657063563	0.900148317154743	1.03344959197772	1.44843443901035	1.76839787153514	1.66312772957261	1.14845828556494	0.594680105374541	0.409386356787031	0.673116286913470	1.07589429670095	1.22049376879157	0.989511301956863	0.614317048787884	0.409122171179913	0.478660577680371	0.686714381905773	0.842844942300894	0.847844332490857	0.676776877527015	0.333472393723658	-0.0910408549448001	-0.361543205248494	-0.235939896518464	0.263045311881793	0.769141267468897	0.871871928651377	0.525881812721757	0.106988899549355	0.0212968480279396	0.295930237438079	0.604987070825405	0.664679000822256	0.511292588606871	0.370443944506849	0.356589252486885	0.409177671184887	0.488299613277959	0.678604581809087	1.01369787616746	1.29235706857116	1.23099431358680	0.829607626039125	0.458083265609562	0.468327343908350	0.774875616180128	0.960620306869682	0.823045147533684	0.671707029156238	0.948170486325559	1.60335626866178	2.03873972438306	1.76283177181830	1.00558126002682	0.522316105290933	0.769051933316552	1.39547930749530	1.63940698433802	1.15582365005701	0.342123290103934	-0.144606606225517	-0.0600353868415807	0.300280201297980	0.530812605629508	0.509855763595737	0.358852971330202	0.177912790585631	-0.0327580595929868	-0.230090205731659	-0.267832558640003	-0.0581775169007398	0.279426893234323	0.526992059601327	0.608581239138190	0.633777457473239	0.686820019070303	0.669920027241357	0.439540242869043	0.0533441013621403	-0.232714751746150	-0.244930236980307	-0.0860792295131021	0.0172199417320478	0.00275812538379742	-0.00251344774985052	0.0514802904246700	-0.0206239063020165	-0.419833767351830	-1.02930244279433	-1.44239960962070	-1.38597069400673	-1.03673717647756	-0.823320633788006	-0.941786577269147	-1.17350584770904	-1.20656185261580	-1.02748749991796	-0.890672512892343	-0.948307157242287	-1.06155043519989	-1.04086909873862	-0.963194267424352	-1.10071768377104	-1.52426345496352	-1.90462765580443	-1.80785318418751	-1.15661020477288	-0.318364093788584	0.259625802985853	0.425732039548199	0.328691953075539	0.169245860267855	0.0654270123412774	0.121193152066336	0.451076267449385	1.02186917957558	1.54395177756652	1.68226326021523	1.43093700508774	1.18290735121386	1.32709905141900	1.80367356086088	2.16173406648934	2.08413388867528	1.76467561645469	1.68255440392085	2.04130443162947	2.53583770225327	2.70076442473782	2.40240396328421	1.91395775252933	1.56092261781046	1.41643922318013	1.37274164396799	1.38742080637726	1.51818061800463	1.72012693700949	1.75002173459289	1.38511021405718	0.713270704295641	0.108526833815719	-0.121391077864298	-0.0199610223782049	0.115161368479250	0.0655230371613192	-0.138002946342634	-0.359991368632498	-0.571017673761508	-0.833784446322538	-1.11244004179357	-1.20642667321675	-0.951637925408251	-0.472441660446978	-0.165290962239182	-0.377904661727438	-1.08607810023258	-1.88711496277809	-2.32209698348251	-2.23559484463089	-1.86359061294976	-1.59349504826004	-1.62310218377006	-1.82266559990246	-1.91668992833698	-1.80218784836093	-1.67578049574041	-1.81933023201673	-2.25687701571418	-2.67026411873458	-2.71151587450577	-2.40086931088421	-2.15723838419325	-2.38562638179513	-3.05050189082419	-3.70422907132412	-3.93757588958094	-3.74934824153734	-3.45049714920220	-3.27563076249429	-3.18799438367650	-3.06420894714556	-2.94208686606709	-2.96598417554282	-3.11853873179056
1.16325007530218	1.24800151373245	1.37408944285113	1.55852882554329	1.82549422824115	2.12360543655943	2.34298021723686	2.40965610216724	2.34706462244018	2.24342718199855	2.17363135774208	2.16107319745623	2.20073748283683	2.29240038289297	2.43764140043789	2.61358043083875	2.76566673204397	2.83188321366017	2.77419688313082	2.59868560702095	2.36884619942554	2.20684393784409	2.24915451574013	2.54420130619911	2.96098926177896	3.22264400640624	3.09300114095051	2.58207114464265	1.97467354434911	1.62537114643003	1.68330320395893	1.98618138688572	2.20938786913200	2.12815106417805	1.76953069479386	1.35186142130699	1.09185948943898	1.04226854762292	1.07304985505955	0.998572474506389	0.754016451725907	0.478496799955357	0.411741867182461	0.662955045791574	1.05955218890068	1.25591754722011	1.04058084151295	0.545704254402554	0.121237377242847	-0.0180903343012356	0.00350872471927526	-0.0984654567664286	-0.405656651853547	-0.673666583158363	-0.606115436857869	-0.214406764726254	0.161778323612773	0.205751920688435	-0.0586261758161029	-0.345526392825129	-0.471377655825335	-0.563256824383136	-0.874418182505065	-1.44810937309009	-2.03935774097715	-2.37734614520256	-2.44692901267886	-2.47013610584497	-2.63917929215514	-2.92196605995848	-3.13285144592177	-3.14371826049531	-2.99644610127517	-2.84583273059365	-2.84391900395742	-3.06439999224864	-3.46168046716425	-3.85715489464949	-4.01546547771697	-3.82859916923601	-3.45791884177898	-3.23803589331676	-3.37132096411195	-3.71194050845795	-3.89229655214470	-3.67896777297098	-3.18103091210776	-2.70495225289629	-2.45717153803210	-2.43680834074917	-2.57592055839928	-2.86407147832367	-3.26285757266181	-3.56465242442443	-3.47798486057593	-2.92261842506113	-2.18202854459758	-1.67157986834601	-1.54465196933415	-1.58818002265828	-1.52861356082648	-1.36960553681360	-1.34585338595906	-1.56348591551134	-1.79776320337290	-1.72302027457488	-1.29993439892089	-0.835379697772306	-0.628195367171469	-0.624892489819873	-0.500002277118392	-0.0636448375455512	0.486451027060480	0.755833787693811	0.557510295253467	0.0797271640321545	-0.333096441085608	-0.510522224157607	-0.552325843285762	-0.648118707780161	-0.858857949108116	-1.07271950974468	-1.12415865543311	-0.926848407223294	-0.518135241039407	-0.0189809024452477	0.443201387842198	0.806172495012132	1.09655108334881	1.37887801013715	1.66714367562526	1.89071430002703	1.96331696158013	1.88875209571281	1.78890060182465	1.82557646900853	2.09982412404334	2.61008520843595	3.25838477401004	3.85960917913254	4.17704306479961	4.04166800600207	3.50834138247209	2.88118293444722	2.51365841718838	2.53410033570380	2.77315311501479	2.97632912056209	3.06672810641829	3.16647526779399	3.37677081602701	3.60325108840112	3.63928128205386	3.38643201905479	2.93184067436381	2.41376262454705	1.89150134964668	1.40369620031191	1.09912584855004	1.18528398547673	1.68237258363753	2.28317482740316	2.55844331690721	2.34241082091244	1.88356804044819	1.58594722479046	1.62073912158078	1.81202440672663	1.86462232647102	1.63768404689965	1.19714471094340	0.696097556077787	0.292443858372171	0.151332432542890	0.394615670162715	0.952522671730309	1.50340623200939	1.67451015857202	1.36511904248066	0.840775892896278	0.460589329986629	0.321205569131653	0.209420529886298	-0.103130011702262	-0.583504862239281	-0.990178103880676	-1.15309867299738	-1.12705694499992	-1.06616520467532	-1.02992314231957	-0.982574919627710	-0.950499491404878	-1.07631320212292	-1.45615943524643	-1.96169328112370	-2.30268225327817	-2.29789631955557	-2.05557596296788	-1.85667063047535	-1.87180160249029	-2.02149562659633	-2.11223208538980	-2.07257703525733	-2.02261506070553	-2.11042139856950	-2.30198691603921	-2.35711808337997	-2.03777521327373	-1.36407026361217	-0.666109449708090	-0.346111698131177	-0.539592861556793	-0.998083447833039	-1.33719802697208	-1.42263435106511	-1.48077691117213	-1.78163327633928	-2.23070980784924	-2.36939897069384	-1.85797370674801	-0.928798892420071	-0.253391914317528	-0.297093235920416	-0.848991276533659	-1.26415787551630	-1.16133052256496	-0.795242499483079	-0.700724619455250	-1.04957395405015	-1.47076899619163	-1.50675421000724	-1.13178587279340	-0.736443105334253	-0.660777560490745	-0.868808060659392	-1.10273279000912	-1.22980264200855	-1.31501216987127	-1.39252873963001	-1.32677088113206	-0.990620750460859	-0.504144548494391	-0.163490078031078	-0.111368911886712	-0.176261535368541	-0.109020037270805	0.0774902931222081	0.110796704142187	-0.183432961596830	-0.611956494925406	-0.772107404425061	-0.456886291895966	0.147454539857579	0.646182678677025	0.748182160239817	0.398982492634783	-0.274350291580156	-1.03113482954378	-1.55745533197418	-1.59363111783454	-1.13896025916549	-0.503621731455474	-0.0601707396918339	0.0878367628897254	0.141971289457534	0.298258868115953	0.473851801004207	0.418920469365235	0.0671961342669777	-0.336465536211335	-0.503968818096130	-0.422260768649501	-0.320167969270562	-0.357672988407646	-0.469678456158585	-0.551553149067938	-0.677956222649085	-1.00530022478170	-1.48916870588830	-1.86132530064966	-1.96988509252645	-2.03175907296651	-2.38465414415851	-2.98998707001072	-3.35400424117586	-3.06770845299231	-2.34614622249042	-1.85667442782647	-1.96990816621813	-2.31859989751051	-2.22327994732429	-1.49570777450627	-0.661221313766946	-0.348402841982590	-0.599731958695714	-0.911958583526847	-0.884658563078849	-0.636110191646778	-0.516391204018948	-0.571626744141699	-0.485395842450802	-0.0420365127409821	0.536360576037901	0.829756803181434	0.706957386052256	0.422551840961484	0.234930127974130	0.0927874466403715	-0.188260906347206	-0.527683275789533	-0.538501304398514	0.0601072053680264	1.09084493363745	2.07089148762840	2.67136522755656	2.92967653296084	3.02847528717566	3.01320662264004	2.82670186554798	2.54143602672002	2.39123508730492	2.51988966718474	2.80047078777446	3.00210945387682	3.09232909231249	3.25569800746171	3.59277316234189	3.91767968390165	3.95973086509165	3.72609006295597	3.53942742173049	3.67244241777251	4.02956036639607	4.27269685098069	4.22061484261078	4.01716050733323	3.89067917930716	3.86312342723355	3.79979422033033	3.69830598839259	3.77823180964373	4.20645019836991	4.80431879189088	5.14291239908366	4.95720050368078	4.41541776709217	3.95967167809111	3.93283646464681	4.39621695410255	5.24318037156385	6.36867476129155	7.68633122028202	9.06156536852355	10.3271347570086	11.3698211941376	12.1410918556287	12.5704686926911	12.5391565303491	11.9985079982002	11.0770489838138	9.98407779505795	8.78894695432159	7.36723608547330	5.62278962045487	3.72170048533161	2.02039111498786	0.747965678386556	-0.169170666982180	-0.924661389635481	-1.53982726534017	-1.85082718996579	-1.78481438781233	-1.53832642673903	-1.39715739750763	-1.42417919771930	-1.43171103454459	-1.28032118447997	-1.10393610632984	-1.15304438836195	-1.46102496905796	-1.78500553447934	-1.91229246081304	-1.93262422575442	-2.11649774277711	-2.56473123164970	-3.10254154934610	-3.56327994336187	-4.07527559837808	-4.94452293998957	-6.25695821768856	-7.70977018273126	-8.90586616651513	-9.75872799479458	-10.5144462182566	-11.3806910582946	-12.2345164612633	-12.7581853801073	-12.8099759658306	-12.5748389744252	-12.3543036260602	-12.2955657272901	-12.3658974619872	-12.5071975550964	-12.6944278787826	-12.8327483118597	-12.7177341119969	-12.2150497215036	-11.4774696334773	-10.8923255512374	-10.7478031198207	-10.9591084594927	-11.1519197664105	-11.0092106232750	-10.5218606667328	-9.92998502798918	-9.47577170872719	-9.21777588968656	-9.01499590614603	-8.62925834070552	-7.87954587228766	-6.80239027851759	-5.71110342664096	-5.02491319997500	-4.92398806705643	-5.14133369052545	-5.16828968989466	-4.74216637195145	-4.12339424317236	-3.82865796014083	-4.06427046579761	-4.46098510814339	-4.40941059737983	-3.64956660391004	-2.50231334869072	-1.53089489065703	-1.01722254844176	-0.776641783427077	-0.425560826256011	0.235882327196467	1.09423056122471	1.88917124621983	2.44887518806319	2.78786514233023	3.04509096420961	3.35905566369787	3.77586700960377	4.24227501809141	4.68464490277144	5.10409526925317	5.58025973675587	6.15800155365698	6.74362645375042	7.16442137002668	7.36038527559564	7.48169801953108	7.73679372035995	8.13749881793989	8.45103696814637	8.44845287178339	8.17282205675103	7.90232573888756	7.84456569467494	7.93129089348396	7.95794062706172	7.87513582729635	7.84641467502136	7.99334191052450	8.16521891900149	8.05414117611624	7.53892433754729	6.84261006547046	6.31317976696810	6.09724476704111	6.08553319667195	6.14263198241971	6.28037928420778	6.54847178361086	6.82658254579401	6.85217898292659	6.50389748712281	5.99708459042349	5.71999844366872	5.86606505744885	6.26381180344036	6.57169352202438	6.59386189800226	6.38229648126445	6.08545903848988	5.78017984906235	5.46217001018470	5.12124481256427	4.75052047226985	4.30213677145221	3.72273473915967	3.07889686003253	2.59434063180508	2.47183843254870	2.64764270716412	2.77266781024180	2.50273786556667	1.82800988376877	1.09831466065818	0.710629945529210	0.772636047969719	1.05990228606570	1.26378322315941	1.25170499860899	1.10615180041052	0.970106686177108	0.897356135580106	0.838796179964538	0.722823166659330	0.514366793213012	0.207905039562140	-0.194896682263472	-0.666849753184334	-1.11402103536321	-1.38421492566947	-1.36197396488638	-1.08714250342306	-0.773083274962103	-0.664090412998856	-0.829126106305922	-1.08896878815605	-1.18017622033106	-1.02422224595859	-0.831294820675666	-0.907978286496413	-1.34531793133095	-1.90933231498177	-2.25571388845512	-2.24642040799146	-2.04225155871985	-1.90193409577525	-1.93657963181579	-2.08201026052342	-2.26516357512429	-2.51706458600269	-2.88993614064783	-3.31453188116990	-3.61905954161337	-3.71638901935292	-3.73345851444336	-3.90748162966244	-4.34591291678363	-4.90517915493520	-5.30508457278722	-5.34480715816641	-5.01640785434270	-4.46343255777965	-3.88450697075565	-3.46689919350750	-3.33460533774799	-3.48204206698508	-3.74467027755631	-3.88096918983185	-3.73582056351966	-3.34812795837139	-2.90456424723537	-2.59160395815652	-2.48460907321424	-2.54895111523569	-2.71089662748367	-2.91790045251937	-3.15337442495072	-3.41379722801080	-3.66474284293613	-3.80826214431968	-3.71660309044165	-3.34621513605759	-2.83574600368941	-2.44803826153328	-2.35388765285562	-2.45867037260634	-2.47853617359901	-2.21442549492325	-1.73221593347181	-1.25089790755769	-0.887894220916752	-0.584879507730895	-0.297990287820491	-0.173827220686942	-0.429027335369734	-1.04364954767662	-1.66767240256295	-1.91812279824795	-1.75601857311109	-1.50041820246423	-1.46053612256833	-1.62916865640760	-1.78985736677178	-1.85430767598385	-1.95836759390245	-2.18803138713661	-2.33553771686453	-2.08494539515944	-1.45729614373893	-0.935964271887053	-1.01718744637928	-1.63998524885250	-2.16588671197615	-1.98998664766118	-1.14194933794271	-0.232429442173700	0.177924103090594	0.100363189039349	0.0168259688418499	0.338835827107703	1.02242683827734	1.67236969301430	1.93003497466222	1.73469009479387	1.28963056953301	0.868583162905214	0.649242422526234	0.639301209725045	0.693016133725116	0.624992593026599	0.379258710107173	0.112424272351733	0.0765864992950626	0.390427198566455	0.937706850512290	1.50608810421271	1.99707349258714	2.45510944012825	2.90234849986296	3.22273165284298	3.27111813818413	3.07119238839808	2.82657884187326	2.70328265245030	2.64983467463426	2.49029863811087	2.17855518434072	1.88672467440043	1.80558338358501	1.90630558438687	1.97401259307481	1.88871586274154	1.81476711764352	2.05588182608588	2.71964322226578	3.55016457446659	4.09807938576521	4.05108078871342	3.42969263989306	2.53087102909086	1.72423076340217	1.25915157846212	1.16664224122227	1.27838125660250	1.35638574608068	1.26558853021422	1.05788318016428	0.886679262731427	0.836617784424702	0.851179959108444	0.829315191479739	0.759616986091621	0.722023622937908	0.766401640370969	0.839165115766712	0.856684714066093	0.817824480161253	0.793763150868595	0.809113655133356	0.788631371364699	0.656876959362657	0.457132113761554	0.313274877103510	0.269370478312903	0.222157793820538	0.0503963330890459	-0.222382005076964	-0.452649933168486	-0.562636617859059	-0.635490935276443	-0.782888941316921	-0.963565244592436	-1.01670806632761	-0.889453187101857	-0.751371978616880	-0.805566203508414	-1.00858735422286	-1.07627237086021	-0.826145327378682	-0.468591381237872	-0.468392369035010	-1.08199736521207	-2.06684314991443	-2.88410293576137	-3.17635877144522	-3.02320385143726	-2.75745306037269	-2.60314886334644	-2.52718519003880	-2.39018312965816	-2.15044646212804	-1.88643205441863	-1.67099662290349	-1.49351307769062	-1.31818716663186	-1.17335990920911	-1.13705766031933	-1.22794665372554	-1.33367973659726	-1.27306649515215	-0.949807038976087	-0.459853419036943	-0.0435328341183469	0.0990862261463015	-0.0194201689082449	-0.182715468589491	-0.183964175089348	-0.0518796385139031	-0.0379320765490680	-0.332505059923974	-0.792446708299069	-1.00763805276702	-0.689672847427948	0.0201895342859237	0.683145125341197	1.01207247310688	1.13383821928711	1.35922400606638	1.73650040842092	1.93915316210165	1.64952511272422	0.993932937135107	0.496127699718063	0.569227382499451	1.10605376513538	1.61277692009098	1.71246635746301	1.46440509399179	1.21576666135143	1.23896573659018	1.56030740165145	2.05329885080132	2.55629434554723	2.86893637468786	2.76476319627595	2.16328959802621	1.30916329780850	0.666776166661755	0.534884280138335	0.774620481332701	0.982977122432624	0.938499021416915	0.806660621537608	0.868943863679170	1.11711449282630	1.22021419867175	0.912614801707480	0.331888772271739	-0.105106705306616	-0.141986945235974	0.0749955884036036	0.211054533832372	0.132316266076507	0.0194456411982836	0.116896260853352	0.446406596938279	0.800257889847887	0.968544854843209	0.917276144120480	0.762265524575625	0.642822483635908	0.653743858293449	0.841991837234782	1.18037451732692	1.52085532880483	1.63476774626481	1.37526553685812	0.825406932438020	0.263687318368518	-0.0440258251988940	-0.0343555567777411	0.149986441378872	0.319413393162682	0.395698227762575	0.441289076116590	0.563307130831270	0.784618764946830	0.981762657247923	0.949702128400216	0.576293580860928	0.00307424608832041	-0.398071101071759	-0.281829351057270	0.365435701548789	1.16410186549956	1.62209679269566	1.52096270831016	1.05174303753488	0.594546837406132	0.387208310508732	0.397820542812267	0.454087179912151	0.421456055151216
2.56845013411172	2.67899658140537	3.03258810500490	3.41422707788334	3.61381874726039	3.57354508240136	3.36521608857684	3.09156352710575	2.83657194955595	2.65536346519444	2.53203970142111	2.33990014936622	1.92030358707904	1.27070221429817	0.635899979770681	0.334441586451190	0.453095902121537	0.748438438788729	0.900049708270463	0.850999184307667	0.846451273990441	1.12519841604192	1.63185507210053	2.08967885921047	2.33178709623595	2.47757776543711	2.74482170764500	3.14302305706157	3.42820845706012	3.36057968870821	2.94152721546184	2.37094236927911	1.83998509958097	1.44730451705192	1.28825991753638	1.48107242379591	1.98842297292094	2.45395814681848	2.37603077664647	1.56640887901335	0.423348459360202	-0.346797154112939	-0.344320104721784	0.184893585123153	0.626974755089641	0.588002784862557	0.192160199866017	-0.149682398341502	-0.178586227419594	0.0258230900422528	0.210652442419893	0.198870492471925	-0.0269418171867304	-0.384813124558136	-0.746401869640223	-0.952159905542424	-0.874827436830720	-0.532804216019788	-0.115420967621412	0.160153039918704	0.225631643835843	0.166093706335319	0.0522402990157979	-0.171279338643512	-0.580084304883652	-1.08291703078645	-1.42554841824252	-1.42855553258672	-1.18434830790997	-0.954519311053530	-0.867293901151269	-0.775753651540256	-0.459636472272178	0.0611234798997070	0.478543105202389	0.486295732831022	0.0890307160924854	-0.400440357799082	-0.648956975845329	-0.554791070425708	-0.235838906440221	0.153192230124460	0.533945304547507	0.864996660715932	1.07821892061673	1.11250691191153	0.992627646810509	0.822999544652803	0.686997768678200	0.581124355013561	0.471144641965552	0.390883256742975	0.442070855035950	0.682412581897757	1.03967735917750	1.36427281099369	1.56392455051335	1.66604672470247	1.74364655895068	1.79948809453004	1.73904716242715	1.45039384612903	0.898579964934171	0.153130130306465	-0.646977926747574	-1.34596143495435	-1.82636651502504	-2.07053765895151	-2.19400324797240	-2.38768349956630	-2.76833544929783	-3.25014247758197	-3.57698535725459	-3.52799922543002	-3.13549117334208	-2.71413545402092	-2.65198361510443	-3.12439761245850	-3.96643951677823	-4.80751721052193	-5.35040135981007	-5.55875326494981	-5.60483519119212	-5.64610031565390	-5.65382285068981	-5.46405235314581	-5.00001995123927	-4.43178033053104	-4.08337637854969	-4.14737705281560	-4.48060213302238	-4.70273457308605	-4.52943783445918	-4.02731435318334	-3.53807230009549	-3.33965488753515	-3.37554537492286	-3.32022335461323	-2.91699857465415	-2.25424524809749	-1.70522782930069	-1.58450752847077	-1.84791937412188	-2.12007752384927	-2.02088577765682	-1.48404041883235	-0.779417594752897	-0.241002733719715	0.0233709940877518	0.169961897910552	0.403340890796189	0.756075707947005	1.08851753602482	1.27423254301173	1.33776952294836	1.39330756141091	1.48687606166109	1.55834833520270	1.57155978352391	1.62477189923913	1.86095474362817	2.25891764120713	2.57387239001787	2.54622620362363	2.16746585347872	1.69381465914890	1.38147819496117	1.25063944467636	1.15003332345005	1.01963032263696	1.00167014782056	1.25042962078846	1.69042632976441	2.05423383676380	2.17549806036851	2.17220837550227	2.28059787264149	2.54462271610170	2.75583255370411	2.71654824561274	2.47863428947285	2.24734394952700	2.09409146685715	1.88686727212741	1.54839780880314	1.27428026095928	1.34973878052732	1.74025302082951	2.00512243654152	1.74385349524111	1.09618693416995	0.661399691974092	0.856277285828566	1.43559588448176	1.75946389425427	1.51977521440888	1.07486049066579	0.994398510785223	1.36011324488443	1.66054175589053	1.40168616078916	0.700042985292658	0.161169234645264	0.208851362526247	0.659431142788926	0.998015982003782	0.969504980791679	0.783209399731409	0.767868556380177	0.975533688844372	1.21016831975885	1.35870799701821	1.53771570575459	1.87360020651480	2.25215274470848	2.40816023923621	2.25707280940185	2.03783445214895	2.07198473517608	2.42455358542647	2.85549482008957	3.07489097163597	2.97241101844661	2.59990678641905	2.03946549790156	1.38731587203304	0.829969787133287	0.594294117088472	0.730238521173474	0.988839658095679	1.02204985686285	0.737944266807711	0.399252518553228	0.319556866651353	0.496207360538591	0.612073481553818	0.400108818361460	-0.0704944075740376	-0.518564075819386	-0.804510129715667	-1.06075717178321	-1.44896434148866	-1.87485062465023	-2.04142171881340	-1.78810281028256	-1.30138324186306	-0.940194181163002	-0.884192358655913	-1.00563027112465	-1.07275028476878	-1.00588083473630	-0.896827933370678	-0.833585046054866	-0.796744845474629	-0.746733378160634	-0.737680931687010	-0.864436217238216	-1.09946852046930	-1.25377978588846	-1.15163424757870	-0.826724003540827	-0.499093103619375	-0.351364617130039	-0.368119580167242	-0.424943903988024	-0.505340193845511	-0.761808014709356	-1.32223048899086	-2.05787528322491	-2.60302038575168	-2.65507884117353	-2.27309031919895	-1.86897105107526	-1.87599694963299	-2.38683343609989	-3.08010236718732	-3.48920221433000	-3.37063462986146	-2.86623855877972	-2.35519449227068	-2.15445234306821	-2.32005195386330	-2.67389167568474	-2.97818913131164	-3.08947670925618	-2.99466803651997	-2.75596905132762	-2.44329628200235	-2.09880196861092	-1.73581428952209	-1.36939897458391	-1.06938527684910	-0.984730763243221	-1.26759331158443	-1.90799759533087	-2.62936844647428	-3.01348336102153	-2.82402614061882	-2.24862706296469	-1.78061408464297	-1.78864995227625	-2.16645331638435	-2.42231277824796	-2.14263979741044	-1.37802055478669	-0.577700383959066	-0.166170447048294	-0.207251035262021	-0.464011137349335	-0.716083470321075	-0.950472792161103	-1.24686138180820	-1.55519654464173	-1.66454018539828	-1.40156536603852	-0.817550855706250	-0.153632294286832	0.355920034743556	0.619238949354456	0.657200070890652	0.517794478122492	0.271515857859052	0.0589130153769768	0.0533288635554844	0.313362186163200	0.683982096038849	0.900355148297132	0.827565960286033	0.593125814684477	0.465644075116654	0.606417211085686	0.955386814873485	1.35137035096796	1.72027010573174	2.10709736874961	2.53898002231127	2.92430998759494	3.14783749135239	3.26227772799188	3.52095518899517	4.15240983301824	5.08702738666116	5.94655092756090	6.35435832744773	6.27620803840393	6.04710984020000	6.05835031073556	6.43023444600734	6.99393191949069	7.55532910063297	8.11427230602076	8.80090787306218	9.64783049226920	10.5071755023901	11.2175076373598	11.7886663620899	12.3391203864534	12.8486122954606	13.0630009885057	12.7282985595749	11.8996913262582	10.9168363707668	10.0102763545255	8.99018785023504	7.44465385958776	5.29318466835869	3.06437624115158	1.50761049985228	0.895827761579393	0.774630958027078	0.458264640266190	-0.251967088055799	-0.903022491517399	-0.934394954705176	-0.304884262835214	0.474831794293920	0.874470228364483	0.799443056642380	0.501806466557803	0.166009501697734	-0.273226527723935	-0.906118662730635	-1.60136989628791	-2.12786985877264	-2.49892046300141	-3.04384115220615	-4.03370484549314	-5.28570372717268	-6.26309511955132	-6.61443177072471	-6.54882142125032	-6.61249818640632	-7.12954840466147	-7.94965837455109	-8.74901476556733	-9.45646931167978	-10.2606156737293	-11.2237427211400	-12.0526703579691	-12.3825572598994	-12.2549422509459	-12.1710258792116	-12.5795452858946	-13.3517993676852	-13.8555125025771	-13.5720195751793	-12.5907031281748	-11.4729883720731	-10.6975200136301	-10.3227164205015	-10.1674940598431	-10.1718361672202	-10.4389495350373	-10.9325062946641	-11.2796902582671	-11.0119616644529	-10.0201833843076	-8.70586813856083	-7.63900139711740	-7.08379693018686	-6.87417162101570	-6.69871170380443	-6.41891765978845	-6.09064356768666	-5.76645654687863	-5.39331680387706	-4.92552220687765	-4.45130293075590	-4.11744999345758	-3.92989834051829	-3.70012501991688	-3.23242780276947	-2.53193065725223	-1.77366041548307	-1.06917545920478	-0.322879607777014	0.641882912366152	1.84462845081877	3.09110238981995	4.15935943863473	4.98977406969612	5.65136821186197	6.15427507407876	6.37511342839699	6.20961372517862	5.76622116520311	5.35006944202229	5.23568570952520	5.47248701676504	5.91229023218457	6.38300870521708	6.79603501089648	7.11105350041002	7.27844656274718	7.27368651713174	7.16654874096600	7.09301417819797	7.13190886527017	7.23804208575993	7.32429476257907	7.38496845148433	7.49012599689073	7.65745941926683	7.79031739342125	7.79438194143787	7.73129154180896	7.78022647601176	8.00967087503934	8.23464953131710	8.17665168069338	7.78208662944589	7.32645425994605	7.14654196499944	7.27497340742046	7.38545724948309	7.11788966045731	6.43109547061796	5.61674618143570	5.00034257233623	4.67954911724829	4.54591295433394	4.47743610508317	4.43193791936208	4.37168937417745	4.20099386553642	3.85946977982712	3.45674527848153	3.22959379087015	3.31339270466864	3.57778953986779	3.73266054546380	3.59906122845157	3.24570028564090	2.85889472558584	2.53166681095217	2.22781067743594	1.92331694833120	1.69049076166151	1.58330845989459	1.48251160358667	1.15757942838640	0.538491821746648	-0.119443763897872	-0.433162776894697	-0.295676377353335	-0.0427174928101368	-0.150127518642510	-0.742989746879077	-1.43659680376713	-1.69853880745643	-1.36518017040691	-0.778390721463363	-0.420118353657115	-0.458114482341193	-0.684071385830294	-0.863092928671323	-1.05363255847020	-1.51858011299665	-2.34606831000951	-3.24773163826236	-3.79590760977200	-3.84285974404941	-3.64428100188116	-3.54864063224697	-3.61676092272254	-3.60993229867703	-3.34232068097638	-2.96036330476314	-2.80481126732375	-3.01777863073690	-3.36747554933147	-3.50330826923514	-3.33980677120752	-3.12226850100029	-3.11974374386382	-3.33340286386342	-3.56009842403550	-3.68934606530021	-3.82785162544902	-4.09400587782802	-4.37458423030945	-4.39592361668432	-4.04588003692741	-3.53184645604331	-3.14781977322613	-2.92860297022072	-2.63723866244902	-2.11845151188831	-1.56609106427258	-1.33192781793558	-1.48190968798314	-1.66201681909940	-1.48872513247013	-1.02436959195544	-0.749410251479722	-1.02183476479752	-1.64020013114789	-2.03434497759997	-1.88431740505216	-1.46567993648757	-1.33230725607329	-1.70357619903900	-2.23973448445237	-2.42527273865139	-2.10446261022745	-1.59420903704870	-1.31236894088293	-1.36982822126406	-1.53366256852359	-1.51577455800861	-1.23736630667620	-0.845334746753102	-0.559205436819572	-0.532817808530623	-0.792294821580117	-1.21123055325678	-1.53320729980344	-1.50257295573775	-1.06517324721489	-0.459639987655204	-0.0657882706476845	-0.115176739397552	-0.529895088835596	-1.03067000024955	-1.37885780732475	-1.50847631654311	-1.47117827004557	-1.33120350150435	-1.15013096348747	-1.02762465899231	-1.07164512031432	-1.28537152632908	-1.51119148784276	-1.53946879244517	-1.29572729021884	-0.910335006371127	-0.596368560075141	-0.470755098713078	-0.500323664440117	-0.593673136260342	-0.698521439453625	-0.792594615860348	-0.816909339328234	-0.677777876569450	-0.342356526836039	0.0904095878537719	0.456367927477467	0.685469634068314	0.884239358671492	1.23357353216253	1.78545273985198	2.36020126411470	2.66224054806111	2.52557315289861	2.07129219227370	1.63157845231716	1.50022524521939	1.71987259132666	2.07761135603990	2.29491132005947	2.23736082344472	1.97479435816608	1.67298657928330	1.44257503004213	1.28026541599768	1.12604503732203	0.952646621832039	0.796488962054525	0.714098903602412	0.716812410807290	0.744636687174479	0.701721358743058	0.529749204604849	0.265104552897194	0.0271078268726082	-0.0672376765210919	0.00621839234654064	0.174074202823453	0.358319346047015	0.562243895310740	0.835501579124991	1.14814570196024	1.34437670332511	1.28533157093962	1.05295869788409	0.953240858842775	1.23925006594756	1.81233276668122	2.25060733537873	2.19288783043490	1.69984829966138	1.20145412740556	1.07416291667753	1.29555648874661	1.53105775959881	1.52218827015259	1.33143892070336	1.20556495373506	1.27226523743793	1.43744740881094	1.55403184343420	1.59487829808125	1.60403798245300	1.53131355070772	1.21968041639250	0.601080606092880	-0.140495074677394	-0.661935833318983	-0.727187201635047	-0.368443014808051	0.186230352057341	0.677681436410035	0.896531546031268	0.701553514299881	0.0984873446150849	-0.657557224796171	-1.13882399541583	-1.06169470587128	-0.570997733375082	-0.147303399967898	-0.165294765166565	-0.547548025811982	-0.889677220783458	-0.911839859604602	-0.724298539696103	-0.629115291438856	-0.735148438736409	-0.863011134995735	-0.828609798752811	-0.717069790958103	-0.789389313888566	-1.14603066383238	-1.58180105902115	-1.81571614427431	-1.80077096440571	-1.72644625170496	-1.72921402371994	-1.69815150601739	-1.42929584844272	-0.923925643959426	-0.435130229580472	-0.187204486223395	-0.114334987481515	0.0462844892807459	0.404398965651345	0.727721481722951	0.652871438066415	0.0767999591156854	-0.690525778437440	-1.16533112268638	-1.07242985922621	-0.521430663078512	0.123158899162492	0.501109661480424	0.434070416235378	-0.0369224475412291	-0.698926015859529	-1.25810012418705	-1.47022870436404	-1.27288667149353	-0.828978144370350	-0.425501503673471	-0.285960186913585	-0.433076312032175	-0.698944949663581	-0.864378800202550	-0.819655831434144	-0.632194706570615	-0.473210148662957	-0.455685328028047	-0.513910814614280	-0.441058706182116	-0.0724581436158971	0.547707327115691	1.18901964137141	1.64184901843380	1.90371287971058	2.14638344462142	2.49783923803440	2.88214567600079	3.09826516050706	3.04439035558645	2.82538601785372	2.62177273865643	2.48524290823246	2.31251825393958	2.02789165665598	1.74253663423143	1.67877613768518	1.93246312706530	2.35266634110580	2.68931388054687	2.84296536115962	2.92534337927804	3.06207151656469	3.18180478499048	3.06422599840471	2.61621939473114	2.05670107089603	1.76128927719536	1.89052809515109	2.19004810170513	2.19942381885713	1.68255326855511	0.848355510292072	0.137704414787471	-0.200394326149781	-0.307093813450746	-0.497872206106057	-0.885103563927070	-1.25150221130307	-1.29968698620651	-0.990830872274382	-0.600304357643209	-0.442590842558099	-0.579461594552776	-0.823406085439792	-1.00250031159232	-1.16689009175599	-1.50680867147550	-2.09249229078883	-2.73862164989727	-3.13827198853570	-3.11213712268593	-2.72140773785856	-2.17206554760531	-1.65218532061046	-1.25764440428828	-1.01515150688049	-0.915959549365617	-0.920180203320237	-0.966575153286607	-1.00641184594923	-1.01995433205119	-0.989783863019668	-0.884211905785611	-0.708884678831527	-0.572406635356715	-0.637429563338031	-0.943039236499625	-1.28457906661116

LOWER ROW

DIMENSIONS: 9 (shape 1, shape 2, ..., shape 9) X TIME BINS

TIME BINS: -300	-299	-298	-297	-296	-295	-294	-293	-292	-291	-290	-289	-288	-287	-286	-285	-284	-283	-282	-281	-280	-279	-278	-277	-276	-275	-274	-273	-272	-271	-270	-269	-268	-267	-266	-265	-264	-263	-262	-261	-260	-259	-258	-257	-256	-255	-254	-253	-252	-251	-250	-249	-248	-247	-246	-245	-244	-243	-242	-241	-240	-239	-238	-237	-236	-235	-234	-233	-232	-231	-230	-229	-228	-227	-226	-225	-224	-223	-222	-221	-220	-219	-218	-217	-216	-215	-214	-213	-212	-211	-210	-209	-208	-207	-206	-205	-204	-203	-202	-201	-200	-199	-198	-197	-196	-195	-194	-193	-192	-191	-190	-189	-188	-187	-186	-185	-184	-183	-182	-181	-180	-179	-178	-177	-176	-175	-174	-173	-172	-171	-170	-169	-168	-167	-166	-165	-164	-163	-162	-161	-160	-159	-158	-157	-156	-155	-154	-153	-152	-151	-150	-149	-148	-147	-146	-145	-144	-143	-142	-141	-140	-139	-138	-137	-136	-135	-134	-133	-132	-131	-130	-129	-128	-127	-126	-125	-124	-123	-122	-121	-120	-119	-118	-117	-116	-115	-114	-113	-112	-111	-110	-109	-108	-107	-106	-105	-104	-103	-102	-101	-100	-99	-98	-97	-96	-95	-94	-93	-92	-91	-90	-89	-88	-87	-86	-85	-84	-83	-82	-81	-80	-79	-78	-77	-76	-75	-74	-73	-72	-71	-70	-69	-68	-67	-66	-65	-64	-63	-62	-61	-60	-59	-58	-57	-56	-55	-54	-53	-52	-51	-50	-49	-48	-47	-46	-45	-44	-43	-42	-41	-40	-39	-38	-37	-36	-35	-34	-33	-32	-31	-30	-29	-28	-27	-26	-25	-24	-23	-22	-21	-20	-19	-18	-17	-16	-15	-14	-13	-12	-11	-10	-9	-8	-7	-6	-5	-4	-3	-2	-1	0	1	2	3	4	5	6	7	8	9	10	11	12	13	14	15	16	17	18	19	20	21	22	23	24	25	26	27	28	29	30	31	32	33	34	35	36	37	38	39	40	41	42	43	44	45	46	47	48	49	50	51	52	53	54	55	56	57	58	59	60	61	62	63	64	65	66	67	68	69	70	71	72	73	74	75	76	77	78	79	80	81	82	83	84	85	86	87	88	89	90	91	92	93	94	95	96	97	98	99	100	101	102	103	104	105	106	107	108	109	110	111	112	113	114	115	116	117	118	119	120	121	122	123	124	125	126	127	128	129	130	131	132	133	134	135	136	137	138	139	140	141	142	143	144	145	146	147	148	149	150	151	152	153	154	155	156	157	158	159	160	161	162	163	164	165	166	167	168	169	170	171	172	173	174	175	176	177	178	179	180	181	182	183	184	185	186	187	188	189	190	191	192	193	194	195	196	197	198	199	200	201	202	203	204	205	206	207	208	209	210	211	212	213	214	215	216	217	218	219	220	221	222	223	224	225	226	227	228	229	230	231	232	233	234	235	236	237	238	239	240	241	242	243	244	245	246	247	248	249	250	251	252	253	254	255	256	257	258	259	260	261	262	263	264	265	266	267	268	269	270	271	272	273	274	275	276	277	278	279	280	281	282	283	284	285	286	287	288	289	290	291	292	293	294	295	296	297	298	299	300	301	302	303	304	305	306	307	308	309	310	311	312	313	314	315	316	317	318	319	320	321	322	323	324	325	326	327	328	329	330	331	332	333	334	335	336	337	338	339	340	341	342	343	344	345	346	347	348	349	350	351	352	353	354	355	356	357	358	359	360	361	362	363	364	365	366	367	368	369	370	371	372	373	374	375	376	377	378	379	380	381	382	383	384	385	386	387	388	389	390	391	392	393	394	395	396	397	398	399	400	401	402	403	404	405	406	407	408	409	410	411	412	413	414	415	416	417	418	419	420	421	422	423	424	425	426	427	428	429	430	431	432	433	434	435	436	437	438	439	440	441	442	443	444	445	446	447	448	449	450	451	452	453	454	455	456	457	458	459	460	461	462	463	464	465	466	467	468	469	470	471	472	473	474	475	476	477	478	479	480	481	482	483	484	485	486	487	488	489	490	491	492	493	494	495	496	497	498	499	500

DATA: 

-0.0668104872335408	-0.167509964522282	-0.0418202755197361	0.233746597343325	0.475851547183842	0.630435531798998	0.765988390544294	0.894910641574979	0.927383519187872	0.837950779884216	0.782205394473710	0.945443466611402	1.29358680577589	1.58063758080830	1.65133202409461	1.65979232241721	1.88703829905914	2.35030785335633	2.70360259521062	2.59995078981014	2.10446144532957	1.65209513172842	1.58186966478735	1.79348303447320	1.92278208725308	1.80387138811835	1.65363057285214	1.77300707862076	2.14702771683172	2.42670989007967	2.30476891361409	1.85259030536859	1.47306074062743	1.56611209803880	2.24994795655779	3.31936557825365	4.36159900275486	4.91585770163771	4.67292013222369	3.68862141697992	2.43460117354750	1.52909659127163	1.29201800301508	1.52373080747946	1.74135415722802	1.63961054932635	1.30882687540313	1.03065704220342	0.941622578944921	0.948233475951301	0.918961893365047	0.849416731226352	0.799698668791476	0.750657710005144	0.625379593607052	0.450361914756876	0.390481064911275	0.545123406490203	0.747781317037743	0.668732477823328	0.158704672137736	-0.557554017590567	-1.08049443314643	-1.20611919139666	-1.04657199998793	-0.799689320775923	-0.496529506987994	-0.0496564415255681	0.497068673485601	0.894902585101132	0.936478271941019	0.722485925365315	0.582799953775517	0.704012697599951	0.898444770222076	0.805727336245972	0.307478756600258	-0.322554163849644	-0.703143751223168	-0.733643912061222	-0.651873225753780	-0.726574793849721	-0.960258780390161	-1.13013850045550	-1.07930168118450	-0.894203455962649	-0.772410190055190	-0.765629140770746	-0.720937031850138	-0.494221869798488	-0.180899777616730	-0.0795772223016946	-0.401327426293722	-1.02686921999823	-1.57958728708610	-1.75869869543417	-1.60253529899270	-1.41477006240742	-1.42923325374360	-1.56336995159634	-1.52596829950984	-1.17367652985358	-0.734019252727023	-0.634620177039257	-1.09124601353111	-1.87738541999021	-2.52210634422206	-2.73511685553435	-2.62113876328599	-2.48178722419669	-2.45097376016453	-2.37201424385087	-2.03047370853886	-1.45230281183382	-0.919126019938762	-0.686984602458982	-0.724392734753976	-0.747737586712245	-0.502119409470102	0.00256282498992363	0.506362722883604	0.711505704578002	0.494285122074472	-0.0201324699017279	-0.530762946357675	-0.729823682450201	-0.491756067415986	0.0317725174171745	0.513907559424778	0.711807790921661	0.662994053944109	0.610595693985225	0.714627287316662	0.860352730933772	0.795195117077964	0.453097307022845	0.0806795736778886	-0.0168534603814691	0.158328424944647	0.254699552603677	-0.0580048839835307	-0.701280803753388	-1.23033979372174	-1.28500377653566	-0.962661512526964	-0.702348178162368	-0.807766700339292	-1.13233878999799	-1.26032994348611	-0.967875667147792	-0.455303809361269	-0.116814491688553	-0.125653553985063	-0.291138184417606	-0.316468109399811	-0.142627707809681	0.00679732171498952	-0.0895511841923941	-0.373994121663904	-0.558786046185482	-0.448840326621505	-0.179490812653021	-0.0977780320336462	-0.399072645070838	-0.900352236889125	-1.20094594136866	-1.08366663635528	-0.753764167304397	-0.664214505606271	-1.08376202715056	-1.82028658892340	-2.36376221347671	-2.31318607128485	-1.69479288573519	-0.901997368298528	-0.348381298457976	-0.167191194452190	-0.204156601697641	-0.253959149671983	-0.280460843233228	-0.414155763081231	-0.754660898003004	-1.19212861704541	-1.43995736434715	-1.27243049673449	-0.760015352033579	-0.269383999684896	-0.185398828895164	-0.572418632090982	-1.08550422057289	-1.24711447106854	-0.866320417413498	-0.215649727620606	0.214426033949778	0.160675891618528	-0.192847443001994	-0.424982977200303	-0.293917530885635	0.0592382056666249	0.299517015992576	0.248989512474194	0.0261368563462840	-0.140594191354032	-0.184069906246302	-0.250076458541307	-0.495106411020722	-0.877126198415558	-1.17248287349795	-1.18719468445629	-0.925024157731108	-0.542844686322678	-0.165645732903727	0.224646815226181	0.711238301840404	1.27618793264354	1.74475008507762	1.91983802918066	1.77590566061239	1.50136029190301	1.32319969369254	1.28177432394776	1.20018916018456	0.903304166693313	0.460695774384487	0.168078167634118	0.250715969783481	0.603968633251889	0.889189791428895	0.919166765152502	0.904070144900242	1.23585647108220	2.00491457910297	2.79380601030627	3.03189819464358	2.56773540558693	1.83714298874751	1.42970498283219	1.52274259497379	1.79006095350735	1.83778121331702	1.62721718104672	1.41197674372558	1.33755402296168	1.25136597353526	0.964667058014654	0.600093861886811	0.530885178846707	0.939637534131214	1.53578022791770	1.81382740365714	1.58649701878646	1.18389304567727	1.09351971114353	1.45617046889831	1.96524207622508	2.22213312124202	2.10795105470222	1.80330005891454	1.54788147184375	1.46989569579073	1.60011857016659	1.90393594086606	2.22417884627795	2.28445336535082	1.90297973508916	1.24326022858944	0.747255620625603	0.710924796527818	0.943417762518609	0.948518161625075	0.481857429947137	-0.150114566495537	-0.428456730487875	-0.227160134685196	0.0254677664104754	-0.174205662445530	-0.856380716004446	-1.60868221933835	-2.11975986260213	-2.53886944873982	-3.19567848358385	-4.04145418966053	-4.54704019883439	-4.24627835046529	-3.30765482344598	-2.44278390465973	-2.22123628925475	-2.54982143835253	-2.87801497423174	-2.85845683279311	-2.70354137842144	-2.87093822331028	-3.48075349400068	-4.12778299916949	-4.26819484371115	-3.73926557233803	-2.88834531378568	-2.24196761650979	-2.08115858835680	-2.28982419680998	-2.52667112425859	-2.51471115951967	-2.22659694271060	-1.86933659144251	-1.70063704339698	-1.80816935524155	-2.02849181514682	-2.09619791352584	-1.90244926909589	-1.60236458840252	-1.44176183071498	-1.48089328437464	-1.52615052059598	-1.35155798229030	-0.951892183191245	-0.535200840710137	-0.285993689120835	-0.205307773614810	-0.207136475974819	-0.293376753327140	-0.527101382445099	-0.827916851592745	-0.911352254491651	-0.546410296619739	0.138237686526549	0.714738218442844	0.888971243574778	0.823145223760287	0.943400005591733	1.43534184953159	2.03042734834104	2.35096571495593	2.39532261312085	2.56113462565200	3.17071075505126	4.08054290682487	4.84771564976166	5.22719788210831	5.37575470074336	5.54510397566761	5.72037485626748	5.71103032470518	5.55794631150163	5.64331124359344	6.25266749379377	7.10783588127233	7.54130343194182	7.23577174340235	6.69972361737152	6.86889475416654	8.21472359205970	10.3197694584389	12.3351702841893	13.7275429291967	14.4727030189003	14.6229693407296	13.9579587532905	12.2410060647057	9.72589082830510	7.15845882489740	5.13776981177447	3.55612403789364	1.81487246715920	-0.399062013999905	-2.67471969405736	-4.28250674037223	-4.93711283310539	-5.03804493660576	-5.15369495930895	-5.38538001404489	-5.32023977893444	-4.55301614581440	-3.14871338378533	-1.59184844244668	-0.388268040003164	0.226478362570813	0.288333920544382	-0.0182270000613483	-0.444389964823597	-0.762639316809054	-0.904606146824866	-1.01999106440849	-1.31467009688675	-1.80186765750371	-2.28387447718437	-2.63491910364412	-3.03925863304426	-3.83158805724837	-5.07801151243110	-6.41489335141711	-7.39180409344071	-7.93672751382341	-8.38106761058580	-9.01461150241761	-9.72277535888903	-10.1385196723640	-10.0765033769986	-9.68315920056143	-9.16498211767227	-8.54664082227728	-7.83384854842773	-7.30866128071887	-7.39619672526268	-8.10401928624846	-8.74752155854690	-8.50159298606311	-7.31768043800559	-6.13974854807447	-6.02211142546391	-7.02027834387150	-8.07931110338782	-8.08405559127319	-6.95390969669230	-5.64309969606660	-5.14101813465619	-5.60076058316556	-6.42568090127093	-7.00379751072239	-7.18885182881843	-7.14673532689016	-6.99602274284394	-6.75320485290929	-6.51084565645003	-6.43426864885409	-6.50755921765621	-6.42533339957577	-5.89258341944839	-5.01759127547299	-4.27617315954818	-4.02330771814659	-4.10441609498614	-4.01712233127706	-3.41824254867800	-2.39379261028852	-1.25612364650183	-0.206098972417853	0.733820843238520	1.55267124063276	2.18309528421346	2.63663403866576	3.08752098390832	3.71418603538835	4.49463571539684	5.26234323729862	5.95800442203097	6.68916560023119	7.45546134388859	7.92533891442711	7.69070114139471	6.80931070320138	5.94708027997861	5.79941120759089	6.35758053062120	6.88381375923680	6.69950123832408	5.93037103004302	5.36619100405832	5.60239395081389	6.44001658767123	7.17677312127002	7.37775277568710	7.23054127014723	7.17478853015555	7.35004717389626	7.50140115855400	7.33072563598824	6.78770357431125	6.01880018589874	5.19498702831979	4.49937799309265	4.18057196682128	4.41160944149727	5.02919405283540	5.55018798342591	5.60216906461847	5.32189887448198	5.18806614114718	5.40520109686964	5.57016699306826	5.08889372506377	3.90671325993927	2.67996455934247	2.14168020611027	2.37447784457801	2.82096265460538	2.98064550589335	2.94021386389350	3.13227209115901	3.68053581153114	4.16821742992150	4.10293176630881	3.48798311656186	2.81354662669556	2.51676060204893	2.57417720562803	2.65454175682992	2.54715504031185	2.31119392204197	2.04093010970683	1.65718408138498	1.04414466281810	0.326412352085960	-0.141834715302717	-0.125279491174578	0.223366475030905	0.519199164380845	0.548495174508737	0.440566175176586	0.429668421174347	0.538037664952472	0.582537855637605	0.467013820858399	0.345780590272055	0.412215314730221	0.564238876756993	0.394602082154289	-0.409629818661666	-1.67048551668256	-2.77728919117983	-3.17963003586606	-2.83850432110734	-2.20997004945610	-1.81415633970112	-1.82671510248730	-2.04645047723051	-2.18520467242155	-2.14085696340385	-2.00809141112906	-1.89328569486874	-1.77953011454926	-1.57913531061687	-1.27819586336545	-0.987105912756032	-0.839048897319501	-0.856917587401597	-0.935076791605442	-0.944276129764919	-0.838531413288472	-0.665438868744670	-0.507347711692350	-0.444880693650443	-0.567215386583960	-0.962925881354859	-1.64549824472616	-2.47641780094174	-3.19312783322530	-3.55244462997823	-3.47295335390335	-3.06087786107352	-2.52833474185975	-2.09905478146300	-1.94725253410008	-2.13127195236537	-2.51453334507279	-2.77659319588116	-2.61018816317170	-2.00313454644524	-1.32866473100726	-1.08085588951591	-1.44601422147023	-2.11927486738879	-2.57289264418257	-2.53417856454465	-2.21289256967353	-2.07164389721062	-2.38547095750406	-3.01256001000758	-3.54857465567064	-3.66886673754767	-3.35037936638009	-2.84672464862223	-2.50652653898814	-2.57583684993185	-3.06213955069915	-3.70309817422597	-4.08409817323763	-3.88503528600446	-3.10965878331839	-2.11000117344845	-1.36340854437551	-1.17241421899474	-1.51829386975172	-2.14695706965111	-2.76861321561008	-3.20171545475468	-3.39398632860462	-3.36712693759473	-3.15784187058297	-2.79291987329003	-2.30196494596851	-1.74648950643484	-1.22163671009104	-0.801656228986964	-0.473040855207721	-0.152889699568201	0.180987635106216	0.377467709893764	0.188128194320475	-0.482142345448203	-1.39892960152362	-2.12558954932625	-2.37000500311979	-2.20200582929512	-1.91359048129178	-1.69139612964650	-1.47747182732662	-1.15174725334897	-0.771151932595947	-0.543362467483143	-0.569057945854901	-0.697501804035742	-0.699560141754306	-0.545258180263348	-0.422110673215667	-0.454546145110382	-0.477298201983941	-0.169176391112194	0.585633322552542	1.52658920760413	2.23217106898071	2.47246415141755	2.32701366749895	2.01208464384843	1.68649798912339	1.44460954320570	1.39677292744364	1.62714410741628	2.04434128678982	2.36128000628082	2.31968884264377	1.94994868925442	1.56219924787836	1.45050268396055	1.61841843540365	1.80664254252946	1.76657190729382	1.48318132896968	1.15503563828210	1.01018944794164	1.15193829480842	1.52564076724337	1.97374006422091	2.33162163052572	2.53195209648343	2.64464926801594	2.77534829606376	2.88573640694456	2.75547068276436	2.21588325028348	1.45445425359238	1.00077799247106	1.28030336814959	2.13386142329695	2.84542055802286	2.74212844475478	1.80938814247625	0.707771435785180	0.182095814945325	0.455351420287231	1.15220978337022	1.70886369021419	1.79197480899330	1.39611279372710	0.718213728663374	0.0588029056701617	-0.223930695708205	0.137552278427880	1.07561613983600	2.11506599913422	2.66915183155367	2.49910239789855	1.89016794958917	1.35819794933446	1.19344493045329	1.29891694057832	1.42190568160894	1.44937179391995	1.43584605324853	1.41011885234205	1.27215318581698	0.935577355886674	0.525456501770611	0.350360329323744	0.633732317211867	1.27796407389174	1.90899369838091	2.15875319784714	1.92009927991873	1.36785745566910	0.774012729578919	0.305101242825991	-0.0421420142371889	-0.355298845354847	-0.675690802658442	-0.941768706070307	-1.04833161007813	-0.957896489984510	-0.751664535606013	-0.566518461912535	-0.483224217273109	-0.484054529235502	-0.517866039891085	-0.584874975100043	-0.733875577175269	-0.976905474454726	-1.22866657491368	-1.34306097849952	-1.20241510894884	-0.774085595641358	-0.121299494301927	0.590195875292399	1.10323473949907	1.17308777090968	0.755105027109230	0.102038483451249	-0.398032324472151	-0.549213308322234	-0.504683476723588	-0.542838550862010	-0.680153080536934	-0.577002285499588	0.0988312754374071	1.22384807651214	2.20748742452685	2.47876804378853	1.97046053843778	1.09931468479810	0.311056781253266	-0.271968290243027	-0.743113142755898	-1.07528568764765	-1.05415285825575	-0.600479693903604	-0.0587367375202896	-0.00853871729093613	-0.708380531272327	-1.75821961481568	-2.39339887190426	-2.16940983449429	-1.37666902217908	-0.782226085738224	-0.946990653410753	-1.74943651677642	-2.51982458686728	-2.62343292555156	-1.96705289257429	-1.02384099087050	-0.408974266598034	-0.393371668118721	-0.742487343433950	-0.958903354454738	-0.681128165867403	0.0815498358373193	0.998441397761823	1.63140395239051	1.64152745816075	0.930545320092955	-0.272894648656862	-1.44416311777380	-2.01407328377618	-1.76749615717572	-1.05913506344271	-0.554260801484029	-0.641876327860374	-1.07701743910370	-1.25244127303061	-0.844807827487790	-0.142895272533251	0.300079691172367	0.279566045086726	0.107958817394939	0.175101627237137	0.475717760966236	0.692289287889223	0.691353994960519	0.746457974577810	1.15469028699533	1.72843710956685	1.86183097492681	1.17313406412083	-0.0250957416938987	-1.01010713189724	-1.36795259124105	-1.31360327195839	-1.29142795547914	-1.41532910395892	-1.44405416215115	-1.24328473360190	-1.05491602418191	-1.18973799618239	-1.56318121057540	-1.72474309719858	-1.38295702578532	-0.764600125093226	-0.351947509196827	-0.343354918630256	-0.519867876765423	-0.637737217006364	-0.768547462194278	-1.11305145604205	-1.57272201408816
1.35813352372411	1.00386006347746	1.07821615235317	1.57813569533581	2.11910253286080	2.38974667002390	2.50017829203421	2.80003633301987	3.37369623910175	3.84544636688788	3.78814591273341	3.28471291138872	2.94712174531230	3.29949080039639	4.19437778681575	4.93207387243455	4.96300312266795	4.39897104675532	3.80548034499102	3.57659610836984	3.61271946457592	3.58110491314947	3.34206113500220	3.02189212770939	2.74757314718901	2.47969161864011	2.16509894413162	1.93447085075522	1.99866371503196	2.34233011019035	2.64330554923941	2.58305030078602	2.19226487094299	1.80144470987160	1.65909020484280	1.69999542665796	1.73762750731118	1.79191917197298	2.09199180505248	2.73968648921645	3.48926611303471	3.96257208382111	4.05030454423542	3.99645720181567	4.05974550762678	4.17809251842062	4.04648624434987	3.49264164321569	2.68495362116114	1.95602715010162	1.50538860082139	1.32999912342876	1.37013443569262	1.59090750450698	1.89648046100691	2.08530349904611	2.00988839097316	1.75991404088942	1.57555230572889	1.54432925035203	1.48048180762497	1.19861100247631	0.854709054308183	0.862967786072263	1.40205293753997	2.09414627592087	2.30675657597974	1.79135651144314	0.937429888635436	0.351577537555124	0.251458764045003	0.338164128506795	0.200284198097510	-0.290955383096998	-0.998468259890146	-1.76055766761613	-2.45796367836427	-2.90362904921004	-2.89904994217393	-2.53346565422335	-2.29789576314049	-2.66416315180411	-3.48814089508420	-4.00721167823193	-3.61802708586160	-2.63375371022249	-2.09175621255592	-2.71611323689844	-4.15693608920590	-5.36288347679090	-5.65413299189553	-5.28502653849666	-4.94568029289731	-4.91346045963230	-4.88136509327175	-4.54077627979216	-4.04698971365161	-3.74527209115220	-3.58968850603356	-3.12113695853848	-2.10870744187710	-1.01807047270786	-0.618114503513251	-1.12022361133111	-1.87963044111800	-2.04669988555898	-1.42901259764185	-0.604586112571553	-0.243806464270883	-0.480778378248360	-0.978267549843966	-1.42017983593940	-1.74405085484043	-1.94037436924123	-1.88642231703090	-1.55600067722358	-1.28600484226786	-1.57843804299673	-2.52394623932019	-3.54382560618015	-3.87602837645706	-3.33722961322772	-2.50157852616908	-2.08543199195293	-2.24554807845392	-2.56557192458405	-2.66045351802526	-2.62469029811569	-2.81873803389786	-3.32946487787913	-3.79476323983907	-3.77420029267319	-3.18400500500897	-2.31073435099956	-1.48343267040803	-0.844535363347267	-0.412390292241099	-0.203929564827186	-0.180780825775373	-0.141187178744733	0.168339842788594	0.754398451799723	1.25929834960469	1.24969028061035	0.647894188899506	-0.167684466707207	-0.708924047729747	-0.791134257272634	-0.595303536352620	-0.392192431059550	-0.288120068468634	-0.230798950824222	-0.157116482021037	-0.0510388971605500	0.109586483186938	0.362152010260908	0.676979756832225	0.928253326291884	1.01556224270454	0.995939746216637	1.02162030281562	1.12742252409708	1.14986200342020	0.927792605872299	0.560793513083788	0.378742175233446	0.607053979047185	1.10301784910105	1.48282843682955	1.50255776405394	1.26158081571702	1.02764964357810	0.937153359182104	0.929500340919901	0.928388603732311	0.967552355826364	1.08715314130799	1.19394636199722	1.15111942499108	1.02128299916150	1.10451157835582	1.62639663657120	2.40996060556837	2.97213421426688	3.01222363502327	2.75607554378752	2.73463449672306	3.21958878140943	3.94865728856075	4.44128475187000	4.52096648573502	4.44341787393828	4.52687469390210	4.77025243767100	4.91480596952576	4.82613213629811	4.68421809561760	4.74014791272181	4.96051245387185	5.01910183513993	4.65272219994738	3.94800414481743	3.22718348498818	2.70031303627680	2.31134767080905	1.92502277198563	1.57133188906007	1.43119693839546	1.61260069099035	2.02630347359618	2.49976734569983	2.93389468053768	3.27730497535051	3.39247873120609	3.07648181768780	2.28843344906087	1.30476679898315	0.548531603677154	0.232955928108224	0.217611898298954	0.236312352105730	0.204197204137088	0.229478335724877	0.354839876928821	0.409763356359426	0.192048168215821	-0.268745860103429	-0.743902617215618	-1.10882440512719	-1.49282384126774	-2.03078202804072	-2.53619482586001	-2.60116500286057	-2.11201237274198	-1.56484770832008	-1.69472358706221	-2.73189234561891	-4.11092998666664	-5.00028479483609	-5.08737637795085	-4.76468336291791	-4.57448360615696	-4.61873469100875	-4.60214504411071	-4.34267293667640	-4.02835594006898	-3.90382327311384	-3.86530883636903	-3.56851871732282	-2.94499603895868	-2.42687600038308	-2.51208530719095	-3.16083337530576	-3.78253710045020	-3.86919156966109	-3.52913373215533	-3.29338445441488	-3.46058546797214	-3.78895434508242	-3.86785210932972	-3.64214162783810	-3.41767205262092	-3.39251395841581	-3.37319052417560	-3.05487511551954	-2.47200544371505	-1.99991997244347	-1.90003923899257	-2.01964936542803	-2.04760950078437	-1.96883433868212	-2.07738762248144	-2.49966138095235	-2.86992593956874	-2.65345103201294	-1.77946243788103	-0.800495181065782	-0.341350343899240	-0.472718387430827	-0.740769249644605	-0.777985456495293	-0.722900883040858	-0.949633533041131	-1.48572461915189	-1.87294079503481	-1.65624736283456	-0.911467174464753	-0.194287556465426	0.00358548543131742	-0.335251854850865	-0.868817177415219	-1.29474111296004	-1.55397673820997	-1.71190728089044	-1.78686500740191	-1.75050248880788	-1.60941735870173	-1.38501500747873	-1.03079066218191	-0.474383482991376	0.211347057143184	0.752438688793276	0.889794055438364	0.665939616060668	0.433629495299551	0.536988498444797	1.00649417827938	1.59362560532207	2.06849956121986	2.42302027100721	2.79141705997369	3.25782755389745	3.79799860915138	4.35270400458092	4.84927112061941	5.12815532955341	4.95248978352491	4.21077506806376	3.12475078699245	2.17582256513761	1.75787256316798	1.90106510165999	2.34351625172452	2.82451080881490	3.24758348461181	3.59027198431715	3.78797825402173	3.80851005844899	3.79412797518713	3.98662813463640	4.43746604572975	4.86287600211949	4.90092662556403	4.52743547143812	4.12929524340928	4.10421066548745	4.43641910785234	4.75461291554747	4.80511274406207	4.76437530382373	5.00666077970565	5.60649385212212	6.17663182627979	6.23685031456020	5.68912927983751	4.88830214929059	4.30125047501504	4.18673013270939	4.59426944813678	5.52575451230359	6.94671709907729	8.63700376597734	10.1660958407153	11.1390170260794	11.4748014846810	11.3869432785231	11.0814565141091	10.5287722689340	9.55733464727716	8.10582093077152	6.29589309639307	4.26357884080634	2.02742496647579	-0.390700049519119	-2.75735000967604	-4.66847628035206	-5.87273680893193	-6.50692560536567	-6.91940343973145	-7.24859335287442	-7.26156825175209	-6.68460061903053	-5.65839038133927	-4.74879121349331	-4.42699207757179	-4.56932809977364	-4.56185148985227	-3.94470245316487	-2.91400563641590	-2.12683012936740	-2.01062018976631	-2.32786681792155	-2.47018323927780	-2.15119943788627	-1.72631842536450	-1.78259074264835	-2.45608330232386	-3.24339837774532	-3.53186022544722	-3.27668718173108	-3.08293736610021	-3.59260160836969	-4.82458124367254	-6.15392192341638	-6.92449979600951	-7.03812488911518	-6.94335825853471	-7.11813627087169	-7.63605558950521	-8.22224903661487	-8.62650030999899	-8.84620242214823	-8.99379483938571	-9.04141267731745	-8.77562434947129	-8.00937914659981	-6.81507108717792	-5.55982691686065	-4.73512265216547	-4.70484638320733	-5.48676672308131	-6.66930187165699	-7.57879894827839	-7.70027418647509	-7.08686134671219	-6.36014181968656	-6.19660736963313	-6.72560505366408	-7.43770531229424	-7.71865503931668	-7.45036474236241	-7.03562179103163	-6.85510571220147	-6.81533891664582	-6.51672845025198	-5.80877904306251	-5.03263285116188	-4.65295968530353	-4.74523624256138	-4.96833526633372	-5.01607114982693	-4.93043887507487	-4.86971379243849	-4.68453130258673	-3.95526133137423	-2.54776833582589	-0.995392981218651	-0.116963364953999	-0.189785167752174	-0.609336948241931	-0.478954702771387	0.484972291843947	1.71756227749326	2.45999415969294	2.53354583995430	2.40195997883636	2.57071946544788	3.09657565454492	3.72393989744547	4.34044940535603	5.10771412871298	6.13147128306528	7.16504963002525	7.77783889831909	7.79449641050168	7.46153013066259	7.15835719277923	7.03542155632032	6.99809013530236	6.96197792358987	6.97258150363717	7.03995135406070	6.99364786997573	6.65596387846604	6.15369676122242	5.91042954778953	6.22163252280096	6.88813045321598	7.39523139145608	7.48105577538348	7.41591664479595	7.61206415323742	7.99961066930893	7.95043446263650	6.93252106626300	5.19685472110211	3.68544465762457	3.18233670582360	3.58042393100589	4.03592919714126	3.83782070556516	3.08083950570362	2.48674672487851	2.63640561465102	3.43634864983319	4.30038809694455	4.74643934479153	4.75747369731789	4.62435382371789	4.56543263886964	4.56163456612795	4.49711941902939	4.34032202452315	4.13502705614212	3.87279565524356	3.47150514317694	2.91608803283755	2.37290033275558	2.09355869562995	2.17675933995633	2.44657965384128	2.59738115473692	2.46706997923115	2.15919228406485	1.89696335205536	1.77568101140438	1.67616787394728	1.41797443627703	0.975573996708325	0.524106690457383	0.269833860722726	0.246272393865463	0.288287401277874	0.211520022898152	0.0160650598225399	-0.0941046026900437	0.0916127386978747	0.555059948651942	1.00342753222795	1.07866222562636	0.655068628370631	-0.0373798175696816	-0.588303407056046	-0.742861301610685	-0.606756995848635	-0.534066813991059	-0.794075027131120	-1.31617173312211	-1.74087906835963	-1.72314958472360	-1.20945667230755	-0.453583713262083	0.208640956884494	0.596883763586911	0.737260650273949	0.734662588116039	0.631986005383689	0.388482415527904	-0.0415573122121433	-0.640913421517270	-1.33918803854625	-2.06688134106219	-2.78326242739442	-3.45540453561085	-4.02567429971564	-4.41206134225575	-4.54810509209331	-4.43390096761921	-4.16162975836902	-3.89222726369548	-3.78587427798033	-3.92220553414747	-4.26446552921264	-4.69624588130348	-5.09892433513826	-5.40134672286873	-5.56768007229295	-5.56233721238488	-5.35603180247510	-4.97851946044821	-4.54978898032326	-4.22742443036329	-4.09555376567757	-4.09088319878869	-4.03263858008243	-3.73027838539473	-3.08821887048275	-2.15442872260433	-1.11376825623998	-0.240985431773464	0.186463631306944	0.00327509907859226	-0.756258846738370	-1.86280209372794	-2.99353130076810	-3.86311900078203	-4.31138128165269	-4.33203486969485	-4.06326070335128	-3.73697901214038	-3.56577086184553	-3.60364267920243	-3.69545848614471	-3.59929104483970	-3.20660873611780	-2.66060347957278	-2.25027575642913	-2.18070568989160	-2.44219749362806	-2.87785629348580	-3.32817493029009	-3.68072922296126	-3.82335498142590	-3.65113660020337	-3.19203129345756	-2.69643757949128	-2.49618798600598	-2.68925949121952	-2.96971708466513	-2.84500320209183	-2.08996339008925	-1.00157595817343	-0.182928543626520	-0.0474057045523029	-0.503216845278346	-1.07803427672928	-1.31263294467931	-1.05029017067861	-0.435014504978624	0.265197065927256	0.808250753178635	1.04458437976059	0.966708902184594	0.752909004262605	0.713527136041123	1.09780141466600	1.89410431095585	2.82405592139624	3.56431159571036	3.99425596301662	4.23446129333987	4.45742613473513	4.68175247504080	4.75820393990825	4.54210481940191	4.06345209713918	3.53211619710128	3.18860359857545	3.13891070471428	3.29539945927779	3.44582208783726	3.39368107317340	3.08673219942169	2.65615376313466	2.32782124054263	2.25232451431833	2.38517329916535	2.53422736727329	2.54818438090357	2.46978914637738	2.49069571996565	2.73894750018091	3.11388484342366	3.34997978327874	3.25788991757246	2.90171140460677	2.53452363905449	2.36534096957260	2.39715612957508	2.48133191625727	2.49484999125942	2.43537214150441	2.35694348972184	2.26650982089679	2.12772060391845	1.95428127682585	1.84111730827702	1.85960341840260	1.93965022758014	1.91467051855569	1.71774986157124	1.50292940970362	1.50715108349887	1.75872457464674	1.95123844001991	1.66422760029194	0.745465946148175	-0.520927416985347	-1.62669747233532	-2.21475875809222	-2.26565453792973	-1.98508739460294	-1.59572857572304	-1.26228531879539	-1.13487932953898	-1.32946003885217	-1.79407710659416	-2.24327833229743	-2.33253617529316	-1.95991931316785	-1.37768550539115	-0.965953284027550	-0.896622630883901	-1.04604049610706	-1.22348423958199	-1.41210630538051	-1.72367570336085	-2.14572856692705	-2.43810451255413	-2.35611378936122	-1.95212725175561	-1.57094655448928	-1.49931499622271	-1.65156050943787	-1.65459643482082	-1.24409449771095	-0.531532074843373	0.137562765028390	0.541865692053192	0.745228719933095	0.915582129890315	1.06449620480026	1.02688727556448	0.675054986433798	0.0832992138622280	-0.541112960256167	-1.03530603987856	-1.33608972210018	-1.39591645425911	-1.15547584223645	-0.673996996796869	-0.240256010721054	-0.227056845486533	-0.746190295990284	-1.46486680916939	-1.84506110355127	-1.62040842017266	-1.03347545479983	-0.580096955682205	-0.521008092913789	-0.657463435953605	-0.571952582152353	-0.0495021377233428	0.749993900009464	1.48574648786403	1.93407282980562	2.09141305283832	2.06257559618904	1.93952980002840	1.80743730742295	1.79903980607663	2.05298602574882	2.58057584307992	3.19293176980241	3.59442121724286	3.57521502063050	3.14621810739881	2.53092738990267	2.04301488723201	1.91767856280224	2.15960392143725	2.49588409042970	2.52827065590748	2.05032939897501	1.28452958297779	0.761260520513094	0.861192377401704	1.43091247054899	1.89920824551550	1.84105865290915	1.42368680996941	1.22830522806697	1.59189240821325	2.17120531476291	2.23855557143747	1.43253890612785	0.166785146071288	-0.750127787273708	-0.879452473676956	-0.494598647485788	-0.184007288063959	-0.209196785296954	-0.326314450128335	-0.193534476576366	0.178728060680575	0.458527365230806	0.407427714714242	0.141045754233004	-0.0614592188607946	-0.119648953614377	-0.222405252969873	-0.544450462259076	-0.993561084423680	-1.30828854308110	-1.36539933861920	-1.30409970785166	-1.33373253991587	-1.49901361487985	-1.70052684994510	-1.90077058557264	-2.19290746041469	-2.61097226870622	-2.94436855132678	-2.86198050037619	-2.26856864379271	-1.48690149577310	-1.01701131283391	-1.10068439450548	-1.54573091654455	-1.97178934596367	-2.17959201795711	-2.25046158627703	-2.32849254205616	-2.39089522406165	-2.27678619216957	-1.91223784367495	-1.45149088775569	-1.17337137098522	-1.24519224617958	-1.58233384781645	-1.91112663627020
4.43807500565109	5.02456442753400	5.16077260399582	5.04676454195212	4.97174728282323	4.91734860798788	4.60551087158179	3.92478618965684	3.19485254956068	2.90903962521960	3.21504063707883	3.71974939221852	3.85362926194818	3.41181570049953	2.70682709911676	2.20704012513775	2.08189277717154	2.13029189727370	2.11299740110168	2.07553755009148	2.29681579025157	2.93501657651989	3.77199373220059	4.34314835775063	4.33217643091629	3.84282723579264	3.28901512460591	3.01783348509568	3.02384427158532	3.00634319521297	2.68792186475614	2.07918709210984	1.45285385292418	1.08536606421919	1.03755967934616	1.17441880364465	1.35931799479958	1.58585855231076	1.90680018074154	2.26527711935896	2.44909851799938	2.24742154048170	1.65520874748867	0.909319891342639	0.314579119166381	0.0286115010682074	-0.00426239181723138	0.0533939346203914	0.0790130299826255	0.0519916263326066	0.0212338759910338	0.0420835233132491	0.126023405159214	0.211628694855339	0.176659108044515	-0.0828062086113535	-0.544421124571759	-1.03602667977048	-1.36493663424217	-1.50119197369570	-1.61331282048721	-1.88172042931680	-2.26982553729006	-2.51853895662313	-2.40535521049947	-2.00128710702570	-1.63177020003593	-1.56352670646808	-1.75014486257162	-1.90822726626475	-1.82324785829425	-1.53314723877618	-1.20300977991998	-0.882048908516044	-0.464273736446795	0.0986155906866155	0.616423123093761	0.770242410199655	0.413491491740750	-0.281622541606374	-1.00278463774011	-1.58718106770905	-2.08726089871764	-2.56705479009213	-2.91813480821272	-2.94708481423924	-2.62975067142735	-2.20537891270038	-1.97695782581901	-2.04655510354446	-2.28760498658736	-2.55210711283949	-2.82293009426469	-3.11940577764614	-3.31719842126061	-3.18380427019558	-2.65701221040215	-2.04195779878133	-1.83455035550287	-2.29330666147928	-3.19365781143433	-4.02603147794631	-4.42967230155178	-4.42339734867390	-4.24782385743707	-4.05480707845688	-3.79167246848399	-3.35135112707878	-2.75936531496503	-2.17951034617007	-1.76813401048109	-1.56308713531080	-1.50374439997350	-1.51075172378072	-1.52682777313900	-1.51895549585877	-1.49144707837721	-1.49759866416907	-1.59358654250032	-1.75253108412546	-1.84884789424596	-1.77001731557075	-1.54707745113450	-1.33694138690004	-1.25115897585548	-1.22567236595243	-1.09905460444611	-0.818648882782559	-0.526325850850815	-0.411816384019496	-0.506579367387683	-0.668364122562419	-0.769486821862778	-0.843202070258007	-0.993394280277704	-1.17874309839799	-1.16064651681423	-0.720778085033266	0.0761079901568661	0.872594775375338	1.28456306391003	1.16765763945383	0.636220810630682	-0.116531426005941	-0.951163365371852	-1.74408331509672	-2.31062166743699	-2.47010318206735	-2.21997337835411	-1.79619037454758	-1.49276973657620	-1.39632165573714	-1.31926784548894	-1.01836752466330	-0.474876391947470	0.0616812596102959	0.316101121253337	0.265223150209410	0.165068018873908	0.300341223469535	0.704804531887285	1.11975769962594	1.22149253531527	0.902666095412008	0.362602634954323	-0.0529628836366503	-0.111039842987532	0.160493115097624	0.532541938107081	0.773309709469620	0.826892145604964	0.842784938812251	1.03752623967839	1.49017752085790	2.03331985571086	2.34852827133642	2.21769034294943	1.72573767332060	1.21237590889520	0.980811832756844	1.02459186464167	1.05913264982588	0.857304181505928	0.548181580673825	0.528514431629938	1.03105739164074	1.80005171927107	2.26667265476453	2.09602708990398	1.54073627036740	1.20099572258598	1.42310409114358	1.97577846732907	2.34703430163325	2.31746716634629	2.16714917865404	2.30779635456792	2.79237070559566	3.26969064482566	3.40158821555161	3.21705380991890	2.99125655482519	2.84669630668563	2.61380387770594	2.13834437707410	1.62847337726776	1.55119537420589	2.13741890794941	3.06394455577698	3.71197645598658	3.74286119987432	3.36882149233368	3.05497280733405	3.02820799280379	3.13619800668215	3.14045630846044	3.03033284081350	2.98988462433960	3.11839537283201	3.28775375141284	3.29914563701467	3.11025930422886	2.84734070910816	2.62423583678115	2.42809997554215	2.20005893659377	1.95317393873593	1.73441969211301	1.49002829043032	1.06547307443925	0.402641737774541	-0.297325835008293	-0.686992137834227	-0.580977388403780	-0.125361984118712	0.357474408849293	0.656683030592934	0.766308719900250	0.728896585722483	0.496776435926989	0.0321894674383725	-0.487302127110777	-0.684834440988159	-0.303499222993109	0.488238807826472	1.17207674203121	1.31078555794225	0.916994662925896	0.402076787671001	0.183736750521207	0.350101434856978	0.658159236670112	0.779653524232066	0.521598329843810	-0.118758038804225	-0.999321466494335	-1.89110999346598	-2.56530011751170	-2.93101947170948	-3.11939576790981	-3.37206407338028	-3.78185549776475	-4.15232483625656	-4.17568896177821	-3.78078830808878	-3.26573782847409	-3.02758974257697	-3.15403884692362	-3.32945150238761	-3.18060630606378	-2.69686866199892	-2.26784462083308	-2.30155962290389	-2.83905489953998	-3.55723081882915	-4.10398530603111	-4.37138446017276	-4.45166608935126	-4.42189555684463	-4.26664913121397	-4.00968454628065	-3.82645839494077	-3.93668144655647	-4.37681298903008	-4.92666251561511	-5.28956439368808	-5.32971777783796	-5.12158488480885	-4.80441030499103	-4.44518151518129	-4.04887039513870	-3.63958858771737	-3.26796492035428	-2.94464530201189	-2.62675628484140	-2.30577733460728	-2.07892497456237	-2.08079452774761	-2.33064306583329	-2.67220617151343	-2.87764708940593	-2.79575112521720	-2.40169041746195	-1.76264914225824	-1.02712697126224	-0.438611729312170	-0.250113255439352	-0.515242435337341	-0.963856320124754	-1.18339983942268	-1.00196587414618	-0.668980748226825	-0.584090522978309	-0.832556491323373	-1.05090430530816	-0.800233264226318	-0.0370418294676275	0.850795650873408	1.46549122553169	1.77162988755715	2.00925937972727	2.32452741091700	2.62227018444983	2.80724040994012	3.03664702484908	3.58242244725620	4.43723481590390	5.18513943833866	5.36410928733430	4.92935901904587	4.27961982862172	3.83345788975757	3.67318934041058	3.63972652467900	3.66113209682201	3.83018564812881	4.15138421416175	4.38299596314818	4.28980761770738	4.01823577032998	4.03744893941199	4.59213894598734	5.29017325720043	5.39704668309700	4.60017236764394	3.39785245425157	2.64005881986442	2.70607825917237	3.22223302647341	3.60358439142804	3.77531361493839	4.26256137468306	5.58059059009721	7.61893046478389	9.65943863599368	10.9534199856249	11.2533421716336	10.8550070378500	10.2393838323964	9.69581426345211	9.17863349298512	8.39809374378361	7.04477131323900	5.04319924137937	2.69129013189218	0.538915590591674	-0.965076947210021	-1.77879565355801	-2.23321795151404	-2.67986458021817	-3.16612194544053	-3.44191186777153	-3.23999373189636	-2.51532186516853	-1.44713515915674	-0.298246674437589	0.684772191464354	1.30803418739696	1.49766657798883	1.38217607416496	1.23563401687546	1.23603187265965	1.26005521809214	0.982912475571455	0.237662184035196	-0.740004384239094	-1.47241596734735	-1.66166016895917	-1.44520702166811	-1.25566174645087	-1.47836904958356	-2.24843931284139	-3.48287821969314	-4.97544911739364	-6.42563772413186	-7.49159884673964	-7.97613107588469	-8.01751288713358	-8.02082466654983	-8.29829164978965	-8.75396272841461	-8.97278327906870	-8.66206442467228	-7.99560468460010	-7.49432418181200	-7.55913171156024	-8.11859971372637	-8.70916822160686	-8.86916047864769	-8.47272105789813	-7.75971602601891	-7.11633997107045	-6.81944858719001	-6.90420990037473	-7.18848670748870	-7.40571929180655	-7.36402641614628	-7.04444273601110	-6.59286713051734	-6.23516658815565	-6.17875409859407	-6.52346963508689	-7.17137419825035	-7.78073925077027	-7.87668230002370	-7.14594983382837	-5.72011541888109	-4.15356969619454	-3.03523443789501	-2.55324074370709	-2.42640640283987	-2.26172215699311	-1.95733041314095	-1.74316596399577	-1.86563566610256	-2.29188642591414	-2.72402648477841	-2.83183124031674	-2.42312100498852	-1.45524605914060	-0.0254678807942820	1.57876229309969	2.91188356582677	3.62054918348748	3.74578532535282	3.72469377889959	4.00457737249456	4.63890214384963	5.30166335953035	5.69372130837973	5.86021985423458	6.05820531284204	6.37034836213252	6.56513614355686	6.38235727512048	5.88818002832309	5.46403550872771	5.44581549646649	5.83164451247665	6.34913465255439	6.73019779264175	6.85894499300708	6.71113626998469	6.28907280853714	5.68702796943768	5.14869582751643	4.93398944299354	5.08224986187775	5.35579247581958	5.46541778561387	5.33547033376274	5.11461591687975	4.95133667722766	4.82273277468690	4.59841130753051	4.21415426717276	3.73724974415848	3.30433914860151	3.07327568244221	3.22457396708669	3.88474146112873	4.93663437976847	5.93603862423429	6.35477859464814	6.00272725514051	5.18603523578313	4.38726745879087	3.80197252068202	3.25506850116530	2.56547199550777	1.87030518130000	1.47599016670050	1.42457989691932	1.35896104015081	0.912190197440451	0.171275446937991	-0.363276546764047	-0.303128483275974	0.218823666343909	0.707037196452578	0.806477041810478	0.572734684951098	0.286343494383178	0.136895783527818	0.152348780222030	0.329588497321618	0.667826696488779	1.04451035042618	1.19706309415924	0.961443715787610	0.506652847011023	0.211151734520034	0.260548570870720	0.451604910754023	0.475705183957274	0.341313190108547	0.378674436839325	0.782010428632664	1.26018091852188	1.27940893131618	0.659813321564164	-0.175155640937920	-0.608473754294404	-0.438875690296300	-0.0164263386740455	0.189267777993251	0.0436400919345904	-0.261978777888107	-0.561534175427418	-0.916937665244423	-1.45713683758115	-2.12657823813640	-2.68562571309556	-2.93734217617127	-2.88189299141410	-2.64924785254076	-2.36221738896802	-2.11067308575386	-1.99033321715126	-2.05440419396032	-2.20227573085549	-2.19867030801271	-1.88563055763920	-1.37197036650686	-0.960976174131795	-0.879128949306099	-1.11058347266652	-1.49960408077207	-1.94470071655587	-2.42491324615566	-2.86758496298728	-3.10174766359332	-3.01103026477476	-2.69108054263483	-2.37392201152217	-2.18448486886502	-2.03272378059132	-1.77897371662606	-1.44905630145834	-1.20608633801938	-1.11299983806511	-1.01317641845584	-0.719911570906661	-0.306458819165794	-0.139084567045812	-0.584192666774183	-1.68256149645170	-3.09280503277719	-4.30539580852541	-4.91196479264503	-4.77918926558731	-4.11896529185635	-3.43746985737797	-3.28768046091152	-3.88033538086604	-4.85451889361127	-5.50180000488553	-5.33744084330743	-4.51220937270510	-3.66092061389269	-3.33965747114996	-3.60540823782582	-4.09320077424991	-4.40598808433179	-4.38196995991493	-4.06431677156434	-3.56152543329414	-3.00214775760974	-2.53862304125140	-2.26630213749709	-2.11941361426683	-1.94013446280031	-1.71318462228533	-1.66692732844624	-2.02508876442724	-2.63835103419133	-2.96894753301124	-2.55212598749035	-1.47700874176555	-0.339717060375885	0.311744386826304	0.450826207923406	0.482147482279534	0.754125200655917	1.24580030426361	1.71113195878856	2.00014780637142	2.14447309028583	2.18936715329970	2.09344331701321	1.85579387780774	1.64163694308522	1.64313883229443	1.80242489532989	1.79010834877180	1.35778575826238	0.679759806249983	0.235685174305819	0.305960818679239	0.644249286463375	0.732125684043792	0.360753285944622	-0.109381093267429	-0.118891715227196	0.475241276015825	1.19566119203842	1.37331991267492	0.780284686316796	-0.148651766052311	-0.697436877507640	-0.477325280097353	0.284407107865003	0.993139148911573	1.21043368756643	0.985001306475385	0.735592324757162	0.841432885648841	1.33545337315614	1.95672833332698	2.44865286176878	2.76545082469699	3.00057869028591	3.19325012251698	3.29385158289483	3.32366084486075	3.46674757104262	3.89244424709016	4.48379910323265	4.84902631075924	4.69613945717076	4.17464702443700	3.75179565072185	3.71556451083839	3.87361319517596	3.82441319061992	3.49262065936046	3.27125451092201	3.56351541898209	4.25278114739975	4.75020331219013	4.60121207958942	3.96778399624606	3.44214378258793	3.41793937449839	3.72420905125461	3.87571016774661	3.58151848294919	2.93579555993782	2.17671342442221	1.40461507366630	0.597748978591156	-0.185872314372230	-0.754052150542985	-0.955956726173632	-0.841623542757172	-0.597032048292901	-0.355254221437566	-0.121862884142821	0.137146348770267	0.407430135370824	0.643723818503143	0.809644095464821	0.853348024744543	0.703970993457034	0.396345519110663	0.197384397734833	0.466264868950879	1.25516482209347	2.08170626854100	2.26365196551377	1.58766222511663	0.584913664294698	0.0157955732420892	0.0635601085869543	0.148329949039687	-0.383562546723761	-1.46250332904832	-2.32351443820429	-2.34879128258981	-1.75707594923670	-1.34879800108208	-1.62326759081280	-2.29604312868145	-2.72423749566124	-2.65907254739581	-2.41610422610610	-2.33975726832226	-2.32029524121240	-2.00380422251750	-1.40566123881711	-1.09177193867630	-1.61978652436131	-2.87013126309335	-4.07535108093241	-4.55273420305561	-4.33203262321074	-4.00674569904422	-4.02871536947911	-4.25264561343147	-4.18485420284961	-3.58185268233367	-2.71974353438031	-2.10160043144571	-1.98812623068705	-2.24031456860685	-2.54580417504269	-2.71269622104592	-2.74568029278661	-2.71849600225436	-2.63961094527086	-2.43665776690614	-2.03154678194637	-1.42169485782242	-0.714797520440899	-0.0969727914055427	0.261992974447130	0.313392890199363	0.157039492864819	-0.0402205798391478	-0.155380477700491	-0.143119444943480	0.00601427485093554	0.280829182670871	0.595218641242213	0.769030784628298	0.654131732235109	0.318949626295801	0.0541307607627589	0.112575832643821	0.428584883205148	0.657921002946386	0.552079336783535	0.267855046673772	0.231642540398989	0.667611281153847	1.31208986065980	1.66216044432683	1.50841901114449	1.16514249603791	1.13944042320830	1.60447227359677	2.24513754642014	2.60935071268216	2.54606623870410	2.26874392989615	2.04921199298529	1.94151775358130	1.82346196223476	1.62762392961089	1.44313107132557	1.39109241879998	1.47317272426251	1.58495796819514	1.63398934698021	1.57715446256217	1.35182062020127	0.864737354886003	0.127753471180914	-0.620301622188559	-1.02612531228627	-0.925271944862750	-0.517809804043883	-0.188454217841595	-0.136176867287436	-0.211775914980113	-0.138329208611035	0.142897189525233	0.393456728172055	0.341703649396788	-0.0229108074481002	-0.450693881550422	-0.701215510659150	-0.766303771235380	-0.822194548225803	-1.00826255721281	-1.29329954837246	-1.54275453680473	-1.66397747200642	-1.66053478581102	-1.57570577256886	-1.43050664602493
2.57922866852716	3.01844188677356	3.55546645241635	3.59239607018954	3.07539089874108	2.53470846618429	2.45259110930816	2.70834252099290	2.76182770198738	2.33706032050148	1.75730877600240	1.52501622198822	1.68689762918722	1.78898686799554	1.47458198910162	0.959940796888223	0.774841918615857	1.08717445502305	1.46465532219070	1.38785654715603	0.893456726582225	0.561733221824352	0.861065820419212	1.62645916649915	2.25724847762939	2.35228186978895	2.03565686854228	1.67541845037840	1.43262896267558	1.19225250315234	0.866654092764515	0.602174265429517	0.615787329502850	0.911004048968504	1.26406422703364	1.48848561111221	1.62418206574727	1.82479787179088	2.12567651091144	2.40945724931018	2.59428900083477	2.76671898676060	3.06587246780359	3.46434679930538	3.73329679381455	3.65618597104361	3.26438050649288	2.85187751624761	2.76152445955944	3.13005899147784	3.77066549415873	4.25553544972974	4.16627713606319	3.39728264452517	2.30637579318797	1.52900524450228	1.51729087204342	2.16764882439504	2.90240062532814	3.16662515532221	2.87395385153663	2.37356023561956	2.01247248921270	1.78464842441961	1.42267194754662	0.771195887821824	-0.0106469569559683	-0.624750408782619	-0.943375465168556	-1.09172071402030	-1.25247228526328	-1.45934669869519	-1.60498530913491	-1.59962642926970	-1.46719716599123	-1.30086493945215	-1.18748921873942	-1.20009027669588	-1.41212428177032	-1.84839773638355	-2.41103273802142	-2.90507860256940	-3.18469811739252	-3.27380988896215	-3.32029453445310	-3.43360720239909	-3.59238588920709	-3.71524882599380	-3.78507898012335	-3.86251671108610	-3.97881255624781	-4.05642166867452	-3.96936809989866	-3.67957494348643	-3.29175063929576	-2.96384994560518	-2.76944723691348	-2.65113437034688	-2.50071636255923	-2.27784204466468	-2.05334502067092	-1.94116281655657	-1.98357136474993	-2.09827406673843	-2.14705281430221	-2.07228437329940	-1.96467573579112	-1.97371997758019	-2.13670086610734	-2.31610739651051	-2.34178715536762	-2.21957538639627	-2.15960992601362	-2.35867627208721	-2.76347966618671	-3.09471416843582	-3.12795141557358	-2.92162767236308	-2.72831522614309	-2.69058268354524	-2.68018131335107	-2.47485991793964	-2.06813620111225	-1.74507640273506	-1.82145647698083	-2.32255514333073	-2.93950178320599	-3.29673514771813	-3.25099239039871	-2.94545547929902	-2.61169172744704	-2.34071603729632	-2.03212273296485	-1.54171194392282	-0.872562817212108	-0.218952532300830	0.205128133492208	0.414007968678108	0.708230614664992	1.39996631479767	2.40880020900185	3.16500183262262	3.03962555662721	1.96375632271484	0.593484173085770	-0.235025289963227	-0.256819154795013	0.0504430402264061	0.0658767457033958	-0.270980748434134	-0.442454150163350	-0.0170213671035307	0.804643006295627	1.40805541030822	1.46886437343910	1.28836320190794	1.37632714301261	1.81909019980413	2.20414653423073	2.15257975584337	1.76427976650854	1.43728562948078	1.34261795384355	1.25143261310261	0.913323627680704	0.456229267991481	0.272729334425221	0.551679919766568	1.07110084583171	1.49645166273979	1.75422947451759	1.98831205397897	2.21946753654581	2.25297750578110	2.01090536019676	1.80527508637776	2.06241210347081	2.74195027093721	3.20746591547216	2.84223819781167	1.76552819893814	0.784142956014876	0.567336342465195	0.962652479873130	1.23042341200108	0.907177255000906	0.289834115194411	0.0120683048062130	0.259281626990617	0.552382647314551	0.316407789214101	-0.457985841700264	-1.19725771085442	-1.32858824291901	-0.789443967594249	0.0189138832867249	0.653800516893509	0.931462510911224	0.894068916089760	0.643807597278728	0.284281273874678	-0.0464026001625582	-0.201454217529845	-0.125997596670338	0.102352976974051	0.362113612318305	0.603518910849371	0.862354830395577	1.18222105868887	1.55147351136523	1.90194468406979	2.12868272089519	2.11165306613401	1.78063907038133	1.21544167866129	0.661111889909693	0.366920506602803	0.364910729592653	0.434358414740806	0.328576886051607	0.0294934577752733	-0.263236690002694	-0.394750834162532	-0.444453021850849	-0.604105562270192	-0.899803514595336	-1.11975436143411	-1.05712073865376	-0.776123786186826	-0.567513173717493	-0.633749992818688	-0.869366948775317	-0.981868091677487	-0.797016850530305	-0.404181218319825	-0.0213053406815773	0.217860412108659	0.318968922605208	0.330193171483359	0.269078409064797	0.156462872974321	0.0629098696975185	0.0665897945877962	0.168118024078036	0.277538123604178	0.287295035069175	0.134631615367136	-0.201940061691614	-0.713366743263240	-1.32084534232881	-1.84917190302878	-2.11413483823708	-2.08498678478441	-1.94031509847563	-1.91501594217923	-2.07720261272246	-2.27573547785501	-2.31263745260318	-2.13874478419655	-1.86140785325108	-1.59308012584790	-1.34797605315359	-1.09563160109041	-0.860201757611237	-0.712676774823529	-0.677379150971185	-0.703281613953559	-0.749836415084805	-0.856064788651861	-1.07103426782740	-1.32636648058779	-1.44458040850267	-1.32061030544670	-1.07363872210334	-0.963982143604116	-1.13434769713160	-1.44974406749214	-1.61087514532540	-1.42092221338667	-0.940028832689870	-0.408887630048498	-0.0581304014701760	0.0199001522046443	-0.116708961957527	-0.308666254488906	-0.365929560913267	-0.163484338522952	0.267517568848115	0.739045887518908	1.03335638384694	1.06170907290412	0.905663356946404	0.707584534861590	0.534028544658965	0.349229815890354	0.100272080177714	-0.198247788888318	-0.463911102500186	-0.610671663446107	-0.611114183723875	-0.520361243349373	-0.454023498067265	-0.514983230980844	-0.695555677374290	-0.844661606569195	-0.777405081550568	-0.461307023102613	-0.0828429725049670	0.118179704356268	0.0980568724030955	0.0601675582520578	0.224975352096939	0.569210990403547	0.841035775512592	0.839073023947320	0.625577452960023	0.428087470633717	0.371873542320194	0.385394576585477	0.377305773859719	0.419521180416349	0.671109536043136	1.14280167413417	1.63607085488129	1.96356033236399	2.16447640647383	2.41247710912221	2.72629069408173	2.89061782543730	2.74631748854058	2.50073952976605	2.61332110737073	3.30835125661422	4.26340939238881	4.87518730364924	4.84875225876228	4.46986008457287	4.27285724586148	4.49218096981991	4.89389329867586	5.11560456214347	5.08197393730887	5.04296799058844	5.25304602557753	5.68214928677562	6.04458434668162	6.06516507051205	5.71223335399169	5.23593628935085	5.03287879598155	5.43032093039523	6.49281922895910	7.97684898119761	9.50999376908826	10.8762318707163	12.1222741009511	13.3323862613681	14.2983208360513	14.5013718675030	13.5187405304080	11.4550699783215	8.90066446834564	6.41544133352784	4.08487453370665	1.63113865097910	-1.06606095321305	-3.64940861531069	-5.53236202405329	-6.43019052818197	-6.59063341346345	-6.51182730711723	-6.49529179290144	-6.48975217834267	-6.29260158026020	-5.80931911303124	-5.11723345245884	-4.37178766985308	-3.72630413150546	-3.31452181455749	-3.22438295165505	-3.44925785709803	-3.89866245314133	-4.49007503799272	-5.20632297488309	-6.02582492002204	-6.82390563339395	-7.42535148324221	-7.79672155271724	-8.13509716764985	-8.68619501470231	-9.46744414439853	-10.2414715581545	-10.8126756636113	-11.3064775667049	-12.0683847741666	-13.2589900074710	-14.6011132077438	-15.5811661384900	-15.8930837344439	-15.6541180461126	-15.2084845586262	-14.7925029271561	-14.4195032203836	-14.0146341830656	-13.5476659147097	-13.0063974023342	-12.3276649275169	-11.4548401947540	-10.4705624927663	-9.60084169842880	-9.03344169932518	-8.74188509204859	-8.51428020023427	-8.14169853417958	-7.54937903654619	-6.76531054901200	-5.83558396294087	-4.81841694211492	-3.82126715446780	-2.96137167309622	-2.26107913502885	-1.62996398530687	-0.998793249987850	-0.451909275284930	-0.169338037635349	-0.221329098489119	-0.460716449587458	-0.648997688954021	-0.659932106619548	-0.515551739133843	-0.243388567117369	0.217987277596275	0.921537946369575	1.76645843751902	2.53504824181371	3.09496496322790	3.50819166758366	3.89850647538930	4.25676502346646	4.45629455008518	4.46221804600499	4.43332022121808	4.54178188661091	4.73297880379954	4.77737685894502	4.61219350816730	4.56172524327448	5.10880427840141	6.40917668948716	8.07287210185084	9.46488748203145	10.2152826805338	10.4304418552176	10.4596044867127	10.5329173034207	10.6353026591354	10.6483189234234	10.5276801533723	10.3452169393902	10.2248736966103	10.2643550744379	10.4679520367761	10.7088983557780	10.7971664016960	10.6669680522137	10.5030750147277	10.5816251896692	10.8986678826131	11.0053527005968	10.3608921718959	8.93860337231151	7.41966181676191	6.65484661091339	6.87848875193923	7.50019734131920	7.71429318691701	7.27675461923603	6.63038347608905	6.31184600271061	6.36464817606267	6.39889446145619	6.13293684277435	5.71839588467758	5.49280900492257	5.53259086158768	5.57671492105861	5.36879625507198	4.93904959128771	4.48006643451982	4.03752521661644	3.47128241334349	2.75021346888917	2.16516744815361	2.12019422548702	2.70009535383576	3.52032923309774	4.05002967695608	4.05479902477249	3.69527634137789	3.24275257315819	2.78988026099225	2.26183435027270	1.62498192034039	0.978968209286484	0.427186591204620	-0.0691245396148445	-0.639256458572444	-1.31313340536405	-1.93825743640997	-2.32103568468030	-2.44415107583630	-2.52686624037989	-2.86588179361791	-3.60720838051262	-4.63981633542702	-5.67339397588168	-6.41835403171137	-6.73678790671036	-6.67777856685189	-6.39840738278469	-6.04985306562463	-5.72215011206031	-5.46927744986007	-5.34338712539762	-5.36553021073462	-5.46622827211742	-5.50605069627716	-5.40488044328043	-5.24557600499378	-5.19773623881559	-5.30652951700307	-5.38791632152065	-5.19231927984379	-4.69096861399438	-4.16388911017622	-3.96687500466955	-4.21721110513453	-4.73155520278280	-5.25393614908706	-5.68448343654509	-6.05616181886303	-6.34513424688125	-6.40373562848297	-6.12329987452253	-5.61757164372217	-5.18050719133134	-5.05362864199186	-5.26455305345947	-5.68577555952876	-6.18238070507564	-6.64697072332035	-6.93110514116072	-6.85719304409322	-6.37620791136763	-5.68921075567852	-5.13542042897420	-4.92050536251297	-4.97131724106030	-5.06914953255517	-5.09182846793143	-5.08912331003896	-5.14655744375481	-5.24865087448939	-5.31241036137813	-5.31116972374139	-5.29941405327019	-5.31180248048856	-5.29299790078707	-5.15705372817526	-4.87421231696062	-4.44662048567556	-3.82433198168572	-2.94084098961617	-1.88870187032542	-1.00345388841484	-0.656292606674709	-0.900677736009404	-1.35614330709780	-1.50243668235172	-1.10909162612753	-0.373206430264127	0.330827870005674	0.774360425148590	0.947375563954227	0.914720059372970	0.726587951645230	0.492449034949981	0.436987885729788	0.761534320072641	1.42674756919030	2.13225834667653	2.55396433154610	2.58632721967596	2.34443768501093	1.99312678368282	1.65848271318270	1.49377945893402	1.69954404960862	2.35192304317744	3.22067532580987	3.87782488007430	4.07235868520800	3.96454428955899	3.91527382450774	4.05415089621500	4.15230894377162	3.97494862435753	3.67927347417615	3.72473325931087	4.34195325141116	5.17506001015449	5.55550900873719	5.14292581112575	4.23735225708074	3.43962200319379	3.06216678143516	2.92325896580188	2.67061382675182	2.19688056306499	1.69503111229189	1.38454378443193	1.28876007896254	1.28986665391064	1.31639038199546	1.41317227388007	1.66183118784397	2.10315424458926	2.73390515337618	3.49561312819088	4.21223793725157	4.59903062264702	4.45426564449333	3.89758868389909	3.35921127125302	3.23620425721850	3.52426285159547	3.82453377493829	3.75177145648570	3.33198302596198	2.97894431854192	3.08378141004185	3.64231398931917	4.27057029977584	4.54685370952961	4.33191826137899	3.81021046430645	3.28794237795220	2.95990257531538	2.81404397032522	2.70525304037952	2.52148646953266	2.30945942300885	2.23824647866360	2.40146571392730	2.63975469008443	2.60737346152492	2.08384065171981	1.23035699456653	0.478222563142795	0.109099991436548	-0.0367898052339305	-0.376498557494696	-1.09448897042482	-1.89264516136141	-2.29008605941886	-2.16182969645935	-1.90494516608299	-2.01298876695405	-2.50433207342931	-2.83857905329911	-2.44552231207209	-1.33869929065363	-0.191710555557122	0.201712630528040	-0.428685267981972	-1.65136736840742	-2.72003304008077	-3.13832280560345	-2.93941647395565	-2.53105826277121	-2.31389753970165	-2.39793095294712	-2.59762468332576	-2.64740221596865	-2.42822930989908	-2.02434654564449	-1.59933158033373	-1.24442760600536	-0.956300462053230	-0.740381160298198	-0.684713315939322	-0.886677184854599	-1.30644654687734	-1.73634100504996	-1.95833332679826	-1.93684937583768	-1.83244133829054	-1.81332358538887	-1.87135656387271	-1.84764482827087	-1.63881140129121	-1.35507335850918	-1.25516912384628	-1.51889631924897	-2.07637122137269	-2.64634322435436	-2.94009052112337	-2.85728757064734	-2.52567618142092	-2.16452088651415	-1.88269841949009	-1.57822021601676	-1.04089226223133	-0.190554173885422	0.765147727557755	1.43251451726915	1.53429274968680	1.13589068439748	0.573443377837675	0.165328898211010	0.0124172932094529	0.0694058703478094	0.336092744157530	0.879143999609523	1.63400193918980	2.26226174716760	2.32785692941553	1.68414555929572	0.671232255725133	-0.118494117847503	-0.297808152032479	0.0731681354663409	0.651511153987181	1.15038452156565	1.49666186892161	1.72053339733444	1.79229195161264	1.61826985170713	1.16924361155479	0.565217821324661	0.0273134431617134	-0.237008844913324	-0.125425863890682	0.305073429335374	0.819865775297694	1.08103044763671	0.850938551473022	0.209319609103596	-0.433738641166782	-0.607641374914425	-0.132777625521283	0.753523211604189	1.59302240512135	2.02152290114484	1.93804337207274	1.46702874611445	0.842670994027763	0.317580508348785	0.0715733063582583	0.0998921957267154	0.183526971902724	0.0515758491990281	-0.357514392068311	-0.804712707875048	-0.970534331911135	-0.786946786582620	-0.526345042115312	-0.539499990893244	-0.916276300630837	-1.41807691451365	-1.72228931352070	-1.70015551631904	-1.47220264675173	-1.26328822618092	-1.24844255129282	-1.48680577936865	-1.89522151863074	-2.24105791136777	-2.24264579541663	-1.80533661429459	-1.20071512080788	-0.933064498507663	-1.31906566709308	-2.16237499397423	-2.88299908702902	-3.01470599689366	-2.59020277735018	-2.04857284725622	-1.79817730509397	-1.88923737431082	-2.06555780313853	-2.04457006477362	-1.71261461960895	-1.12837367276767	-0.459704879733470	0.0533550647169299	0.181787027349802	-0.108216623791573	-0.526704377644576	-0.616092003682855	-0.153861699324825
2.16068923457149	1.77135059160558	1.66917953603735	1.88528134229452	2.04760374378097	1.83204111347941	1.41133625277330	1.30722377904894	1.78026317484268	2.48858815137859	2.84533655602689	2.65833121676833	2.29390216711225	2.19564677186655	2.36943382522794	2.44900671267483	2.20617008090517	1.83251107409910	1.65839584472243	1.71597724509095	1.72969816200654	1.52887060804579	1.31902770495411	1.44836619365600	1.97480626783225	2.58651413462717	2.94929745443329	3.01042229151349	2.89789366793223	2.63213306514903	2.10385031944541	1.35079953633198	0.692326720852054	0.441132512500624	0.513791444239439	0.472737602246935	0.0159449072640322	-0.662195759302663	-1.08962130381697	-1.05334043520559	-0.804530627985932	-0.717242656091823	-0.871200151523141	-1.07722729363338	-1.24126527095280	-1.51905461818403	-2.03664569339323	-2.58601100298800	-2.77284715814982	-2.48535861907488	-2.08293078757791	-2.02207137517663	-2.35065899488429	-2.68260878403097	-2.67242445598480	-2.40304075183942	-2.24324758535305	-2.40496044795865	-2.75750062193385	-3.06004775205375	-3.23313902258523	-3.31866548413784	-3.27279178843506	-2.97091276353447	-2.45511561920500	-2.04105757354767	-2.04235448550953	-2.40510970382382	-2.73222320751587	-2.71605469903842	-2.46949953821873	-2.35373413545050	-2.52566570388042	-2.76774855029700	-2.78652666256489	-2.57492999985495	-2.38810539751920	-2.40759124620653	-2.55100358535817	-2.64183758641601	-2.65659808920669	-2.69797694338855	-2.76543371876272	-2.69211520062767	-2.36804197054441	-1.93338959282124	-1.63563315271921	-1.51216319714127	-1.33820222352580	-0.950764092738675	-0.536822912006661	-0.472744427869802	-0.867353359699767	-1.37026318784731	-1.50819160632484	-1.16439213661286	-0.641421763653273	-0.266365551299205	-0.0470973749948046	0.218374374036175	0.574158842230826	0.785143509854940	0.616960142625242	0.146593377464383	-0.291401078746949	-0.445897969357786	-0.363947489881292	-0.270400267968151	-0.328018679377368	-0.573281453987386	-1.01055283582987	-1.62635947077713	-2.26601978751490	-2.60572190039102	-2.39131686298552	-1.73940959304511	-1.12249799893345	-0.978192730630149	-1.33172054134890	-1.83168453612318	-2.13517327619890	-2.19840998377096	-2.18373964550798	-2.16721592436603	-2.03482689498869	-1.67174774797458	-1.17033634993006	-0.779595541502939	-0.656913287050672	-0.715889457486480	-0.725216807959135	-0.518161500656028	-0.0889735579667101	0.467853501155328	1.04968071209170	1.57818698046893	2.00717932885878	2.35185248243488	2.69225212645919	3.09136967951315	3.49268187510918	3.74212417046669	3.75685046804583	3.65992217142047	3.69193654144404	3.95626038727561	4.27802529797241	4.36820296334308	4.14975733820044	3.89623934523128	4.00508823551053	4.60853271787926	5.40778884278024	5.90523538243716	5.82296690899158	5.32320913645649	4.84327071786221	4.71519827137844	4.91594235950722	5.14529120022051	5.12220756605827	4.81585743084445	4.42559919631011	4.17313965685085	4.12341790774022	4.18007039424145	4.20941294774091	4.14297454074074	3.98033203153269	3.74558855517696	3.47745666005938	3.24403569305162	3.11358521469232	3.07854268799083	3.02994188308886	2.85190407824418	2.55336882807497	2.27099958821549	2.10451457231206	1.95942565365884	1.60372455071867	0.917619092786042	0.0738867134066114	-0.573299287548048	-0.807368136536624	-0.754678524120045	-0.758083791899847	-1.04035625686013	-1.49057750277574	-1.77388770295741	-1.64361274031684	-1.15695249847575	-0.613207158680962	-0.297751935681396	-0.269554913742062	-0.362765082051310	-0.375231515196972	-0.263555196458146	-0.171584003295758	-0.275721020803758	-0.605073394356633	-1.02341208764677	-1.39402580812952	-1.74024546283372	-2.19850096590497	-2.79103497576501	-3.28319323245051	-3.33999801347961	-2.86825098145114	-2.18149429477251	-1.76954719527330	-1.86950126177138	-2.26518077868594	-2.51666959334155	-2.38045562868124	-2.00405665931183	-1.73809761840298	-1.79382287271860	-2.07929071756982	-2.32136209548163	-2.31461370254724	-2.08208892775228	-1.85306851993175	-1.89084926873280	-2.27518430818313	-2.79010273759682	-3.04982528092790	-2.82785566169228	-2.31801206136644	-2.02720460740635	-2.32095165066160	-3.03690314301043	-3.58327697981530	-3.46544181375343	-2.72399414526177	-1.85387804217994	-1.32850218459322	-1.24519451807100	-1.40511679009159	-1.62527969573195	-1.88198669740374	-2.18996412517964	-2.47710638995541	-2.65977589730463	-2.78840609533705	-3.01824566993391	-3.42224545539576	-3.90583160474190	-4.33833206268287	-4.68931249468345	-4.94735730384687	-4.95553159676648	-4.49860591767830	-3.65408320431260	-2.95671530382246	-3.01670805698241	-3.89462446406476	-4.95513112696653	-5.45917163562773	-5.27397819043560	-4.88061818709588	-4.67688110914408	-4.45040898049759	-3.71050353607115	-2.48217940274103	-1.52113777871472	-1.56742701410435	-2.46569763221866	-3.23766595706720	-3.11114085304997	-2.35743672273639	-1.96930059634369	-2.53995042099691	-3.61320387624173	-4.20578704667653	-3.85921249378373	-3.03800046957696	-2.51477002161934	-2.52699096408817	-2.63952484231181	-2.35137316662601	-1.67650023289661	-1.08398995668893	-0.969356625717192	-1.27753398821317	-1.60545291743436	-1.56921317856153	-1.05439385403630	-0.212187070420165	0.688508855367594	1.42173897649100	1.91367256817261	2.24296191178730	2.50566955568749	2.66016751308786	2.55527492925218	2.16886794542018	1.78437643464357	1.81883586565523	2.40711594108389	3.20268139685037	3.68093202892222	3.66055597187454	3.47043993089573	3.57255945289551	4.07107913826937	4.64800936478033	4.94326719690701	4.89830307069828	4.70402817361265	4.52446744570158	4.39979110603669	4.40214616701336	4.72429345100288	5.48173444239389	6.45770175907774	7.17687563922898	7.30847682250034	6.96650499662939	6.57255632168497	6.45846591464194	6.65571696717626	7.02532914260312	7.45169160164417	7.83008873098561	7.96171939514479	7.64590078849665	6.95096048179536	6.29246800228768	6.10056691822577	6.38392061791419	6.70399229650591	6.62961245109570	6.16603904548683	5.67522181750876	5.41582929599673	5.27379041616706	4.98303179634194	4.51441053995183	4.12839990415532	4.04586807913313	4.17462436716737	4.22750500467526	4.05399458544743	3.76622488283076	3.55164796154391	3.47128368628270	3.50312863730529	3.70443170596044	4.19913870692169	4.97980377006024	5.83011343602095	6.54961080437692	7.23699315629124	8.24619106464866	9.80303876074814	11.7024366463182	13.4345165859303	14.5868943783311	15.0623007493882	14.9111469552751	14.0623447997823	12.3359631980726	9.73756436461094	6.66691584051416	3.76678197253740	1.54348162830240	0.113066803135032	-0.747475701499399	-1.36598993734272	-1.96980664373310	-2.59936708885705	-3.12650321111219	-3.36413169617325	-3.23741124087348	-2.89552470253301	-2.62963605095319	-2.64069129250420	-2.89673170535553	-3.25115820520857	-3.68584119493392	-4.37035803371736	-5.44476712916476	-6.79494973990448	-8.12658369133843	-9.27621148961874	-10.3803188120243	-11.6778048593191	-13.1742979425115	-14.5774418952254	-15.5831456436697	-16.1662322759462	-16.5413959180404	-16.8817037660396	-17.1634114667697	-17.3010036328274	-17.3423734385211	-17.4390297756874	-17.6423887170406	-17.8270201579923	-17.8587738263075	-17.7696751329800	-17.6793002968361	-17.5618459609319	-17.2034729793621	-16.4591391713634	-15.4914885782955	-14.6446413368867	-14.0625835257916	-13.5286207832736	-12.7671026072617	-11.8623396933730	-11.2530665275357	-11.2454546377721	-11.5882316481209	-11.6249064074065	-10.8881005862274	-9.49903074342706	-7.97339372133196	-6.70912275430470	-5.73255010050601	-4.89092063762070	-4.13343687523390	-3.49853841780250	-2.89681212699807	-2.08870623888395	-0.983299995115180	0.108765176237388	0.672500639054575	0.514621961871307	0.0397846634250941	-0.0910568975653692	0.396969015141220	1.13576602174886	1.52815926158789	1.38288029300605	1.08454824735377	1.14111587445471	1.63995555498195	2.21639927263105	2.53276289855760	2.68737073575931	3.07688168112115	3.88419106473803	4.80375244380097	5.34452494753832	5.38420530820168	5.34928508704374	5.80266836480178	6.87317136546622	8.13035648777262	9.01837116751837	9.37133361074309	9.48506570611337	9.73049679825624	10.1683601798011	10.5581768778295	10.6816304769809	10.5837114982207	10.4927201019264	10.5632309483145	10.7390112380666	10.8407841325648	10.7391320080942	10.4505844537013	10.1312842404321	10.0075870583859	10.2406536807550	10.7455398470752	11.1229014970927	10.8866810398569	9.90377210493588	8.63266416292969	7.81600606798710	7.82074803858331	8.27784138234345	8.45264054208129	8.01067955768608	7.36693388873074	7.21905687398316	7.76229399445509	8.45354536346056	8.58600006364087	8.03019109946205	7.32657030396552	7.06133368183989	7.24532881704768	7.35590742799483	6.92116470014431	5.96297347998310	4.87338663765407	3.97981153363712	3.32636471474444	2.82307481073566	2.45097645522711	2.23487628319956	2.08724549621944	1.81335466220995	1.31597188314871	0.729916013966152	0.290345963824709	0.0887884905345332	0.0139006935911764	-0.0807476711653879	-0.235251733993121	-0.452664689467926	-0.834489371315628	-1.51988869996348	-2.44456586035017	-3.23956725174580	-3.48207882408795	-3.08480055086361	-2.40128108347472	-1.91876174445103	-1.86544837636569	-2.12815048834253	-2.49275840668241	-2.86893733170490	-3.25475755311562	-3.57138069828771	-3.65341781124736	-3.43613295788535	-3.08456318557936	-2.86299198534949	-2.87636304599756	-2.99054796768354	-3.02414076740244	-2.96995058771283	-2.97090079309758	-3.08427330205266	-3.13766130375407	-2.88072701428394	-2.28702441061111	-1.66869180429412	-1.44972227292970	-1.79476385091521	-2.43845723501103	-2.87153557105819	-2.72142452810249	-2.01563522422306	-1.13934437344276	-0.552749092132499	-0.499985535763981	-0.908832308777055	-1.50702791236344	-2.02233149426743	-2.31147882407516	-2.36919484993288	-2.27978874491420	-2.18181500383473	-2.24086345586209	-2.58395308734728	-3.20431732772749	-3.92178659810783	-4.46519746697591	-4.63203356456185	-4.40393454287399	-3.94286979347520	-3.49753924202310	-3.29072611881720	-3.42322924288658	-3.81310283403669	-4.22385412877876	-4.42348546261390	-4.38868138329494	-4.35156431662326	-4.58260093349656	-5.08575466860593	-5.53637414626826	-5.57472414091597	-5.16733887804271	-4.63368248955420	-4.29152109208351	-4.11673700464507	-3.80881586625001	-3.18045771494431	-2.40540117065273	-1.83317153395389	-1.60532947651727	-1.53966244066334	-1.40420311326018	-1.21843769131190	-1.20072064460570	-1.44046944758053	-1.72188864519279	-1.72831428877270	-1.37856892734701	-0.896944063591213	-0.564085906364303	-0.473145764958081	-0.553708499017506	-0.750394190034493	-1.07209184804177	-1.46639953138327	-1.75730549699948	-1.80056694536970	-1.67549665437136	-1.62714063010314	-1.77813919487024	-1.95345825098958	-1.85597498552725	-1.40273522793452	-0.822187977772854	-0.396652844726957	-0.159201730151916	0.105923545859209	0.586458876804541	1.22829622856062	1.80937445061441	2.17311303961024	2.34910341307857	2.47604326967360	2.66387154297172	2.92503773580947	3.16782694168431	3.21754562605013	2.90760252683027	2.25072843766507	1.53476473001849	1.15618270415319	1.27132152146685	1.63116394709695	1.84462834410488	1.82843427534613	1.92123695356695	2.47989244967429	3.39555436494936	4.11320859489486	4.17971684235197	3.71966954546867	3.30222531041170	3.35291990623391	3.76247626961868	4.07777202802279	3.98911600636581	3.56211544991433	3.05168346970330	2.62393279474707	2.30781338725702	2.11247237582361	2.05288370246928	2.04948282854941	1.91858294555591	1.55135063688595	1.06583983777651	0.695566887651369	0.523649561465753	0.406293438886506	0.192987321430718	-0.0586367470893242	-0.180977781668764	-0.176044865173612	-0.259919586063249	-0.557632001745958	-0.849803856446588	-0.776261502499273	-0.312942399699412	0.0920160009724887	-0.0169343164792147	-0.538855344814202	-0.855082341463783	-0.490493117943114	0.345573124095989	0.971060570558140	0.949740974555282	0.487575106759332	0.0920410778524188	-0.0374139222117167	-0.150648195149889	-0.513584234788207	-0.997750918805553	-1.20457238443997	-0.931732369069165	-0.385036943726324	0.0916173141132176	0.382339479261273	0.605357627630660	0.811212169192611	0.816265165998402	0.405453763015966	-0.353030197370055	-1.07166583095300	-1.32819616142106	-0.965823341845960	-0.159114264653466	0.713291026780043	1.23183054877685	1.09838295710235	0.319771107853101	-0.706443292976505	-1.39618850220626	-1.42034592975895	-0.993452430538649	-0.669378403973424	-0.799355580354686	-1.20499392467254	-1.41059800450648	-1.16664880559382	-0.689001176056136	-0.390004099397923	-0.452353906390772	-0.717950151604987	-0.942427625349568	-1.05851919633072	-1.16615625472885	-1.34789068750950	-1.57826587117546	-1.79255472242915	-1.94881698240622	-1.98072011750383	-1.75901609410657	-1.19699659383223	-0.407392456498260	0.316106189589719	0.732815165796172	0.863187180979417	0.935649623372096	1.13928031080061	1.46293932172709	1.76307059255313	1.91823669382132	1.87633201003113	1.61098768692748	1.14125435556274	0.626947466324821	0.357679574534573	0.537649871065372	1.06361959708354	1.58542704258638	1.83710149459730	1.87939061165311	1.96637588359753	2.19420819167018	2.36450894393670	2.23751825098792	1.86365844143254	1.57228403541372	1.60920929837869	1.84645225506390	1.91037132367715	1.58517834404678	1.03628016346620	0.617476390558100	0.495178442130141	0.499046920267909	0.332133148496192	-0.103820723797372	-0.590967138652967	-0.771132028616350	-0.436954803989128	0.300485794121327	1.08330126333378	1.56114776911960	1.64596749556103	1.56448724879882	1.63966354743690	1.96877507828622	2.29851287097868	2.24355157515794	1.65702535139973	0.790018882658988	0.0844357890865049	-0.183035108326057	-0.0638924443175146	0.188371841197451	0.331211141573152	0.225973040676609	-0.166171702270044	-0.752584974162308	-1.26200574035469	-1.34998089771453	-0.882780945673609	-0.136487088325081	0.367066287184141	0.293704361993243	-0.233603779208263	-0.817976964015004	-1.21044049680035	-1.49118245258238	-1.83461627540005	-2.18625273007724	-2.26516230822590	-1.88187021251701	-1.17094288403313	-0.460907507143310	0.0412747304831368	0.373337954410038	0.650226224645069	0.871612719435866	0.950589841082282	0.877028291700804	0.757492649987324	0.679981268327812	0.617334516955345	0.520448802189976	0.455122042918386	0.545866153386794	0.763565060083736	0.858512537693978	0.595974486919979	0.0470412984303003
-0.444144392483846	-0.579011708626516	-0.412334954678035	0.415984499432247	1.79517032056644	3.11626726844346	3.80853965822502	3.85630633300310	3.73483926567213	3.86842692435332	4.21978322743675	4.41619656713901	4.20987459193020	3.76286479525410	3.50180712343221	3.73067868702618	4.35955611323091	4.94634748829444	5.00083041202126	4.34389563770957	3.27015263588607	2.35412139222550	2.00107350108344	2.11579581479426	2.22699346553277	1.97889283591737	1.49030922779915	1.19114928764506	1.32363334072060	1.68457809852869	1.89520505286760	1.84644000440661	1.77028910718082	1.88246072758774	2.09019741535745	2.14640535122006	2.01077728827554	1.89082375837808	1.88662426968600	1.74994238030376	1.16316820085812	0.232572169845678	-0.478786477760048	-0.520115633055449	-0.0659762476177466	0.288218675999865	0.237339735028444	0.109418839725297	0.394780275170069	1.04238550051003	1.42916586733897	1.08540539805890	0.301625042255671	-0.140742980930126	0.186497344163190	0.927896995133700	1.39458116820341	1.30913760085379	0.976915242373972	0.786813571908213	0.741511364854509	0.567889638616116	0.157107643876535	-0.288775891223257	-0.548979684245360	-0.654496824909795	-0.764567628350355	-0.877029716866159	-0.837526065355997	-0.656468094768491	-0.654657605994105	-1.15304068968021	-2.05806764393307	-2.89257616878466	-3.27701977006187	-3.28517696514204	-3.25884819065802	-3.35924425423713	-3.43971281615112	-3.35238751652313	-3.20839646294477	-3.20539633128616	-3.27392961204140	-3.07986577591364	-2.43967318814968	-1.60920693220544	-1.03219650997727	-0.846581008911651	-0.788932542647170	-0.621026507952689	-0.498050005214927	-0.760293814178125	-1.40595369642067	-1.96386551156251	-1.98793630847934	-1.56686368698320	-1.18442733429406	-1.09102306433832	-0.995514225348636	-0.493247073773633	0.308448563350355	0.791679957503219	0.507231488095070	-0.280781069980610	-0.854573932979490	-0.804303234222665	-0.402244188783783	-0.204025051242901	-0.417325741650086	-0.776679403754111	-0.959614635511401	-0.929000540362523	-0.793036573445021	-0.483470577367381	0.212757698336363	1.26515615025082	2.20503239084261	2.48587566633085	2.05301570520739	1.46061967418999	1.36307144833315	1.90960819040370	2.65654919331077	3.02772277407779	2.81484492239866	2.27616613209039	1.86078820748861	1.87830684205537	2.33646144281691	2.96165274680249	3.35780125614313	3.26063768742155	2.74738893974884	2.18926297221946	1.92021016423368	1.93107723893659	1.94664602542073	1.82808974198676	1.81094821081096	2.22502447689255	2.97768992602319	3.45872791508637	3.10283236077748	2.04847726565038	1.11986834610288	1.06358139327902	1.82289417502185	2.62898140912946	2.79911965647407	2.36663102553679	1.89471887934890	1.76010699318283	1.74730708874789	1.36830575297111	0.466878145390345	-0.613462591270504	-1.44945596947943	-2.00028271677024	-2.55755965157378	-3.27330885983748	-3.86508767605912	-3.88243127316067	-3.25113670162260	-2.46805382790141	-2.18537271880343	-2.58879121276133	-3.21265140623586	-3.39525534247769	-2.92489276667504	-2.23530954663422	-1.96636753967914	-2.33988038538092	-2.97132710756755	-3.28176613926348	-3.06467119855181	-2.62679418990548	-2.39368887719591	-2.44230522320359	-2.47887825841875	-2.26241176369182	-1.96147613819543	-2.00754978993731	-2.59435646880034	-3.39982940442536	-3.87217836903665	-3.78054136427142	-3.42112683385130	-3.25602731689410	-3.40180965931442	-3.54067766422446	-3.32784610242760	-2.80533501130480	-2.35281688536774	-2.25921248532789	-2.42097851681803	-2.49055073091530	-2.26714004999006	-1.87899708972520	-1.59739092062331	-1.55112614375129	-1.66656752982351	-1.83266315292895	-2.02771831581313	-2.25269456287972	-2.40561117519230	-2.30818748223641	-1.87792305884896	-1.23396086567406	-0.602356948551727	-0.132147742050839	0.174385860820512	0.376308697115739	0.497216100739196	0.532423174589785	0.504185900864674	0.449409114388544	0.353126169193869	0.155226778872588	-0.130320537528954	-0.328924802915972	-0.207918917537394	0.294600307892205	0.963747958352883	1.47005971938935	1.64805676890783	1.60206499688506	1.54617300219589	1.58175779942305	1.65855096356138	1.71708659509950	1.79268868800460	1.94248633647733	2.11577977895311	2.17596371427858	2.07756085545813	1.97139319091031	2.06854729216278	2.38995343636287	2.69667669076102	2.70892780013616	2.38695378376520	1.96528893925529	1.70845225160938	1.66651879312733	1.68895432063324	1.63964311219238	1.53159093521439	1.43099234626210	1.29070598321181	0.967870137562716	0.436115817258234	-0.0758830647973437	-0.239547473237637	0.0480239057122385	0.525220213944230	0.796757442528399	0.710583161787464	0.481766402980818	0.433867487651062	0.648003354432998	0.905032881094857	0.967597886576569	0.862553619446348	0.832322016348051	1.01517841707017	1.23734084904055	1.17917883717305	0.747870574101021	0.239541049929399	0.0910229179747541	0.463343223623465	1.07766659857650	1.45674799172706	1.32093101000994	0.776432525480334	0.184980344519445	-0.102280244417227	0.0740285071024155	0.637739524159968	1.31261332941493	1.72630790871352	1.61120448681548	1.01734922837147	0.324714377467812	-0.0482560587829541	-0.0207656401179343	0.0764391473757161	-0.145278746362743	-0.691887274422142	-1.13632603767489	-1.03532402831155	-0.377635737965024	0.405624063576154	0.845965827535079	0.795346186321402	0.394549210710892	-0.193457831771503	-0.893966082780044	-1.58163164819624	-1.99637072710242	-1.95017689151963	-1.60309278529852	-1.38336742476820	-1.53038528353022	-1.77743329885080	-1.62499913014743	-0.964265128358458	-0.317497945419038	-0.337802642751979	-1.07820525149782	-1.86182324975533	-1.92983248825576	-1.16167189838000	-0.0986998147283570	0.678737844270893	1.06614592605674	1.31645360419213	1.57461360382009	1.70879530739348	1.59230228466000	1.36349531121736	1.26382516851650	1.28694234700675	1.16616257192480	0.759842627382315	0.304583705080979	0.136313993316712	0.204462464306888	0.0506472516839107	-0.635265675294394	-1.55026166723791	-2.03214721223554	-1.78040889216461	-1.17557714441955	-0.796200956633984	-0.727098433755587	-0.513415789530263	0.203151612804637	1.18883871160109	1.88848198910544	2.09568849141845	2.15435236502298	2.45337570865776	2.90333774051428	3.09375227102448	2.91896006860102	2.83450431662011	3.38724594632709	4.61163617665186	6.05166752204870	7.34751310413457	8.61628146487929	10.1846181967200	12.1168060053963	14.2029181897469	16.3381524742416	18.5935874238933	20.7047045295228	21.6665247146939	20.2453579989008	16.1400600362436	10.5443236425207	5.33374296735772	1.62011737101475	-0.827567010101400	-2.78068501197988	-4.43477455725618	-5.31692639857006	-5.20230955958526	-4.74559608496658	-4.91506148066975	-5.86686457244143	-6.66479618908975	-6.26926510417793	-4.69311736627722	-3.01200350197341	-2.25285484357720	-2.43810553375251	-2.78410688709464	-2.67848637062796	-2.26595645231085	-2.09044392607976	-2.38069167247983	-2.85147524715193	-3.13629816869947	-3.22236210315408	-3.38865831438039	-3.83433394360766	-4.50384463249967	-5.25761121788732	-6.07497851741214	-7.00520866025687	-7.97531164773233	-8.75603298485518	-9.16197651022560	-9.26030586621259	-9.35885590931218	-9.78550063107767	-10.6467862966693	-11.7321481842104	-12.6231888761150	-12.9670586256698	-12.7536142801243	-12.3508070320458	-12.1846217332232	-12.3066140217623	-12.3076543899879	-11.7464137526632	-10.6736248345982	-9.63991956344445	-9.11681859394518	-8.97209825025697	-8.63546008624430	-7.78814472377511	-6.75245730444394	-6.09180482669126	-5.90177500889506	-5.68244814355846	-4.98268200689853	-4.03742331000279	-3.59492595413146	-4.10791416139871	-5.23760614136879	-6.23274898414928	-6.69123723439262	-6.80326074926084	-6.88073729356917	-6.85905599742108	-6.40644452513160	-5.42893663992858	-4.25836332336972	-3.28239476924179	-2.53630114972383	-1.79278319745510	-0.968750402974606	-0.229521106022739	0.370604930218587	1.15320931356450	2.48204955660044	4.15467054302452	5.34606358060708	5.35360999904548	4.38142331708092	3.44186735682436	3.41763432715466	4.28459925137743	5.29383114812148	5.81195722386718	5.84915227417130	5.80162152813565	5.89302764632428	6.03235622639159	6.13956063502329	6.37640618945013	6.93308184861311	7.69044276387276	8.26459400492094	8.41212740645252	8.27263157449056	8.13409468902151	8.03957430196576	7.75949488799544	7.16233783803174	6.48359881577541	6.12021945806262	6.19289690845374	6.42010991754211	6.45599520926205	6.27328308310742	6.14015566259661	6.25515292472970	6.50144748188370	6.59447290583411	6.41099611782148	6.11251669708891	5.96596503387142	6.10121053615285	6.43769313743513	6.76710429906293	6.85725047728836	6.53926135288439	5.81809974847754	4.95065744043137	4.34446592146509	4.26794227220288	4.61644427170194	4.99894199907234	5.09763887161972	4.94583746196762	4.84460832951956	5.02680874885115	5.43208825081296	5.79985235233469	5.92992653400559	5.81825178840750	5.56602350317107	5.21668853046321	4.71269136407385	3.99985305811092	3.15909845150732	2.43633000288553	2.12117610231473	2.32246102796259	2.78867379042689	2.96943566713488	2.38436515152197	1.06517647574112	-0.353373966622018	-1.09021850329327	-0.881481411248280	-0.214606954200024	0.145199329017974	-0.104921096755658	-0.548621360147429	-0.537242817449936	0.103740365780043	0.887937112074689	1.15300584717650	0.658116877939844	-0.308771519785320	-1.30668095758929	-2.09032431679571	-2.58627342263724	-2.69185606898788	-2.28818938374614	-1.48833630034060	-0.736349847083578	-0.503203083299845	-0.849982088827204	-1.36833720230093	-1.61617919773090	-1.58704796664057	-1.68672007605625	-2.23939893468112	-3.07665915352263	-3.66565956588673	-3.63256171372263	-3.12030350146782	-2.62969074157370	-2.55077843627636	-2.87065202282251	-3.29038872226823	-3.54434500325392	-3.57498339495762	-3.45805767561510	-3.25726714100562	-3.00008275111038	-2.75673623380732	-2.66289071620067	-2.81472889079249	-3.15006498413941	-3.47354077169575	-3.63049328028719	-3.65848016405485	-3.74965314824199	-4.04710648364044	-4.47787496244532	-4.80120811230157	-4.83576637334511	-4.63848481562483	-4.44535468744098	-4.42632814471641	-4.50724654153889	-4.45078222321742	-4.11527172499534	-3.61297720984638	-3.19137245300709	-2.96444989614615	-2.79432018882196	-2.46417343342824	-1.95728696661021	-1.52615693758007	-1.45660166189048	-1.76832973624988	-2.17399373551763	-2.34867373247359	-2.23157251948346	-2.04811681062507	-2.03827084929090	-2.18641769093944	-2.24377220129294	-2.02484413885549	-1.66796245086104	-1.57361625853491	-2.04924856925441	-2.98505367583016	-3.87484927414410	-4.18668049378743	-3.76812433116275	-2.93793360356813	-2.19795993763084	-1.83309037306874	-1.74435228976683	-1.62286832896859	-1.26268153790710	-0.724894825705982	-0.254922606467931	-0.0907184488216202	-0.341259780406108	-0.970125674499619	-1.80494770568571	-2.54548471981531	-2.84728527556091	-2.51908120992810	-1.70094655830321	-0.820069765419507	-0.302062998199027	-0.278681858952272	-0.560196874873363	-0.868048808025594	-1.05631861647394	-1.10727944551072	-0.991844736252414	-0.647434477688609	-0.130173863034539	0.295627427919716	0.344810008173907	0.0314408086663717	-0.266181103162567	-0.149295348326406	0.381774261253341	0.911892645597034	1.05282801697374	0.862529069399886	0.762488416940948	1.04156762974539	1.51664130129401	1.74125113184446	1.51534028820931	1.10414865160008	0.926980287962198	1.09952392721970	1.36556942131569	1.46995995362324	1.49857238996694	1.76774853264171	2.39710401644525	3.07788658748688	3.31944773331710	2.91312920877156	2.12900607913640	1.47456905515132	1.29406516087915	1.58015959516736	2.08385873123858	2.53039912091197	2.75371547501682	2.73129596720669	2.57215631060130	2.44965175042963	2.46000477856040	2.49996566260337	2.32014645487390	1.76295329570465	0.964721931665551	0.287725562130930	0.0194125168236572	0.139746803972668	0.393378932090683	0.570189654561749	0.679406902454900	0.847913817582682	1.09821575839100	1.28086061124966	1.23029565283036	0.950490853700325	0.623979087148586	0.455642464798972	0.527913898076998	0.782674273727456	1.08247961075405	1.26015677614346	1.16000540734720	0.728031088365614	0.120214315520176	-0.307278440768343	-0.201775059727177	0.513976264112994	1.54326890195591	2.40536097720290	2.77041724966445	2.66460947551615	2.39011896174811	2.24851372958823	2.30148616146181	2.34941051992109	2.12862787251846	1.56503333986490	0.878528175152718	0.438962593647320	0.471488786737607	0.855437653132532	1.21002286870318	1.21480943589312	0.881801348369786	0.522024160588145	0.438997303357534	0.651992872340483	0.914442606359059	0.980322350934247	0.821984341039479	0.586187612592775	0.383561102669585	0.181438814361082	-0.0812086124350721	-0.321554192027665	-0.322314019024508	0.0581139206092658	0.704490189402067	1.30580206586897	1.60908607596194	1.60797042261055	1.48405657061057	1.38656058004677	1.29670026748665	1.11142968790405	0.830237728166688	0.613346087397720	0.621227531965059	0.794493706490821	0.828006122737910	0.421847653061312	-0.392950599866582	-1.17411314110223	-1.36309573939778	-0.737600466299022	0.373841873275883	1.32423211983955	1.63679270789217	1.32424976718579	0.778027834644824	0.373860640283355	0.186128319530491	0.0528662116343786	-0.137809468235664	-0.271846314281501	-0.122551501546579	0.385692801341019	1.04646971031131	1.50676387663048	1.54224116824761	1.23037530161779	0.883367250294775	0.801815296194601	1.04161350571018	1.37331508564151	1.47128194101511	1.18544583388897	0.660519770141362	0.184944752528312	-0.0886012549700418	-0.258275732053457	-0.489601179179731	-0.742739672859864	-0.760119136932582	-0.385371977878135	0.137283051982166	0.286270121356710	-0.239267831407785	-1.16577730724980	-1.86574866471150	-1.96715337908839	-1.70764170745927	-1.64162183625430	-2.01898170655008	-2.51894099536577	-2.62024325241242	-2.18241848096631	-1.60447264121148	-1.42205628568250	-1.80298859969447	-2.44212841364744	-2.87371546583077	-2.81952254412163	-2.28009719182063	-1.42766063749262	-0.503847599305628	0.230602595533715	0.585965970320602	0.568479737958331	0.387453761300833	0.272756031108931	0.270787842792420	0.244921251176219	0.0660046928854739	-0.253181473570382	-0.629436799684047	-1.04055311542729	-1.49436761797460	-1.87860716899098	-1.96368948028804	-1.65584562513458	-1.21096618872467	-1.06806443480614	-1.40142923335315	-1.89907679861615	-2.08155357263241	-1.84149305996635	-1.57870214442937	-1.75107735683284	-2.35507405088613
2.28503776547962	2.31309060918882	2.38968963720111	2.64857550576825	2.91623591348783	2.91103304668521	2.60569544845170	2.30440231913497	2.32791736674656	2.66806929931509	2.99839063839668	3.00231631660725	2.63592290471953	2.07318766801696	1.47937834361101	0.915945034010363	0.441278237868241	0.189996782004018	0.263098036347586	0.556125014861446	0.783061570258033	0.732417386230076	0.492742220482193	0.387239125325128	0.669101405008653	1.28586068414958	1.93497643403460	2.32265713945069	2.35726595155466	2.12676672449466	1.75242633944982	1.30447171691232	0.844610735440524	0.495815797260128	0.413902878407044	0.657230426128389	1.08149673903642	1.39165334095211	1.34812543544024	0.964048234227071	0.500853245112186	0.233888124980328	0.191882118809454	0.135073378641648	-0.182756336157770	-0.730594201894596	-1.21042048286280	-1.37110000777338	-1.28344071355434	-1.25275221826270	-1.45400277166867	-1.71442014746548	-1.71711473834731	-1.40248146373545	-1.08676428103174	-1.13154567742977	-1.53307233508712	-1.91486548555215	-1.94549343385759	-1.70509158953933	-1.58349025818897	-1.83839991895533	-2.32332327686539	-2.67190514501699	-2.68997191671458	-2.50259708936588	-2.33917059745338	-2.26689669222780	-2.18799472159422	-2.04415398302171	-1.92262235292993	-1.92709185286313	-2.00611748341266	-1.98439683493687	-1.76829198271563	-1.46767713249509	-1.28130925943040	-1.28191495886435	-1.34506845694075	-1.28442960853502	-1.03318286244485	-0.700221498404359	-0.486742382356488	-0.556908879383516	-0.934401971140179	-1.45591298249595	-1.82674665630410	-1.80356875795256	-1.40094706875105	-0.913902179102604	-0.667934490657574	-0.699049325541434	-0.700380245615302	-0.332055744151862	0.403371964032478	1.11666489521665	1.37759947913087	1.10033187667947	0.593192937283576	0.265676174735810	0.314927013626487	0.661368702510820	1.09618944968287	1.42865909329484	1.52998144757409	1.34403317360898	0.931290347165446	0.485311823532566	0.240043680174746	0.321197248430813	0.687821913893553	1.21227947176785	1.78380254701748	2.31729501098459	2.70461402907096	2.83135587582615	2.67088546780771	2.32492259627157	1.93110380969126	1.54810971114519	1.17887447180207	0.898199025741534	0.869649762934520	1.15446425226153	1.52308334201139	1.56212088651533	1.05040115130685	0.212834676107204	-0.468234698392694	-0.721270323303961	-0.732415920276862	-0.903330748240252	-1.40360514802831	-2.02083680765715	-2.44264483008662	-2.60101563280013	-2.67419438816035	-2.79051087101573	-2.83975636864016	-2.63421374765972	-2.20261818836012	-1.82957962723267	-1.77226807437009	-1.98504634948283	-2.17218847459713	-2.10070403868796	-1.81989081432272	-1.57139760788328	-1.53001678978799	-1.66268013562193	-1.80697225892251	-1.82705950585859	-1.68616842225039	-1.43289290381367	-1.18466110131796	-1.11479560831863	-1.37156186788015	-1.93080664992409	-2.52137277358106	-2.75469660677343	-2.39799834903833	-1.55893317396085	-0.603912798048286	0.127976676842124	0.568263399287588	0.917306660258354	1.41410656965897	2.08396618089011	2.67970713602853	2.87012695899987	2.52683985003671	1.87036862503950	1.33649981638212	1.25234115792496	1.58453730403524	1.97472370086787	2.03241843995584	1.63342975377615	0.982636119683400	0.423446845995829	0.184599009175877	0.262457992241944	0.484099938299900	0.661348862017194	0.724161414994629	0.761691336724215	0.939079054205316	1.32233155786428	1.74694072529277	1.89722933229075	1.59858946194773	1.06290970373299	0.778940324511662	1.06256478145726	1.69154193968991	2.05406957201855	1.73534390905874	0.958445553881171	0.387431807650316	0.461330422703182	0.951559446733040	1.21619620825945	0.878059267497761	0.203672729713518	-0.197595149037727	0.000558929958576095	0.553585306792555	0.941712426558799	0.871763753204371	0.467956229304757	0.0478042777846624	-0.193885002216571	-0.280755588165779	-0.339984461952354	-0.478603935587908	-0.746770849347333	-1.12104574748948	-1.46801947944859	-1.57559917513453	-1.31503743067966	-0.809536422911706	-0.400704314762822	-0.388083334898841	-0.776320797074520	-1.27834184199128	-1.56090714971513	-1.48592857743798	-1.15011283784162	-0.756897122136813	-0.479661879231306	-0.396456793326307	-0.467580368905137	-0.543046153494415	-0.444867951067612	-0.111835916700952	0.329086293052869	0.678294678366169	0.868120683914016	1.01316679313618	1.21937818727029	1.37631458738893	1.22296859664544	0.661129735474196	-0.0463367342551641	-0.469003020337982	-0.419392909662569	-0.125472362672391	0.0341640580741095	-0.0735755737000403	-0.259097699935609	-0.306177131337082	-0.246674334843915	-0.271083071025497	-0.411453166872827	-0.431060712779363	-0.0927715389672596	0.514975421102641	1.01471763955432	1.12941038945071	0.981489423789992	0.953257454725035	1.26895317751303	1.76970957284000	2.10883827602706	2.11058736259873	1.88664270330955	1.63080880598702	1.38589091814137	1.05752661395316	0.608277850767098	0.150396159888887	-0.182102338876536	-0.397244279419990	-0.609868681505424	-0.835048580584759	-0.877562870849046	-0.496014045519308	0.303132465914330	1.16752732188157	1.64365219508050	1.55620658525685	1.16104214805921	0.921154379089006	1.11510205160552	1.63784254323140	2.15540189947718	2.43322392191408	2.51053944318707	2.57400338733213	2.69814944924921	2.74456131054955	2.52467236195882	2.03851556973518	1.51911186153808	1.22534513804741	1.19786644148185	1.22626880058260	1.04648126363099	0.559965243916729	-0.118464838817810	-0.773578788334265	-1.21615310574643	-1.33776618782374	-1.13579800220559	-0.752278623957237	-0.466929968496962	-0.565661788574562	-1.14278448816435	-2.01628079415684	-2.85263344906893	-3.38424436861385	-3.52119192842165	-3.31177304463273	-2.88250774256077	-2.44636768621602	-2.28251856203345	-2.56655798558025	-3.16024135716034	-3.64625258217296	-3.69471109451040	-3.42998946267317	-3.35842955419019	-3.85478943303985	-4.73661469626389	-5.42006176207548	-5.51300764803447	-5.18402083202397	-4.89283149949317	-4.82251568336159	-4.71114922362166	-4.28320357281108	-3.71859704855549	-3.52120789736850	-3.89067671415892	-4.36597031406644	-4.24801297929374	-3.38522876958271	-2.42071324345003	-2.16894407863068	-2.77712530692463	-3.58105391746246	-3.78920035233307	-3.22412105816619	-2.34458750489942	-1.62144778842938	-1.03200224274350	-0.211140885405204	1.00255164042686	2.29949879764177	3.18899841738152	3.46792853530430	3.34751448542207	3.17485301528907	3.13100220600217	3.21643769838891	3.42501982948150	3.80790025951730	4.34727511975488	4.85766594804481	5.10907154298878	5.06704214782564	4.96593497190572	5.10303166053174	5.55499259078506	6.10618194984818	6.45208229039250	6.46481908918057	6.27050975652112	6.09530609312389	6.05215348263922	6.06355223153180	5.96403287969363	5.66572287073574	5.23623153264890	4.83356853763901	4.57016315265937	4.43011771356336	4.30403717505027	4.09441427558510	3.78819242048670	3.44274950603144	3.12588748500952	2.88180530827979	2.73751444497128	2.70549870729095	2.76229342569003	2.84870770767947	2.93119493492695	3.06661759685888	3.35613758758124	3.77539854246120	4.04436269689323	3.72896807545629	2.55985042815248	0.705017921343879	-1.27373252624583	-2.77692674137013	-3.54742047663127	-3.77597643329704	-3.89078664493247	-4.24055479167518	-4.90613924891924	-5.71731055424302	-6.40160408666669	-6.75468234901453	-6.74894189326025	-6.52893470902965	-6.29490363161801	-6.16115886438319	-6.11415043332681	-6.10285350267869	-6.14176776389673	-6.28150901704319	-6.46756617237010	-6.47740534085234	-6.06723173946459	-5.20825270456882	-4.15068278589881	-3.22411498262552	-2.58495071437291	-2.18609909168470	-1.97480356999269	-2.04339698124863	-2.51924263735116	-3.31927237605648	-4.09099819506966	-4.45891928461252	-4.32947893996824	-3.92476040855472	-3.51985338961435	-3.18623402170799	-2.80917509633944	-2.31166351150742	-1.79274405673798	-1.42511351630856	-1.25792987028478	-1.16509624910030	-0.980761337306341	-0.643486432007439	-0.191533677763269	0.344349005083005	0.986251136300747	1.72708277624418	2.42924265037645	2.84966043846308	2.80758635898842	2.36161398215308	1.83157754295593	1.60576594859763	1.84056580477570	2.28319144077672	2.41584449921323	1.88413196862272	0.875679644114764	0.0591647968456206	0.0447920967472508	0.823119993454988	1.74918296947753	2.14274794859670	1.92537092687126	1.63316462094318	1.79390368324135	2.35799792793334	2.81644354813428	2.84925374643423	2.72332977226112	2.94896333111603	3.59456912515030	4.09713706348295	3.84412846114800	2.88307742474467	1.93185851254822	1.65328867447735	2.00194444280742	2.35889881419863	2.25998736859441	1.87013952724364	1.70251801876848	1.97390686692974	2.36324504928798	2.40564979418023	2.00667017731824	1.48746627097880	1.18458921360029	1.13007756229579	1.15012032448764	1.16015553466964	1.23537491390361	1.40093312992328	1.48312803584982	1.26557380482746	0.762663873778151	0.250637535484232	0.00846411923579727	0.0885193709734951	0.371240640041627	0.764311689023145	1.23279056284914	1.63152954440229	1.65219516449905	1.08861717211030	0.163434729444397	-0.537089675310238	-0.572209879320736	-0.0925492721201931	0.294424830069246	0.136523758471108	-0.424157296756747	-0.854379831774158	-0.826727890661103	-0.539621712477139	-0.439830002061513	-0.714060932503495	-1.13306529793919	-1.36687710399941	-1.34291884566207	-1.23580442219945	-1.17750247186799	-1.10382710974894	-0.921368695619242	-0.728628592538369	-0.753390301566595	-1.05909137901891	-1.40582777565171	-1.48198063515480	-1.25340039621368	-1.00310369947398	-0.990720094590237	-1.12337561633740	-1.03433867772633	-0.497691826952996	0.283826813166958	0.841474474839971	0.878114744385461	0.518086894629148	0.133694064021856	-0.0319555623187639	-0.0482550854914048	-0.141024438181941	-0.412682437542202	-0.739047308170500	-0.914514461821415	-0.861652161178320	-0.693307227365512	-0.592691094272287	-0.648617390226028	-0.796386334330718	-0.896058261737192	-0.859028843797032	-0.709966393656633	-0.546395660847237	-0.455095506949790	-0.471783420510377	-0.603750036489238	-0.851859378834307	-1.17629409938330	-1.45221100407199	-1.52168569190137	-1.35102659907924	-1.13319492620627	-1.16395994530746	-1.55115681861470	-2.05427968122651	-2.27647661454936	-2.05562576344929	-1.63779999921462	-1.41795974668210	-1.52020981312313	-1.69619177550693	-1.66096358434529	-1.45764751127450	-1.39181296510879	-1.60161515221294	-1.80549081619002	-1.58506986755499	-0.901351292372116	-0.211951456125752	-0.00107387865191070	-0.246857405693688	-0.457632259167346	-0.245757684989360	0.237200160276591	0.514338055664594	0.370175180203970	0.0883503402686072	0.0639677018676417	0.298630258935170	0.429421613500140	0.260436279706827	0.109420269422016	0.486639675441160	1.45523958033214	2.45401089883903	2.84013055762838	2.54731523236645	2.09852583389047	1.96236437742222	2.00921375532732	1.69985977560512	0.780364665673177	-0.325727132664589	-0.881017635521337	-0.551623782422994	0.296048750535447	1.00145775864968	1.24604090718181	1.26062272261383	1.46243836780270	1.97261262686407	2.51349328160321	2.72627815254143	2.52916564164189	2.16275329779733	1.93095541876416	1.92987558038913	2.01370040793422	1.98390463912679	1.78784885814923	1.54138812074015	1.38213963215815	1.31958217901905	1.23310920964688	1.00858291284682	0.663888182051016	0.335297454045817	0.149049265351260	0.115641910101119	0.139418454650643	0.103905825548345	-0.0607352375408255	-0.354130886194975	-0.689115824086290	-0.889883757866407	-0.776834899329252	-0.338331534980114	0.176006681267679	0.417997625858847	0.279005032883244	0.0531661672537881	0.174931066192060	0.737069370296304	1.30946263632402	1.31894944190676	0.634924838058327	-0.268140186264858	-0.768619888122509	-0.693541504532449	-0.421903781739447	-0.425448049677622	-0.790037802447158	-1.22202949382583	-1.44194955043398	-1.45029881754432	-1.39088900363085	-1.27572714307525	-0.975866756853026	-0.481604879748180	-0.0493134916076406	0.0105202779271229	-0.321868467697409	-0.714799277612985	-0.797993281339878	-0.510700037839786	-0.131051706000660	-0.00174075069082165	-0.253385983282537	-0.746299072707906	-1.19937752635621	-1.37054703943589	-1.21007652927316	-0.927374882542669	-0.872862663882211	-1.23165095267894	-1.77327476740389	-1.97782478643326	-1.52107793087122	-0.649696131773833	0.00169935721109060	0.0115715849093668	-0.452907258626288	-0.896572785275603	-1.06017067232626	-1.10628299198058	-1.25074010149628	-1.38831553759240	-1.25475058759364	-0.909971652263916	-0.822144987788290	-1.31141555976552	-2.01299113090038	-2.13401167011264	-1.33908148061544	-0.235434151286544	0.204725094027954	-0.305924200911877	-1.05982699889881	-1.16561527290610	-0.538487292441650	0.0796469904528417	0.0483116946953069	-0.439501557146461	-0.678495160752586	-0.371108320798091	0.0126330764749846	-0.146066946617222	-0.820118711610369	-1.35251697760651	-1.23672343797554	-0.690014444418134	-0.354046929640747	-0.544991432177678	-0.970445399738331	-1.18032559438893	-1.11480732015981	-1.07871433654814	-1.26071012925173	-1.46827616718797	-1.40209991106295	-1.07006845674041	-0.789328345776559	-0.787690152364209	-0.923775268264796	-0.866536026276687	-0.491680992322987	-0.0176618752751594	0.242139260596587	0.191606275308703	0.00267068820296894	-0.0774012435664776	0.0777301399607157	0.414447021215903	0.741007351353147	0.820536725511599	0.522382642790656	-0.0267263317554327	-0.458533049075726	-0.417338350629216	0.153329473024800	0.998139502829854	1.83610738602980	2.61051355491345	3.40529567859943	4.15935190292847	4.58887059643913	4.46970317385124	3.94552439758163	3.44979330352760	3.29000760246340	3.36680543565557	3.34288885546186	3.03564282739902	2.56892023925011	2.16358739484618	1.89578089465344	1.72419515119207	1.66760936103531	1.80896064426171	2.09407830462211	2.24906391846512	2.02238658859084	1.49296577678728	1.02260839712275	0.850209249441797	0.809432334579800	0.542200209989588	-0.0302031687595654	-0.558997622540140	-0.639537265774134	-0.258058394444209	0.219936843588582	0.478861399102569	0.554244221086500	0.656862321376742	0.794367456201079	0.708115931111379	0.211251623911464	-0.514669935648934	-1.05367648891827	-1.16343757589933	-0.972590070850329	-0.767916080630233	-0.671468802663994	-0.587332888941745	-0.409117425242371	-0.167954179404070	0.0503546835901993	0.241224564762524	0.441491837513229	0.578496141051659	0.468668656489550	0.0310575603426236	-0.540253660858361	-0.893847301506089	-0.827761742607942	-0.444247629070252	0.00443116809343347	0.368075041556347	0.654834455580664	0.882023009382167	0.970975838731304	0.841094832765811
3.52999736343281	4.06113004749133	4.60681147882800	5.00114455915174	5.16172349301033	5.00126561717249	4.43921184901187	3.54455223040841	2.61088979090791	1.99935596947747	1.87208541348973	2.10325670347355	2.45423767246063	2.77946497103650	3.01988085265058	3.06429770019300	2.76652287068138	2.17661961899136	1.66587122092061	1.65411276878447	2.14182858287705	2.59979222187486	2.45060593521157	1.68400396134840	0.917108145406202	0.788732064613331	1.32890736308459	1.98089373389094	2.21479577364003	2.02495696117202	1.79432635805730	1.77183959354571	1.81739740369690	1.67535454912486	1.37704469156803	1.25361099688221	1.55401210422800	2.13924864370380	2.60516902639908	2.67652322647110	2.44315236072956	2.23462017500707	2.31022443085694	2.65148817281893	2.97453979583280	2.91038381748731	2.25906644103189	1.19491197586856	0.242727932532563	-0.0696096184938336	0.328274642597164	0.918752963269568	1.02314110409186	0.447944275572212	-0.295690829011473	-0.467011189941066	0.188191990177549	1.20076572155759	1.83436076313422	1.73143078871890	1.11292362993565	0.440091958601255	-0.00562358060044826	-0.213181489688716	-0.260737605964750	-0.186389007334617	-0.0349231325561480	0.0917321246394205	0.119819503658293	0.101119079288303	0.137680241639385	0.205087466046087	0.138184936272245	-0.150863124382706	-0.501533274288548	-0.659202852330556	-0.615035434452228	-0.687260210127962	-1.16228993719231	-1.87815780178358	-2.28550765045081	-2.00452942775199	-1.28835134234224	-0.849648853262557	-1.19772395620952	-2.18156033140080	-3.20532775013752	-3.84494496061252	-4.19118445895963	-4.60255754045932	-5.21667728274806	-5.78466402725462	-5.97229265860128	-5.74618088596271	-5.41468329886195	-5.31046486393820	-5.47775771825556	-5.67625728210877	-5.65533868333945	-5.39647261909913	-5.09917191196061	-4.96185590704121	-4.99269633783885	-5.02733038383684	-4.91756485605096	-4.69250010015824	-4.52473559652825	-4.53164831430010	-4.62065128913797	-4.55937439441900	-4.21962835006899	-3.73958926254691	-3.41160411692530	-3.39657753128610	-3.57254443371656	-3.69080751167413	-3.66697289866822	-3.67282596288288	-3.92117015160616	-4.39599544163047	-4.84760980679771	-5.05967871443353	-5.07267134773256	-5.10200677147325	-5.25241429026364	-5.36511304288180	-5.16725474796241	-4.53963524930601	-3.60601512468021	-2.58766128239363	-1.63906537240360	-0.851396466600024	-0.347429113735841	-0.257810220544593	-0.544181522427812	-0.887434749184313	-0.844570341994370	-0.182806182894191	0.928816943279796	2.06835798612146	2.90262622599852	3.39082608457029	3.69298832389141	3.94230894344773	4.14411718636282	4.26821919756604	4.36325366350782	4.52069789164349	4.73132159609469	4.83273217333399	4.65002770416452	4.19624092199511	3.70648135658736	3.44763462404477	3.49065682259273	3.67778469185970	3.80785546521336	3.83206696529574	3.85739198564190	3.98333775447957	4.18150958934954	4.35448556729728	4.47660392962555	4.61612438026749	4.79839512373981	4.89417769950585	4.71162791874255	4.21863732024295	3.63136101388016	3.23476202592474	3.12052690713573	3.14507490299709	3.15537979676691	3.19644241260394	3.42417656827765	3.81954568855351	4.08537521173547	3.92313323926475	3.41391595798432	3.03636186266410	3.22191405879132	3.88643323649851	4.45573660017469	4.39409586048118	3.70245809178348	2.88473585402655	2.44726839137881	2.46413122022559	2.61387549596710	2.56252146405932	2.24724750893462	1.81761410511718	1.40889274451574	1.05087864037933	0.760639759997914	0.605146357505089	0.589640213718406	0.515417185260895	0.0579806393710835	-0.923883727319127	-2.14791331207158	-3.03124991200364	-3.12069947684275	-2.45089625329577	-1.50413818679447	-0.821440665166161	-0.624729480261686	-0.756982204644712	-0.919851995063465	-0.935511099900401	-0.809980360434630	-0.623670431208377	-0.433606520616274	-0.292449902887583	-0.303201683902965	-0.573092151010809	-1.07198505176338	-1.56229580533794	-1.73726732257082	-1.48889286302269	-1.05664079880980	-0.884872085697489	-1.28185646089072	-2.16381976779614	-3.09697641931834	-3.59759523634118	-3.45532012874917	-2.85621650627865	-2.24265677961867	-2.01214029366056	-2.24422632502049	-2.64067515687280	-2.75335945242482	-2.36641595235538	-1.72429729112988	-1.36123361223386	-1.62619427114653	-2.32632004605692	-2.85742522865759	-2.73202745999329	-2.00062853239923	-1.15600509965612	-0.644288281038740	-0.504106349334502	-0.475015262364903	-0.376486301027016	-0.288114099266129	-0.354464760363032	-0.510133921500440	-0.494711412335778	-0.141583323514029	0.417238526815016	0.868756166607445	1.00006586840203	0.821081053266625	0.450692620174554	-0.0211838752685971	-0.522631777048207	-0.930701869262066	-1.11870746516526	-1.08264964292452	-0.939781337790026	-0.754217161365070	-0.429680006472465	0.124259774542541	0.725166346041364	0.944868066172642	0.516559965424444	-0.307821575681297	-0.921724385963511	-0.947362906300585	-0.608714126890137	-0.462471842728654	-0.787661513523691	-1.32585460174332	-1.63407886980337	-1.59154640388551	-1.47024840264743	-1.56200145141837	-1.88108927678015	-2.27852215379867	-2.71013255756126	-3.22096776500553	-3.67589996631501	-3.70699409391606	-3.10077533723963	-2.19735685585927	-1.71727161395675	-2.07982036070642	-2.96049318853659	-3.64479133634043	-3.81863952256937	-3.88738896900040	-4.43867525133384	-5.46559061278277	-6.25401246624791	-6.07136207439221	-4.88930330820989	-3.37605658393999	-2.23986927797524	-1.66752886630390	-1.37192985210700	-1.03525351961854	-0.602936866583052	-0.221438268693780	-0.0583757981757733	-0.239583842515437	-0.831878035376472	-1.72415451359095	-2.52354766750803	-2.73287909148240	-2.18125098748593	-1.27228970464816	-0.686087044143835	-0.750400272741090	-1.12290442529557	-1.14381081836569	-0.500769595601061	0.489663634656153	1.24948880859566	1.52124114980237	1.54617117205359	1.71419604138567	2.13178509294207	2.57598967886512	2.82131553315376	2.92588968155933	3.16125273571931	3.69218377968883	4.37135525532644	4.86505683649558	4.97434819684904	4.82897131874337	4.76568281076655	5.00462269636831	5.42699762416666	5.67066664248074	5.47034762858639	4.93138822825030	4.47150926415093	4.47528074906304	4.98835915803709	5.73532828506797	6.40703566635797	6.89419459734010	7.24582724900461	7.47889759140865	7.53443959016552	7.45392659389663	7.51861379408516	8.09468037343102	9.29335097428990	10.8375646895517	12.3368221677943	13.6947506057295	15.1821494365988	17.0669364585274	19.2057476889323	21.0627019413563	22.1401838972905	22.3378509461511	21.8484104853762	20.7469630478742	18.7960823125026	15.7430850649678	11.8046267173403	7.77634050021928	4.56971484746308	2.57808193999795	1.47088467352925	0.604665777757759	-0.355840016688222	-1.19685033780780	-1.49170511551935	-1.14517891788227	-0.593894958089405	-0.471990611526920	-1.08386797173888	-2.20055409773834	-3.35146669615604	-4.28385431734187	-5.12410507444155	-6.12796661887587	-7.35381016056439	-8.64162389044024	-9.88980480734682	-11.2536593834804	-12.9799463872332	-15.0392606115123	-16.9932366675405	-18.2996242304602	-18.7733283102800	-18.7384305681308	-18.7263783535098	-19.0288555449052	-19.5117503561174	-19.7894864990101	-19.5339108995833	-18.6697260568090	-17.4005501762973	-16.1267353132626	-15.2801461924635	-15.0903307384017	-15.4086977525810	-15.7792258673510	-15.7671301593627	-15.2744720079110	-14.5367125919651	-13.8133833523184	-13.1184074160669	-12.2797784640850	-11.2260812374296	-10.1364879406355	-9.27168407067257	-8.69260087278089	-8.19478393571898	-7.51587625820844	-6.57129935741931	-5.49491970063235	-4.51855021005554	-3.85485982228026	-3.63036758552441	-3.79961630555434	-4.07077336380505	-4.01493129488774	-3.40555692765793	-2.50183713923948	-1.90047922051498	-1.98210428721706	-2.48279077736848	-2.69284401102690	-2.14788982513430	-1.11091063144913	-0.324562779748734	-0.284249496335296	-0.789081214507171	-1.20410755262363	-1.09706681399754	-0.566946460127597	0.00170400431445205	0.388118463482608	0.687189229779798	1.09838411536296	1.69610503639901	2.44494423743688	3.34594183182820	4.45032184239475	5.71407778796020	6.92519475380353	7.85185891743700	8.45371092799988	8.89051729128966	9.30803189195715	9.66458622482555	9.81439670076362	9.73926370847856	9.62784396204161	9.68620722737659	9.90075079754735	10.0501598218113	9.97850723335854	9.82938000927383	9.96581492181706	10.6364722415667	11.7196233384773	12.7929442153738	13.4464722001975	13.5391053753887	13.2018511257431	12.6624343196069	12.1001348451938	11.6264415694918	11.3079575133849	11.1322688107694	10.9609116633710	10.5960128132681	9.96517872034649	9.24042401647234	8.71602141271346	8.52282920241626	8.47605807821788	8.25006995853275	7.72112683476413	7.11352027266498	6.78612149073649	6.89070289706961	7.26128686577538	7.60675722310244	7.73484069361883	7.55906825195757	6.97986564572046	5.91643787062320	4.52636864173427	3.29843095095771	2.75466792195531	2.96682397038055	3.40904378004319	3.37642513976206	2.57990514505885	1.31390301439502	0.0656495296207725	-0.954927215997034	-1.86017823997058	-2.75878293043451	-3.54205399799106	-4.04616430550579	-4.31418216700664	-4.55042551013249	-4.80439770617850	-4.83176383637714	-4.38094699470295	-3.58324691287437	-2.93634484582271	-2.84512072581055	-3.23714113280660	-3.69693608301921	-3.94525653401532	-4.09509244902670	-4.41946535490682	-4.96039305786522	-5.45469221601778	-5.61905960744775	-5.41611158179539	-5.02184120376803	-4.62555500405869	-4.34380009844935	-4.27588562705026	-4.49786125295312	-4.93031685338851	-5.29033555316901	-5.29537345027824	-4.93804155316076	-4.49079034122077	-4.20508666311766	-4.06499862018059	-3.89504646173698	-3.65697476396496	-3.51816527249269	-3.59198277828321	-3.71985976264407	-3.63547878571904	-3.33264647942176	-3.14359401927340	-3.37757941457318	-3.94690413274203	-4.45235164385114	-4.62819109693789	-4.59363020086668	-4.61591577976548	-4.72043903900132	-4.65920177741919	-4.25467806907958	-3.64403344417707	-3.10905735848563	-2.74829178121688	-2.44176193892070	-2.12410667035353	-1.94108352909982	-2.04228584829314	-2.30898457138081	-2.44443641996712	-2.35015523811707	-2.26807784804842	-2.44394457157271	-2.73657936702866	-2.73717890413909	-2.31116215183526	-1.86210574214688	-1.90179153574790	-2.39767579299816	-2.72028790598603	-2.31804460898149	-1.34133144255046	-0.471473891106253	-0.166001097361411	-0.222602679108810	-0.139489221681286	0.231157454510700	0.544542166948352	0.444536088622020	0.00459393769012823	-0.403554180989654	-0.567976401145054	-0.599327580876904	-0.644893876799237	-0.619581575970478	-0.349191147122818	0.0958095104533417	0.381634625504701	0.275395407360561	-0.0806485492308099	-0.349040179974309	-0.389447524095924	-0.351482397016148	-0.383913764937312	-0.401073979747052	-0.244072864895414	0.00392198910206703	0.0275459373556350	-0.352290450970707	-0.935896462728748	-1.37349752173471	-1.58068469030588	-1.79070662385465	-2.17107780936283	-2.52233067746382	-2.48040501540341	-1.97595219941742	-1.35149318262681	-0.974712365449134	-0.836953793390281	-0.633916718834759	-0.192806315092772	0.319812319663860	0.651701358476672	0.805142505347800	1.00366589299368	1.35532188695172	1.68756030320689	1.77185203021859	1.61694292907043	1.43383702354817	1.34599834581542	1.26370469636985	1.08504886446909	0.904495444043076	0.895717857121590	1.01912174310728	1.00065682121862	0.689181004490704	0.357255576672706	0.511653069654167	1.36871664980326	2.58326695392078	3.54075674144459	3.88311634586272	3.72358632351130	3.41941529903041	3.23954428480182	3.24586098896224	3.36146545691142	3.44911076927609	3.37936024158760	3.15768539921534	3.00776674001663	3.20325401528673	3.71786961599854	4.11895129436530	3.96989509092422	3.36810754165465	2.93443856574585	3.13820617703204	3.70054299129997	3.84524096152815	3.18366295707831	2.19115979229489	1.66209914509854	1.77863933142113	1.94202053708819	1.58522554693931	0.937650521658003	0.745266980407556	1.27451746788138	1.87922069740788	1.74054719290136	0.904867485541814	0.322998088662405	0.800755241427171	2.10627396036147	3.27362670465151	3.67254800365584	3.53742123947484	3.42394746833763	3.42982776349864	3.21374422852916	2.69032803661410	2.34805287159402	2.66818979676440	3.38888915146241	3.64912558788148	2.93860097889249	1.70493022249627	0.847853159756067	0.706353620990373	0.766591820715125	0.398297081131045	-0.352216803251693	-0.902068427336997	-0.964929431190275	-0.958123413821897	-1.44704841407466	-2.35515417802420	-2.98111573483820	-2.83557756163981	-2.25984024634336	-2.04620364721101	-2.50956452279492	-3.12497872892379	-3.14588683871868	-2.44517160422952	-1.60129566049001	-1.19367707048833	-1.18926957848219	-1.11913916719084	-0.757872889940578	-0.445648362839189	-0.670398010712053	-1.42528171727053	-2.11167998251770	-2.12007624340848	-1.45768559751085	-0.747066873405722	-0.599948374508807	-1.01973047304920	-1.43984107090843	-1.34639961927565	-0.844922134055803	-0.591171256797567	-1.14443551131566	-2.38371792737111	-3.57203490893033	-4.00763978408990	-3.61516252681183	-2.91217081568360	-2.44917312150590	-2.34503311647646	-2.35957184146233	-2.29920680034354	-2.21254791787937	-2.18319144159312	-2.08747500650238	-1.71652280374668	-1.12133514593272	-0.661538796088532	-0.582464594362236	-0.613617804146643	-0.173393304616999	0.942243679856695	2.17846398669029	2.67777364808868	2.13728013220454	1.11096748766767	0.403611410853997	0.246228973952391	0.181548239511040	-0.263542547025311	-0.952633455208682	-1.28609034981091	-0.894409739222617	-0.0398916117808448	0.692746211831858	0.974807921285060	0.903710377016806	0.682534564168707	0.323763229517294	-0.244580562101826	-0.893274948441110	-1.28272171128881	-1.17867458987141	-0.687499289869653	-0.118419595966259	0.324312437189266	0.624980903655981	0.772176510925561	0.643564977070624	0.171157995826614	-0.448988728064568	-0.863911085797388	-0.940400603215764	-0.954579588779982	-1.30306925132018	-2.02148955186113	-2.66675403050145	-2.72610075332611	-2.12041157709176	-1.27574321255980	-0.728066744645705	-0.702522516083595	-1.05096584316147	-1.49386330815883	-1.84513911233700	-2.04474636145062	-2.09804926560525	-2.06432887517462	-2.07251145853590	-2.26108608975519	-2.65624945679640	-3.12354346061150	-3.46255681453852	-3.54885908882122	-3.38689614464360	-3.06118463320408	-2.67636670953333	-2.33070848640878	-2.07647607017568	-1.84787296111102	-1.44795970410830	-0.688241154395757	0.392867865545647	1.45223425867531	2.03751154261269
-1.02675915037419	-0.595669199970143	-0.0969548523493675	0.163678748450197	0.0437553994147407	-0.285185660651438	-0.466131942199637	-0.267033289844042	0.229595488869946	0.730367746023936	0.995178568320854	1.00356712439185	0.921039743685050	0.964726395705486	1.28956674292082	1.91679372917971	2.69746350115906	3.36183938369018	3.68943177667151	3.69268574082697	3.62322781504080	3.75131492330933	4.11370906633711	4.47723196881254	4.54278556399090	4.17548584881874	3.46409500946155	2.62884918915835	1.91919191743894	1.54981765795896	1.60984108381309	1.94910626260932	2.19115910765533	1.97205567544399	1.24142501692334	0.315205974981326	-0.410602973339420	-0.798880173081350	-1.00261776830759	-1.18064025636106	-1.25855710657027	-1.02583082495104	-0.432825533694003	0.300089655868685	0.908422274415024	1.36142352917603	1.83574811897564	2.41075749637867	2.87238310573392	2.89761783462981	2.43350667436000	1.83560920925096	1.58740858796916	1.87973032991448	2.46815089564257	2.91996418522920	2.97890415576999	2.71352935115876	2.37370373765613	2.14168939356215	1.99543915453488	1.75514316845804	1.24373202067001	0.444214679224434	-0.446845776930757	-1.11507263856447	-1.32212151195130	-1.05807319605547	-0.530313188478995	-0.00586799905739919	0.347429750033936	0.498388642934044	0.487027513493383	0.361348041118379	0.165007818133371	-0.0675260452957758	-0.338665230417433	-0.685104841789614	-1.09735422108584	-1.43940410350134	-1.51162113322598	-1.25658227783448	-0.892955564275643	-0.772482060093839	-1.04786742634924	-1.49453040363641	-1.70883935894222	-1.50122090419946	-1.07481988594489	-0.811776792567951	-0.918536056324380	-1.30486468498416	-1.75951677391570	-2.14371858723125	-2.37506850474057	-2.31928135087943	-1.85732723290474	-1.12443347343794	-0.584009616490938	-0.697744670131362	-1.44161122429867	-2.20633088829014	-2.28746129349700	-1.52949837745147	-0.473470047381192	0.146974722644334	0.0422024904916396	-0.487306658719297	-0.958308627037983	-1.15828786456242	-1.18331429102213	-1.14019823825898	-0.956558441249627	-0.528341915105406	0.0340397576610879	0.421874486350063	0.415950334425034	0.100644161513143	-0.248848491820610	-0.452809174039650	-0.537101637335461	-0.570706933683698	-0.496002614805904	-0.213268646855793	0.183336124088638	0.366274360289206	0.0657143998853059	-0.603028562779921	-1.17418877742933	-1.24508127380137	-0.849574090824155	-0.398458068846200	-0.260665675725384	-0.435014741045306	-0.631701436991563	-0.622022641650236	-0.456459159516951	-0.353933409637366	-0.446404660368137	-0.677747116838972	-0.921185234920279	-1.12127328976951	-1.28526099411190	-1.37332514713061	-1.26366500437462	-0.857075376490001	-0.204022259636902	0.487276823505940	0.965977826023807	1.06662949237340	0.764833403951523	0.165240407853868	-0.542979109545892	-1.15729260161007	-1.55277298973254	-1.73790313935826	-1.81398671898762	-1.86214753421627	-1.86813580742776	-1.76185617607743	-1.52043445531423	-1.21581649425964	-0.963530369749569	-0.845759859310199	-0.889331165673569	-1.08502192191584	-1.38659596289051	-1.69562391511302	-1.90471966803306	-2.00550489629056	-2.13714157034515	-2.46062795411392	-2.94107637457868	-3.27984473701549	-3.12554571740480	-2.39134519156198	-1.36143960540598	-0.473624649326144	0.00289523732106551	0.0939196915184791	-0.00581710047812428	-0.112465459878099	-0.114838009772767	0.0380540474420376	0.302382371746200	0.493543561794180	0.386821122711711	-0.0334890293115952	-0.440140418337672	-0.384520681785176	0.269320031763358	1.15041475113289	1.68251706862027	1.59703067857123	1.11553344108037	0.626180406147444	0.258124656636340	-0.145365557992572	-0.667460821262081	-1.07711745689932	-1.06115882637568	-0.659466885922278	-0.321474955234217	-0.430329245653426	-0.819204016810356	-0.888814770972157	-0.266130172550803	0.716619852007953	1.29701283953972	1.05824566896911	0.376888941982170	0.0541619627938953	0.522378048429168	1.45769388690096	2.16351638974881	2.26631337116155	1.99261401333737	1.81458912877920	1.92832800245091	2.12687197171168	2.12209451533547	1.88605834564528	1.64067748811598	1.57526092816223	1.65554829379206	1.71673610566910	1.67508231791356	1.58842302028775	1.52650786809076	1.45308447655234	1.27928679912107	1.00834877904065	0.775466719981918	0.730423389422992	0.911188647557860	1.25216776430836	1.68068025686665	2.14441969310469	2.53443602683438	2.65463669039768	2.36637849569704	1.79789539890262	1.35292340321493	1.41959207866067	2.01968176784801	2.75512470270463	3.13373592248270	2.97169584583890	2.49865645284041	2.10520654706748	2.01560376303832	2.18056381987901	2.40759601728605	2.53035222033891	2.47470041563024	2.25512640545946	1.97202507208809	1.77564772058603	1.73944224913618	1.73177663288877	1.47568537956968	0.821389323069528	-0.0340848530270332	-0.673676036612303	-0.868054865338840	-0.836122986443367	-1.03402765981583	-1.66563501711806	-2.45055786445816	-2.91925532253573	-2.90684379050502	-2.68856086796462	-2.62279808474243	-2.74368484490925	-2.78439097594118	-2.57365818557280	-2.29342136852744	-2.26853050090105	-2.54749840197125	-2.79787797737094	-2.65784044107144	-2.13036573264804	-1.55743613911014	-1.22063282618728	-1.05554963460295	-0.811704121129676	-0.440840432812236	-0.222497356461405	-0.455470299403439	-1.06508884738818	-1.58747026175495	-1.57856361541858	-1.03695530741558	-0.419412187180424	-0.242382324546662	-0.647478332121786	-1.30491750651464	-1.70195982679005	-1.55002692201010	-0.988572305970849	-0.451179492724408	-0.315853523328036	-0.613214913640242	-1.01980537566186	-1.14140390299322	-0.848794658746755	-0.375588090914273	-0.0980944412375183	-0.210604448300126	-0.596603691768335	-0.984858738039894	-1.19435136484076	-1.21854301850315	-1.11674926322257	-0.900062116861884	-0.566250348656099	-0.213165813988879	-0.0375796576639127	-0.166843799509640	-0.501212563339884	-0.769575766266581	-0.769644939316670	-0.542404814142988	-0.290978783651387	-0.141341454599330	-0.0262396280504073	0.169985038199008	0.385311942269128	0.372189118655429	-0.0328787982618143	-0.648880468328839	-1.02998225682838	-0.866547236164900	-0.308035194100660	0.160617755337342	0.201463554370739	-0.0269013092009392	-0.0327779337795996	0.492519780853642	1.35317917360489	2.06158662047320	2.33938011376254	2.35292352435180	2.44729611946676	2.71689053949197	2.91584396960597	2.78920758396486	2.41120430554754	2.13464236668554	2.23717447324847	2.69323783846537	3.30376692400372	3.96237443859021	4.70793680723377	5.54147039245969	6.30808006247988	6.83537629832995	7.14706205298852	7.45437123984408	7.92658102026377	8.53802836091347	9.17017242075489	9.78324280102501	10.3862462262591	10.8622156227520	10.9737957318052	10.6495801415819	10.1947602336031	10.0448000372158	10.2355268278951	10.2229074554501	9.37848298100098	7.68160005260663	5.80911131443092	4.46181550849843	3.65758959294201	2.78446373887374	1.33406790472596	-0.536901513722190	-2.22374548481102	-3.34169019201274	-4.04372588256689	-4.70224461337953	-5.45668510024756	-6.19674188257430	-6.89193093782057	-7.71944314270207	-8.78142911707671	-9.83506248833021	-10.4891268434794	-10.6862163408222	-10.8486529344217	-11.4442106595969	-12.4636600547939	-13.4399027132076	-13.9821680306282	-14.1756002297947	-14.3867154021542	-14.7568689782498	-15.0192534646907	-14.8336888383111	-14.1990990129027	-13.4604145850878	-12.9543763393710	-12.7282248135631	-12.5854920367789	-12.3016851405562	-11.7549090611186	-10.9451334248828	-10.0070180091545	-9.18771391430351	-8.67678003441447	-8.38062518967212	-7.94205608693309	-7.09952128461764	-6.01746966401486	-5.14251851366313	-4.68576135583812	-4.36233020470475	-3.77708781218647	-3.02366986554169	-2.69979962423054	-3.20256650540722	-4.10916495300844	-4.45932118204114	-3.71833630121680	-2.34525510188171	-1.30299503215429	-1.06932803741405	-1.26381525896876	-1.23357787173673	-0.814451644417680	-0.376112512336631	-0.224753601286832	-0.203556167102327	0.0325687503956634	0.521143924289924	0.976779659463862	1.24911483684495	1.58503830419509	2.30741461196575	3.34094659483931	4.24408618704234	4.73107414167378	5.00527655104095	5.47081016876732	6.21244977257893	6.92755205988559	7.37073765020559	7.68059913895409	8.13260919216005	8.66429650951764	8.85736354490179	8.46422815756727	7.81901781825683	7.57495606469218	8.04557778397999	8.91894445116814	9.64177966088331	9.96485486978696	10.0250529529136	9.99436256033668	9.84514455284860	9.51586466521259	9.15303009978070	9.01734662352511	9.16347499034035	9.36098436083799	9.39473842896192	9.33131293763298	9.36363188276664	9.44444240258164	9.25614589718873	8.62747364013794	7.85693215435806	7.45053505011108	7.53351589844094	7.67800386219038	7.41558938047725	6.82978725212908	6.47490691935238	6.68195738399365	7.08936770595156	6.99107160374026	6.11262082280717	4.91274835601210	4.07967878286734	3.82900285739370	3.78569173518179	3.49781659525301	2.92371296890246	2.36980658070538	2.06326832480472	1.91793303329476	1.71417543455451	1.38650858520212	1.05423698040784	0.817748800906390	0.620045404527858	0.329338348722706	-0.0967119518824280	-0.558649376371690	-0.886928558320685	-0.932621688820099	-0.637177794898401	-0.103606804657353	0.382793214557518	0.492072418532781	0.107633107873377	-0.542747283969626	-1.07778779208590	-1.32742201149686	-1.48548635406102	-1.86834600725798	-2.54262924273829	-3.23903956440659	-3.63483492486067	-3.66816370635812	-3.54372368244873	-3.47501952462435	-3.49022724059755	-3.48917031584684	-3.41215152457069	-3.29631702840016	-3.20656074279031	-3.19610739456086	-3.35016521783407	-3.78495977717553	-4.51580583089372	-5.32947108891585	-5.86461693453844	-5.87952239549443	-5.44514292921761	-4.86971027297565	-4.46077992849835	-4.37794159141349	-4.65485144240569	-5.24165329113282	-5.95967413922847	-6.48673434239472	-6.53443354795325	-6.12221144542297	-5.63575684046728	-5.52631974561642	-5.91344372035803	-6.49752009299688	-6.86216053057477	-6.82616534080057	-6.49055389849264	-6.01217283548236	-5.43064600352307	-4.73764875159090	-4.03027296922703	-3.49711312545568	-3.23937352748844	-3.16326032369721	-3.08472080212148	-2.91399158010612	-2.70967284572028	-2.58868148696103	-2.64990967117929	-2.98244940953933	-3.64639356277415	-4.54381419619531	-5.32364135437488	-5.53831263601492	-5.00579771458305	-4.02056443219468	-3.13391558650725	-2.67432932043656	-2.49341328393825	-2.20316773571909	-1.63790019493407	-1.03466022624177	-0.752307419616283	-0.861920117742624	-1.06357783401458	-1.00635505592854	-0.655533726545760	-0.326038744934304	-0.365593165815540	-0.812400364385590	-1.34615493299246	-1.55990707359115	-1.30586336362409	-0.828443339774876	-0.581005815212507	-0.868677902938165	-1.59491063634393	-2.31510726023027	-2.55750931411476	-2.14843108876622	-1.28169076516700	-0.312073121985344	0.504028939852040	1.09745313671619	1.50133558190393	1.75955439785876	1.92907986537650	2.09872431375904	2.32029343228792	2.51201744272335	2.50130659096805	2.23103986664749	1.91432134428250	1.91618064210210	2.43105780861046	3.28379120818108	4.07788265010365	4.54247972879420	4.71707522649433	4.80589907379955	4.89840800163072	4.86819366931838	4.52953904816304	3.85400491705641	3.03377837906911	2.37545063873065	2.14472512893485	2.44418512856416	3.13772545184721	3.86614784893547	4.22840923132022	4.07637350034722	3.67768499864275	3.52537804729812	3.89626607938867	4.56403256342479	4.97393813176448	4.73209359200865	3.93645585708099	3.04728160953153	2.47020316791743	2.27614299599144	2.26649388177054	2.21229413210781	1.99402899427887	1.58886865526877	1.04778269655018	0.530334478899808	0.283903116847029	0.474175514867360	0.995327642487875	1.49355811637075	1.63499609591031	1.36279513849930	0.885270162689142	0.440198046505136	0.120394944146521	-0.0705639246551804	-0.0743512019698229	0.213237575527925	0.772746856379333	1.37019241343252	1.70836051064879	1.67605972560122	1.41363774027106	1.13140785244856	0.914003388357138	0.737519798714705	0.631491252251022	0.725254607520935	1.08364954025288	1.54254576531488	1.79089721680425	1.64908114364259	1.23669475969211	0.838988411088093	0.630344243810359	0.562004699362109	0.496917100622148	0.378729418077133	0.228891792285962	0.0361004109566527	-0.249680662426798	-0.584827571905374	-0.773667375221183	-0.639727433063867	-0.262349199047046	0.0372592572717000	0.00704218190093525	-0.268025577004069	-0.475837151492698	-0.455818746906814	-0.387554222863577	-0.539232168438156	-0.874112999548287	-1.02364622177192	-0.710103434581610	-0.131966335766800	0.177776722412955	-0.0966819700952512	-0.711579886939037	-1.12852075801360	-1.08539879392843	-0.824900819114498	-0.749114495026295	-0.941871103781652	-1.12377302531667	-1.05344696353649	-0.852373852157891	-0.853954152560216	-1.17925215296684	-1.56958971430601	-1.67613763072023	-1.45163543296800	-1.18803030222961	-1.18395136095129	-1.44265674385676	-1.71270173986437	-1.76130160181236	-1.55465562099056	-1.21602827942463	-0.911160392264910	-0.807862925982560	-1.05482513856438	-1.67515782841547	-2.45615461686541	-3.03078532274823	-3.15410126099588	-2.89867103463739	-2.53179769499471	-2.20567395519911	-1.83407063126487	-1.30495189349248	-0.744486808990120	-0.463835839308551	-0.619425281274322	-1.00251033512355	-1.23942132843343	-1.18038202429947	-1.01583416300999	-0.993448917331156	-1.09710281264937	-1.07746429177764	-0.770143677824662	-0.289487101663876	0.124353841888047	0.374012869635564	0.539934788192827	0.680879603004379	0.720150037289681	0.591843424638408	0.419522313389866	0.416635125539272	0.580611135219855	0.592961075688955	0.138900861783144	-0.675780540043394	-1.32258446117925	-1.33031052387901	-0.745784841181657	-0.0747629127191271	0.216200562069327	0.0860428849420263	-0.175434195204729	-0.318324285556039	-0.313747147488986	-0.200795431627425	0.101182238107728	0.713075194863677	1.54868395835836	2.25658927750115	2.48898980445123	2.22657682024904	1.80341228627393	1.60681901078779	1.76649155189399	2.11750147058476	2.41036800095047	2.52606791836885	2.52413134849000	2.54571739057382	2.68110722641272	2.87668794719698	2.92432461576642	2.57161158987647	1.72554016398525	0.597157802843581	-0.384521043684609	-0.870933557896610	-0.851519114244407	-0.621763246864380	-0.496465941960301	-0.563483173963465	-0.709793497130878	-0.836479393406356	-0.982347495073200	-1.21994314623632	-1.48204204498681	-1.55991276022495	-1.29671643932901	-0.757351897388285	-0.182112483252161	0.217450947413162	0.392893198273780	0.399310659946495	0.253027716675797	-0.0988892469559551	-0.659039467741323	-1.27166548186228


----------------------------------------------------------------------------------------------------------------ARRAY 2-----------------------------------------------------------------------------------------------------------------------------------------------------------------------------------------------------------------------------------------------------------------------------------------------------------------------------------------------------------------------------------------------------------------------------------------------------

UPPER ROW

DIMENSIONS: 1 X TIME BINS

TIME BINS: -300	-299	-298	-297	-296	-295	-294	-293	-292	-291	-290	-289	-288	-287	-286	-285	-284	-283	-282	-281	-280	-279	-278	-277	-276	-275	-274	-273	-272	-271	-270	-269	-268	-267	-266	-265	-264	-263	-262	-261	-260	-259	-258	-257	-256	-255	-254	-253	-252	-251	-250	-249	-248	-247	-246	-245	-244	-243	-242	-241	-240	-239	-238	-237	-236	-235	-234	-233	-232	-231	-230	-229	-228	-227	-226	-225	-224	-223	-222	-221	-220	-219	-218	-217	-216	-215	-214	-213	-212	-211	-210	-209	-208	-207	-206	-205	-204	-203	-202	-201	-200	-199	-198	-197	-196	-195	-194	-193	-192	-191	-190	-189	-188	-187	-186	-185	-184	-183	-182	-181	-180	-179	-178	-177	-176	-175	-174	-173	-172	-171	-170	-169	-168	-167	-166	-165	-164	-163	-162	-161	-160	-159	-158	-157	-156	-155	-154	-153	-152	-151	-150	-149	-148	-147	-146	-145	-144	-143	-142	-141	-140	-139	-138	-137	-136	-135	-134	-133	-132	-131	-130	-129	-128	-127	-126	-125	-124	-123	-122	-121	-120	-119	-118	-117	-116	-115	-114	-113	-112	-111	-110	-109	-108	-107	-106	-105	-104	-103	-102	-101	-100	-99	-98	-97	-96	-95	-94	-93	-92	-91	-90	-89	-88	-87	-86	-85	-84	-83	-82	-81	-80	-79	-78	-77	-76	-75	-74	-73	-72	-71	-70	-69	-68	-67	-66	-65	-64	-63	-62	-61	-60	-59	-58	-57	-56	-55	-54	-53	-52	-51	-50	-49	-48	-47	-46	-45	-44	-43	-42	-41	-40	-39	-38	-37	-36	-35	-34	-33	-32	-31	-30	-29	-28	-27	-26	-25	-24	-23	-22	-21	-20	-19	-18	-17	-16	-15	-14	-13	-12	-11	-10	-9	-8	-7	-6	-5	-4	-3	-2	-1	0	1	2	3	4	5	6	7	8	9	10	11	12	13	14	15	16	17	18	19	20	21	22	23	24	25	26	27	28	29	30	31	32	33	34	35	36	37	38	39	40	41	42	43	44	45	46	47	48	49	50	51	52	53	54	55	56	57	58	59	60	61	62	63	64	65	66	67	68	69	70	71	72	73	74	75	76	77	78	79	80	81	82	83	84	85	86	87	88	89	90	91	92	93	94	95	96	97	98	99	100	101	102	103	104	105	106	107	108	109	110	111	112	113	114	115	116	117	118	119	120	121	122	123	124	125	126	127	128	129	130	131	132	133	134	135	136	137	138	139	140	141	142	143	144	145	146	147	148	149	150	151	152	153	154	155	156	157	158	159	160	161	162	163	164	165	166	167	168	169	170	171	172	173	174	175	176	177	178	179	180	181	182	183	184	185	186	187	188	189	190	191	192	193	194	195	196	197	198	199	200	201	202	203	204	205	206	207	208	209	210	211	212	213	214	215	216	217	218	219	220	221	222	223	224	225	226	227	228	229	230	231	232	233	234	235	236	237	238	239	240	241	242	243	244	245	246	247	248	249	250	251	252	253	254	255	256	257	258	259	260	261	262	263	264	265	266	267	268	269	270	271	272	273	274	275	276	277	278	279	280	281	282	283	284	285	286	287	288	289	290	291	292	293	294	295	296	297	298	299	300	301	302	303	304	305	306	307	308	309	310	311	312	313	314	315	316	317	318	319	320	321	322	323	324	325	326	327	328	329	330	331	332	333	334	335	336	337	338	339	340	341	342	343	344	345	346	347	348	349	350	351	352	353	354	355	356	357	358	359	360	361	362	363	364	365	366	367	368	369	370	371	372	373	374	375	376	377	378	379	380	381	382	383	384	385	386	387	388	389	390	391	392	393	394	395	396	397	398	399	400	401	402	403	404	405	406	407	408	409	410	411	412	413	414	415	416	417	418	419	420	421	422	423	424	425	426	427	428	429	430	431	432	433	434	435	436	437	438	439	440	441	442	443	444	445	446	447	448	449	450	451	452	453	454	455	456	457	458	459	460	461	462	463	464	465	466	467	468	469	470	471	472	473	474	475	476	477	478	479	480	481	482	483	484	485	486	487	488	489	490	491	492	493	494	495	496	497	498	499	500

DATA:

14.4091860182011	15.0705815015989	15.6337337901517	16.1870059680237	16.7490006217640	17.2293169894757	17.5229849999927	17.6248810304173	17.6136818270905	17.5184982921071	17.2437085867955	16.6674825427655	15.8075180677805	14.8465711122401	13.9713357393107	13.2057292861782	12.4259482913546	11.5219913502311	10.5021927950650	9.43076374916365	8.30983024364622	7.07611291416789	5.71258687860255	4.31324437325264	3.00101255139988	1.79738031429133	0.610782659531053	-0.639965528037718	-1.92157159822361	-3.12785579309694	-4.21067141149101	-5.24139657033248	-6.33861590653566	-7.55369141084689	-8.83357209773538	-10.0741718778817	-11.1902961290792	-12.1491665126638	-12.9750356104671	-13.7384511915154	-14.5168577978573	-15.3320718403367	-16.1235204242678	-16.8073294954089	-17.3763042302904	-17.9293155017485	-18.5855377460698	-19.3722778175787	-20.2057418271045	-20.9679512189855	-21.5716100816252	-21.9453455997795	-22.0031002421364	-21.6928046647990	-21.0959546543778	-20.4394745460982	-19.9525767206348	-19.6854180107170	-19.4729377961523	-19.0826116331667	-18.3971912211389	-17.4688945084123	-16.4356652704735	-15.4142778301340	-14.4531250318116	-13.5280269379570	-12.5450111385570	-11.3708394192099	-9.91995059731027	-8.24705633101976	-6.54478454002043	-5.02362219283628	-3.77729900991065	-2.75096138541649	-1.81426798174868	-0.847402331588316	0.218007980824213	1.37982025196412	2.55072007255078	3.59802731270791	4.46789812378137	5.29224762645084	6.31955059170544	7.67299273730861	9.17026011987344	10.4317666052507	11.2054622527307	11.5772595634189	11.8471074191785	12.2244752712853	12.6876230012285	13.1269981554002	13.5409771697865	14.0174462558000	14.5482615807278	14.9625749564397	15.1091492547999	15.0733066416445	15.1421036266738	15.5363797658028	16.2179715764343	16.9820077456912	17.6928017423010	18.3727418095678	19.0785243092659	19.7753562560246	20.3820384790421	20.8905699061697	21.3583645771722	21.7766928596501	22.0293993516041	22.0477722872073	21.9710082711862	22.0603964371947	22.4153642159204	22.8230107353134	22.9454995297158	22.6438416139348	22.0650177928359	21.4099226034741	20.6871309925953	19.7520684652975	18.5527263759968	17.2471523024844	16.0438678971622	14.9811668276845	13.9249974293616	12.7652177535567	11.5412090413251	10.3514441398658	9.20504240682872	8.03475413610312	6.84026113512494	5.73250647476676	4.78798861788109	3.90487944763423	2.87874198903265	1.63115617447995	0.308004577452347	-0.884277739459480	-1.90560448475319	-2.89607209798531	-3.97758297578060	-5.11167041074325	-6.19331311027868	-7.23964860003546	-8.40299829122926	-9.76617764518570	-11.1668646393498	-12.2799186927914	-12.8897478134636	-13.0733567139125	-13.1223993848370	-13.3031464149915	-13.6784755320045	-14.1089145603179	-14.3827934363645	-14.3631716694180	-14.0690409490595	-13.6493397522019	-13.2569838087889	-12.9105250096558	-12.4752157873860	-11.8043778733267	-10.9091415673773	-9.97212667657874	-9.18457672493129	-8.58860107074048	-8.09287830592844	-7.61177876706774	-7.13723893979422	-6.67369410086777	-6.17469996684900	-5.61397983717145	-5.10156956191241	-4.84001302234100	-4.90721743315491	-5.11806206050194	-5.17404778924760	-4.96349449779950	-4.65958129616994	-4.48837942083241	-4.44696839276930	-4.32004596337445	-3.96681440348003	-3.50429584672302	-3.15001904033882	-2.93489872257799	-2.67152268191804	-2.22954410259851	-1.76016784677110	-1.56432388847261	-1.75208916196209	-2.10972100484591	-2.33140251038562	-2.32582660818567	-2.24305611257805	-2.24180530311134	-2.32439474539354	-2.42191983846091	-2.54947485944674	-2.77697915537834	-3.05888572725077	-3.19860356388118	-3.05037573205361	-2.71548229320069	-2.45856568369956	-2.42012808792550	-2.47316695367698	-2.39579154450200	-2.13166406256705	-1.81026876568856	-1.52485162384827	-1.18058829288472	-0.617334742698521	0.161773241949858	0.959523887859561	1.58295158946759	2.00244777130906	2.27868035239463	2.39625414571905	2.26648355902375	1.90720103615465	1.53208254130114	1.37756849797254	1.44855268054325	1.50140274350242	1.30700034611407	0.894438738759121	0.503745652586350	0.330049458520182	0.368266188468296	0.500677786595577	0.657932441802434	0.833960508894057	0.976618825991317	0.955180406126306	0.683989190186834	0.244516786900728	-0.169804191494478	-0.436274406308446	-0.600104168942564	-0.783690735756967	-1.03450306796343	-1.28966082893539	-1.46775610830869	-1.55089904690890	-1.57057635638756	-1.55492830904853	-1.52491402165973	-1.52639392862473	-1.62312618589384	-1.84090445566514	-2.13320947085203	-2.40703911943797	-2.56020303826961	-2.48409619555519	-2.07596225826969	-1.32136567886985	-0.386508444754081	0.431085344279679	0.926381897624371	1.18841050925993	1.54220396432832	2.24908346547860	3.26108614040328	4.28373878308403	5.06850381865220	5.61733114628615	6.10911857156658	6.67945588190536	7.31371002891112	7.93049831661790	8.50294056445856	9.06663957263956	9.64341089453201	10.2046977643290	10.7077587298159	11.1279362727960	11.4422288142747	11.6178559703377	11.6527343648696	11.6115848511638	11.5796863209153	11.5769196163778	11.5605172297215	11.5355079226577	11.6142283715960	11.8929834323238	12.2630311552752	12.4224464522017	12.1548571238246	11.5932839454917	11.1412650539522	11.0909614619098	11.3396264397771	11.5106143648673	11.3302744286019	10.8419308842429	10.2661063887084	9.73665249427095	9.23404883144185	8.72785351826558	8.26994087557305	7.89750910919017	7.51365935123704	6.96429769177604	6.24612696332379	5.56215523036619	5.11221821065003	4.85769941516962	4.55924768902582	4.05448806603484	3.44022142715981	2.94267124277141	2.64751215111669	2.42206112701365	2.10225529805511	1.68654280962610	1.29842135872173	0.997335998511846	0.703787545246942	0.329533741253927	-0.0767576660358839	-0.369419227343159	-0.478634112913929	-0.495556476810119	-0.577456052752819	-0.810304349416587	-1.18831826847406	-1.68399697321412	-2.26935687136679	-2.86145101630483	-3.31775917215958	-3.55535335017995	-3.66941334559197	-3.87169025327800	-4.27150844127124	-4.73766004604757	-5.01712245106314	-4.99666018268721	-4.82132122943659	-4.73962761508712	-4.84579994185898	-4.99010000534726	-4.93391186879249	-4.57399156060517	-4.01682111791319	-3.45700296908784	-2.99755780915745	-2.57825497653287	-2.06234102057918	-1.39206238087979	-0.665564693700654	-0.0538195645701282	0.372739691321117	0.728058045896216	1.18987954686627	1.77887630666955	2.28975508065548	2.49539368367066	2.43089978113351	2.42784021034331	2.81798062472946	3.60929016883216	4.49319488426141	5.16938873298349	5.60424402294585	5.92985862903669	6.14185267707737	6.00276423055507	5.28583174709976	4.04687990070847	2.56838337112410	1.04038943412532	-0.618651329597985	-2.58624352691875	-4.85842953969209	-7.25102060365134	-9.67395193505921	-12.2878190192387	-15.2916728167659	-18.5870405994239	-21.7594919619445	-24.4384750477584	-26.6181608048378	-28.5645392005922	-30.4443595009037	-32.1350123695375	-33.4105431046725	-34.2146330034186	-34.6605634255745	-34.8032159920618	-34.5389942812014	-33.7862901549097	-32.6768768229968	-31.4463820398059	-30.1272797781395	-28.4576763551142	-26.1768872280167	-23.3725648134948	-20.4379858308704	-17.6581632044133	-14.9035200789169	-11.7912891188338	-8.12421013337096	-4.10984032999623	-0.150864479643126	3.51014588735434	6.90362221452449	10.1611432902004	13.3308139845377	16.3738735236631	19.2519435266418	21.9321141091477	24.3229524711670	26.2931819073302	27.8037748329087	28.9898035774734	30.0582496507344	31.0971390817205	32.0083887833834	32.6232429680890	32.8453189505415	32.6701936989674	32.1179241164881	31.2097558060424	30.0063505303494	28.5991641560464	27.0151029750326	25.1600725531324	22.9255160628809	20.3758892442184	17.7940284371326	15.4983831649316	13.6093304468748	12.0015484506695	10.4637475095239	8.87269109570011	7.22778618955639	5.59171194301697	4.06069839857695	2.77305412168019	1.86632718209228	1.37281553194477	1.17150768446734	1.07484252657924	0.955715995831577	0.766485102608993	0.461922078351617	-0.0157485344632952	-0.632021214833608	-1.19928731208576	-1.52516211922359	-1.65422836661627	-1.88953643377316	-2.48805559031705	-3.33499048102303	-3.98777133478928	-4.07684632647152	-3.62453875346951	-2.93326855776293	-2.20805162496671	-1.38118773532062	-0.324308145987706	0.866345664926604	1.90165034306033	2.60754267997220	3.10312442350240	3.61829337788723	4.19539277488494	4.66517156623404	4.91835051451833	5.10401612702095	5.48701402202425	6.14621613919662	6.89842498490024	7.53136613823179	8.03240135400666	8.52693406306852	9.03832429142614	9.41196235157807	9.51097295435955	9.41531430816693	9.34292770855152	9.37565676122195	9.33348936957107	8.96115965689504	8.20690353903270	7.26942670211159	6.37774361900782	5.57418290131553	4.73190168582601	3.74326179808705	2.64167533536955	1.54353427660749	0.519448016164410	-0.445917783400087	-1.38197277910614	-2.24948221074264	-2.93545293482941	-3.32540271209293	-3.39596415439326	-3.26459330907697	-3.15031211626127	-3.24832406177375	-3.60257677583168	-4.09411865999083	-4.56897261690113	-4.97839599084482	-5.38201254676553	-5.82598932789696	-6.26261735137660	-6.61432642231613	-6.87740159560254	-7.09777002192565	-7.24182881631703	-7.17082384529181	-6.81545616939455	-6.34789520484286	-6.07939407290390	-6.13313156190121	-6.27296389549439	-6.14228512511284	-5.67667990576851	-5.20475989122194	-5.09842828223879	-5.37864735152575	-5.74047714840294	-5.94272862264436	-6.06431810469261	-6.32588392784947	-6.74974711472227	-7.12907495574611	-7.34186288691083	-7.56304406310243	-8.05191730208184	-8.76701352462433	-9.31864599764547	-9.35217800519800	-8.90157931896394	-8.29156553430146	-7.74594372912770	-7.21476482048703	-6.60473610627292	-6.04244826202999	-5.77031772936555	-5.80342877453921	-5.83324436071754	-5.55163398056388	-4.99886455459352	-4.48571925863701	-4.18873935376214	-3.94137018047350	-3.47690135750907	-2.78082579502786	-2.08243041799309	-1.52112924446733	-0.967926277656766	-0.257850499256334	0.497428467256608	0.985180628062377	1.10239897891664	1.16241952506708	1.58060121414392	2.39079791285082	3.18689448671737	3.56898220249915	3.55515284285914	3.48359884782810	3.57529653988930	3.71929092704779	3.70813909685213	3.56729435435696	3.54714879850492	3.82587904179549	4.33350717647771	4.89580260508966	5.45186157906207	6.04170919401159	6.63077273309482	7.08041265252369	7.34170537363227	7.59030491046373	8.06764382462704	8.80097728064183	9.56869410408715	10.1645487568736	10.6099510800535	11.0300910222550	11.3731221320566	11.3820762391228	10.8969759575665	10.1043188835500	9.38742175294942	8.93409959653844	8.57255338031306	8.02113919227434	7.22791609516321	6.39652233448295	5.71842447523693	5.18174754999971	4.66781544314767	4.14252493751534	3.66170881427067	3.22028801124107	2.71049325922763	2.07712072056310	1.43954514768589	0.969873327912238	0.664580242899321	0.326928431795168	-0.190006395886632	-0.793287734182132	-1.27619363535357	-1.60624354995346	-1.99701873308275	-2.66612896799849	-3.59355039482879	-4.58245582070082	-5.51064901661949	-6.41498273360952	-7.30709931943611	-8.01253980084752	-8.30000151688819	-8.15139280618966	-7.79969747120235	-7.45991353670554	-7.10095655416807	-6.56329017822379	-5.85744522023716	-5.22083231678549	-4.83325054037648	-4.56959607983611	-4.14145936318454	-3.45993500467800	-2.73614277265296	-2.17133160790865	-1.64696537052413	-0.851793010659399	0.288033782941365	1.43649321515788	2.19474372414682	2.56670854774139	2.96801032692617	3.75362471712570	4.82308920988596	5.75121939575282	6.24973418953789	6.40655212304227	6.48469821205793	6.60889679068830	6.72921713254232	6.82026909042690	6.97489124144687	7.26253390628575	7.59699865163147	7.84833353918962	8.06139683049047	8.45206645536708	9.13322756453937	9.90309545126219	10.3810878492581	10.3472422608749	9.89250153248671	9.23985776119991	8.50473848614156	7.69151953004519	6.86415005445785	6.19108692877870	5.76683237962860	5.45681872522778	5.00911752516459	4.32168783597042	3.53326519563205	2.82711708924422	2.20832589749412	1.54129521487757	0.782860637723145	0.0873060362608769	-0.367955801584750	-0.618685093458328	-0.913001268601056	-1.47161938504361	-2.28768842984958	-3.16598435945192	-3.90517721287150	-4.40568168284975	-4.64759107581979	-4.65419732294545	-4.50538841688724	-4.32036734137471	-4.15124213849067	-3.89897816028817	-3.40135182457263	-2.63661704055798	-1.79846043945943	-1.11812059611104	-0.625074912559709	-0.138859821567420	0.490698815618786	1.19529871835335	1.79648533964806	2.27839710845588	2.87052298169656	3.80956464456489	5.04717753753572	6.24852888977410	7.09117057862904	7.53659943828402	7.80129456037157	8.10332925122109	8.47771699789557	8.81966951031059	9.04294760672229	9.15565240475629	9.20104713197060	9.16484014003921	8.95065351149206	8.43370955820333	7.54824835760494	6.36065914396243	5.07470170091693	3.92716912745771	3.01960927355894	2.23575247264498	1.35768699446612	0.291490937844126	-0.837661095719915	-1.84135927407316	-2.70352748821987	-3.61009427867617	-4.71938963207314	-5.93705050063001	-6.96819187574832	-7.59620437551229	-7.87522988696099	-8.04101929056553	-8.28173092218370	-8.63974901954951	-9.09985719542390	-9.67281181454262	-10.3364038472427	-10.9489995605962	-11.3240707092615	-11.4255473421627	-11.4306553073198	-11.5350012599160	-11.7103156315391	-11.7233134002864	-11.4200658681597	-10.9386004084419	-10.5766234051273	-10.4548243433274	-10.3736927373303	-10.0397351926580	-9.40180256372261	-8.71384325238518	-8.26396633013519	-8.08318934748136	-7.94217780106341	-7.60436599562711	-7.04359445452319	-6.41977635827793	-5.88246546668618	-5.41696822891919	-4.85664588083452	-4.01853122703789	-2.84491441410441	-1.45740095176641	-0.0856500692859981	1.09412070323649	2.09140703806658	3.07140007886688	4.16204327410252	5.28117818271201	6.18222315944524	6.69541846486117	6.91205848657345	7.10511303303570	7.47236925726341	7.98541033264333	8.48913124637442	8.89648438365890	9.23692072942813	9.53820155183063	9.74315116026923	9.78954618665079	9.72555823978451	9.66278858650514	9.59860169507904	9.35720748421175	8.78065017021445	7.96793300067548	7.25054427152985	6.88535112997190	6.79810787003599	6.67471674154221	6.29776834751984	5.74569157658255	5.24941132659886


MIDDLE ROW

DIMENSIONS: 6 (animas, fruits, instruments, minerals, sports, tools) X TIME BINS

TIME BINS: -300	-299	-298	-297	-296	-295	-294	-293	-292	-291	-290	-289	-288	-287	-286	-285	-284	-283	-282	-281	-280	-279	-278	-277	-276	-275	-274	-273	-272	-271	-270	-269	-268	-267	-266	-265	-264	-263	-262	-261	-260	-259	-258	-257	-256	-255	-254	-253	-252	-251	-250	-249	-248	-247	-246	-245	-244	-243	-242	-241	-240	-239	-238	-237	-236	-235	-234	-233	-232	-231	-230	-229	-228	-227	-226	-225	-224	-223	-222	-221	-220	-219	-218	-217	-216	-215	-214	-213	-212	-211	-210	-209	-208	-207	-206	-205	-204	-203	-202	-201	-200	-199	-198	-197	-196	-195	-194	-193	-192	-191	-190	-189	-188	-187	-186	-185	-184	-183	-182	-181	-180	-179	-178	-177	-176	-175	-174	-173	-172	-171	-170	-169	-168	-167	-166	-165	-164	-163	-162	-161	-160	-159	-158	-157	-156	-155	-154	-153	-152	-151	-150	-149	-148	-147	-146	-145	-144	-143	-142	-141	-140	-139	-138	-137	-136	-135	-134	-133	-132	-131	-130	-129	-128	-127	-126	-125	-124	-123	-122	-121	-120	-119	-118	-117	-116	-115	-114	-113	-112	-111	-110	-109	-108	-107	-106	-105	-104	-103	-102	-101	-100	-99	-98	-97	-96	-95	-94	-93	-92	-91	-90	-89	-88	-87	-86	-85	-84	-83	-82	-81	-80	-79	-78	-77	-76	-75	-74	-73	-72	-71	-70	-69	-68	-67	-66	-65	-64	-63	-62	-61	-60	-59	-58	-57	-56	-55	-54	-53	-52	-51	-50	-49	-48	-47	-46	-45	-44	-43	-42	-41	-40	-39	-38	-37	-36	-35	-34	-33	-32	-31	-30	-29	-28	-27	-26	-25	-24	-23	-22	-21	-20	-19	-18	-17	-16	-15	-14	-13	-12	-11	-10	-9	-8	-7	-6	-5	-4	-3	-2	-1	0	1	2	3	4	5	6	7	8	9	10	11	12	13	14	15	16	17	18	19	20	21	22	23	24	25	26	27	28	29	30	31	32	33	34	35	36	37	38	39	40	41	42	43	44	45	46	47	48	49	50	51	52	53	54	55	56	57	58	59	60	61	62	63	64	65	66	67	68	69	70	71	72	73	74	75	76	77	78	79	80	81	82	83	84	85	86	87	88	89	90	91	92	93	94	95	96	97	98	99	100	101	102	103	104	105	106	107	108	109	110	111	112	113	114	115	116	117	118	119	120	121	122	123	124	125	126	127	128	129	130	131	132	133	134	135	136	137	138	139	140	141	142	143	144	145	146	147	148	149	150	151	152	153	154	155	156	157	158	159	160	161	162	163	164	165	166	167	168	169	170	171	172	173	174	175	176	177	178	179	180	181	182	183	184	185	186	187	188	189	190	191	192	193	194	195	196	197	198	199	200	201	202	203	204	205	206	207	208	209	210	211	212	213	214	215	216	217	218	219	220	221	222	223	224	225	226	227	228	229	230	231	232	233	234	235	236	237	238	239	240	241	242	243	244	245	246	247	248	249	250	251	252	253	254	255	256	257	258	259	260	261	262	263	264	265	266	267	268	269	270	271	272	273	274	275	276	277	278	279	280	281	282	283	284	285	286	287	288	289	290	291	292	293	294	295	296	297	298	299	300	301	302	303	304	305	306	307	308	309	310	311	312	313	314	315	316	317	318	319	320	321	322	323	324	325	326	327	328	329	330	331	332	333	334	335	336	337	338	339	340	341	342	343	344	345	346	347	348	349	350	351	352	353	354	355	356	357	358	359	360	361	362	363	364	365	366	367	368	369	370	371	372	373	374	375	376	377	378	379	380	381	382	383	384	385	386	387	388	389	390	391	392	393	394	395	396	397	398	399	400	401	402	403	404	405	406	407	408	409	410	411	412	413	414	415	416	417	418	419	420	421	422	423	424	425	426	427	428	429	430	431	432	433	434	435	436	437	438	439	440	441	442	443	444	445	446	447	448	449	450	451	452	453	454	455	456	457	458	459	460	461	462	463	464	465	466	467	468	469	470	471	472	473	474	475	476	477	478	479	480	481	482	483	484	485	486	487	488	489	490	491	492	493	494	495	496	497	498	499	500

DATA:

-15.0950326575135	-14.2404945069419	-13.7916471601966	-13.5570378817757	-13.3317121042777	-13.0644466385031	-12.7389358818244	-12.2440851709988	-11.5121169056713	-10.7393551840142	-10.2651039517250	-10.1081950333916	-9.73340398490657	-8.49134078847716	-6.35999677507793	-4.11956100887397	-2.65268160171568	-2.09739619980563	-1.80892928231859	-1.15434947583790	-0.177885122446059	0.636155528476360	1.13246166451370	1.75446386869910	2.94770132602014	4.47542900505840	5.57751664831892	5.84389632955377	5.73852313749876	6.09940802005413	7.18597954549193	8.39640631072136	8.95871459132896	8.74321170676395	8.26597840060734	7.98658014345370	7.82005887087342	7.41126914815256	6.72131351113270	6.14134652129177	6.03076268391607	6.32069112360527	6.67970720529910	6.97036387841924	7.37677579278762	8.07134863204069	8.90639139636927	9.54016657850871	9.79257423482926	9.74009134336109	9.47265617903154	8.93377217587543	8.12693664149396	7.38165885443664	7.18383243964707	7.62759260254715	8.14444047769000	7.96291410321901	6.89754866165179	5.59391516050615	4.90400876985798	5.03724458310567	5.38962272701040	5.19332590009828	4.24141022481578	2.93416977774378	1.71004484862162	0.576190591336123	-0.770774379481579	-2.48703446625231	-4.39009030824248	-6.23564343195452	-8.06688825350127	-10.1734660887055	-12.6990394137256	-15.3729433947522	-17.7004263382387	-19.4161520153847	-20.7073505268943	-21.9695763216641	-23.3621545945444	-24.6280613160877	-25.3459887025952	-25.3345334426953	-24.8006091507110	-24.1173651790303	-23.4934752220158	-22.8659983552136	-22.0759886232162	-21.0908480236892	-20.0306368036855	-19.0088416580439	-18.0051943627012	-16.9248363832388	-15.7642791028206	-14.6827500268261	-13.8940466204245	-13.4913260143509	-13.3689745251128	-13.2864153911769	-12.9957588629694	-12.3498813590288	-11.3619720860693	-10.1980518204590	-9.07430127768743	-8.09478177376209	-7.16876402348545	-6.12279591916235	-4.91884929670726	-3.72284718158396	-2.69212539550362	-1.68834820808451	-0.276755507342973	1.90173536162005	4.73450627180423	7.64711063041873	10.0394609614436	11.7196219551940	12.9328776257010	14.0393422939935	15.2310553350250	16.5319059525912	17.9391561795521	19.4500460123440	20.9699334656038	22.3172445437726	23.4015383043240	24.3607671669729	25.4421044408714	26.7381189726111	28.1045808982028	29.3675464348810	30.5446581185745	31.7794112244093	33.0750620533833	34.2011982285312	34.9253555182978	35.2714276814064	35.4438237710313	35.5012771842531	35.2335222960970	34.4569634121410	33.3658171719977	32.4221034739978	31.8125211823604	31.1006328511569	29.5714419267628	26.9843128698261	23.9283885641086	21.3579981773520	19.7602025064677	18.7843975016489	17.6469521399813	15.8321706469515	13.4064080846969	10.7676610231793	8.22021126861507	5.80810177721323	3.45728783527642	1.17562523369676	-0.892328287656925	-2.55063180614528	-3.67566330459424	-4.30697062708376	-4.65757107855431	-4.99969162119342	-5.46178982531379	-5.90049337587579	-6.00417002523590	-5.57458050269812	-4.73005827948301	-3.83411929708110	-3.23206284597685	-3.05769584845777	-3.25808004453759	-3.74118586208528	-4.46996016849591	-5.44979608092905	-6.67442040017681	-8.07503998486896	-9.46952188481687	-10.5591299891972	-11.0696381160758	-11.0057150568619	-10.7713291069596	-10.9291180731853	-11.7313750692882	-12.8783525984766	-13.7960003574323	-14.1743589629023	-14.1997348149945	-14.2562814709605	-14.4883359743292	-14.7540635099959	-14.9805568031173	-15.4014719600917	-16.3040086087922	-17.5654997045598	-18.5873961972163	-18.7902072149438	-18.1462935941931	-17.1530836628226	-16.2914591325626	-15.5918736749638	-14.7560298008513	-13.6044093024984	-12.2819988513274	-11.0270420630851	-9.86688518878111	-8.64557430633272	-7.31285381394154	-6.06297101219387	-5.12978929954557	-4.50318527634157	-3.92947008649631	-3.19572165855223	-2.35946705037306	-1.67910119117007	-1.35937424273824	-1.38843410991986	-1.56685173155314	-1.61344479269779	-1.24924148435700	-0.296695859176321	1.18274563147516	2.84294500483846	4.24079221285187	5.15781013246657	5.74568844051967	6.32636314202283	7.05693051727419	7.82993826444650	8.49526135338918	9.09212787251033	9.76810370357995	10.4694019808616	10.8138658545993	10.3796880298023	9.14586492570886	7.59542542144505	6.32862842220544	5.56390870245214	5.02912616642137	4.32383827753602	3.33829158354245	2.28979027646125	1.38866199904465	0.554915332605824	-0.479985545623508	-1.82005574440452	-3.24117023922616	-4.44319150802880	-5.44266354248456	-6.62186282782887	-8.30776196865511	-10.3088604339064	-11.9531423553370	-12.6635574862081	-12.5037199483508	-12.1112431980887	-12.0707723879384	-12.3830350606172	-12.5802271717785	-12.3283045991992	-11.8380788010834	-11.6554493179628	-12.1083391315565	-13.0333969640905	-14.0267503576988	-14.8568726956009	-15.5633340516601	-16.2158547182028	-16.7171137047526	-16.9108544592860	-16.8212702148903	-16.6842660125476	-16.7163622336064	-16.8935355205222	-16.9691841671114	-16.6615072870986	-15.8016708943874	-14.3757306170471	-12.5282425713943	-10.5192296804367	-8.54090658209711	-6.46615537430196	-3.83953448429561	-0.292827407272576	3.94048578108771	8.01287602914418	11.1092614517282	13.1458579808176	14.7671539195133	16.6392979723098	18.8410674089083	21.0089983455381	22.9497188166262	24.8722335081965	26.9420188157326	28.8092200887543	29.8480757851045	29.9045947503668	29.6035972721923	29.7467667275569	30.4859207489853	31.2892766308918	31.7427511926169	32.1570438572932	33.1789431604555	34.8811126033290	36.5027223844846	37.2142691516686	36.9841857695918	36.4905830255917	36.2267757667092	35.9508603634319	35.1492435399593	33.8564550274758	32.7187172923805	32.1857182925640	31.8648339522176	30.8896377789559	28.8792062652200	26.3271214545648	23.9761680239807	21.9697421553588	19.7814733884692	16.9200921338335	13.5029950733756	10.0681042914526	6.97604179989242	4.15976906013747	1.40316658108000	-1.34871225818962	-4.04866366926148	-6.76598929324718	-9.64640738579579	-12.6438456753472	-15.4555533868429	-17.8340933716118	-19.8940175730296	-21.9837903757473	-24.2526885660159	-26.4487033531876	-28.1787744132735	-29.2666869917673	-29.7668247163438	-29.7102972727852	-29.0252426674023	-27.7721489553152	-26.3133590642289	-25.0670649403915	-24.0767376795778	-22.9524199823902	-21.3174239143677	-19.2520888485068	-17.2211901853336	-15.6182840158039	-14.5021507932334	-13.7713136016897	-13.4103906798787	-13.4022730880752	-13.4648371191211	-13.1059441793653	-12.0732426033487	-10.6609536491664	-9.41832656484941	-8.55622228104226	-7.78708327141599	-6.82347627268935	-5.91132076921837	-5.68809774330771	-6.48115226625293	-7.86700205256734	-9.01187060786657	-9.39649731738548	-9.13673051604257	-8.67061795447930	-8.31619493175193	-8.20664690137401	-8.50008845546891	-9.41877826508970	-11.0082039911610	-12.9691113826557	-14.8334775274947	-16.2764922249309	-17.1880164423575	-17.5001606859792	-17.1183675709796	-16.1059989784216	-14.8176413896333	-13.6638465600509	-12.7014026145215	-11.5704654213759	-9.92151957288058	-7.83575491571419	-5.70522940261649	-3.70807212016114	-1.53996801190662	1.25135298936256	4.74328994102805	8.56849663953991	12.3513647255149	16.0801038627792	19.9768523307245	24.0955294989435	28.1837733980527	31.9366277254263	35.2562091836916	38.1996617370327	40.7781068887171	42.9408586230809	44.7252010764362	46.2500970348790	47.4766904119180	48.0983015504926	47.8475915968873	46.9222619912854	45.9441981444826	45.3838208094821	45.1003938365386	44.5845335954419	43.6278621056382	42.5722491263343	41.8001418269015	41.1140160794046	39.8353538806508	37.5502160153211	34.5809945747738	31.5831914950756	28.7686438350956	25.7313719477130	22.0825326249317	18.0715134205312	14.3961309663704	11.4377995636132	8.86847435563532	6.08181419339372	2.87275375416476	-0.461912172349954	-3.64392192144175	-6.83080003912062	-10.4092931765277	-14.4724190013359	-18.6480092532139	-22.4488716209651	-25.6851126000893	-28.5052309214952	-31.1555856129176	-33.8134530363529	-36.5931641588322	-39.5439923722443	-42.5796236204065	-45.5233520228440	-48.3267411207000	-51.1572586417836	-54.0838342023973	-56.6521820671294	-57.9946303453914	-57.6048423699075	-56.0051500457016	-54.4299218819965	-53.6841900042527	-53.3697327314600	-52.3769741034639	-50.1349036962573	-47.2268317055551	-44.7088680075337	-42.9687953062930	-41.4452459054637	-39.4412848184600	-36.9678749119446	-34.6076993654873	-32.6561861755316	-30.6653901569307	-27.9513246500029	-24.4054794272420	-20.6128454911493	-17.1795250691705	-14.1259980695021	-11.0402690529717	-7.69769436903308	-4.32258354829529	-1.20663762681724	1.74953257480526	4.93414676095534	8.47662489493536	11.9620332989905	14.8108305480518	16.9209825437441	18.8374937423984	21.2257086754648	24.1716516086766	27.0046382433436	28.8117897447477	29.1766933531256	28.5194507905981	27.7967116724158	27.8386170118770	28.8391311731163	30.3458508945710	31.6857315585530	32.4387470683239	32.5897047585133	32.3244599014528	31.7646512949971	30.9245015270136	29.8563388924097	28.7137905568912	27.5942315975678	26.3521791328359	24.6671658267600	22.3613506759865	19.6449929822392	17.0250512952637	14.9769681304553	13.7030888815674	13.1367235032588	13.0580509281882	13.1533142420983	13.0559664842001	12.4943465723469	11.4777395094803	10.2823788820933	9.17509947044440	8.16269342074121	7.08454708820214	5.95147357129120	5.07867014664943	4.77687986307002	4.94643437763335	5.12072559466655	4.99634270294844	4.84658689638751	5.26803057863562	6.47045150906143	7.90368446777427	8.69115100682056	8.44874816575830	7.63696252591439	7.11283988052519	7.39784584696770	8.39547059491824	9.70748210631759	11.0601764628547	12.3747929722378	13.5549518967342	14.3959537890709	14.7775781309907	14.8666756514839	15.0077650252451	15.3642703349670	15.6964328781499	15.5347766987488	14.5939387360989	13.0395440964183	11.3870957465429	10.1536135026072	9.55508416834285	9.44488130783067	9.48032536745232	9.36948401855627	9.03752201972487	8.62095040420717	8.30628124609820	8.13372810042722	7.91926537925182	7.36416280333803	6.26944967445968	4.68081960133488	2.84672099413905	1.03673063161547	-0.606943713903444	-2.04836053098011	-3.21152647375030	-3.90967817002225	-3.99918966558274	-3.64920615821613	-3.40764323339279	-3.86727171035090	-5.15710753506682	-6.77394662298093	-8.02154180706959	-8.69238526674142	-9.28376992106270	-10.4602018730383	-12.2915672206191	-14.0990422995106	-15.1120674665771	-15.2372754989574	-15.1063877707806	-15.3901887891607	-16.1872090693567	-17.1436867504372	-18.0393033582129	-19.0328654325945	-20.2692380779720	-21.4328812639287	-21.9335842529171	-21.5752210017226	-20.8689519464123	-20.5358748709040	-20.7498833292354	-21.0164676741419	-20.8047972783142	-20.1272472004919	-19.3662096049096	-18.6347387118984	-17.5461204569170	-15.7087288372790	-13.3038056163033	-10.9974646747140	-9.30089344196851	-8.17553298097955	-7.30548366785758	-6.57129350487785	-6.06174168108992	-5.68517397889315	-5.05144373900137	-3.91816310817018	-2.64047854361402	-1.94291692733873	-2.18220744652014	-2.97545990725322	-3.64492051520584	-3.89577230678422	-3.87293938077704	-3.61914200435006	-2.80151060657670	-1.20374695083798	0.655446466613163	1.75925031411353	1.63075715650525	0.981443235003777	1.08724946472799	2.50778113118413	4.60659211040628	6.40463606507633	7.70444018212962	9.13664471421343	11.1580634019293	13.3360470195133	14.8522213356923	15.5793366397010	16.3349728062189	17.9328194516753	20.1461739232693	21.8140811040302	21.9575446669769	20.6361727459025	18.6906003367184	16.8451092052035	15.2289261853250	13.6508307632838	12.0224029486947	10.3562245378508	8.53560022830761	6.38842190181360	4.05490481186355	2.06492046168972	0.834090216524579	0.109193309188957	-0.898962148279487	-2.74110018050295	-5.17907555083992	-7.50802991533338	-9.36853969074770	-11.0877981452184	-13.1741320774555	-15.6048064353991	-17.7550602608633	-19.0123243569457	-19.3296759543360	-19.1293832705530	-18.7882115493638	-18.3694459790292	-17.8399736199547	-17.3521115065302	-17.1305671006921	-17.0850888087548	-16.6854680852862	-15.3518688809445	-12.9904233134186	-10.1059038530088	-7.37607542831232	-5.13475427875927	-3.25746427178735	-1.47565885372588	0.281742926781028	1.86797483414770	3.16427596514516	4.26181933905288	5.37591080924837	6.62470754121496	7.95252429630758	9.28085200751145	10.6721477710034	12.2581096987023	13.9826036136192	15.4980645893973	16.4460789454028	16.8961865903506	17.4255582850214	18.6196084481136	20.4277420650803	22.0822048533570	22.7672851949694	22.4001682321112	21.6916598276750	21.3951966556991	21.5462486853635	21.5165742259360	20.7990567596100	19.6272243846320	18.7495510616065	18.6513268959060	19.1019599875835	19.4607042121123	19.2980970610471	18.6360048761225	17.6843932328274	16.5454282942032	15.2394154291132	13.8563746629849	12.4742882699258	10.9231544019675	8.83300659036544	6.08492877522782	3.15925493787374	0.839697623335656	-0.532757371439985	-1.43830204927920	-2.71023939883656	-4.71280987529981	-7.08329246898558	-9.28497243904645	-11.2554356671214	-13.3639913762196	-15.7849435846330	-18.1202028909691	-19.7630724656774	-20.5425624396593	-20.8409839292552	-21.0602604477814	-21.1351981778415	-20.7082009842519	-19.7161800462114	-18.6103008674260	-17.9005406590688	-17.5767311871676	-17.1160910562749	-16.0606981977919	-14.4639377574535	-12.7071707253720	-10.9889201428506	-9.16867265825569	-7.14896741369964	-5.25679813280727	-4.05669703447334	-3.73332296473052	-3.75433649438189	-3.26175728286854	-1.83719682510222	0.137868461964449	1.88429940940497	2.96305359646688	3.61636596346114	4.43039432780067	5.72147531536450	7.26623244091254	8.58854133056484	9.45115395390748	10.0400148397082	10.6874409697516	11.4621005431589	12.0761827615396	12.2159331386642	11.9485635542761	11.7635407555416	12.1759396928288	13.2765732190724	14.6745286388662	15.8698060721825	16.6530245464362	17.1348843670034	17.4444555360025	17.5002913393209	17.1362539700278	16.4094837351160	15.6759452730240	15.2820174194513	15.1836159321734	14.9248153700017	14.0401367831047	12.4987489402372	10.7681693577291	9.45862483509332	8.89141983151449	8.94521359693845	9.23109005244763	9.37846917513079
14.8306646140758	17.5451488776251	19.8164239260280	21.6028146086793	23.0286517799374	24.2789901798783	25.5108482091626	26.7991472621555	28.1130939021331	29.3381196594538	30.3420002309704	31.0255776377051	31.3013837266014	31.0503621094909	30.1807951313920	28.8007109607118	27.3071563594161	26.1850636127021	25.6051891963311	25.2114883314466	24.3855143012864	22.7945913037631	20.6911600195491	18.6589107323994	17.0795786762241	15.8718608755739	14.7164585876573	13.4376755865561	12.0976037071690	10.7646688571102	9.30987184482346	7.49533027328390	5.21952459416469	2.60708660227380	-0.131585908550150	-2.85619945824270	-5.49483693011467	-7.97420983593473	-10.2498976772781	-12.3966424657102	-14.5655488129171	-16.7867507112016	-18.8669561326399	-20.5774305859061	-21.9551047714923	-23.3371583188295	-25.0379982683699	-27.0254254070342	-28.9718441857913	-30.5930626035730	-31.8351009980160	-32.6989333439187	-33.0053229750467	-32.5006368536372	-31.2305595761492	-29.6859148771602	-28.4487526977326	-27.6893719185993	-27.0832150705303	-26.2232369270205	-25.0151423002439	-23.6116783632078	-22.0667913878436	-20.2412450493677	-18.1044559423995	-15.9798663104175	-14.3014599262146	-13.1036788874438	-11.9010593489526	-10.2065602581047	-8.14442076784162	-6.42791246657855	-5.66971614588004	-5.75843377418221	-5.95998728063821	-5.59175661512365	-4.53296360147799	-3.11296287793894	-1.64758732659304	-0.195348298732928	1.28500039983868	2.70159319983179	3.85835344013348	4.68052779189685	5.32313833126614	6.03354206702030	6.95403221639022	8.08331939412683	9.38073360878014	10.8399812715398	12.4559609112096	14.1703127382236	15.8781329557724	17.4602920515269	18.7828616244870	19.7053323509205	20.1718140565765	20.3276104803304	20.4876129399188	20.8978932711169	21.4905265800416	21.9087451855889	21.8295140457167	21.2893586402774	20.6955693600670	20.5149280958705	20.9363439881479	21.7899701717163	22.7308193378392	23.4751189309259	23.9064885887004	24.0445247568951	23.9767538665976	23.8228992243328	23.7200024239589	23.7881297656350	24.0665002426830	24.4539955414409	24.7120171129472	24.5693747795209	23.8966166517008	22.8312342915306	21.7307376451929	20.9549998865171	20.6355713668443	20.6119485678348	20.5656951056491	20.2190655069809	19.4540453683432	18.3256749056661	17.0203747914528	15.7728522496301	14.7219619621091	13.7674434213174	12.5850935512460	10.8714765121363	8.63986051935826	6.26553834924949	4.19220173042476	2.57269846962710	1.20944185480925	-0.156192110376046	-1.53284157743842	-2.67660500755961	-3.36222136073867	-3.59967033050971	-3.57545513217421	-3.43759505966262	-3.19084371019648	-2.78310760433781	-2.22660600100990	-1.60632449835282	-1.01835445634191	-0.559698563421923	-0.364930457594277	-0.570345206123902	-1.17667878862497	-1.95869867507368	-2.56908414900191	-2.77479958675254	-2.60614727611855	-2.29268495456141	-2.08233109633105	-2.11986403464990	-2.44048338500484	-3.00883179986315	-3.75030644344318	-4.58901204648862	-5.48436020091807	-6.40194993772999	-7.22002275946594	-7.71701745878162	-7.76130638760302	-7.55767817221770	-7.61312391414921	-8.31196952309525	-9.47651803648553	-10.4393465930427	-10.6668120257564	-10.3291969372872	-10.1866355321202	-10.8663734879541	-12.2749896856412	-13.7412609927030	-14.6838462513268	-15.0696987793024	-15.2523698595134	-15.5086400442762	-15.8475966000980	-16.2198304434213	-16.7430809363479	-17.6172683856599	-18.8688623221464	-20.2825665757427	-21.5925223303631	-22.6592668527197	-23.4325223795353	-23.8462891157952	-23.8817365574890	-23.7299644186355	-23.7520955938178	-24.1605281729360	-24.7613521423226	-25.1077144649260	-24.9337680177346	-24.3711129974010	-23.7018374575406	-22.9810604411843	-22.0201847307751	-20.7398225730754	-19.4001840685708	-18.3608546849943	-17.6396450035782	-16.8313536355910	-15.5216641207362	-13.7223797255840	-11.8321984440203	-10.2093491819111	-8.88508840195103	-7.71343534270899	-6.68428622177367	-5.96459239340041	-5.64543245949429	-5.57622984574069	-5.52625631500409	-5.44605595883992	-5.45816895834707	-5.58482346893176	-5.60199964166456	-5.26196037756427	-4.62446369956807	-4.04532838389445	-3.77319915238945	-3.61536813444299	-3.09972525975807	-1.99051273681377	-0.583642435030304	0.565504862258124	1.19826021752402	1.59610823787836	2.26174077034223	3.39038751255284	4.68218488343159	5.66081536530878	6.14285232344209	6.38839958993358	6.82435165187196	7.65102893879239	8.70313366434381	9.63337127426420	10.1776885604679	10.2528024199259	9.88080967398950	9.12208148853245	8.12166992344147	7.16425926657474	6.58121031519291	6.54618876001534	6.98605040893026	7.74307081379170	8.82330135099333	10.4287403939263	12.7107299274353	15.5331018864090	18.5450530014155	21.4856419970579	24.3418336885156	27.1679899063419	29.8310032375826	32.0637507797455	33.7911765945087	35.2740021490907	36.8005281434280	38.2734925924174	39.2689189841467	39.5879375106053	39.6273188880232	40.0099240548822	40.8246570181109	41.4204744648853	41.1308068195391	40.1545037358488	39.5080511097807	39.9886691997849	41.2881627792307	42.2939070110046	42.2547720354505	41.4773565179957	40.7821175848198	40.4224501078555	39.7784830078611	38.1655887028716	35.7498209668163	33.4645375786641	32.0406025327255	31.2842771162066	30.3705266554820	28.7058030942275	26.3522888510029	23.6735695309973	20.8104823479978	17.6565210121581	14.2351179563805	10.8618266424768	7.83630406793576	5.08790563479055	2.27004329048423	-0.799859970680776	-3.91067474190016	-6.72090845716390	-9.17974969598803	-11.5958753598008	-14.2909573822586	-17.2510634452274	-20.1390103972986	-22.5930857943398	-24.4703437190187	-25.8447742833674	-26.8645685794185	-27.6553592626340	-28.3206388551568	-28.9670578271747	-29.6881555877104	-30.5024379360950	-31.2878092789779	-31.7897678021651	-31.7741985989801	-31.2696425460242	-30.6669119111481	-30.4701435053186	-30.8325917360876	-31.3386788639407	-31.3450713297182	-30.6038294020362	-29.5132213598039	-28.7017957374089	-28.4055616022036	-28.3461660439301	-28.2140370197433	-28.1218329250020	-28.4488857594146	-29.2896329070356	-30.2355526733567	-30.7862714232379	-30.8628659565642	-30.7678015439091	-30.6756308236048	-30.3621942393098	-29.5458612939598	-28.3630697509679	-27.2870236879049	-26.5386281826209	-25.7536091576018	-24.3793581435836	-22.3312204752221	-20.0866154530192	-18.1157688945271	-16.3927976623566	-14.5831105875435	-12.5779676082950	-10.6055810783134	-8.78454349204659	-6.80695163427612	-4.28100469346861	-1.31139803842436	1.52210307008909	3.85874421538052	6.02714159524374	8.58793918680600	11.4527351645117	13.7400887113629	14.6838458547621	14.5590785505302	14.4743138356936	15.2171815867229	16.4885766192812	17.3785831573271	17.4353973337147	17.0346612439980	16.7222041482360	16.4863491923306	15.8945113572885	14.8238037728622	13.7494339732585	13.1914077360582	13.0536721622615	12.7147159226132	11.7303681660873	10.2453975657841	8.65852677963009	7.08053469199715	5.32376700892684	3.35973713725261	1.52978401896543	0.181863238565495	-0.742141256901128	-1.54516297245664	-2.22949706215071	-2.35287678462403	-1.57976223246417	-0.250623377138529	0.845337466690786	1.35202388717757	1.87343326395541	3.47585849053641	6.65618308020536	10.8530769943985	14.9335334031848	18.0500221912492	20.0350443174973	21.1798090149145	21.8727297112364	22.4615156077837	23.2204972400648	24.2045679010794	25.1148572173157	25.4703342718646	25.0400009201269	24.0933981662491	23.1619851509751	22.5500219109191	22.1059434219398	21.4343893617136	20.2409900255340	18.4532288085901	16.1228913633074	13.3513412649093	10.3180797610600	7.25863027127027	4.31293467560347	1.42043268841982	-1.55457742014376	-4.58587731656785	-7.44072434737920	-9.90021178597351	-11.9588488774806	-13.7352637862791	-15.2196790269472	-16.2194063363199	-16.6016238823169	-16.5156153922156	-16.2784952800436	-16.0466738621442	-15.6901018334665	-15.0377666832067	-14.1916546393820	-13.5229911840607	-13.3590246940835	-13.7166999453074	-14.3251475447899	-14.8221360752854	-14.9017556757199	-14.3955270244601	-13.3902033505258	-12.3099450084192	-11.7367848886151	-11.9722884872127	-12.7387252869336	-13.3967527340189	-13.5047444389668	-13.1031258790627	-12.3935189415289	-11.2226180089638	-9.06070402447659	-5.58265012395011	-1.19592242222741	3.13331424188555	6.60934456778157	9.11902931144332	11.0426172150313	12.6941518224976	14.0660061609060	15.0708049488244	15.8453719351525	16.6882332581402	17.7480159931439	18.8987681967469	19.9418677815431	20.8221490848093	21.5659217009570	22.0808730637067	22.1724056005030	21.8149981272509	21.3074766147160	21.0257547176594	20.9977236346591	20.8066248759032	19.9889326852695	18.5182587740878	16.8485451341790	15.4717641109259	14.4666573870676	13.4956607695280	12.2064303170991	10.5866977190651	8.91989437557237	7.43474509269093	6.04779114370311	4.47699558323364	2.61123480350535	0.747671393959192	-0.582508237114990	-1.08108302925873	-1.00597067113537	-1.00783016957677	-1.59698907789916	-2.74060362997250	-3.97418014327970	-4.88168212369174	-5.42160085117853	-5.78478638275989	-6.02606632800103	-5.95270352274711	-5.39219870874391	-4.46532659202315	-3.49750556916711	-2.69582520736354	-2.03378439243892	-1.48619421054520	-1.24409713918713	-1.53473576195073	-2.22418227406431	-2.75095350333376	-2.57775036339312	-1.68100088216664	-0.510308484563478	0.502284397485594	1.25508976304482	1.76884648924323	1.85415169903524	1.22309373862495	-0.0481311186221473	-1.38976017077879	-2.26556367148223	-2.76994692538352	-3.48938697928880	-4.70606209220589	-5.92424138676021	-6.38705662475807	-6.01261353262098	-5.57458847716667	-5.82906546131551	-6.60700201140255	-6.97999116969456	-6.30886180046888	-4.91138961844314	-3.58621367775394	-2.66162448181124	-1.78160514965006	-0.633433559331297	0.410665676192243	0.632605959771233	-0.117469998427209	-1.10903934895312	-1.45295613536778	-1.00135656189844	-0.376027927769353	-0.171250602389422	-0.334532218152615	-0.388195251035679	-0.0665218864924712	0.464780963237002	0.953101467969852	1.36459457859855	1.72894029821075	1.85018511647704	1.41345511714901	0.398446951489894	-0.808424449679729	-1.84422102234311	-2.81179400428960	-4.12240564860276	-5.90238028211416	-7.72609548217757	-9.02436857642621	-9.62486471261600	-9.71859488694270	-9.35320383113151	-8.23802899947324	-6.24074537707862	-3.95430776258017	-2.46550354606580	-2.38099788925297	-3.14394788508595	-3.45315745864886	-2.39940862916340	-0.181803675467950	2.19731624819119	3.76460271872579	4.07882953981903	3.16945328490472	1.32905232041020	-0.925483148867595	-2.91983192749237	-4.17622394000413	-4.81784430154228	-5.50157108530072	-6.80161443751431	-8.63515528022488	-10.3337128428152	-11.2554255926481	-11.2625995919493	-10.6285267090573	-9.63128845017049	-8.36648707885576	-6.90790025391965	-5.47680643077072	-4.34735081831581	-3.63534214415964	-3.26819097905101	-3.14123563635100	-3.19856826838386	-3.32857861156169	-3.28984271278923	-2.87318327554203	-2.14474673493868	-1.42326380876443	-0.941161340786554	-0.562655055125122	0.0917579872746640	1.23859150520525	2.69764523006179	4.06450998810222	5.04971938338073	5.61593047515404	5.86526809231512	5.92385935313430	5.96328829600059	6.20815695234042	6.76798458853131	7.43142250985305	7.72371289715154	7.26847369129983	6.11405792372085	4.68467042994979	3.42236187692333	2.50204213909866	1.85736711098551	1.37276760812576	0.968772288762639	0.545861712885659	-0.0199850216897254	-0.739156863727561	-1.40161097457676	-1.70244017052530	-1.52147878692107	-1.05405487436627	-0.626849369696300	-0.379016701317404	-0.133558073838736	0.427553164998956	1.47779786565929	2.91772397109773	4.48658343200371	5.98313762089163	7.40551100267112	8.90608039351679	10.5959210523977	12.3549307740900	13.8351592454692	14.7093332460154	14.9696656360197	14.9672118366270	15.0947667496217	15.3997246436862	15.5408210214199	15.1674010873353	14.3309028437112	13.4736412180325	12.9856621307453	12.7888207030755	12.3758562949458	11.2539901350734	9.35930308677457	7.09857932915174	5.05902923367346	3.66674385541519	3.01129075803862	2.88054146177094	2.95229268142854	3.03253506098099	3.16064431257776	3.44524160392178	3.75258078554505	3.61536514197051	2.58474815616215	0.738646818852098	-1.23901692446955	-2.60993554403601	-3.23501163111033	-3.59956190462645	-4.15280639789288	-4.71963637845770	-4.69504364720115	-3.80882970708960	-2.53959020070680	-1.65242482147950	-1.38909885539511	-1.27069584637413	-0.739221911738180	0.144824300368721	0.785973162323227	0.801659517396041	0.531917010230933	0.724858921166952	1.79475206046751	3.49239924369388	5.26407854045947	6.78139114586640	8.05916684700620	9.19683438658982	10.2081862743829	11.1419116285325	12.2043616097038	13.5905807553037	15.1900034551473	16.5799044178412	17.3812485918538	17.5760795732244	17.4190433599984	17.0824389309600	16.4911870627538	15.5309977994195	14.3277756142945	13.2281873366963	12.5122556252943	12.1875215930729	12.0588785995858	11.9017925718309	11.4992384670234	10.5846079573443	8.91982307910260	6.53872105744302	3.87624582006518	1.54294862796508	-0.106407288039554	-1.19868923164536	-2.15147403868065	-3.28315162978770	-4.60415030895405	-5.92077486253060	-7.05866225265384	-7.96715563426484	-8.66755856156421	-9.16843034781861	-9.44267166218773	-9.45873373036089	-9.22443289760007	-8.82117251123115	-8.40402945116881	-8.14027186594727	-8.11396053516445	-8.28498255451254	-8.54476622656792	-8.78758765370200	-8.89598613042137	-8.68731249586220	-7.98344520622513	-6.82984323829104	-5.62766561053981	-4.92988542388665	-5.00601192274453	-5.60894917671457	-6.22601101914674	-6.57059582965414	-6.78867378855858	-7.18602734288001	-7.84254217847704	-8.57800755934539	-9.25493028825853	-9.97153567647704	-10.8714333361030	-11.8357706883399	-12.5046569720135	-12.6493210403593	-12.4466295706824	-12.3171127333928	-12.5308163393580	-13.0470870749052	-13.7118717115934	-14.4782375765589	-15.3577514802996	-16.2497933140029	-16.9774217953922	-17.5149171957953	-18.0401417927703	-18.6506605252782	-19.1093173760369	-19.0582341782236	-18.5414672036109	-18.1557794829472	-18.4845779587144	-19.3621012044830	-19.8482369524563	-19.0518562551792	-16.9530743272122	-14.3502628314512	-12.0569248542212	-10.2934872012013	-8.88137154319916	-7.81813932235888
22.5364509306140	24.2246891762123	26.0148100576295	28.2705096171142	30.9978094394812	33.7726433754330	36.1356091446095	37.9994297685821	39.6265037097078	41.2760046718726	42.9774484079915	44.6315545348777	46.1764767086829	47.5361698340228	48.4740175728209	48.6760203336546	48.0549633445842	46.8730506642657	45.4441270381568	43.7466046594871	41.4716443081629	38.5064130542007	35.2525962234470	32.3289308187242	29.9755676390826	27.8834778500555	25.6511950769895	23.2694957339920	21.0027670963449	18.8415575685524	16.2977680572966	12.8942001311691	8.77791724631196	4.66296264141552	1.10920466225049	-2.02675329075440	-5.32815714383212	-9.07894374854484	-12.9237327301931	-16.2646921001653	-18.8472005834814	-20.8599826685414	-22.5790019185886	-24.1355137084715	-25.6930196449092	-27.6557174600967	-30.4490815265964	-34.0272192361102	-37.7188374610971	-40.6746605605833	-42.4592688504915	-43.1739614036187	-43.0932718396928	-42.3556953512861	-41.0640965141589	-39.5243965445814	-38.1519411177440	-37.0640254796915	-35.8731096183473	-34.0073480487442	-31.2397632321867	-27.8417807110647	-24.2317899676295	-20.5775994814298	-16.8020562923378	-12.8940957525924	-9.06801113732508	-5.56750925097181	-2.39442818804055	0.678300149038121	3.83222804328693	7.00662988889344	9.98720085552555	12.6325683304544	14.9720384896800	17.1117058575459	19.0935246703995	20.8330744190623	22.1430942964726	22.8301911545106	22.8738238263983	22.5952285101508	22.5906470410130	23.3264721151890	24.6826828543946	25.9394937825487	26.3491945207369	25.7991034539983	24.8869644890463	24.3032185673172	24.1572523650637	23.9462062423085	23.1542515217902	21.7975957162254	20.3527838535728	19.2351794097490	18.4574298209254	17.7991833445150	17.1904885570984	16.8163886378827	16.8548613502288	17.2092448112553	17.5605553882709	17.6586213366198	17.5174635112391	17.3351901801145	17.2682141433973	17.2927340531233	17.2452738400718	16.9716481360938	16.4703327977300	15.9389892703131	15.6657824537412	15.7968009716001	16.1536613772703	16.3062161439684	15.8964819718844	14.9290642341507	13.7312597665122	12.6194591691005	11.6297730754783	10.5896314632809	9.40493285900820	8.19822004611246	7.14378580531506	6.22818220645382	5.23638909414075	3.95899528838790	2.35237570351934	0.494531733859331	-1.52513857512805	-3.59016723839587	-5.47240223879538	-6.89885878027290	-7.79201279142720	-8.40250025534468	-9.10481772061753	-10.0350925293196	-10.9940846494056	-11.7503912332077	-12.3781732196226	-13.1948628382138	-14.3562751478036	-15.6184274008252	-16.5971595830756	-17.2402362038747	-17.9368427166638	-19.1065512103784	-20.7349577967523	-22.3894366941215	-23.6761068833420	-24.5909145930032	-25.3811231787692	-26.1395353089040	-26.6493552311853	-26.6486820089768	-26.1591464799312	-25.4733361428021	-24.8446263878203	-24.2815966018334	-23.6812779689757	-23.0864246512899	-22.7025128031571	-22.6368275473885	-22.6987633635307	-22.5506185071266	-22.0795131030575	-21.5772349830208	-21.5023854210947	-22.0452984202867	-22.9270932179094	-23.6248654533173	-23.7951717939897	-23.4978044130502	-23.0433760800412	-22.6516756265628	-22.2585669835853	-21.6311402723292	-20.6433966072754	-19.4277492819331	-18.2665794719807	-17.3566092078153	-16.6897245394101	-16.1409515613774	-15.6165739732236	-15.0664748960388	-14.3610257321553	-13.2335717326279	-11.4324698544125	-8.95796561873223	-6.10747016318847	-3.23686317330801	-0.477026563248933	2.27823032730612	5.10044498959836	7.80296083587740	10.0593125559966	11.7524837578224	13.1429585741596	14.6228600740078	16.2991949741373	17.8698194706109	18.9479783358650	19.4930508467381	19.8812645612784	20.5401311511291	21.5345155748840	22.5238161025571	23.1026215182806	23.1594829215471	22.9297562562669	22.7743909196212	22.9622039751761	23.6321327833898	24.8505443127262	26.5931950458965	28.6476050470955	30.6041331163655	32.0425217237196	32.7877101218915	32.9897704173937	32.9399602528798	32.8068931864723	32.5580399960120	32.1224122171101	31.5786366646455	31.1256843510391	30.8499582557961	30.5574500427965	29.8960709704928	28.6813789628764	27.0985074185829	25.5604146817287	24.3530138755621	23.4122261183338	22.4264816664566	21.1189339983682	19.4139027446297	17.3723983953152	15.0486790449392	12.4577074303936	9.64605476576181	6.71244985490692	3.72205474639390	0.648592876349020	-2.52630260365793	-5.64909573075876	-8.40131556419423	-10.5472332285243	-12.1847313643333	-13.7009804974708	-15.4366439674664	-17.3927746437513	-19.2768587633819	-20.8115186148926	-21.9567230175805	-22.8351441036379	-23.5121392930387	-23.9227050024175	-24.0097940837577	-23.8555762511279	-23.6101068415689	-23.3022594185857	-22.7800420890738	-21.8630720744634	-20.5199899186887	-18.8597353337014	-16.9721259949964	-14.8438351212395	-12.4638589619704	-9.96846219818747	-7.60674211224968	-5.52924015819560	-3.63730269690828	-1.68504702925644	0.450545509447178	2.60074996828495	4.40078319970358	5.55491522195452	6.04294379696217	6.12815311327286	6.19558375034150	6.53881741760292	7.20885052449123	8.00290720593856	8.61289506773364	8.84997231817246	8.77414188289609	8.60821688776187	8.51065376726379	8.43565336838248	8.23129764090029	7.87263493461404	7.57197466648735	7.63521576233651	8.20397176357964	9.13675370108888	10.1259771530357	10.9168424058017	11.4399143486360	11.8024156422050	12.2052741533394	12.8393668909142	13.7592064027081	14.7717249526369	15.4617141419212	15.4259524968258	14.5788409307936	13.2505775538806	11.9443788078619	10.9519766686486	10.1885444677458	9.39280452641529	8.45988405472939	7.54719337329590	6.85731417145625	6.35819052784250	5.75580758672093	4.74500941710677	3.26886624673246	1.53458395228931	-0.187179103880405	-1.74132145941753	-3.07876637538352	-4.12774145963547	-4.73906675182082	-4.79446275147456	-4.37558628274873	-3.81837934281144	-3.57556595981091	-3.96906683311814	-5.00186922075209	-6.36621099680664	-7.65835544969529	-8.65784456412788	-9.45309420720651	-10.2894373394093	-11.2551286791411	-12.1075337205895	-12.4543097305722	-12.1602592735476	-11.5719722964957	-11.2713029359543	-11.5340694591465	-12.0225772351477	-12.0673410552587	-11.3118402336021	-10.0922161758860	-9.15321558038804	-8.96222491187258	-9.29544573803433	-9.49329096598611	-9.10137456746942	-8.24412586079784	-7.39463147974821	-6.84394304506361	-6.44728760969754	-5.87214812679762	-5.01774865211684	-4.12623383225084	-3.48638330091882	-3.08363019104194	-2.58197898517531	-1.64185580422703	-0.232908173466179	1.35018882292147	2.72643659171438	3.65341661032118	4.06436097106550	3.98672158142602	3.50394259613832	2.79368479898364	2.12865958926622	1.75539040387072	1.72572003409524	1.83884670717099	1.75389183436906	1.17068378334542	-0.0660094829288765	-1.97321996346877	-4.46274946958598	-7.32656506565209	-10.2134478618303	-12.6972245213354	-14.4566877115152	-15.4475291855920	-15.9119096160128	-16.1999883614725	-16.5475651200698	-16.9882375634096	-17.4389969387653	-17.8323374034337	-18.1501673774685	-18.3535292600134	-18.3307617821579	-17.9561685461231	-17.2048248798147	-16.1898621247405	-15.0749031714399	-13.9575369067154	-12.8409959959622	-11.6918920981678	-10.4872432802730	-9.20937737777411	-7.85929199443535	-6.53951293920992	-5.50431569915931	-5.01752393431225	-5.05345324265268	-5.13862160650767	-4.59858769785603	-3.07886113325789	-0.856222033994761	1.40354513105226	3.23213858308824	4.70753262414485	6.23436203753194	8.03926272291020	9.94580987793583	11.6287849732111	12.9862965669082	14.1802301618867	15.3530914356023	16.4328391109005	17.2806612674345	17.9472904266342	18.6395591910693	19.3888603502376	19.8482876958252	19.5358663309703	18.2964645543121	16.4637123039277	14.5508113896210	12.8557267492868	11.4274011071021	10.3366587987206	9.79329170744853	9.88637509329858	10.2937507563204	10.4397022151067	10.0480497616115	9.48830859533900	9.47029693482891	10.3724991617711	11.9236361425971	13.5578260047021	14.9996429815002	16.4152125457292	18.0294913804987	19.7497834580502	21.2784009728875	22.5454554167172	23.8707174063893	25.5911645460717	27.5598309137336	29.1154309099320	29.6076758729456	28.9477633360126	27.6402692516611	26.3245274983302	25.3391900001652	24.7044588855770	24.3945073515873	24.4771770361334	24.9400276119753	25.4702424166385	25.5589584654436	24.9256755498682	23.8342315692601	22.9040036126869	22.5230132746551	22.4254631901614	21.8916400036774	20.4189870575548	18.2129242714997	16.0021935130728	14.3688150176974	13.2805195839975	12.2762243841203	11.0359845344525	9.67366302096808	8.46924968813132	7.44841172892660	6.37609133015031	5.15916744861908	4.07562061385828	3.43463637650536	3.03675467959338	2.16817304167890	0.280878176919678	-2.36869199834244	-4.90899183342475	-6.72809726186476	-8.05872980775364	-9.61013424879553	-11.7100499522443	-13.9937900311227	-15.9744821827019	-17.7116414107171	-19.6731126718394	-21.9364746122176	-23.7817652118961	-24.3093805745224	-23.4463052642795	-22.1547400728610	-21.5470538674947	-21.8824214169125	-22.5364535346591	-22.8746308324387	-22.9468875705433	-23.2450792444986	-23.9480474927648	-24.6401222960110	-24.8093796825297	-24.4488314124776	-24.0227195246651	-23.9045075081841	-24.0132993856297	-24.0338965682408	-23.8400733103081	-23.5596201215409	-23.2765430025634	-22.8507779920177	-22.1211470072937	-21.1996783394081	-20.4439279612054	-20.1371760121560	-20.2757764652859	-20.6760390408929	-21.1823433924899	-21.6948644594150	-22.0754848329085	-22.1875480754594	-22.0779122132176	-22.0094400496330	-22.1969145194468	-22.5298257536805	-22.6525937259512	-22.3310833696388	-21.6465817851326	-20.7870693237200	-19.7641427499949	-18.4832834137173	-17.0568370949267	-15.8263361314908	-14.9224329342256	-13.9150783523759	-12.1537142882110	-9.54750397040240	-6.83976918850168	-4.90553776408114	-3.79531945433246	-2.66567234223205	-0.737631627465636	1.83293232096911	4.21443273088689	5.94820184855452	7.46145960424865	9.39558084024222	11.6193911216542	13.2363840158529	13.6613352620395	13.4638077307423	13.8986925906809	15.6195202671071	18.0550941330947	20.1211241971876	21.3623199245676	22.2090774284603	23.2075295503390	24.3028499726223	25.0353769652824	25.2550620523457	25.3379839119466	25.6366930025519	25.9450237099577	25.7169456269481	24.7540115286497	23.4582808439822	22.3382093255802	21.4372221458905	20.4241886216285	19.1805866425183	18.0648833931751	17.4898251939961	17.3830106153125	17.2620971086857	16.8354427751915	16.3339461887371	16.1288494371659	16.1379228178040	15.8250174273716	14.8496165181269	13.5761018076293	12.7844118822803	12.8710595764256	13.4248879935840	13.6117091434324	12.9001463005038	11.3780022859357	9.47532572752012	7.54942660506971	5.77136072329674	4.25783229055887	3.12393238774336	2.36652583832135	1.80169678413637	1.21528087427034	0.566864899104560	-0.0132365001523909	-0.432981754470885	-0.787285868323075	-1.26210476012483	-1.92066392070814	-2.63836591344383	-3.26627815370392	-3.83945890635204	-4.60553835741240	-5.83516122181940	-7.56885598162811	-9.50035982295812	-11.1066478307452	-11.9738965381750	-12.0991276818155	-11.8962951425567	-11.8361355499537	-12.0087908145510	-12.0506599143306	-11.5592420121161	-10.5880480892279	-9.67053272276297	-9.30878030441930	-9.47176056479963	-9.65565716402711	-9.41946971755701	-8.77307456359185	-8.01118601937220	-7.27842694506144	-6.44514878492784	-5.41290643454486	-4.37687199205685	-3.64179327948886	-3.22411265196427	-2.80414866436677	-2.13648973221168	-1.37473983812537	-0.827798620276267	-0.425406851094471	0.362981144107153	1.92822653311719	3.92127891916562	5.44837738821086	5.93724578493945	5.69760636855998	5.51463284322170	5.76565258509008	6.12665503480298	6.19948259699157	6.23789140061392	7.01663649144307	8.95145219404880	11.5242087066283	13.7233508862134	15.0007049692573	15.6538826577864	16.2637406055186	16.9297486149759	17.2051182010664	16.7216018929395	15.6895329976642	14.7084070599220	14.2062622097776	14.1948459002687	14.5014302063156	15.0085242352870	15.5397182100026	15.6547795533354	14.8335105745525	12.9908326352740	10.6972291733852	8.70706595364778	7.22356927283419	5.72735884866432	3.61066927693915	0.942625571741357	-1.47600335005543	-2.82862631541241	-3.00844109512858	-2.64324822300489	-2.49420200930531	-2.89195598410557	-3.68080422355599	-4.53201013656545	-5.20346011642805	-5.57059750908283	-5.58404589658313	-5.30102785782197	-4.91153634445254	-4.62822745493065	-4.50943336709359	-4.42285268688476	-4.20640688318278	-3.83596042176286	-3.40816829758157	-2.99795303458701	-2.61090319683044	-2.29785655136091	-2.24074331403179	-2.62153544681576	-3.37640812948236	-4.14487287047117	-4.55082982024301	-4.56782146418130	-4.57475205425959	-4.99646706013299	-5.85136875914430	-6.64443609501029	-6.73099568523039	-5.84816887219788	-4.36394685362343	-3.03390666688826	-2.45425070484229	-2.63557013450415	-3.02769449746390	-2.97797615669417	-2.26037964657728	-1.24640722802809	-0.583611915598712	-0.675185335761268	-1.42636367517485	-2.45579215387083	-3.51010822661728	-4.63562559013243	-5.94901942525575	-7.29995300146574	-8.23953387701896	-8.36896737738462	-7.72257544000660	-6.79750744089256	-6.20572432595593	-6.28113609743743	-6.96141991436823	-7.95206658623851	-8.94151164744562	-9.69163361112740	-10.0343025294292	-9.88936599323760	-9.31971086486195	-8.53123535555099	-7.76314224052016	-7.14011125170916	-6.60886261246902	-6.00300869415080	-5.17190431052491	-4.07889163547666	-2.81952796693160	-1.56447866687520	-0.464030445492775	0.427895431452598	1.15357435405825	1.77167228542037	2.27450658176891	2.59679904679982	2.72025688028165	2.76544309297140	2.96025088140517	3.49693630670628	4.40150920324268	5.51874885920693	6.60314725097996	7.43725719043494	7.92358128203913	8.13168722091082	8.26615996654367	8.52109977496611	8.88634992087828	9.08826534123247	8.79202454910951	7.93647295549801	6.87550702170002	6.13625595187320	5.98933372673602	6.24457798569751	6.46225237914199	6.33244303034747	5.82112307311380	4.98624283797134	3.76198501288619	2.02061366927767	-0.151739808681700	-2.31946462479754	-3.91068548959468	-4.59434530030925	-4.46873498522853	-3.93601636645972	-3.44637731055192	-3.32923229926441	-3.73035854531748	-4.56714427645030	-5.52473310226905	-6.20981561153793
-0.540806155962889	-1.12479480102539	-1.81985426660841	-2.53785997248948	-3.30109302010594	-4.17574699779389	-5.17545179475545	-6.24388764233297	-7.32632256059455	-8.46182052130116	-9.81796016188189	-11.6191760928971	-13.9763924240976	-16.7162933593528	-19.3719202694018	-21.4180354096174	-22.6155592083881	-23.1732988079822	-23.5572651019344	-24.1107444097530	-24.8459599758083	-25.5859340782012	-26.2534884931253	-26.9576596670909	-27.7916697222517	-28.6155288323039	-29.1130764154630	-29.0689021684795	-28.5365211270017	-27.7090239545219	-26.6761496705718	-25.3791019094085	-23.7956565795135	-22.0725135679886	-20.3917389502573	-18.7298486585104	-16.8464772921530	-14.5648678361004	-12.0167497933048	-9.53769481848107	-7.33085838438659	-5.32407244819596	-3.41009756433618	-1.75329825967464	-0.719778424819797	-0.445460343478174	-0.552483420581570	-0.415726135849708	0.252364611141265	1.13868876823261	1.69240575042368	1.70710820792486	1.46759129448695	1.32224013215383	1.21344566562282	0.733688330445950	-0.357173683328405	-1.76257686087444	-2.86281979105916	-3.28066686967023	-3.19292413837773	-3.09748902487367	-3.33828965052712	-3.87878466452787	-4.45419549712343	-4.81614231561393	-4.78731713503130	-4.17518460009961	-2.78386480952374	-0.589689169990901	2.12375619016098	4.87269191374136	7.25524278021686	9.14822917155453	10.6647149211788	11.9710974510762	13.1617319530226	14.2659092050639	15.3137202635943	16.3798690449094	17.5960797125995	19.1312590824328	21.0969541425916	23.3787091810738	25.5321978952655	26.9265601289082	27.1247959175791	26.2175884334174	24.7958573382411	23.5538783309665	22.8613976878190	22.6547770775387	22.6612929083172	22.6620091527886	22.5438987032861	22.1954175878780	21.4790570070759	20.3694278345246	19.0852877830025	18.0084749460206	17.4200217867101	17.3021886443451	17.3906805873063	17.3951284917630	17.1518138137928	16.5937327294500	15.6507469338365	14.2501466658884	12.4253769538421	10.3761227461368	8.36485473809807	6.53268728329666	4.83154097562589	3.15827456562773	1.55695158028178	0.267702518437264	-0.456492300076770	-0.612381686694675	-0.544268573599151	-0.768195336835765	-1.64765507450123	-3.16956327251168	-4.98301198198447	-6.65263384684163	-7.92313278538601	-8.80894993004756	-9.48017735065061	-10.0729384188061	-10.5868366990869	-10.9336270578916	-11.0665597735658	-11.0621538235677	-11.0831991090434	-11.2640632144332	-11.6269628778640	-12.1042588643053	-12.6399123779592	-13.2672573696491	-14.0830311193005	-15.1398107383449	-16.3606535484206	-17.5571468358799	-18.5289919306929	-19.1507509036190	-19.3843406987421	-19.2442544089896	-18.7735406575939	-18.0338056757948	-17.0684160083743	-15.8491136014913	-14.2946851267116	-12.4076535406571	-10.4069927469100	-8.65232227796904	-7.33801661239304	-6.24168709305820	-4.85966754597877	-2.89115606608066	-0.594469110619846	1.42545719425846	2.85971298560157	4.10309954032521	5.93088686648135	8.71448511344656	11.9835933496665	14.8117478362012	16.6286948594411	17.6182772235577	18.3472316423573	19.1188756646099	19.7769715854746	20.0716072291690	20.0222869513606	19.7950693885704	19.3050106494673	18.1509499104038	16.0675371162069	13.3740461891273	10.8259450090129	8.96452643226544	7.67539625862441	6.44189125012975	4.97769601017501	3.51096708986183	2.44519901454379	1.85763660175508	1.42684623620969	0.808736974959371	-0.0394296335235670	-0.937735672557365	-1.76758312603039	-2.55431400071971	-3.29352903827802	-3.84319650303166	-4.08228661437908	-4.11559750224447	-4.20359297067440	-4.47738225826764	-4.82626210185865	-5.12692435508239	-5.48643154290619	-6.09857020754002	-6.83523285467987	-7.14337643193929	-6.53112812567043	-5.17248036082194	-3.88863086021458	-3.40990698728194	-3.67562968826173	-3.94666967302066	-3.60773417193102	-2.76238229047737	-1.99274735557577	-1.64307970555348	-1.50896808361404	-1.26679736140227	-1.05435849831068	-1.44028005868206	-2.78450226937556	-4.74444856097152	-6.51676881947890	-7.54663476325839	-7.92257666771573	-8.08302890916121	-8.25541898500141	-8.28573822069663	-7.97894920474363	-7.45849720337902	-7.08301782806037	-7.02901535688781	-7.04444639451222	-6.66327257557605	-5.65147573349135	-4.23500635028963	-2.92566750064700	-2.15152297037422	-2.00770975654705	-2.25772817723422	-2.50895554001979	-2.43284945450179	-1.93302494844322	-1.18027442449599	-0.469423666989776	0.0237829115159274	0.383796501106345	0.845940348662964	1.52880587065897	2.28657109262531	2.85750985497443	3.17161971511689	3.49179726395642	4.22009789675901	5.54694760577463	7.28878951896637	9.07299787982524	10.6872748788143	12.2606110335452	14.1155805720613	16.4373801289152	19.0551666289816	21.5174070184539	23.3958839421314	24.5827148057949	25.3615681889495	26.2012657936302	27.4152573118225	28.9287611605816	30.3281731664081	31.1660974409641	31.2954461029762	30.9696776957983	30.6265073940150	30.5373683960051	30.6247578925755	30.6019894056298	30.2940748012710	29.8263782053137	29.4898403838238	29.4005281202253	29.2728681490954	28.5253840037884	26.6362954300934	23.4578326875129	19.2678820135631	14.5824688987535	9.91444303199689	5.61810877683775	1.82640640220019	-1.55313162197057	-4.76025390891504	-7.99754694645199	-11.2394849174432	-14.2293079274248	-16.7331197952488	-18.8421093477514	-20.9957351272467	-23.6390212939150	-26.8153859880251	-30.0999088300262	-32.9441107175424	-35.0802829671774	-36.5956547123808	-37.6756543034032	-38.3737825773173	-38.6761438886045	-38.7206351539263	-38.8232127956005	-39.2209534089557	-39.8356287932859	-40.3761233613245	-40.6877558638074	-40.9277790161477	-41.3332661511869	-41.8494634327441	-42.0869813920792	-41.7013610964552	-40.7707282495279	-39.7180829105952	-38.8422947808519	-37.9819887416814	-36.6923032439522	-34.7333511440051	-32.3289610834779	-29.9335559024958	-27.7926180066619	-25.7665158707869	-23.5469736350471	-20.9771347641814	-18.1566930430332	-15.3169856103561	-12.6639434715713	-10.2994457303085	-8.16887733911347	-6.01730846976443	-3.47596513893512	-0.339675243283298	3.18143839395518	6.56597534439454	9.44896915522114	12.0027717036137	14.7741944929911	18.0865435971879	21.6430695333660	24.7961488556823	27.2054764279783	29.1502373065572	31.1559050606319	33.4024426125805	35.6270816912033	37.6050750062621	39.5499472252513	41.8566912584646	44.4535227682477	46.5961836091877	47.4816193459628	47.0689813035498	46.1680864193233	45.6382740078423	45.5535722124479	45.2433291119442	44.1337213278282	42.4336596672274	40.9337251921304	40.2134424649662	40.1653368953427	40.2812956278398	40.2401741903429	40.0794403848578	39.8524428911135	39.3231746312249	38.1296467242753	36.1775388200639	33.7080611590958	30.9213792740859	27.6425145617405	23.4938520102467	18.4057290300953	12.8525187534860	7.50599131758965	2.67558014191869	-1.86591178764182	-6.54035073730716	-11.5423567598215	-16.7740572011440	-22.0786941941954	-27.3819684954531	-32.5615969971350	-37.2865405083614	-41.1278024246441	-43.8784140352859	-45.7215854387081	-47.0424750181227	-48.0904087018826	-48.8540864749913	-49.2387266381363	-49.2831411285007	-49.1407503090700	-48.8544142324700	-48.2001325170969	-46.7944569952343	-44.3808652138383	-41.0409226487828	-37.1532378753097	-33.1302316688752	-29.1217801092002	-24.9034684050155	-20.0607600861781	-14.3714768259542	-8.09366312341307	-1.87635021981132	3.69358280398037	8.53182646815830	13.0565324939227	17.7094789802502	22.4439290791747	26.6910691956629	29.8547816910591	31.8514013127080	33.1652176316179	34.3833808596701	35.6891695693184	36.8026101987715	37.3778851093238	37.4127480689912	37.2511695569887	37.2057593463941	37.2162127116781	36.9072139791991	35.9874762032643	34.5760902793039	33.1118509771188	31.9279100492928	30.9260174556895	29.6903701233049	27.9211816166885	25.7246606327260	23.4567249955332	21.3252593876007	19.2347765223257	17.0591258976289	14.9806455074717	13.4096465325378	12.5012593193309	11.8375439615348	10.7289907611519	8.87203932121111	6.62501427006697	4.56268086335103	2.81856267734949	0.994433652300374	-1.26539660547658	-3.76283040981690	-5.95935495388924	-7.66528122861070	-9.32813728465738	-11.5119305503214	-14.1683810594062	-16.5860477393234	-18.0863426456738	-18.6342075342680	-18.6799270979193	-18.5411337606906	-18.1787077563986	-17.6150726733898	-17.3088532463870	-17.8164240936959	-19.0683201572523	-20.2434997190028	-20.5776400346707	-20.2282366296587	-20.1138176170270	-20.8275325955129	-21.8902181299727	-22.2685760709933	-21.5797902919685	-20.5548517421543	-20.2022079041499	-20.6635448033164	-21.1058756024170	-20.7395747340741	-19.7344267873352	-18.9973251621805	-19.1673679147823	-20.0452079252815	-21.0238687085985	-21.8412657830203	-22.6929344635933	-23.6764972194437	-24.4136590676826	-24.4083523311704	-23.6882110705039	-22.8740134092224	-22.5289450533179	-22.5392035393808	-22.2492512621993	-21.1859718566868	-19.5523089680599	-17.9872829239725	-16.9204634334846	-16.2160494016574	-15.3891321502246	-14.0719792779582	-12.2707473386753	-10.2795624912279	-8.43418347171790	-6.91099108583070	-5.65000033718940	-4.41232911724228	-2.95436046087609	-1.21692860129976	0.635794778742213	2.38754394622669	3.99771997806122	5.66275318550412	7.66350389086280	10.1588096971558	13.0851888052561	16.1737059940785	19.0368479380358	21.3455514613030	23.0898955427773	24.7199793641719	26.8909117401415	29.8664312829044	33.1100325040679	35.5857087712815	36.6226194930897	36.5338037366834	36.3354713518702	36.8213377269045	37.9161613193943	38.8952811689196	39.1132755103412	38.4346687203814	37.0599817014252	35.1805338443437	32.9490463290317	30.6616412757578	28.6973089757297	27.1496850334405	25.6402561556250	23.6784652371411	21.2166467043945	18.6986009848232	16.4745134710183	14.2843133536270	11.5085666776477	7.97069722618148	4.35161178582221	1.67100519928663	0.358067036323932	-0.0990222549538800	-0.606028654898565	-1.67077639508923	-3.16323511939320	-4.69205635070658	-6.02849434463021	-7.16987298287987	-8.20010681290206	-9.26144711971232	-10.5931059143975	-12.3716055378827	-14.4018749422349	-16.0899003974934	-16.9153095253079	-16.9700213569050	-16.9049725339509	-17.2510211811899	-17.8593406136648	-18.1383595879032	-17.8412655918275	-17.4673531270694	-17.7517236308164	-18.7830008955658	-19.7524532175111	-19.6480091904378	-18.1685866893509	-15.9306245680742	-13.8432433970019	-12.3746812799539	-11.4073797002973	-10.6396735911324	-9.95241549608054	-9.36114416931017	-8.74572863511169	-7.77772686885433	-6.16076959166724	-3.90830005837974	-1.36361285735218	1.02873322446246	2.95876880202301	4.32114865002619	5.16292666887650	5.64234884904891	6.03028798386336	6.66465119574898	7.79564478735606	9.40900443779869	11.2048520145945	12.8085672630885	14.0641194615451	15.1373768318970	16.3042857082101	17.6142676834704	18.7793385509356	19.4303024561161	19.4845659755386	19.2239158331541	18.9865078707441	18.8134169612774	18.4444206750197	17.6483032927350	16.4861596929606	15.2158778056533	14.0067679048406	12.8474504871775	11.7223447715326	10.7310348794162	9.90420287148255	8.95135667924139	7.38252539798229	5.01061888845001	2.27506632753031	-0.0819378998901867	-1.71094613874879	-2.94500986293475	-4.33021140074882	-5.93457816106427	-7.23885620337617	-7.70581074630653	-7.31942289756283	-6.48396073834096	-5.51728913398331	-4.44822437096188	-3.32594557413678	-2.47858220318461	-2.20376062299209	-2.22212412209977	-1.72152363576801	-0.187772555974459	1.83772393367302	3.04310653235520	2.53519465186860	0.728077651100721	-1.01108805109812	-1.58584086239269	-1.02664447658099	-0.248002928015113	-0.150701719545216	-1.00826749054173	-2.52101895229158	-4.18488452841972	-5.55106471047354	-6.35771094799169	-6.66322056328534	-6.85517161935676	-7.32320945833231	-7.98860855016890	-8.25016404007380	-7.57592579220138	-6.19119009868064	-5.06453634403399	-5.10739254207660	-6.39099114347687	-8.17029484098835	-9.59819824215153	-10.3184819138948	-10.4333321610188	-10.1504594334874	-9.65894164743662	-9.25371377642753	-9.28288071654427	-9.79802168510221	-10.3707907753986	-10.4661532452907	-10.0196975577222	-9.47367148802647	-9.14201471540026	-8.68241754875237	-7.41688347098338	-5.18792083851981	-2.68379077632854	-0.755693335803424	0.484656237406064	1.67139993135249	3.27310071433159	4.90800564928994	5.76691731711165	5.62592787464295	5.16663771282338	5.18531583116639	5.68336354735722	5.98821871732278	5.74262168522618	5.48766507878590	6.07742373128599	7.65585272099475	9.49773517699553	10.9288500347512	12.1687845655566	14.0235543205167	16.7976481940342	19.7861354856858	22.0033121225852	23.2783798522871	24.3867618856187	26.0465979502545	27.9686246563477	29.0758313468537	28.6362873180057	27.0312865330187	25.3576138535791	24.3807471690362	23.9668817371246	23.4439509287494	22.3059641309881	20.4702696638519	17.9906016972168	14.7677506825621	10.6681474256223	5.85926415230867	0.893471450315613	-3.60007261101954	-7.29439483683706	-10.2490055805114	-12.6914914028288	-14.7864484924374	-16.6129892544116	-18.2879204084420	-20.0189576409649	-21.9832621237752	-24.1371942546680	-26.1500080535172	-27.5554817016311	-28.0369342493866	-27.6498018183811	-26.8222597076624	-26.1294990929914	-25.9934413211407	-26.4964120172093	-27.3971443315522	-28.3017315515181	-28.8785386081007	-29.0185206798279	-28.8680214333749	-28.6937683674174	-28.6361930490145	-28.5424969542299	-28.0780400941583	-27.0801249714518	-25.8193182945248	-24.8328256488818	-24.4034472990377	-24.1907703258629	-23.4551555978536	-21.7256521045728	-19.2570244691816	-16.7942956201722	-14.8787775271672	-13.4107608245090	-11.8870516873104	-9.99130936749753	-7.87030633066769	-5.84610139233123	-3.97096363657993	-1.96006774811410	0.465870476816965	3.28300946818339	6.25945689363456	9.27006311871886	12.3972907448641	15.6932437613277	18.9381963712694	21.7503763891749	23.9594158702087	25.8105086765663	27.7464235032450	29.9961182193239	32.4027692735631	34.6299260370890	36.4697522194679	37.9249351401223	39.0553676096863	39.8462262691994	40.2600805793528	40.3520016218706	40.2391932826466	39.9267198109495	39.2094818957416	37.8081065847237	35.6274137599022	32.8797373209220	29.9597547143649	27.2089542392396	24.7794967429915	22.6563588774610	20.7393115880987	18.8970526915412	17.0114922904904	15.0483971558852	13.0993875646390
29.5286277462566	27.2778414883643	24.8143107906649	22.7439939597298	21.4054470293541	20.3551766222083	18.7076491759606	16.0516999381222	12.8935624202817	10.0777680757612	7.84548274341306	5.61967343527589	2.72654936478615	-0.833431255944628	-4.43633255291825	-7.54233101229896	-10.1641651768867	-12.6204642199811	-15.0254010021033	-17.1991662847968	-19.0229640677378	-20.6667288537185	-22.3607751263705	-24.0584359547851	-25.4915743240662	-26.5659379975752	-27.5653105113756	-28.8829371716459	-30.6166863990768	-32.5113287086452	-34.2431036520122	-35.6192238514628	-36.4762687053231	-36.5622248377114	-35.7284730283151	-34.2577445644639	-32.8313072842053	-32.0145752727512	-31.7755628006274	-31.5921567240854	-31.0341541028429	-30.1459395890218	-29.2204102099614	-28.3167650182331	-27.1724465576532	-25.6252686826332	-23.9839953400574	-22.8237352786593	-22.3858093067102	-22.2578216335711	-21.7047714163180	-20.3038131144018	-18.2458699359845	-16.0805874278470	-14.2533175672275	-12.8836007242999	-11.8677925340556	-11.0623415153253	-10.3489065626848	-9.61996429420298	-8.80651677259655	-7.94163286373288	-7.14720443436079	-6.50677005898626	-5.93744869552904	-5.20249348883637	-4.07872872362107	-2.54843567146149	-0.855244638892990	0.638846215065540	1.70802485815714	2.43860950603115	3.16816410981383	4.20867880709162	5.57296074509425	6.94301610025766	7.90577656636328	8.23552808895929	7.98606662092783	7.37952061678223	6.67170245476114	6.11585137906400	5.95098068604904	6.29844881117605	7.02627969842558	7.77393465781778	8.19294918238401	8.19569256404280	7.96430923116578	7.73397458658680	7.60726028077654	7.57370616880182	7.62442399820781	7.75494886575833	7.86153241647648	7.73943612269330	7.27484235520744	6.62999453968603	6.17274941023018	6.20073246286473	6.77116401547321	7.80845039822199	9.29795552318215	11.2811669343553	13.6783561509473	16.2436348422406	18.7884894237147	21.4001732646805	24.3150436604702	27.5377492153908	30.6785216549508	33.2642525377968	35.1852202396988	36.7317194550309	38.1657299030357	39.3640350992174	39.9901084066914	39.9745272624148	39.6700623402521	39.4489421174122	39.2303805224793	38.5394915097264	37.0434447168117	34.9163290678708	32.6088224001963	30.3498977571231	28.0183174221652	25.5017340137705	23.0016745452993	20.8147066499163	18.8389144526619	16.4814178133596	13.1944952865345	9.08030527846358	4.86443375187373	1.24306415306732	-1.68334196427500	-4.30293175915578	-6.90824919497531	-9.33444462878877	-11.1931494855367	-12.3685382262420	-13.1901920967135	-14.1219218561860	-15.3410886245849	-16.6300692696375	-17.6062514017974	-17.9979730459019	-17.7428979513340	-16.9444328907541	-15.8194153919920	-14.6574686710588	-13.7245328142500	-13.1241436767556	-12.7458179318258	-12.3846473065976	-11.9367864826163	-11.4793036557133	-11.1563721836524	-10.9954892693829	-10.8463398616084	-10.5028096313683	-9.88134056211115	-9.07748261879484	-8.24994093387401	-7.45444140180965	-6.59762965347786	-5.55796257713270	-4.34844683876497	-3.15016440473639	-2.17740489993605	-1.50860341585590	-1.04451825210153	-0.608919480902458	-0.0615070526661265	0.681427198952210	1.67433287669080	2.91262926841734	4.25941784097654	5.47054516237717	6.38270200159183	7.10125433792368	7.94617841134681	9.14676174080556	10.5814185048104	11.8533987952547	12.6357548615183	12.9124657588854	12.8629156052961	12.5554466787374	11.8332849492084	10.5299599869036	8.74334730592206	6.82402724354308	5.07609730041663	3.50458612661480	1.87758977680149	0.00701644646305801	-2.06737739834753	-4.15107612058456	-6.08488288577050	-7.82462262837488	-9.36390177926757	-10.6442943959825	-11.5846926425812	-12.2046286647490	-12.7103689190104	-13.4426214124706	-14.6902886485192	-16.4777349458068	-18.4888237068833	-20.2406960499601	-21.4301476971413	-22.1692106814299	-22.8518510890352	-23.7271961189662	-24.5956898851966	-24.9779211571546	-24.6226017161895	-23.8289118943840	-23.2315244571084	-23.2720762671953	-23.9043244219132	-24.7832529370641	-25.6452645684509	-26.4468877264208	-27.2061879621789	-27.8515343980379	-28.2764534173898	-28.4458774859322	-28.3413393918039	-27.8476859053050	-26.8618341241023	-25.5971353187795	-24.6519533658021	-24.5561718816132	-25.1660066006076	-25.6275694788163	-25.1003028212119	-23.5429905604019	-21.6995110756163	-20.2707086619566	-19.1721269372556	-17.6724179108664	-15.2026766975054	-11.9113772337849	-8.41876294441654	-5.16788354881484	-2.13033610528525	0.929508136503972	4.09707068089713	7.28720504274134	10.4393454777959	13.5587131616290	16.5772225094024	19.3537298701355	21.9215074343797	24.6249360098117	27.8105111367015	31.3316420103047	34.5047689629580	36.7061929702484	37.9980793349834	39.0477168127853	40.3968782977873	41.9120487509017	43.0348799342607	43.4968205276886	43.6315101511934	43.9474124176390	44.5287564093175	44.9978082992899	45.0394090294431	44.8074934730670	44.7247293210120	44.9503904378930	45.1627743950431	44.8813510884344	43.9259920055990	42.5252608101967	41.0444149923149	39.6851122292759	38.4193735396910	37.1041120095424	35.6045470465693	33.8708659175569	31.9883456135685	30.1562619524644	28.5390761375555	27.0864407053048	25.5295819640824	23.6064930939019	21.2932051875488	18.7900540855599	16.2991651846002	13.8678392478395	11.4504145279866	9.03925942136932	6.65925328074030	4.27282954857148	1.80968784446299	-0.659239714441717	-2.86622320085928	-4.58713453556984	-5.94971275539161	-7.40759705915489	-9.33989234909148	-11.7085099066020	-14.1555031012537	-16.3817833980072	-18.3217278394678	-19.9554976554551	-21.1294835006982	-21.7308267302183	-21.9892801412398	-22.3777802773509	-23.0698716272224	-23.6045142712816	-23.3139838205501	-22.1528232424858	-20.9435059655022	-20.6208623607958	-21.2441453198653	-21.9109482601563	-21.7228275195063	-20.7404168404084	-19.8749156381157	-19.8888873149306	-20.6601997393666	-21.4676140730258	-21.8357148216367	-21.9199611838644	-22.1007217830332	-22.4315755992819	-22.6477222097112	-22.6244443495626	-22.5994922055702	-22.8418546603091	-23.2103051679789	-23.1932488953999	-22.4053460799901	-20.9591958536641	-19.3146943002379	-17.8409746997263	-16.6005810855841	-15.5126863996117	-14.5931519656015	-13.9621841746020	-13.6657486559608	-13.5690750178190	-13.4341021912811	-13.0641550108757	-12.3863957283358	-11.4717596439691	-10.5218628711139	-9.77943833206462	-9.34794265100405	-9.06434356440899	-8.60511250859426	-7.77203091226610	-6.65578393751715	-5.47328475504581	-4.26114041080852	-2.80649472674952	-0.920045946513392	1.27755555781043	3.42437479761515	5.28374864860164	6.98228877227034	8.83864983700962	10.9802075142221	13.1736861107854	15.0279444446122	16.3201323279393	17.1199562135835	17.6547191708046	18.0992123180694	18.4567334640148	18.5586676403265	18.1596898515694	17.1130481020433	15.5385490379125	13.8098155254047	12.2942666001469	11.0548295889193	9.82929818580644	8.32894643249377	6.52647409516203	4.61555959954382	2.74375106545500	0.911062862188739	-0.821551364697899	-2.14585108583306	-2.70695411903872	-2.53104743785315	-2.11720456366505	-1.96158894085781	-2.01433120682945	-1.75342542991797	-0.857187814223473	0.321165331902732	1.11339679569826	1.37118547438660	1.77578039537439	3.17625686391327	5.65746235854846	8.40567925218335	10.5491914039564	12.0326495478954	13.5540694225045	15.6772114428412	18.1507244333401	20.1724173321220	21.2306806765701	21.5432427259547	21.6516247150406	21.7181814728269	21.3614609406135	20.1916550617664	18.4028640758007	16.7372988710630	15.8369866929127	15.6383074858593	15.3982219107434	14.3089381620941	12.1252064321320	9.27087589680233	6.39767976279070	3.84087018021635	1.45021057109060	-1.11425458857739	-3.96202356425930	-6.83880376835565	-9.35708538151929	-11.2916302089296	-12.6286243320554	-13.4033216572949	-13.6307739085408	-13.4732406965170	-13.3886844926863	-13.9133723150986	-15.1530970454378	-16.5177814108608	-17.1070631883118	-16.4749798307405	-15.0248036477167	-13.6162766892081	-12.7894418381781	-12.3979951698444	-11.9567951694639	-11.2207129644034	-10.3359934546604	-9.49431303321881	-8.61630102007975	-7.48144046484689	-6.09836484196041	-4.78742051154056	-3.82273593677629	-3.05899112555963	-2.01480327995918	-0.346451646105671	1.81247098038335	4.00620429499095	5.90488683179486	7.55085771258903	9.18374832859986	10.8963360007448	12.5055010493386	13.7347936016519	14.4762101951573	14.8679777288829	15.1496122593917	15.4604266135729	15.7642802590382	15.9552803175569	16.0482818961261	16.2751280005044	16.9553099568008	18.1983718587903	19.6969947894688	20.8606921965814	21.2469595099037	20.9203306978512	20.3794948923851	20.0928647118961	20.0802869244340	19.9359125140772	19.2342188015654	17.8864281374358	16.1163055850660	14.1602115686412	12.0648961288658	9.78296130429337	7.39234752096545	5.13374122554080	3.19646052166661	1.49385032997684	-0.297914661099071	-2.43446630024272	-4.81115716828988	-6.97355770226527	-8.44630199871387	-9.09310351555394	-9.17229738161004	-9.02578040244659	-8.70318063764127	-7.91864031177857	-6.41937645234885	-4.39286985521215	-2.44331443570972	-1.09989460769024	-0.355288053709926	0.250188046044155	1.07377490523653	1.97431455807986	2.54318052622079	2.68384782219952	2.80616419877147	3.33368125157358	4.07745700703465	4.26589651661257	3.28508184208432	1.31633220263879	-0.876917149979216	-2.78715132402089	-4.66289516236637	-7.10569841340258	-10.2678059216171	-13.6087460828085	-16.4680189757657	-18.7254020609156	-20.7578414630876	-22.8138615983772	-24.6543396229645	-25.9382784967022	-26.8387131834198	-28.0257680775554	-29.9211843343228	-32.0795955355140	-33.4930235185512	-33.5667394293014	-32.7072913577723	-31.8643282906894	-31.5277575049303	-31.2731588730442	-30.3172282468596	-28.4339259538107	-26.2313794066928	-24.5317987783010	-23.5571357222045	-22.7687691356179	-21.4671121625507	-19.4860083690450	-17.3016756925661	-15.5316740912799	-14.3830061453931	-13.5635765156047	-12.6458030866693	-11.4523768964385	-10.1037008470905	-8.76960634956259	-7.45344873085442	-6.03990918436075	-4.51117073223620	-3.04732910241408	-1.86821299620925	-0.976143146361127	-0.0859074277950077	1.16130352549856	2.90355977318922	4.97206228804386	7.08286797521661	9.09521929861332	11.0810451656023	13.1700805242611	15.3646382773174	17.5213048124038	19.5049237885716	21.3562532901694	23.3244008768617	25.7396866671955	28.8050439443994	32.4162090496106	36.1175819610524	39.2651238308187	41.3588813753441	42.3547649615361	42.7119004160679	43.0912078357742	43.9012264272033	45.0364388079720	46.0105922426979	46.3637558776818	46.0017155438268	45.1976308753647	44.2788726110154	43.2883534965156	41.9315831238565	39.8726294561013	37.1166568804578	34.1008777694145	31.3585128889784	29.0446580741690	26.8030804674309	24.1509636998920	21.0101135614802	17.8043797122650	14.9733280831649	12.4128819836887	9.49723929317708	5.73071702272835	1.35699002885586	-2.75083945428071	-5.83331810955242	-7.85281283162454	-9.37477084673229	-10.9466029436591	-12.6959139582297	-14.4994707867869	-16.3477969663231	-18.3584639937365	-20.4438459535513	-22.1587233978610	-23.0465195531608	-23.1354417396580	-22.9825257831107	-23.1743220481062	-23.8364939874799	-24.6764126386071	-25.4296994665540	-26.1282085242615	-26.8973069483013	-27.6160797626550	-27.9301136771682	-27.6243946578280	-26.8894835144987	-26.1465366086694	-25.6371297599986	-25.2403421356563	-24.6697439965636	-23.7645504797903	-22.5572863263588	-21.1333250495861	-19.5178328842968	-17.6964397069122	-15.6637037287680	-13.4152212801537	-10.9623646192136	-8.43820916085526	-6.16224177784617	-4.47584556075085	-3.42439653569668	-2.63105667769417	-1.57065468239679	-0.00506911832885317	1.86732567082034	3.67438098485078	5.20574315117779	6.45676992038308	7.44181369617520	8.12826862342278	8.60640762011624	9.19345509394074	10.1943687540992	11.5294591958741	12.7304748478780	13.4318321313454	13.8469431716132	14.6416079257889	16.2713033997518	18.4820686451299	20.5133537586863	21.7642267770216	22.2082415143029	22.1945171872685	21.9753040073217	21.5129621104675	20.6771724062166	19.4778099281530	18.0461841310189	16.4804061340512	14.8186946607025	13.1423242983011	11.5786514673818	10.1381215179924	8.63316445693561	6.89307814942157	5.08816503949963	3.74300655351927	3.32434978700993	3.80147980216281	4.65234230377684	5.30506512173329	5.53851481048197	5.46856536534675	5.25627070877132	4.94507448884551	4.56975498623289	4.27956649115705	4.22038381408757	4.29832641085016	4.17004856888597	3.55471492451052	2.54970092175222	1.58593477545005	1.04984425613660	0.960368273045800	1.00740762945973	0.859112617435632	0.399542273936282	-0.298456713272896	-1.15407417740577	-2.18622278591293	-3.46269802168447	-4.98396792377368	-6.62348890409590	-8.16024387226808	-9.37005115040082	-10.1297576281374	-10.4850592378385	-10.6288486717608	-10.7797958376338	-11.0381914112537	-11.3372226730024	-11.5356140920461	-11.5717835403124	-11.5461219933958	-11.6623587968990	-12.0700889629345	-12.7199105401714	-13.3426261219599	-13.5997486066477	-13.3309018221908	-12.7042739961816	-12.0940884842735	-11.7343221954557	-11.4636034095459	-10.8683862082646	-9.75567816801097	-8.48626664956172	-7.75372584205172	-7.94422061293465	-8.70646846795403	-9.21846073284092	-8.93895963856050	-8.10689186688375	-7.48971293267878	-7.64879739645407	-8.46470599804457	-9.35167337097068	-9.86133398654228	-10.0283080720017	-10.1709633337261	-10.4665714746875	-10.7972633440124	-10.9817619120036	-11.0586304355148	-11.2692869305804	-11.7682237350749	-12.4031066392923	-12.8229483075029	-12.8141446324660	-12.5251278475620	-12.3500984875056	-12.5687966062141	-13.0648808175697	-13.3741930448556	-13.0227519948890	-11.8624566032665	-10.1195595289291	-8.13185455489163	-6.03181610333138	-3.67334652572502	-0.858812809239417	2.36579534621917	5.63525372357831	8.47730328021095	10.6200967676690	12.1484808392267	13.4239712348201	14.8635278871998	16.7220025645580	18.9767473062670	21.3671010163783	23.5931287983452	25.5701854061589	27.5281594079383	29.8064749566545	32.4663821916733	35.0782850497430	36.9426974424773	37.5956811043430	37.1387257509525	36.0784532823934	34.8430742545428	33.4578350139477	31.6783514428188	29.4061922248230	26.9489260728168	24.8763347419036	23.6186875910981
30.8436013758486	31.6041714693115	32.3135940057690	32.8887255511924	33.3259747394108	33.7259694103804	34.1933707194998	34.6886250418861	34.9944438457422	34.8515937365794	34.1381908083558	32.9331386896653	31.4450911565857	29.9113888942767	28.5355433022478	27.4332141448036	26.5678027119565	25.7545935988202	24.8037524609380	23.7019692992002	22.6194548789909	21.6858926665873	20.7696549428293	19.5445364210731	17.8130581040728	15.7272819048254	13.6341473699390	11.7102175090987	9.81292230272746	7.71670663748041	5.42546949621532	3.15826314597635	1.02912094971760	-1.14658458144501	-3.62789914601940	-6.35611279707395	-8.90427221864046	-10.8989325210706	-12.4664433614953	-14.1881224694909	-16.5914211056940	-19.7180350127640	-23.1968442793881	-26.6706664905406	-30.0753490426622	-33.5197764746762	-37.0036679999135	-40.3414741496937	-43.3397762949234	-45.9581727101592	-48.2532497268989	-50.2137954892348	-51.7197061690113	-52.6667609338088	-53.0825618708225	-53.0971259533558	-52.8361994624781	-52.3824203609017	-51.8167246022443	-51.2258684139415	-50.6268917475641	-49.9107185497031	-48.9144291519672	-47.5724680015297	-45.9855742291434	-44.3325703101595	-42.7200949922272	-41.1106560355657	-39.3660720920307	-37.3486298651321	-35.0266047738488	-32.5514086527865	-30.2361066120430	-28.3641279660064	-26.9074636607600	-25.4171406722281	-23.2871580409628	-20.2387856099981	-16.5824090789080	-12.9739464792162	-9.88736272825288	-7.32186957640176	-4.99357462106610	-2.72807800104121	-0.597230367234117	1.28580936701579	2.97002234318040	4.57790898603743	6.07372111833211	7.26346680341066	8.09725765577010	8.90209294123782	10.1917564040663	12.1982103499232	14.6359880382220	16.9776154897137	18.9524373384467	20.7548050487592	22.8015702925559	25.3556328637132	28.3827468871994	31.6613670335638	34.9132937051406	37.8407922567581	40.1801688048359	41.8446040853625	43.0002728683874	43.8941260114546	44.5494204199634	44.6857747494342	44.0221513315010	42.6618677508482	41.1078968023957	39.8479773422573	38.9413493092552	38.0402434131652	36.7852607685838	35.1168731929043	33.2001165863225	31.1382062328257	28.8605804028839	26.2972058107171	23.5810173542254	21.0103369967131	18.8172268167935	17.0060062159354	15.4102127720102	13.8674764847203	12.3407155017701	10.9349150237060	9.84915841813366	9.27157649118401	9.21612247292495	9.40921297430955	9.39693170241668	8.86788248886229	7.90696385906125	6.88251956471443	6.03564464673323	5.20057015068443	3.97827734250990	2.17857697003198	0.0192457292798783	-2.16445495246766	-4.37401608551693	-7.02701332593129	-10.5283615839219	-14.7648602498154	-19.0465125515203	-22.5590790243788	-24.9032278999667	-26.2681194028565	-27.1698916797785	-28.0403567665125	-28.9819071974939	-29.7970282488999	-30.1994363412555	-30.0360332938455	-29.3739701055087	-28.4087283267390	-27.2959416738609	-26.0856215273506	-24.8234693980362	-23.6646026675543	-22.7934270821581	-22.1842196986671	-21.5047512673820	-20.3749193818271	-18.7672188051573	-17.0810785464671	-15.7294767036016	-14.6573633274772	-13.3628805459625	-11.4565439244649	-9.15528258581959	-7.14073865188084	-5.91707954173856	-5.36390434204691	-4.93382970591060	-4.20230332880115	-3.13574481173936	-1.87400023705283	-0.431865727018516	1.25934630063256	3.08973347193134	4.74395515170603	6.03497750546349	7.17821883900015	8.58670820334200	10.3625104423433	12.0916025708236	13.2340671710907	13.6987311309283	13.9633918224634	14.6241824236450	15.8848048061374	17.4914345888244	19.0597277272659	20.3542970997989	21.2848508799831	21.8025926952255	21.9304528186701	21.8448222063350	21.7732891180316	21.7449141808960	21.5297537538554	20.9383932405795	20.1670505241445	19.7216987786448	19.9175348331035	20.4976938419948	20.8399567770207	20.5603664901510	19.8599820693843	19.2586183395892	19.0557181110952	19.1201590079277	19.1643161798606	19.0936439665951	19.0197953947591	19.0125492492066	18.9782719140438	18.8168952197535	18.5935132083876	18.4416805456268	18.3088332939833	17.9153067620724	17.0578204812390	15.9382438426501	15.1120686571340	15.0533021406702	15.7543893326047	16.7439903033989	17.4797663237624	17.7381349876896	17.6913183682563	17.6835841820495	17.9421788952635	18.4335099839880	18.9170418295165	19.1165785035376	18.8747667592926	18.1823801616422	17.0807570769124	15.5632751820331	13.6118082483712	11.3400948737043	9.04352462846298	7.01277039620301	5.24668013398955	3.37980791845591	0.961277933871812	-2.15646608375598	-5.70151559259053	-9.23871673584409	-12.5089841814612	-15.5166244088129	-18.3577771882445	-21.0676551756560	-23.6714801587555	-26.3125608157122	-29.2199722895014	-32.4978860040124	-35.9649344599577	-39.2295423605998	-41.9314593194930	-43.9374841477714	-45.3803498027987	-46.5789668019534	-47.8876448717198	-49.4814037347738	-51.1678394223265	-52.4354682988494	-52.8299876972829	-52.3866847300532	-51.6568904362371	-51.2018595131241	-51.0216601072768	-50.5449258040825	-49.2433991260752	-47.2290140294088	-45.1707011190293	-43.6098962468900	-42.4257850917242	-41.0227206633897	-38.9923981328259	-36.4992364796792	-34.0096237705619	-31.7499973960723	-29.5278360797408	-27.0493819898802	-24.2810538397534	-21.4230449563063	-18.5911867239647	-15.6442256608254	-12.3633698504925	-8.73954306076214	-5.02161204586841	-1.49846396946976	1.71162525862353	4.65296917057169	7.37295806140277	9.81194602408981	11.8348630128600	13.3509476462618	14.4395486837439	15.4169775652993	16.7576974466062	18.8210138375172	21.5298721712367	24.3235194617793	26.5514305247215	28.0227338269825	29.1624680330445	30.5551098121860	32.3076680908938	33.9046314784622	34.7212043595077	34.6462446418543	34.1611466094976	33.8437649468157	33.8795379134985	34.0669976763571	34.1814456784003	34.1997853337650	34.1822936346083	34.0913298367472	33.8487265942700	33.5183693438222	33.2780291995200	33.1524613953228	32.8806858387968	32.1750082590558	31.0937268106439	30.0222657599138	29.2177086782781	28.4685878517900	27.3418161520236	25.7551476958445	24.1452139023883	22.9571756975606	22.0508983478689	20.7924902901825	18.7872013060592	16.3823809653097	14.2927135381602	12.7620664931155	11.2804448343619	9.23213314346942	6.70753826072437	4.47419290690093	3.10163897281871	2.27489533079490	1.13453581825282	-0.734738161387921	-2.81621205668521	-4.22256556410729	-4.62203676532280	-4.46688446737579	-4.35364472472716	-4.37192426807889	-4.21157667571806	-3.77201508390588	-3.38755841917695	-3.33942190819803	-3.32360888615184	-2.66806795184590	-1.14395487708633	0.609790244940825	1.64389591592365	1.65415308032057	1.22332033991805	1.05170528784035	1.08190908970553	0.560760715419658	-1.03020394371061	-3.27937551358910	-5.21146799588748	-6.29409548651644	-6.93268152763748	-7.92955165024589	-9.58184211681178	-11.4419053824493	-12.9155312613223	-13.9046881769264	-14.7522211801893	-15.6618265815084	-16.3766882708654	-16.4977610770800	-15.9865754206682	-15.1950987010525	-14.4081281950158	-13.5153448634169	-12.2473672829399	-10.6655163830793	-9.24508520723812	-8.38373396631058	-7.89314201622910	-7.09912401259722	-5.49346917755382	-3.25038654961333	-1.06153210433451	0.527059024984868	1.59579185037650	2.70768824372188	4.35001934721030	6.53584468223135	8.90424713318614	11.1424049182263	13.2813778185529	15.5951472945481	18.2351789056550	20.9826413707493	23.3873146566043	25.1858203944543	26.5873381720686	28.0957731007017	29.9854837147821	31.9439831133848	33.2847269104646	33.5527009709134	32.8934572887104	31.7803775490985	30.4110489904670	28.4869285659554	25.6641607832777	22.1533614028157	18.7113103598059	15.9422949917092	13.6577245921386	11.0369701252210	7.45501000621355	3.09610933533335	-1.27988544154100	-5.11251217716927	-8.50889730876016	-11.9853900209326	-15.8818707851858	-20.0980730051249	-24.3018888919602	-28.2230668976858	-31.6997444607924	-34.5808077646180	-36.7523433545307	-38.2745456754586	-39.3684810836445	-40.1820668687623	-40.6230085093948	-40.5205440868871	-39.9425220853353	-39.2352238095249	-38.6719873373249	-38.1195427589561	-37.1642153593902	-35.5949430356249	-33.6871776764252	-31.9496444861280	-30.6215767766079	-29.4755508277218	-28.0964764192524	-26.2841348119187	-24.1812070971848	-22.1107850932454	-20.3662709127195	-19.0750448905892	-18.0802445845570	-16.8843979256131	-14.8663043544649	-11.7918225835315	-8.18514423673486	-5.04746613450690	-3.01807271495236	-1.76677004702607	-0.296075221504368	2.09820538383131	5.18595035531237	8.11153561776961	10.2417275634873	11.6192681184845	12.6542190609172	13.5860189438400	14.3854838277059	15.0681872164014	15.8413915831502	16.8172934166292	17.7182845886962	18.0855713377392	17.8277168890731	17.4150208926206	17.3976921269777	17.7771333315222	17.9989515726405	17.6150247858289	16.8493927099376	16.4019320022757	16.7152611880017	17.5345813721106	18.2122498177135	18.3551802508356	18.1036729097385	17.8458956058379	17.8042300889261	17.9406831864225	18.1312290918716	18.2541317023309	18.0709181308282	17.1612436728079	15.1611829010788	12.1578151819138	8.81889769754393	6.03540826598174	4.32148991429773	3.46716737883709	2.74012085280234	1.47990445398172	-0.392797555440635	-2.36440867030190	-3.81541477698017	-4.56556718543057	-4.96469099723893	-5.44661656533188	-6.02708605243438	-6.31578102511728	-6.04882200026510	-5.51181229716698	-5.28972524758382	-5.56509435141942	-5.79377501651668	-5.22285765369371	-3.72490421771249	-1.98957272326958	-0.826744764123570	-0.381038556349803	-0.154199960050961	0.263894322420546	0.710873698085302	0.806375119613479	0.622799960929663	0.729982621541173	1.50762626513598	2.62497787641519	3.41643149765812	3.71066833716458	4.02464408454090	4.81196532776859	5.70470363142101	5.77795300678864	4.60941260706552	2.86469378618083	1.66022135172462	1.42838575216628	1.60758022394915	1.46644084095769	1.02236022638150	0.984159230592562	1.89721331708145	3.58502862315267	5.47816867187173	7.26465625792802	9.00288642588720	10.6860193038014	12.0064123901774	12.7204475014911	13.0970167979106	13.7503622215121	14.9785916699004	16.4305056591216	17.5332616704109	18.1377133744971	18.5777312160740	19.1327797191977	19.6551252603439	19.8461128779584	19.7446433070511	19.7000599916507	19.8425237061717	19.8095891282678	19.1809146202429	18.0904973728566	17.1666118170597	16.7885048035003	16.5788024066381	15.8192855514066	14.3235965536641	12.6926303584634	11.6215075437146	11.0997185434592	10.4702000706098	9.24339729371404	7.65545513902338	6.32896837426331	5.52099427032973	4.89567564581879	4.03180957337653	2.96201304441157	2.08512061009799	1.64685066465181	1.49454235362531	1.36983814025843	1.27088774385131	1.37032253636299	1.62005036211164	1.60806046155430	0.892200064121823	-0.591569096110810	-2.53222150407409	-4.61220861254165	-6.77230034607684	-9.10532949558394	-11.6045575892524	-14.1147080040379	-16.4928242450521	-18.7097218158276	-20.7745863001807	-22.6633319689582	-24.4085741809396	-26.2083592571755	-28.3117104767007	-30.7373327723792	-33.1705150852076	-35.2146789997238	-36.7219373486963	-37.7970587456639	-38.4766091397711	-38.5212878105517	-37.6383743163289	-35.8959920658558	-33.8048009540189	-31.9092185547468	-30.3120694046355	-28.6451180400464	-26.4973795079603	-23.8318718867911	-20.9959016324916	-18.3998205805414	-16.2278831272664	-14.3963854914310	-12.6813712257792	-10.8612517483249	-8.83022617847388	-6.67785161953673	-4.65634198602679	-2.98512032238079	-1.64264230902780	-0.400595716413313	0.875308634948333	1.98949862193336	2.58215036042245	2.58387757090060	2.44577187790908	2.80997235222257	3.90671899177948	5.31417270364723	6.35573910790888	6.72716080331803	6.72018819944977	6.88146052031220	7.54375992246380	8.71334874434056	10.3050694221719	12.3223301642048	14.7341588373445	17.2513390444904	19.3578722277214	20.6352813588889	21.0473985323920	20.8924562572033	20.5098363780277	20.0743997375466	19.6457811392699	19.3063358001644	19.1449343854395	19.0974404348162	18.8912368508368	18.2444864534187	17.1496302179386	15.9207774322591	14.9071698692818	14.1345768380552	13.2333605383869	11.7349999712849	9.46224225409614	6.66756675138738	3.83641194709320	1.37151408601604	-0.579943524433295	-2.09235474730294	-3.34208011880385	-4.51466627369587	-5.73099189460535	-6.95294617101306	-7.92846919285697	-8.29592095151407	-7.84580682703873	-6.73818603613358	-5.44963620585235	-4.45736063061233	-3.93194997370695	-3.70736204302623	-3.51505989496497	-3.21478321499275	-2.80252485751370	-2.25267131035940	-1.42769028516757	-0.175064910479672	1.51204493070235	3.46858871618946	5.49568614735353	7.49908181484505	9.47349797295921	11.3644144539399	12.9791679073231	14.0670816051948	14.5153212876644	14.4890857356789	14.3770036214809	14.5488480611585	15.0889749923122	15.7229431276821	16.0321419889700	15.8012286046453	15.1788762509227	14.4699193987327	13.7540634301501	12.7592288266057	11.1851392543103	9.15535100366284	7.25766207373825	6.04266773283992	5.48755214155374	5.04456947631967	4.27203644505051	3.36120221758583	2.94494671540724	3.37478921426278	4.27176508353115	4.85778718589898	4.69145135230416	3.99557755654581	3.26995552445453	2.70570593918223	2.08150012416371	1.18110843827280	0.147820574007873	-0.669961873320155	-1.15526662788029	-1.57092509493731	-2.23395201588999	-3.12213364932914	-3.88365391695652	-4.22180249618581	-4.20690943852024	-4.20244261460043	-4.54434746076924	-5.31951816323426	-6.38496881059277	-7.49926045205009	-8.42279050036346	-8.98850044404749	-9.17682330423691	-9.13109085955541	-9.04302978619570	-8.98957204770065	-8.89161379496182	-8.62528347616152	-8.12327099256089	-7.34470034054704	-6.22122264883695	-4.75160857952018	-3.17356680029431	-1.92518307493922	-1.29776453350320	-1.11219044844020	-0.842032628853675	-0.136558355457803	0.808892054703076	1.46522034846967	1.52829436005040	1.17891655043033	0.770993448499360	0.376172441586737	-0.236675687212540	-1.19164746782100	-2.22764082171908	-2.92859590813629	-3.16743480875347	-3.19660546510815	-3.29068474345266	-3.42396709852863	-3.38581403410212	-3.12875760004363	-2.84099972486029	-2.63957968463814	-2.32701814311416	-1.58478611900767	-0.379814374745382	0.946797134505940	2.02773676104408	2.79717969764803	3.38959349364922	3.80914589361887


LOWER ROW

DIMENSIONS: 9 (shape 1, shape 2, ..., shape 9) X TIME BINS

TIME BINS: -300	-299	-298	-297	-296	-295	-294	-293	-292	-291	-290	-289	-288	-287	-286	-285	-284	-283	-282	-281	-280	-279	-278	-277	-276	-275	-274	-273	-272	-271	-270	-269	-268	-267	-266	-265	-264	-263	-262	-261	-260	-259	-258	-257	-256	-255	-254	-253	-252	-251	-250	-249	-248	-247	-246	-245	-244	-243	-242	-241	-240	-239	-238	-237	-236	-235	-234	-233	-232	-231	-230	-229	-228	-227	-226	-225	-224	-223	-222	-221	-220	-219	-218	-217	-216	-215	-214	-213	-212	-211	-210	-209	-208	-207	-206	-205	-204	-203	-202	-201	-200	-199	-198	-197	-196	-195	-194	-193	-192	-191	-190	-189	-188	-187	-186	-185	-184	-183	-182	-181	-180	-179	-178	-177	-176	-175	-174	-173	-172	-171	-170	-169	-168	-167	-166	-165	-164	-163	-162	-161	-160	-159	-158	-157	-156	-155	-154	-153	-152	-151	-150	-149	-148	-147	-146	-145	-144	-143	-142	-141	-140	-139	-138	-137	-136	-135	-134	-133	-132	-131	-130	-129	-128	-127	-126	-125	-124	-123	-122	-121	-120	-119	-118	-117	-116	-115	-114	-113	-112	-111	-110	-109	-108	-107	-106	-105	-104	-103	-102	-101	-100	-99	-98	-97	-96	-95	-94	-93	-92	-91	-90	-89	-88	-87	-86	-85	-84	-83	-82	-81	-80	-79	-78	-77	-76	-75	-74	-73	-72	-71	-70	-69	-68	-67	-66	-65	-64	-63	-62	-61	-60	-59	-58	-57	-56	-55	-54	-53	-52	-51	-50	-49	-48	-47	-46	-45	-44	-43	-42	-41	-40	-39	-38	-37	-36	-35	-34	-33	-32	-31	-30	-29	-28	-27	-26	-25	-24	-23	-22	-21	-20	-19	-18	-17	-16	-15	-14	-13	-12	-11	-10	-9	-8	-7	-6	-5	-4	-3	-2	-1	0	1	2	3	4	5	6	7	8	9	10	11	12	13	14	15	16	17	18	19	20	21	22	23	24	25	26	27	28	29	30	31	32	33	34	35	36	37	38	39	40	41	42	43	44	45	46	47	48	49	50	51	52	53	54	55	56	57	58	59	60	61	62	63	64	65	66	67	68	69	70	71	72	73	74	75	76	77	78	79	80	81	82	83	84	85	86	87	88	89	90	91	92	93	94	95	96	97	98	99	100	101	102	103	104	105	106	107	108	109	110	111	112	113	114	115	116	117	118	119	120	121	122	123	124	125	126	127	128	129	130	131	132	133	134	135	136	137	138	139	140	141	142	143	144	145	146	147	148	149	150	151	152	153	154	155	156	157	158	159	160	161	162	163	164	165	166	167	168	169	170	171	172	173	174	175	176	177	178	179	180	181	182	183	184	185	186	187	188	189	190	191	192	193	194	195	196	197	198	199	200	201	202	203	204	205	206	207	208	209	210	211	212	213	214	215	216	217	218	219	220	221	222	223	224	225	226	227	228	229	230	231	232	233	234	235	236	237	238	239	240	241	242	243	244	245	246	247	248	249	250	251	252	253	254	255	256	257	258	259	260	261	262	263	264	265	266	267	268	269	270	271	272	273	274	275	276	277	278	279	280	281	282	283	284	285	286	287	288	289	290	291	292	293	294	295	296	297	298	299	300	301	302	303	304	305	306	307	308	309	310	311	312	313	314	315	316	317	318	319	320	321	322	323	324	325	326	327	328	329	330	331	332	333	334	335	336	337	338	339	340	341	342	343	344	345	346	347	348	349	350	351	352	353	354	355	356	357	358	359	360	361	362	363	364	365	366	367	368	369	370	371	372	373	374	375	376	377	378	379	380	381	382	383	384	385	386	387	388	389	390	391	392	393	394	395	396	397	398	399	400	401	402	403	404	405	406	407	408	409	410	411	412	413	414	415	416	417	418	419	420	421	422	423	424	425	426	427	428	429	430	431	432	433	434	435	436	437	438	439	440	441	442	443	444	445	446	447	448	449	450	451	452	453	454	455	456	457	458	459	460	461	462	463	464	465	466	467	468	469	470	471	472	473	474	475	476	477	478	479	480	481	482	483	484	485	486	487	488	489	490	491	492	493	494	495	496	497	498	499	500

DATA: 

17.1118529071533	19.0100575242348	20.8884551743526	22.5195769568529	23.7408976717500	24.5330614949960	25.0260850853279	25.4362452516458	25.9539119814196	26.6353881284573	27.3736457656586	27.9843251097292	28.3540134601613	28.5357172596816	28.7077821679173	29.0205741487350	29.4537240611424	29.8123174354873	29.8865690525631	29.6561990506990	29.3580631926887	29.3318540514192	29.7561082196573	30.5054819606004	31.2626734490746	31.7771006420103	32.0200647167663	32.1006030593350	32.0583901901640	31.7636561001248	31.0133283699171	29.6962222089338	27.8576739139649	25.6425157880370	23.2215927443131	20.7637382337190	18.4064877344177	16.1877527305639	14.0102202605269	11.7258162006278	9.28013592965944	6.74238100414977	4.16413290066846	1.44361523047267	-1.60290481820409	-5.02730771069150	-8.68339660626089	-12.4418848326722	-16.4295518839829	-20.9259147999596	-25.9402538675251	-30.9428589657177	-35.1382269846558	-38.0703639748957	-39.9369583596756	-41.2894701048238	-42.4793287967013	-43.4571665565461	-44.0539869129986	-44.2885591246714	-44.2942527681639	-44.0443510566461	-43.3653035357758	-42.3115936500462	-41.3787937279711	-41.1101546501170	-41.4158101194503	-41.4258763602265	-40.2086122527526	-37.6838600630285	-34.7444526692739	-32.4163530029069	-30.9395463751079	-29.7194530910220	-28.1079653284287	-26.0829461992046	-24.1097958778225	-22.4641207202579	-20.8648212716000	-18.7980357971438	-16.0632364740859	-12.8878982519853	-9.57865943809574	-6.24848761526642	-2.96540580180241	-0.0245862150556049	2.15917687780185	3.51797817851101	4.57017966920477	6.01649415389616	8.03719309244450	10.0630179908335	11.3197981460973	11.5839904612565	11.3396763768016	11.2019146527297	11.2943568680694	11.2886557514065	11.0112632069729	10.8386083144458	11.3408478620515	12.5339441220532	13.6214632552039	13.6243167365322	12.3171529589169	10.4999884814938	9.28569176524820	9.09190145890897	9.31916672898579	8.98467262614855	7.63938341398764	5.69579440413377	3.96309043265994	2.95181678873573	2.59976344975468	2.52303186379960	2.39496413718196	2.09047718606472	1.61008415450404	1.00265802114687	0.368166130127177	-0.162609861160300	-0.524261403565574	-0.773579675558233	-1.00136833164927	-1.19472311270298	-1.23893228928364	-1.06778041717851	-0.755999604083927	-0.421418527675999	-0.0897222144255464	0.243256546977119	0.407147648474373	0.0499129614998582	-1.01156449529323	-2.42674539756448	-3.44807310419796	-3.58398267253855	-3.12681971593262	-2.92761755094478	-3.56648277784258	-4.75719255309717	-5.60824696447898	-5.45532136373864	-4.40443527152159	-3.10201004743691	-2.08527248482495	-1.40189086085920	-0.745407245527075	0.222048351555887	1.72502603922810	3.88524291300463	6.66882393654655	9.77853395091661	12.7274424898351	15.1547732052883	17.0862687419271	18.8348455323852	20.6486360451890	22.5100044897934	24.2680655776902	25.8492507689546	27.2356515414838	28.2903124265783	28.7693945583670	28.5943111607051	28.0289111494162	27.4599212386561	27.0041579165608	26.4493805947594	25.6272577726053	24.7149386079457	24.0039609360427	23.3831086730090	22.2406327086205	20.0301067925599	16.8883216037437	13.5548786607594	10.6637589191830	8.24443966181167	5.99103253205020	3.87303867741203	2.24393013185468	1.30567668802017	0.686901991115903	-0.220412015274589	-1.53445660599055	-2.71705830965061	-3.24672604300496	-3.31016073955687	-3.60510464704084	-4.45634806948252	-5.36199249755881	-5.59771821879723	-5.16928295651850	-4.89953665120531	-5.45692452761590	-6.45943190327774	-6.77149289764016	-5.72191667527073	-3.86345522981038	-2.40021495887642	-1.92937263366264	-1.89413992331114	-1.29165302046195	0.229151037325456	2.09110038563284	3.53024091574048	4.42592087145754	5.30425861010851	6.60925154490112	8.12211955054243	9.15010208533822	9.21510033179881	8.47928925659130	7.50770615885879	6.68690795637803	5.91163683605188	4.79496990459549	3.11054767752550	1.00587013165505	-1.16310510174426	-3.12201513355927	-4.77144893521199	-6.06034530417291	-6.90208590161707	-7.31366089735060	-7.59782587994193	-8.21961973633714	-9.34772601916647	-10.5247057002735	-10.9563209654176	-10.2865817759588	-9.08813467292507	-8.45558217452281	-9.01188343033113	-10.3377398946632	-11.4493219754259	-11.8251545500711	-11.8743779107506	-12.3676894493107	-13.5130335896498	-14.7151655407619	-15.2272519553944	-14.8957386280327	-14.1840403480279	-13.5650779256862	-13.0531729036173	-12.3419377659268	-11.2326368379025	-9.79370982555148	-8.18597438792225	-6.54208898061664	-5.08327773758632	-4.16819110947029	-3.98759306820264	-4.18261337806073	-3.95838936939920	-2.75690530317058	-0.811592639033213	1.07638423613082	2.33950418315473	3.13817578086567	4.01487336582761	5.15171742475359	6.09688687810884	6.22062141897458	5.32071447812250	3.72638417019398	1.92193778316223	0.212003801902395	-1.27920541743054	-2.48634489359577	-3.42271285468393	-4.22947669176659	-5.00323714941022	-5.51954826211911	-5.28802340142156	-4.05936174983868	-2.26579631934273	-0.793288826860043	-0.202026866425247	-0.203686597667963	0.0236811815863188	1.02869187665577	2.65218725707898	4.33694769071142	5.69713830643568	6.68960659595970	7.35286944499161	7.61312429820486	7.43364049335399	7.01006172580858	6.63770656749438	6.39174690604106	6.09556120134250	5.67828838410643	5.43122495990117	5.72264026321130	6.43878755139690	6.86784479623485	6.28328683204033	4.63625612889541	2.59647733513917	0.921469390787907	-0.125541794961844	-0.737758362455814	-1.12597366238598	-1.30778777668598	-1.32400726298557	-1.45775229612399	-2.05512154727024	-3.14123172204108	-4.35252256249199	-5.31590338804586	-6.02537875519122	-6.76850729298356	-7.72339632976941	-8.73027126446443	-9.46905735676159	-9.75221077672833	-9.56317467054779	-8.88408290737934	-7.65075469496305	-5.94752287119737	-4.15530210327253	-2.77725804878532	-2.08718332908953	-1.99675428997740	-2.26747081733764	-2.76340225586632	-3.42995120612589	-4.09473788176298	-4.44797117195896	-4.30850254799291	-3.85826284230783	-3.51351975165375	-3.53367549406372	-3.79051063348764	-3.92287155308219	-3.65105430457798	-2.89329478114701	-1.63913554694545	0.157590011976485	2.49458777821515	5.19390087019658	7.96451776914479	10.6257118521213	13.2262637279913	15.9126601670897	18.7098919371570	21.4691285655817	24.0064122746926	26.2302759534485	28.1217415367022	29.6574409471770	30.8214109550479	31.6749413848010	32.3312534469016	32.8148365233490	32.9901090603244	32.7045807388815	32.0184065490365	31.2392959779282	30.6792655134335	30.3787886589411	30.0992371640146	29.5886265929454	28.8270298878059	27.9978281546006	27.2401956950250	26.4550129795166	25.3494551467498	23.6584768621374	21.3426404261978	18.6172271118128	15.8056674023448	13.1171080926898	10.4978858572709	7.68381835467509	4.44755679329890	0.847134932617133	-2.77283231680148	-6.07067836329514	-9.02538731041990	-11.9525410305700	-15.1837012518917	-18.7361126419040	-22.3159526260823	-25.6331239534411	-28.6687433153593	-31.6114347647795	-34.5665598631355	-37.3846494604772	-39.7843361676242	-41.5919774510446	-42.8123081933693	-43.4854737731107	-43.5542468270187	-42.9297931200374	-41.6656328201607	-39.9870943411705	-38.0882539228373	-35.9092038620448	-33.1796496881267	-29.7490291904523	-25.8932680433676	-22.2590811683440	-19.4395354754876	-17.5488240417516	-16.1949539355450	-14.8818093517180	-13.4590249282349	-12.1986292123331	-11.4620617698361	-11.3329924399165	-11.5908909438651	-11.9931785045384	-12.4890098392800	-13.1115503713338	-13.7375929814836	-14.1060386627178	-14.1609690374476	-14.3086552445167	-15.1746041005145	-16.9996920893283	-19.2934364608482	-21.1541890776123	-21.9544691038744	-21.6914038739742	-20.6949345430499	-19.1096216774100	-16.7661451238063	-13.5290442581526	-9.62704824362100	-5.54340257996084	-1.62186235508178	2.13365427277428	5.89715725791102	9.79645942800064	13.9105585140331	18.3430688818762	23.0597422986205	27.5796504745517	31.0208305316574	32.7287884335910	32.9550481589237	32.7765090539795	33.1715455715388	34.1579814394199	34.9412591042757	34.9406610879758	34.5522533790999	34.7739543952593	36.1055555070526	37.9700970558483	39.3117855777118	39.6942027509112	39.6848545553582	40.1541167988209	41.3274094363137	42.6285478786278	43.3879908883197	43.5344452293135	43.5099146569486	43.6065781814216	43.5558406791705	42.8234268257472	41.2080773654449	39.0292296323251	36.7283948271250	34.4050086791005	31.8428343830115	28.9613399128685	26.1093346053882	23.8067435322939	22.1971001920855	20.8282377364734	19.0241755630760	16.4576641754440	13.3277353553402	10.0158003620751	6.68256087081321	3.28431713273011	-0.0798064823165658	-3.02630112187879	-5.23580240570004	-6.90191442600719	-8.65055783488148	-10.8829363789027	-13.2585825880474	-15.0029169332932	-15.8045507709937	-16.2937760339285	-17.4566099015768	-19.5339165719897	-21.6197314693041	-22.4656697008350	-21.6673164405535	-19.9815703558422	-18.5060545454127	-17.6976964112264	-17.2768033275812	-16.9394559375815	-16.8792720179050	-17.4802164503591	-18.6555959544459	-19.7536398950865	-20.2045853611393	-20.1306890540700	-20.1772371455683	-20.7643893977006	-21.6152305539140	-22.0283785710145	-21.5021321203623	-20.0436088217927	-18.0067982126650	-15.8160300255666	-13.8370335794840	-12.2857505865364	-11.0671142229625	-9.76749879002255	-8.03115507159456	-6.03484123207478	-4.43853195201916	-3.68817013183426	-3.41212117855469	-2.72580247219685	-1.23883664681074	0.389430030144605	1.10348137312526	0.654628455002162	-0.0483454597382860	0.0885203757205662	1.14214164389036	2.13546921958817	2.19472205418592	1.52845788226888	1.10696854540722	1.48876673835701	2.20683569668002	2.36969874064056	1.66266035385671	0.557467476357283	-0.393711704928612	-1.21489423965672	-2.34852633235887	-4.00672923984371	-5.88730720924686	-7.51444617684392	-8.66184687619622	-9.36334228902266	-9.70071461546305	-9.82086822783510	-10.1235929433486	-11.1188751338184	-12.8601470367425	-14.6253990818115	-15.4716180422988	-15.2538610507999	-14.9350015105543	-15.6499076737517	-17.4446951791772	-19.1302449473522	-19.5038946571516	-18.6085199476020	-17.6076004811881	-17.4319139027134	-17.7699651392443	-17.5568566028467	-16.3527394323491	-14.9659182778674	-14.5685406217056	-15.3096544132798	-16.0111541021618	-15.3043240794109	-12.9712461183848	-10.0822113652434	-7.87577369540129	-6.63614159832978	-5.68631548935282	-4.32440912472804	-2.58235364406683	-1.04305726671494	-0.0671218598647155	0.637091240896490	1.67122196445641	3.30603562603699	5.27723423606448	7.16446702220984	8.82160229656272	10.3436769797191	11.6850370113449	12.4880884594915	12.4049638921384	11.5481031108510	10.4971305672702	9.79694678366632	9.50169950564941	9.28420868117755	8.95676065718680	8.74943418598205	8.99425864805541	9.61467744260216	10.0874775409184	9.97011024599362	9.36663271404054	8.75152808000544	8.35565774003470	7.87386752068981	6.86938078504839	5.38679667459566	4.01880156761321	3.33802574077179	3.36971926407910	3.69578847353422	3.98741572941619	4.28808506019107	4.78182375050230	5.47757390438084	6.27870544210554	7.28037555369558	8.76550036910558	10.8110352056445	13.0585414583220	15.0810710312449	16.9521765233870	19.2078730190698	22.0815449111431	24.9060117637119	26.5553087400106	26.5977008705274	25.8694694856841	25.7258484263081	26.7349762819703	28.2546772874063	29.3190664402142	29.7539462537035	30.2387824764946	31.3436440292719	32.7702896938986	33.6911721408504	33.7033627461166	33.2178715250509	32.8737110106671	32.7564293132908	32.3479414096396	31.1719184790386	29.3060598080378	27.2285993845181	25.3261703729097	23.6803827718399	22.2323686268966	20.9278310463556	19.6277578745986	18.0490410523706	15.9971699956614	13.6593652214482	11.5080290656004	9.82802109578564	8.42756521624691	6.92002266252070	5.22823381423149	3.64310267920735	2.34437015248915	1.03250449806216	-0.785806531891259	-3.18118830978422	-5.66284503962561	-7.74193082820370	-9.49159002082997	-11.3614821591154	-13.4664692814961	-15.2972970638586	-16.3042095521070	-16.6664431121678	-17.2468056618056	-18.7019547523848	-20.7866700558663	-22.6929900751627	-24.0111003674880	-25.1378701491525	-26.6434487611284	-28.3922106141218	-29.5145928363409	-29.2835422615135	-27.8559466121445	-26.0173746875023	-24.2626974342600	-22.2970448338003	-19.4956622566359	-15.7399980540684	-11.6800804954929	-8.19368167299003	-5.68437636355990	-3.91122053964522	-2.37166678836908	-0.736691765270943	1.03014498284464	2.79542885154501	4.37785922593066	5.60435570258555	6.38158264949291	6.77657633056584	6.99235708503115	7.22360624770480	7.54833637062037	7.97147403148835	8.51321390574311	9.15866983074277	9.70162337739476	9.73310451759598	8.90182060108552	7.22028006135766	5.07270761228508	2.89591122443357	0.880160327805270	-1.00645101033964	-2.78095092261379	-4.35774032263150	-5.73435074031556	-7.16545373201635	-9.01074345510809	-11.3542269370392	-13.8238266922612	-15.8553922440928	-17.1538389079836	-17.8934282036568	-18.4993890219774	-19.2811395621395	-20.2608809976607	-21.2592758659430	-22.0608333816667	-22.5231071261919	-22.6383338372902	-22.5546473442437	-22.4819451611250	-22.4828952627212	-22.3567587186933	-21.8348643374157	-20.9738024302899	-20.3086261170965	-20.4837313449006	-21.6428484792812	-23.1953220832596	-24.2333634324668	-24.1988301009637	-23.1633384258302	-21.5551063857670	-19.7570850614402	-18.0137586844100	-16.5772554872724	-15.7084477907296	-15.4361885633219	-15.4322691358653	-15.2962665511854	-14.9874259850539	-14.8441908114233	-15.0798935002401	-15.3353802013644	-14.8963260680134	-13.4153432078034	-11.3226058156704	-9.41124631711880	-8.03595039610518	-6.82354583193142	-5.19055367498362	-3.02088286400613	-0.716252106758360	1.36484535507036	3.33318071632139	5.54513827913223	8.06882497664839	10.5535337489568	12.6606176289439	14.4788257245178	16.3843620099039	18.5403938834296	20.6889973407211	22.4850327404686	23.9103389029977	25.2291522419243	26.5832563854609	27.8065478626618	28.7134498323524	29.4307737596903	30.2474683116446	31.1189636464908	31.5076339181889	30.8934647608985	29.4321768092995	27.9683336526643	27.3258982212102	27.6447081266855	28.4603896843009	29.3277202722815	30.1847966561927	31.0772916860365	31.7277436550231	31.6146883936158	30.5015854530753
16.5919443762938	16.7516394036172	16.9114074728427	16.9311039995875	16.6337298715015	16.0035459285099	15.2277798837117	14.5042400764670	13.7964154998027	12.8047490157724	11.2133598444170	8.97123591484106	6.31626976873760	3.52837702065542	0.694514913520007	-2.26801320000005	-5.40984395348696	-8.65722021900284	-11.9396503416100	-15.3201517084886	-18.8840907778723	-22.4855523347479	-25.7128523031621	-28.2182141044274	-30.0786403908023	-31.7349054939159	-33.5190488004717	-35.2992837654582	-36.6749777536708	-37.5021675748407	-38.1069237416677	-38.9058077886280	-39.8906834060416	-40.6329317177027	-40.8371341173185	-40.7744404772667	-41.0318614814068	-41.8314557786885	-42.7148525570742	-42.9788200963717	-42.3694796408979	-41.2549225982309	-40.1351084408721	-39.1233906270989	-38.0116190590348	-36.7735700932726	-35.8210836506174	-35.6526055286908	-36.2934608106824	-37.1828060440402	-37.6315796562447	-37.3357199255054	-36.4366491196371	-35.1981462370359	-33.7678005714285	-32.2620959627430	-30.9252497303317	-30.0188945382501	-29.4998023316571	-28.8890469631229	-27.5656711844002	-25.2351304663341	-22.1189300315110	-18.7220175185984	-15.4720049355404	-12.5843157397594	-10.1729544886397	-8.34215998347490	-7.09241615918223	-6.18948857983064	-5.25497105723015	-4.09049282160727	-2.93579629041914	-2.35898504497879	-2.81344643369145	-4.22880593134534	-5.99605711468497	-7.36727684348185	-7.93875392952264	-7.83302193074855	-7.46555344115163	-7.12543343414895	-6.72916853599155	-5.93593433897596	-4.50220644315804	-2.56168931076730	-0.587670636518420	0.940444628411758	1.90172265473074	2.63299975890972	3.67116657341921	5.33309387626825	7.47090167956337	9.61089800959513	11.3666556967614	12.7718523045726	14.2390128015412	16.1875765944804	18.6907979841628	21.4576395176979	24.1179235299468	26.4833604144370	28.5355924952318	30.2434999298666	31.5081148723672	32.3301692119500	32.9519525154700	33.7043558021898	34.6616680760020	35.5113046004229	35.8501129217124	35.6047911663678	35.0757386559974	34.5235184465824	33.7862029560664	32.4200973716513	30.2361149357241	27.5920143876459	25.0515744381347	22.7751851730411	20.3568852117593	17.3203000449852	13.7147047507437	10.1387063086949	7.19639502054103	5.03331478599601	3.44205508334969	2.30262935424833	1.74859646745968	1.86932438219692	2.40135516949286	2.89045427605102	3.18582471695038	3.65926898372156	4.83409516223241	6.81002278977956	9.12076663333108	11.1650565790001	12.7211301629195	14.0234130823118	15.4202375524292	17.0564393448051	18.8758327939935	20.7999941948583	22.7888840765116	24.7459050758089	26.4791217955359	27.8326722301961	28.8321271974303	29.6420096717032	30.3723330077546	30.9589052138249	31.2338047927180	31.0681487261874	30.4278537098204	29.3501727751250	27.9449770344478	26.4100369924935	24.9373203534988	23.5136929343375	21.8458692652120	19.5998240943349	16.7846318543555	13.8562763751623	11.3588086377827	9.44661445042267	7.80999975674264	6.08656287337545	4.27362336007599	2.65619098497654	1.35865359190537	0.101113436363757	-1.50148392998573	-3.43837801803905	-5.22152946135255	-6.36269811678357	-6.87649869309543	-7.23503506704935	-7.84422633763463	-8.66143577534405	-9.36839889957119	-9.82396610093934	-10.2066014312285	-10.6933168790211	-11.1390982270372	-11.2230792589218	-10.9032398924754	-10.5722918030439	-10.6421001984267	-11.0224129071948	-11.1673930395740	-10.7175689160077	-10.0098545851817	-9.81008418867322	-10.5123332193850	-11.7117473952174	-12.6670155874719	-13.1376854464120	-13.6237099908183	-14.7239032504507	-16.3748609820218	-17.8830660300762	-18.7151864552909	-19.0882305402954	-19.6280042548199	-20.4958163919812	-21.0598849432468	-20.5635857458324	-19.0364022168089	-17.3578332341075	-16.3554809651145	-15.9596625790563	-15.3839601182263	-14.1052427122211	-12.4935955670649	-11.3773550128282	-11.0830966776529	-11.0728385032335	-10.5614291402529	-9.36629307193473	-8.05199878439815	-7.31809656050203	-7.40441515035272	-8.10664817815977	-9.16876419535310	-10.4462268783026	-11.7106430725787	-12.5466196179331	-12.6512417739129	-12.1954240753822	-11.6865136546659	-11.3653001059997	-10.8427888313374	-9.51199488001013	-7.37134321837406	-5.33485841503629	-4.59341298153462	-5.60426571280494	-7.68605486430209	-9.57410598204087	-10.3759847160135	-10.1042177054304	-9.47217234153687	-9.26560780855286	-9.79198226202801	-10.7171735135250	-11.3469368158545	-11.1954347021134	-10.4587702579580	-9.94741197146242	-10.3998706138761	-11.7349559868010	-13.0185206832119	-13.2914334142638	-12.4676720184477	-11.3399213481416	-10.6552686389080	-10.2748162233973	-9.37103321433743	-7.44366285677310	-4.98368797808980	-3.01118354071620	-2.00830770416121	-1.44851722450380	-0.411646385738479	1.45418067475303	3.67063422500934	5.52354948092726	6.72119997142252	7.41709733807438	7.78196370616759	7.80988095343172	7.58794017946387	7.54020405092167	8.16064553682782	9.46478126268190	10.8553396917119	11.6692119750774	11.8546510823955	12.0297317752009	12.8506838979259	14.3745255321322	16.0712837255110	17.4081672876856	18.3510284851914	19.3030133228224	20.6351879944713	22.3298870102924	24.0410395261403	25.4218238904201	26.3730888501607	27.0332556380328	27.5956715801410	28.1444370138094	28.6222036409786	28.9075510029719	28.8949551338459	28.4892974495701	27.5425741957944	25.8711223641900	23.4432905973192	20.6036326473059	18.0358025310790	16.3333840961467	15.4726731003663	14.7099692679064	13.1090099442147	10.2827569975502	6.66845798533559	3.08835568240184	0.0538390565178730	-2.51149864525958	-4.95020061827241	-7.40398686285495	-9.72117343236856	-11.7437126902608	-13.5380585002435	-15.2741003456039	-16.9438420629279	-18.3092613546023	-19.1494196848733	-19.4820631971236	-19.4808032923425	-19.2213623027736	-18.6164994926574	-17.6356849292267	-16.4981020195711	-15.5262108310890	-14.7859011621482	-13.9658179616285	-12.7128036455349	-11.0852764922570	-9.58617831842482	-8.67827663223108	-8.28559989362499	-7.83980619688324	-6.84631066946125	-5.37299929848842	-3.95359570135739	-3.04308951716328	-2.62812221945124	-2.36951856606647	-2.03245145650060	-1.67620214007203	-1.43143653204383	-1.21850257959571	-0.803677824014645	-0.115963020029863	0.626982983944265	1.21064051194823	1.79673539985146	2.85890305760353	4.64611946920979	6.74454711987638	8.28552352309629	8.66082522803622	8.02374403086704	7.06006134356270	6.29050414435444	5.64113195570158	4.67762967556774	3.17121008389364	1.37627997128993	-0.192964644110793	-1.15142618825312	-1.39862999442232	-1.02304455241018	-0.206375789438081	0.768436775186348	1.56429297680426	2.00150518392958	2.24526108787598	2.69141469637812	3.58687411116364	4.76205084929533	5.76174340853836	6.22039844165900	6.07781982447059	5.46920519973950	4.51999734341601	3.32208027825004	2.04702316216235	0.937953355323025	0.114799963316659	-0.556737273918262	-1.31242810366335	-2.19895316814401	-3.00086530046433	-3.48898875156655	-3.69549456404150	-3.89428596013040	-4.33741273376794	-5.07169047290047	-5.99388177186198	-6.96837752732714	-7.81009391460978	-8.22869989740914	-7.95975967373347	-7.02536136356988	-5.76341245442572	-4.45144621913963	-2.88437011762413	-0.442310780858870	3.32816368265877	8.22638652594490	13.5485318931699	18.6903408080768	23.5068780442317	28.0909902798067	32.3871977285834	36.2194669528400	39.6677350443051	43.1587154564484	46.9637447703780	50.6512774768159	53.2772087593077	54.2843384357760	54.1587233162188	54.0406097596578	54.6309714619577	55.5491938336251	55.8072123338056	54.8351934239807	52.9468954609376	50.8463490337966	48.8486329400912	46.6841129763844	43.9684530974643	40.6714276465850	37.0463202952171	33.2028884612331	28.9001768429283	23.8038225179137	17.8915719556457	11.5655000423097	5.39260010055812	-0.237339289729904	-5.24283302259312	-9.73434826342694	-13.8221839169224	-17.5297629363625	-20.8622241139456	-23.9205966264898	-26.8779661441419	-29.7552219656487	-32.2105504796511	-33.6911094038078	-33.9976563661869	-33.7697696094875	-34.2561283705233	-36.3594200928206	-39.7956898074029	-43.2724012816344	-45.6102009435944	-46.7100012525905	-47.4049168582052	-48.4578758642570	-49.8740607768202	-51.2166288541599	-52.3473134852558	-53.5455724569897	-54.8716139489505	-55.7307771315907	-55.3979850598233	-53.9608356650310	-52.4298047798185	-51.6814225162864	-51.3990221838120	-50.3435190848659	-47.7746315480308	-44.4222124969952	-41.8443597208230	-40.8531173519351	-40.7606098963282	-40.2281810013807	-38.6655453325779	-36.5980122325421	-34.7388713867533	-33.0080725559277	-30.6592205307815	-27.2492987405441	-23.2173847056984	-19.4264714887720	-16.3061893950719	-13.6141332676710	-10.9656234534897	-8.35854923994613	-6.05890133533262	-4.10642341408573	-2.15401360911889	0.144859617384590	2.71440428830116	5.13761947700593	7.12938633600324	8.82506478805803	10.5674212445576	12.4739338144957	14.2755565853974	15.5665467606395	16.1765830139965	16.3272252717824	16.4987169711829	17.1531465929307	18.4794066982122	20.2683577464717	21.9955363892714	23.1134476762554	23.3914379911639	23.0402848156517	22.4971402103324	22.0442379351056	21.5939140368511	20.8193142875688	19.4981994560717	17.7638472853585	16.0510229603666	14.7736234714940	13.9837530382989	13.3075006199212	12.2753082243882	10.8280474403437	9.53493535723595	9.21218966694763	10.1765100617844	11.8181609983752	12.9868381816181	12.9170342859779	11.8426807045124	10.7311325741109	10.4525068272345	11.2256013287149	12.7723164029447	14.7872417572654	17.0805725789718	19.3276094254496	20.9609885050138	21.5607689444801	21.3610906257233	21.1881533961307	21.7387546386283	22.9098842754117	23.8987366387782	23.9650349182586	23.0581796545491	21.7408212038936	20.6395432863023	20.0485415515789	19.9399524442031	20.1079647290728	20.1814283334501	19.6410102140227	18.0883639622305	15.6252162613312	12.8854430164464	10.5627159037818	8.88294987555272	7.58466347616446	6.38028421935074	5.29818912864334	4.49314241075361	3.83808046581921	2.93302491930273	1.63807279490625	0.503779850330204	0.479163931101110	2.07255383216760	4.79578624496646	7.46535248238465	9.06608056948827	9.37648597874432	8.89619982735479	8.32129054417022	8.10888986898523	8.38748002954590	9.07692298050828	10.0084224210155	11.0002364655299	11.9328687203896	12.7993180644752	13.6661872177680	14.5678454392620	15.4348370371249	16.1061549604634	16.3843705643946	16.1064188395714	15.2637211286819	14.1440028015435	13.3206010073119	13.3468699283806	14.3191353117501	15.7258673332674	16.8090402486649	17.1370181383409	16.8264123748825	16.2241564078589	15.4769302385943	14.5263228304453	13.5058041511862	12.9580522591508	13.4578488226763	14.9608160047926	16.6161397421347	17.3403013718994	16.6313658841879	14.8480872641659	12.7591956603347	10.8965210883397	9.32314619724265	7.87048004155925	6.42230741436348	4.92978637220342	3.27202531279240	1.25136861124543	-1.22394037032910	-3.98787285967162	-6.67590395832512	-8.93757408113489	-10.6289155259574	-11.8947155844869	-13.1347077591933	-14.8312799461105	-17.2485221884695	-20.1883845850163	-23.0870236055319	-25.4815992148619	-27.4374712247224	-29.4414244764093	-31.7856495899372	-34.0879216937452	-35.5499957177647	-35.7741281523862	-35.2760823776640	-35.0845221461205	-35.7960198426706	-37.0705009169560	-38.0763037358861	-38.3500342335798	-38.1196065457623	-37.8170537661651	-37.4640886397077	-36.7153334517789	-35.4903474156075	-34.3603681456680	-34.1138861486203	-34.9127438164199	-35.9936385754227	-36.3090344019749	-35.4681020562583	-34.0102605359782	-32.7777888489531	-32.1006722989463	-31.6221846358636	-30.8231550426482	-29.5733168331238	-28.1382194761140	-26.7751338295974	-25.4816925836261	-24.1621376231856	-22.9041227397761	-21.9475118239646	-21.3730342977457	-20.9319130398078	-20.2643697881795	-19.2473701309465	-18.0355080427915	-16.7538975227416	-15.2674149880118	-13.3732381576554	-11.2064558592442	-9.30499338125020	-8.12536464963599	-7.47480738887665	-6.52285096098315	-4.48366699248185	-1.32315869842619	2.22604816931646	5.35496756463348	7.86261506886523	10.1560745593898	12.6278715211749	15.1155237832860	17.0256642926612	17.9813024582365	18.3037542861511	18.8214423494123	20.1863030644836	22.3614212210420	24.7556385516968	26.8404732276534	28.6341911743795	30.6017784128708	33.1101443978417	36.0023568075060	38.7025949013670	40.7090206947704	41.9543491805915	42.6992766250844	43.1517965884044	43.2824272074352	43.0259757948744	42.5669946425346	42.3000004451929	42.4742302364016	42.9572972729539	43.4289356271293	43.7685676500636	44.1216090406048	44.5196868961948	44.5388851158471	43.5152946096837	41.1772153375409	37.9807327077022	34.7050577136124	31.7185314517745	28.7373264138616	25.3251216754986	21.4928596822463	17.6531238010594	14.0164471196609	10.2526834065020	5.92689496300134	1.21093422159059	-3.05985376513707	-6.16779267911394	-8.26140093472361	-10.1580261669408	-12.3745734438505	-14.4968807455169	-15.6379678671511	-15.4743932938687	-14.6723154530878	-14.2163754461798	-14.4026441392443	-14.6045909851136	-14.0150430853403	-12.5011856213158	-10.6775320027709	-9.23281483045715	-8.31110799170008	-7.54637861186962	-6.56197634678280	-5.32597874367839	-4.06737417554704	-2.99008792180104	-2.13737469704589	-1.45543100925544	-0.864864514543158	-0.244753565637979	0.561033829652905	1.61933470096374	2.76954836174605	3.65860731240327	3.96503847329335	3.61347725451400	2.78374184276543	1.72395433608758	0.547101902220890	-0.830208881958551	-2.58781196585532	-4.82970054402626	-7.45087322981069	-10.1253124485603	-12.4336308068698	-14.0563853291788	-14.8988352003652	-15.0664800529903	-14.7485236944951	-14.1372245792647	-13.4250899949034	-12.7933056133590	-12.3206539023344	-11.8976817046269	-11.3030972069178	-10.4400026824586	-9.50286364574229	-8.85804390782429	-8.71607167542187	-8.92817212068906	-9.13152699938345	-9.09080499673055	-8.86679515269853	-8.64564449893766	-8.45399646024230	-8.11090082918483	-7.48209487463960	-6.73858078048055	-6.29755209982260	-6.46679397078589	-7.14276213653481	-7.87218058266894	-8.22568695426703	-8.12807100155253	-7.84522765893441	-7.67327933124125	-7.65963965976138	-7.63124303006702	-7.47413976889598	-7.33990640453864	-7.52858672886167	-8.14668203489789	-8.89578912233769
36.3705577333584	35.9709536572877	35.1858385575269	34.3585202060888	33.4806268881094	32.1862126632755	30.2511987495999	27.9459138400672	25.7573218067963	23.8060678136146	21.6845324974308	18.9113912562177	15.4256942406700	11.5329722093238	7.46525014044843	3.21878527315977	-1.09049342323437	-4.89825374185110	-7.49844929183526	-8.78194423826166	-9.54043596852043	-10.8609810132616	-13.1742508763578	-15.9491873030336	-18.3119135112315	-19.8616935938849	-20.8393555511536	-21.6353787417176	-22.3426219678893	-22.8437078898792	-23.1705742188663	-23.5814715361457	-24.2639977826587	-25.0919476466843	-25.7533700665870	-26.0508574821942	-25.9964099576117	-25.6850224028801	-25.2508427922713	-24.9977103092793	-25.3888410671246	-26.6654474503157	-28.4375816557505	-29.8498512335944	-30.3508056052721	-30.2873461203306	-30.5748259155070	-31.6897498101126	-33.0672823389472	-33.6007898242935	-32.7118312286299	-30.8242350512774	-28.7938704938098	-27.0442036557566	-25.3973715269587	-23.6393420087033	-21.9521935558292	-20.6137965249729	-19.4086529091804	-17.6297476365508	-14.7983476892340	-11.2555539265827	-7.86014062756654	-5.09928840339504	-2.64576762341732	0.142434393445195	3.42152776718766	6.72804098952652	9.61116565781925	12.1793903820514	14.8646966767037	17.7442203658396	20.3430154143308	22.2253808491090	23.6454175363614	25.3900574657147	27.9134816583206	30.7582055663131	32.9787066911836	34.1376355222482	34.7769602897990	35.8482894106931	37.7324345197679	39.8905960279358	41.4586383495364	42.0931855786476	42.1918555949005	42.3485764560097	42.6963413750538	42.8208359972672	42.2704915236967	41.0860923257906	39.8019332104283	38.9233287421672	38.3942099287345	37.5796778259741	35.8180101465771	33.0623763047593	30.0069074754282	27.5231265627308	25.8784848449365	24.4692823787942	22.3645775797518	19.1825900710822	15.4675415268878	12.2028341920483	9.94483390808650	8.41867033042533	6.91346254279052	5.00072860130035	2.84260012052740	0.875522012062012	-0.684043585096492	-1.98287374395234	-3.28327898304577	-4.70420124906887	-6.22410987354710	-7.82141935226464	-9.48672582520929	-11.0944417914443	-12.3739964844514	-13.1122536555619	-13.3989985265646	-13.6295264300765	-14.2341287930798	-15.3885410569098	-16.9387845065674	-18.5255902458115	-19.7503345729418	-20.3068270015941	-20.1026056757466	-19.3324630755042	-18.3819121149082	-17.5549327327515	-16.8565751532452	-16.0762976957852	-15.1001146014939	-14.0859846422729	-13.2752655907812	-12.6676482261370	-11.9922517748228	-11.0593503973424	-10.0759816006833	-9.49983863431371	-9.54856177761209	-9.92388467949172	-10.0863061456258	-9.77610249913290	-9.19848842717250	-8.71002720540021	-8.43041605231896	-8.23628541687372	-8.06650187506973	-8.07827475050669	-8.42973089183739	-8.99077307434618	-9.39811040772940	-9.42597536718933	-9.22713910518477	-9.14881601736259	-9.34210490635327	-9.60560461874583	-9.58643483812300	-9.05393469997477	-7.97289794188013	-6.43632030538720	-4.65975984219732	-3.01407003001978	-1.88110777317784	-1.32725315735845	-0.948900050776127	-0.183220898930312	1.15655523389625	2.71766156175637	4.04901037904048	5.15458753418349	6.47955247329269	8.30568088128130	10.2743484779598	11.6520537513706	12.0827024609650	11.9729758855827	12.0675240887693	12.7004317438720	13.5437841783196	14.0463272981785	13.9695234448610	13.4239952812338	12.5038456099661	11.0824280419210	9.02282819205567	6.46135519959936	3.75466221004837	1.18107231497051	-1.18234388956821	-3.28790795918209	-5.00887359556338	-6.37131067690976	-7.82244840248306	-9.99200739618091	-12.9791707516884	-15.9395634810243	-17.6212233568939	-17.4718509507054	-16.1793946393371	-15.0107941748811	-14.6080739741506	-14.5082132924442	-13.8391770406515	-12.3369504567361	-10.5380102407153	-9.02668889512632	-7.70950807454385	-5.97527813500008	-3.48923596629551	-0.635313227876635	1.89463697871547	3.82417629013478	5.46950741296633	7.23816406177767	9.12927026227204	10.8279191511664	12.1859700932830	13.4153927126605	14.7435786047386	15.9998796059884	16.6881237207897	16.4694545753568	15.4625291867262	14.0160680314553	12.2798981175599	10.1287181843924	7.50496382559260	4.69261593875324	2.13158001124755	-0.00244038727747264	-1.90108571508797	-3.75635168453281	-5.39277835752930	-6.40619161238686	-6.68652380151610	-6.67787996992665	-6.98995290372808	-7.74712716896990	-8.42107876056879	-8.37851087521086	-7.56412432963253	-6.57384386475441	-6.05265612098118	-6.09435073401081	-6.28382715266952	-6.27388867236184	-6.20030266351822	-6.46345077944130	-7.14613634320469	-7.73976275121778	-7.49495644881522	-6.04285640972557	-3.68811040674744	-1.15108873099643	0.943035132001437	2.39730585881544	3.43569877151606	4.47892069566115	5.87597000459242	7.68830773137616	9.61466192855907	11.1567810421841	11.9880261463695	12.2489845037694	12.4614863330740	13.0794223152920	14.0884490942776	15.0623398216049	15.6221146252102	15.8130267324521	16.0102630724708	16.4901618701911	17.1583558550104	17.7088205290783	17.9742311292993	18.0330980359565	17.9745620375343	17.6558730527636	16.7888682874431	15.2750404968667	13.3947531797388	11.6206055899447	10.2541941430176	9.26517966952208	8.45608159067517	7.71908907572655	7.10346766078653	6.67696165217835	6.39016821179378	6.09633787669870	5.67045130281679	5.08749692651924	4.41970102689321	3.81142743410510	3.45409316725958	3.50827764020284	3.96594134792403	4.57818757466014	4.99082340927112	5.04210581856608	4.96615914803438	5.27156039938284	6.34976308247656	8.14173718754364	10.1676079939279	11.9038857247154	13.1707203899272	14.1749606117993	15.1740787103284	16.0956723779910	16.5107672158270	16.0217166976887	14.6866668782240	13.0166215033976	11.4976046969819	10.1219999065550	8.46682580011676	6.28919399255862	3.99023869413151	2.35992396882013	1.78796167078430	1.78560530557058	1.40422573940820	0.160321750018616	-1.52972088351634	-2.89036432200712	-3.68929618536301	-4.46772362156572	-5.84406032309160	-7.72170714901277	-9.34029504582075	-10.1078611276633	-10.2350786272249	-10.4508561159914	-11.1759951598351	-12.1323875888328	-12.7768830654104	-12.9462863583359	-12.9209537595072	-12.9161579195314	-12.7268561283400	-11.9908792579768	-10.6976349857309	-9.26935377914407	-8.13785292913790	-7.39896470721345	-6.96821199766337	-6.93363800323588	-7.52704988140731	-8.70700168275369	-9.97487467982505	-10.8150278724974	-11.2973938133294	-12.0458320217163	-13.4965698712243	-15.2978054320936	-16.6246938019920	-17.1093149906218	-17.3052034901624	-18.1110036282709	-19.7949521448446	-21.7330894699905	-23.1401546199564	-23.9401809182145	-24.8159300049699	-26.4485446230776	-28.8216912008605	-31.2751166758347	-33.1132671650635	-34.0794001400239	-34.3381211304268	-34.1951672155653	-33.9139623054594	-33.6863239458660	-33.6124122015051	-33.6662735557808	-33.7552730701544	-33.8544508087606	-34.0235217653948	-34.2347594077790	-34.2381782947812	-33.7076837726200	-32.5411963692258	-30.9189797805149	-28.9953491956084	-26.6158924836808	-23.4977087272356	-19.7236462494273	-15.9029406262732	-12.6575677512091	-9.92581445179282	-6.90610164646392	-2.80359382993867	2.38051663561543	7.85780607795940	12.8223953743441	17.1364767720192	21.2643622079151	25.6659322051346	30.3706602430306	35.0837397266011	39.5158199788732	43.5086257259048	46.9628916102000	49.8617900396456	52.4323468360955	55.1314219279111	58.2753614469879	61.6352368781996	64.4959346869475	66.2109284328404	66.7107509496432	66.4588286495044	65.9631653873530	65.4052279108659	64.7258153410287	63.9399412846915	63.2386001336039	62.7654736238253	62.3562616735357	61.5326169701518	59.7449982976159	56.6643924172264	52.3716789595031	47.3798353129439	42.4239627561253	38.0276117671747	34.0995199398488	29.9574156828881	24.8808879711185	18.7447054145398	12.1154997186040	5.71870977510159	-0.131956131321603	-5.52284415730088	-10.4354246455697	-14.4435847723367	-17.0584290525176	-18.3474571895734	-19.0730272152198	-20.1279341909008	-21.8477608398758	-23.8894892738233	-25.6939553667920	-26.9449638053735	-27.5928319498796	-27.6281059070552	-27.0458786509256	-26.0621470123019	-25.2076544579476	-25.0376997138890	-25.6988595392482	-26.8145714636199	-27.8088481370990	-28.3235941706228	-28.3514877144113	-28.0717534431255	-27.6491734283899	-27.1662282523521	-26.6369976426500	-26.0174013018138	-25.2372337379347	-24.2837409336735	-23.2462666817919	-22.2275893112161	-21.2150140367704	-20.1083460700720	-18.9009020143501	-17.7424870498718	-16.7094967817810	-15.5331003026417	-13.7181349345071	-11.0594291437317	-7.98380481080465	-5.21363185887813	-3.02844904411792	-0.985150313468145	1.47230865843704	4.13782142646256	5.95420848340235	5.95314698428729	4.28676653638053	2.23783937416158	1.16387285135221	1.43916813627315	2.38203990711508	3.06199773852316	3.05612817987614	2.50191819821624	1.67273723538760	0.703693238374629	-0.305665342134309	-1.12299031109936	-1.45932171693976	-1.19534571469713	-0.467575236689394	0.449932507135549	1.27644292685304	1.74662338020695	1.62868599926349	0.843843229287556	-0.428961420105201	-1.85088386240389	-3.17658265983339	-4.39430882109200	-5.61176038592001	-6.86667512042549	-8.10444788921476	-9.28378962362401	-10.3678298659408	-11.1573453477067	-11.2460631885409	-10.3049890792717	-8.44607377748855	-6.19250444963522	-3.99057760428610	-1.78982658167421	0.792037267062003	3.88900794809107	7.09750507870280	9.86062032116838	12.0780539591564	14.1817388323271	16.5391657912412	18.8635846228673	20.3338062993657	20.3310977345421	19.0267588923344	17.2429483888153	15.7673649518349	14.7669517993020	13.7347622936909	11.9097858043641	8.84127242232198	4.77590256025290	0.625516494252910	-2.56366278599875	-4.35006446908939	-5.21644846106464	-6.05549621405029	-7.21031684358252	-8.05283842414868	-7.64287904772061	-5.83667917811761	-3.61727777012141	-2.21010916985254	-1.91686869444445	-1.94947498763499	-1.40959610319685	-0.254679798714445	0.832072393693852	1.40718350367406	1.84247741639649	2.84343547819593	4.57231372218920	6.47451359302529	7.96666923014353	9.07487046425824	10.2488140180158	11.6691225259899	12.9728880438485	13.7127375019560	13.9008864064787	13.9331706811633	14.0497017566904	14.0841962127741	13.8134129018756	13.3793922106145	13.1644449122441	13.2630757915459	13.2720118838822	12.7247561852927	11.6477888211453	10.5318682471026	9.73856740578049	9.06528896113853	7.98895322216808	6.28569386912957	4.31421854521450	2.69854941658738	1.81893583386923	1.60979727460621	1.70129275817545	1.61684995406198	0.902788091505615	-0.677351755878630	-2.86977154906862	-4.87902620436405	-5.78960984962404	-5.21584347151682	-3.58779772721689	-1.78305866547816	-0.468768277440883	0.231610093878811	0.551887701723611	0.730833648617865	0.891747792111945	1.14255021556849	1.60983072423613	2.29821274325747	2.98168243487907	3.33037174891477	3.17598892701268	2.63893271739165	2.00162883846106	1.48121988453121	1.10753723464859	0.755109288175920	0.251573501271161	-0.510605108380608	-1.50927436045644	-2.63735936720959	-3.85657907354381	-5.29873060083310	-7.12435677102541	-9.21887759832760	-11.1057174241186	-12.3153749308170	-12.8890422584589	-13.3892809038658	-14.2668107044362	-15.2504108265331	-15.5473309685681	-14.7452650673485	-13.3863843922636	-12.4441120941031	-12.2165388796241	-11.9448664988166	-10.7026897586260	-8.58510856967687	-6.78298165747214	-6.37897978139427	-7.20816919273840	-8.07446115740875	-8.04420174163307	-7.32393729277744	-6.79953557110895	-6.92011573097678	-7.29156213227971	-7.35451203616558	-7.18051693746305	-7.38419477204244	-8.35070422431159	-9.81812527364206	-11.3040321884612	-12.7305466327678	-14.3884614700417	-16.3202511333277	-18.0061165462825	-18.8343827118566	-18.7720800280458	-18.3438372556224	-17.9029865903416	-17.1147348135029	-15.3503957916443	-12.5650140044013	-9.59619582435859	-7.46785021052595	-6.43033184626696	-5.76274651203393	-4.50553734800876	-2.31685078577135	0.377012009030521	2.93875102339417	5.10613046286079	7.06259415068341	9.08101612483362	11.2073085511197	13.2730629295370	15.1281166327661	16.8074247158431	18.4783844776104	20.2440604422579	21.9999408319480	23.4942386326367	24.5647215101346	25.3408413345041	26.1860347711376	27.3836253737577	28.8470078000069	30.1434220879474	30.8061351669732	30.6159777444684	29.6126913173869	27.9428744521781	25.8067237840061	23.5313503184247	21.5323607064107	20.0593891092596	19.0105788175173	18.1514469230883	17.5784502716454	17.8231693760523	19.2950271059447	21.5979619100892	23.5997557725900	24.3932012275726	24.2049263751452	24.1978182360930	25.2561306995082	27.0028887510258	28.1112748848319	27.5870269692435	25.6677265848667	23.4553768576990	21.7877981537772	20.5781801081584	19.1902004669902	17.2569997313530	15.0203526554769	12.9718623991882	11.3463106085980	10.0003820628963	8.63600153223144	7.00651751551399	4.96446054218803	2.50000875383404	-0.163025970151684	-2.59738160597992	-4.45857213333267	-5.80778236276362	-7.11065463908357	-8.88039060267871	-11.3385457409690	-14.4124839664153	-17.9443405085076	-21.7519204214296	-25.4703174450398	-28.5007639470816	-30.3178207913552	-30.8960815217602	-30.7658612966841	-30.5740837570362	-30.5878929641571	-30.6359424078707	-30.4661188663472	-30.0550735563392	-29.5591169673159	-29.0922815005225	-28.6913451196604	-28.4884992522816	-28.7649444736651	-29.6983219793996	-31.0602313083134	-32.2588916382188	-32.7428120572627	-32.3540572222551	-31.2832186387833	-29.7449752958661	-27.7779057036733	-25.3506653218679	-22.5551254208652	-19.6041985366779	-16.6665349477737	-13.8077703692130	-11.1442605883994	-8.97801978441208	-7.63846901047172	-7.10113911478045	-6.78048008648194	-5.79648230481753	-3.56776503837488	-0.247717708523899	3.37058341764069	6.41504528971837	8.52401382623341	10.0209134436361	11.5660226442633	13.5851220519114	15.9453331247860	18.1393129477249	19.7974152031997	21.0463920422879	22.3714800615346	24.1198550141245	26.1433959935511	27.9364200047342	29.1130847988705	29.7299288470471	30.1516306510055	30.6530592900384	31.1931470748463	31.5447399404524	31.5499508893305	31.1772301895209	30.3523272357248	28.8319270078148	26.3369638803041	22.8509151289242	18.7879069271626	14.8475648639643	11.6459909826996	9.37752465628732	7.72514627495428	6.08098964006143
[truncated: 555,054 more chars]
