# Supplementary material for: Neuronal tuning and population representations of shape and category in human visual cortex
Source: Nat Commun. 2024 May 30;15:4608. doi: 10.1038/s41467-024-49078-3 (PMC11139926; doi:10.1038/s41467-024-49078-3)
Supplement: Supplementary file 3 — Source Data [file 41467_2024_49078_MOESM3_ESM.zip › Source data/Figure_S8.txt]

----------------------------------------------------------------------------------------------------------------ARRAY 1-----------------------------------------------------------------------------------------------------------------------------------------------------------------------------------------------------------------------------------------------------------------------------------------------------------------------------------------------------------------------------------------------------------------------------------------------------

UPPER ROW

DIMENSIONS: 3 (MUA, HIGH GAMMA, ERP) X 6 CATEGORIES

DATA:

1.00000000000000	0.824730442762103	0.293370038999770	0.203211745813260	0.00334939206239904	0
1	0.433817773531963	0.429898699003493	0.571513364449804	0.816244431777836	0
0	0.311128796040506	1	0.963832898784460	0.230118583152426	0.532369673111553

LOWER ROW

DIMENSIONS: 3 (MUA, HIGH GAMMA, ERP) X 9 SHAPES

DATA:

1	0.954935820482039	0.909440699356665	0.860498045371995	0.815033705790008	0.762335703512174	0.759996306214793	0.130729214762828	0
0.735740994193732	1.00000000000000	0.908526509453017	0.613959576812810	0.767895344223618	0.759004940256980	0.614512163956448	0	0.0300763058339031
0.574431711555144	0.321313219519662	0.352445271917669	0	0.0204400757492542	0.250200717206633	0.362679817160937	0.407707140759441	1

----------------------------------------------------------------------------------------------------------------ARRAY 2-----------------------------------------------------------------------------------------------------------------------------------------------------------------------------------------------------------------------------------------------------------------------------------------------------------------------------------------------------------------------------------------------------------------------------------------------------

UPPER ROW

DIMENSIONS: 3 (MUA, HIGH GAMMA, ERP) X 6 CATEGORIES

DATA:

1	0.688531702580419	0.486340378351204	0.463704040383172	0.276711498598572	0
0.430224116726841	1	0.780964887788991	0.480021152606194	0	0.0981211866590677
0.992171290244748	0.00793266760771660	0.429753676406948	0.490547623710241	0	1.00000000000000


LOWER ROW

DIMENSIONS: 3 (MUA, HIGH GAMMA, ERP) X 9 SHAPES

DATA:

1	0.909591784458468	0.675388305428126	0.666609226183546	0.652278601867592	0.561469855389702	0.512763430594043	0.336329553128566	0
1	0.619441458877245	0.202774492542126	0.576640323217760	0.448731775265834	0.133143679481930	0.470588382703323	0.132219072758353	0
0.517070699056830	0.418726304645655	0.628359964166664	0.266176896639654	0.120476427158506	1	0.568879439327485	0.819899714144611	0

----------------------------------------------------------------------------------------------------------------ARRAY 3-----------------------------------------------------------------------------------------------------------------------------------------------------------------------------------------------------------------------------------------------------------------------------------------------------------------------------------------------------------------------------------------------------------------------------------------------------

UPPER ROW

DIMENSIONS: 3 (MUA, HIGH GAMMA, ERP) X 6 CATEGORIES

DATA:

1	0.414467984563283	0.339332125698984	0.257580530834055	0.0901787823895409	0
1	0.284120265506663	0.0214554711213101	0.210009089742778	0.131983791635333	0
1	0.215612776246025	0.394309796778889	0	0.741753765402446	0.919388940019566

LOWER ROW

DIMENSIONS: 3 (MUA, HIGH GAMMA, ERP) X 9 SHAPES

DATA:

1	0.658182924356115	0.645508010545528	0.526465220036504	0.339180693571284	0.198134252687082	0.175725005069966	0.0840600283918072	0
1.00000000000000	0.618810852480701	0.246624451277873	0.512442069060181	0.564772463173643	0.622101992891470	0.224005812400878	0	0.391571644593110
0.458784766649147	0.961785593525952	0.303824147668930	1	0.332439471315607	0	0.408414726211383	0.617296737162306	0.760016955159113


----------------------------------------------------------------------------------------------------------------ARRAY 4-----------------------------------------------------------------------------------------------------------------------------------------------------------------------------------------------------------------------------------------------------------------------------------------------------------------------------------------------------------------------------------------------------------------------------------------------------

UPPER ROW

DIMENSIONS: 3 (MUA, HIGH GAMMA, ERP) X 6 CATEGORIES

DATA:

1	0.621159468255281	0.599564234100060	0.576617574052623	0.175768106348943	0
1	0.680451276571786	0.129169174961163	0	0.0748174192226854	0.705499982308052
0.873872532979562	0.402142030372613	0	0.305586650556253	1	0.468969454651157

LOWER ROW

DIMENSIONS: 3 (MUA, HIGH GAMMA, ERP) X 9 SHAPES

DATA:

1	0.494450422751729	0.442244427363567	0.405872405841660	0.391237509607994	0.310099923136049	0.145641813989239	0.125626441199078	0
0.498209648202171	0.700371711047230	0.879179496118629	0.780262553208635	0	0.669540124413802	0.240394484866379	1	0.392171369328561
0	0.0790219216600445	0.509208468184023	0.200512681942626	0.706772431731065	1	0.0636532967894246	0.385208790117554	0.756001812697831
